# Supplementary material for: Methionine enkephalin (MENK) protected macrophages from ferroptosis by downregulating HMOX1 and ferritin
Source: Proteome Sci. 2024 Jan 20;22:2. doi: 10.1186/s12953-024-00228-x (PMC10799539; doi:10.1186/s12953-024-00228-x)
Supplement: Supplementary file 1 — Additional file 1: Supplementary Table 1. The MS/MS result data file. [file 12953_2024_228_MOESM1_ESM.xlsx]

## Sheet: Summary
Header line description of table 1			Table 1. MS/MS spectrum database search analysis summary
Total spectrum	Number of spectrum produced by mass spectrometer
Matched spectrum	Number of spectrum matched with alignment protein		Total spectrums	Matched spectrums	Peptides	Unique peptides	Identified proteins	Quantifiable proteins
Peptides	Number of peptides which spectrum hit		461921	184090	41028	39463	4241	3230
Unique peptides	Number of unique peptides which spectrums hit
Identified proteins	Number of proteins detected by spectrum search analysis
Quantifiable proteins	Number of proteins quantifiable		Table 2. Differentially expressed protein summary
Header line description of worksheet "Protein_quant"			Compare group	Regulated type	fold change >1.2	fold change >1.3	fold change >1.5	fold change >2
Protein accession	Protein accession number of database used for search		B/A	Up-regulated	255	178	96	29
Protein description	Protein functional description			Down-regulated	381	278	112	17
Gene name	Name of the gene associated to the protein sequence
MW [kDa]	Protein molecular weight, unit [kDa]
Coverage [%]	Percent of identified peptdie sequence covering in protein sequence
Peptides	Number of peptides which spectrums hit
Unique peptides	Number of unique peptides which spectrums hit
Razor + unique peptides	Number of razor and unique peptides which spectrums hit
MS/MS Counts	Number of spectrum which protein matched
Header line description of worksheet "Peptide_quant"
ID	Identified peptide index number
Sequence	Identified peptide amino acid sequence
Protein accession	Protein accession number of database used for search
Protein description	Protein functional description
Charge	The charge-state of the peptide
m/z	The recalibrated mass-over-charge value of the peptide
Mass error [ppm]	Parts per million ratio of peptide mass error between the theory and practice
PEP	The maximal posterior error probability for peptides
Score	Andromeda score for the best associated MS/MS spectrum
Length	Identified peptide amino acid length
Unique [yes/no]	The peptide is or no unique to a single protein group
Experiment	Sample name of identified peptide produced by
Intensity	Ionic signal intensity of identified peptide

## Sheet: Protein_quant
Protein accession	Protein description	Gene name	MW [kDa]	Coverage [%]	MS/MS Counts	Peptides	Unique peptides	Razor + unique peptides	MS/MS count A1	MS/MS count A2	MS/MS count A3	MS/MS count B1	MS/MS count B2	MS/MS count B3	Peptides A1	Peptides A2	Peptides A3	Peptides B1	Peptides B2	Peptides B3	Unique peptides A1	Unique peptides A2	Unique peptides A3	Unique peptides B1	Unique peptides B2	Unique peptides B3	Razor + unique peptides A1	Razor + unique peptides A2	Razor + unique peptides A3	Razor + unique peptides B1	Razor + unique peptides B2	Razor + unique peptides B3	LFQ intensity A1	LFQ intensity A2	LFQ intensity A3	LFQ intensity B1	LFQ intensity B2	LFQ intensity B3	A1	A2	A3	B1	B2	B3	B/A Ratio	B/A P value
A1A5B6	TBC1 domain family member 25 OS=Mus musculus OX=10090 GN=Tbc1d25 PE=1 SV=1	Tbc1d25	82.574	2.7	5	1	1	1	0	1	1	1	1	1	1	1	1	1	1	1	1	1	1	1	1	1	1	1	1	1	1	1	0	0	0	0	0	0
A1L314	Macrophage-expressed gene 1 protein OS=Mus musculus OX=10090 GN=Mpeg1 PE=1 SV=1	Mpeg1	78.39	46.1	110	23	23	23	25	26	24	16	13	6	22	23	23	18	19	15	22	23	23	18	19	15	22	23	23	18	19	15	549270000	447200000	524080000	197140000	221900000	119660000	1.6004	1.303	1.527	0.574403	0.646546	0.348651	0.354	0.0058514
A2A259	Polycystic kidney disease 2-like 1 protein OS=Mus musculus OX=10090 GN=Pkd2l1 PE=1 SV=1	Pkd2l1	87.233	1.3	0	1	1	1	0	0	0	0	0	0	1	0	0	0	0	0	1	0	0	0	0	0	1	0	0	0	0	0	0	0	0	0	0	0
A2A432	Cullin-4B OS=Mus musculus OX=10090 GN=Cul4b PE=1 SV=1	Cul4b	110.7	28	68	24	18	24	7	9	6	16	18	12	20	19	17	23	22	21	15	13	13	17	17	16	20	19	17	23	22	21	103050000	104200000	99121000	97442000	104160000	97697000	1.02085	1.03225	0.981931	0.965298	1.03185	0.967824	0.977	0.424189
A2A4P0	ATP-dependent RNA helicase DHX8 OS=Mus musculus OX=10090 GN=Dhx8 PE=2 SV=1	Dhx8	142.57	5.6	7	4	3	3	1	1	0	2	1	2	3	2	3	3	3	3	2	1	2	2	2	2	2	1	2	2	2	2	5469000	0	5517200	6148400	6556100	0	0.9234		0.931539	1.03811	1.10695		1.156	0.0465904
A2A5R2	Brefeldin A-inhibited guanine nucleotide-exchange protein 2 OS=Mus musculus OX=10090 GN=Arfgef2 PE=1 SV=1	Arfgef2	202.24	2.5	11	3	3	3	2	2	1	2	3	1	2	2	1	2	3	2	2	2	1	2	3	2	2	2	1	2	3	2	0	21086000	0	13737000	13682000	16182000		1.30388		0.849444	0.846043	1.00063	0.689
A2A6A1	G patch domain-containing protein 8 OS=Mus musculus OX=10090 GN=Gpatch8 PE=1 SV=1	Gpatch8	164.99	1.1	5	1	1	1	1	1	1	0	1	1	1	1	1	1	1	1	1	1	1	1	1	1	1	1	1	1	1	1	0	0	0	0	0	0
A2A6Q5	Cell division cycle protein 27 homolog OS=Mus musculus OX=10090 GN=Cdc27 PE=1 SV=1	Cdc27	91.841	9.1	8	4	4	4	1	1	1	1	3	1	2	2	3	2	3	2	2	2	3	2	3	2	2	2	3	2	3	2	0	0	0	0	0	0
A2A8Z1	Oxysterol-binding protein-related protein 9 OS=Mus musculus OX=10090 GN=Osbpl9 PE=1 SV=1	Osbpl9	83.108	9.8	11	4	4	4	3	1	1	2	2	2	4	3	3	4	2	4	4	3	3	4	2	4	4	3	3	4	2	4	42300000	35006000	39132000	28565000	37925000	26286000	1.21311	1.00393	1.12226	0.819209	1.08764	0.75385	0.797	0.128351
A2A935	Histone-lysine N-methyltransferase PRDM16 OS=Mus musculus OX=10090 GN=Prdm16 PE=1 SV=1	Prdm16	140.86	0.7	5	1	1	1	1	1	0	1	1	1	1	1	1	1	1	1	1	1	1	1	1	1	1	1	1	1	1	1	0	0	0	0	0	0
A2AAY5	SH3 and PX domain-containing protein 2B OS=Mus musculus OX=10090 GN=Sh3pxd2b PE=1 SV=1	Sh3pxd2b	101.52	6.7	7	5	5	5	1	3	0	2	1	0	4	4	5	3	2	4	4	4	5	3	2	4	4	4	5	3	2	4	42082000	36362000	37379000	29375000	0	27646000	1.21734	1.05187	1.08129	0.849755		0.799738	0.738	0.0166769
A2ABV5	Mediator of RNA polymerase II transcription subunit 14 OS=Mus musculus OX=10090 GN=Med14 PE=1 SV=1	Med14	160.96	3.2	1	2	2	2	0	0	0	0	0	1	0	0	1	1	0	1	0	0	1	1	0	1	0	0	1	1	0	1	0	0	0	0	0	0
A2ADY9	Protein DDI1 homolog 2 OS=Mus musculus OX=10090 GN=Ddi2 PE=1 SV=1	Ddi2	44.59	43.1	31	13	13	13	3	2	3	6	8	9	9	7	5	11	10	10	9	7	5	11	10	10	9	7	5	11	10	10	45481000	46362000	54467000	51376000	60837000	58271000	0.861399	0.878085	1.03159	0.973049	1.15224	1.10364	1.165	0.114634
A2AGL3	Ryanodine receptor 3 OS=Mus musculus OX=10090 GN=Ryr3 PE=1 SV=1	Ryr3	551.32	0.5	0	1	1	1	0	0	0	0	0	0	1	0	0	1	1	0	1	0	0	1	1	0	1	0	0	1	1	0	0	0	0	0	0	0
A2AGT5	Cytoskeleton-associated protein 5 OS=Mus musculus OX=10090 GN=Ckap5 PE=1 SV=1	Ckap5	225.63	6.6	27	10	10	10	3	5	7	6	4	2	5	8	9	8	7	8	5	8	9	8	7	8	5	8	9	8	7	8	43619000	37584000	42289000	35271000	33664000	19360000	1.23574	1.06477	1.19806	0.99924	0.953713	0.548476	0.715	0.136531
A2AIV2	Protein virilizer homolog OS=Mus musculus OX=10090 GN=Virma PE=1 SV=1	Virma	201.44	6.6	12	7	7	7	1	1	0	2	6	2	3	3	1	4	6	5	3	3	1	4	6	5	3	3	1	4	6	5	0	0	0	23196000	22197000	20419000				1.05738	1.01184	0.930788
A2AIV8	Caspase recruitment domain-containing protein 9 OS=Mus musculus OX=10090 GN=Card9 PE=1 SV=1	Card9	62.461	13.4	8	6	6	6	2	2	0	0	1	3	5	3	1	4	3	4	5	3	1	4	3	4	5	3	1	4	3	4	27617000	34037000	0	25424000	28241000	40125000	0.888326	1.09483		0.817786	0.908398	1.29066	1.014	0.999557
A2AJ76	Hemicentin-2 OS=Mus musculus OX=10090 GN=Hmcn2 PE=1 SV=1	Hmcn2	547.19	0.4	8	2	2	2	2	1	2	1	1	1	2	1	2	1	1	1	2	1	2	1	1	1	2	1	2	1	1	1	28193000	0	42632000	0	0	0	0.796131		1.20387
A2AJ88	Patatin-like phospholipase domain-containing protein 7 OS=Mus musculus OX=10090 GN=Pnpla7 PE=1 SV=1	Pnpla7	150.49	3	5	2	2	2	1	0	0	2	2	0	2	1	0	2	1	0	2	1	0	2	1	0	2	1	0	2	1	0	6669600	6490000	0	14540000	23068000	0	0.525501	0.51135		1.14561	1.81754		2.858	0.0473939
A2AJI0	MAP7 domain-containing protein 1 OS=Mus musculus OX=10090 GN=Map7d1 PE=1 SV=1	Map7d1	93.275	6.5	12	4	4	4	2	2	2	2	3	1	2	2	2	2	3	2	2	2	2	2	3	2	2	2	2	2	3	2	30990000	0	28685000	21730000	20191000	17169000	1.30468		1.20764	0.914832	0.85004	0.722814	0.66	0.0211855
A2AKG8	Focadhesin OS=Mus musculus OX=10090 GN=Focad PE=1 SV=1	Focad	198.95	2.7	5	2	2	2	1	1	0	0	2	1	1	1	0	0	2	2	1	1	0	0	2	2	1	1	0	0	2	2	0	0	0	0	0	0
A2AKQ0	UDP-glucuronic acid/UDP-N-acetylgalactosamine transporter OS=Mus musculus OX=10090 GN=Slc35d1 PE=2 SV=2	Slc35d1	39.272	5.9	4	1	1	1	1	0	1	1	1	0	1	1	1	1	1	0	1	1	1	1	1	0	1	1	1	1	1	0	0	0	0	0	0	0
A2AN08	E3 ubiquitin-protein ligase UBR4 OS=Mus musculus OX=10090 GN=Ubr4 PE=1 SV=1	Ubr4	572.28	13.6	111	45	45	45	14	15	10	20	23	29	30	34	24	34	41	40	30	34	24	34	41	40	30	34	24	34	41	40	49722000	51154000	45590000	47785000	45568000	48117000	1.03611	1.06594	0.950003	0.995742	0.949544	1.00266	0.966	0.43088
A2AQ19	RNA polymerase-associated protein RTF1 homolog OS=Mus musculus OX=10090 GN=Rtf1 PE=1 SV=1	Rtf1	80.796	7.4	6	5	5	5	1	1	0	1	0	3	2	2	3	1	3	3	2	2	3	1	3	3	2	2	3	1	3	3	0	0	22215000	0	21014000	19475000			1.06285		1.00539	0.931759	0.911
A2AR02	Peptidyl-prolyl cis-trans isomerase G OS=Mus musculus OX=10090 GN=Ppig PE=1 SV=1	Ppig	88.324	7.7	13	5	5	5	3	3	1	2	2	2	3	3	2	4	4	4	3	3	2	4	4	4	3	3	2	4	4	4	44491000	49679000	36072000	39889000	42382000	45300000	1.03543	1.15616	0.839492	0.928324	0.986343	1.05425	0.979	0.900532
A2ARZ3	Fibrous sheath-interacting protein 2 OS=Mus musculus OX=10090 GN=Fsip2 PE=1 SV=3	Fsip2	784.85	0.3	0	1	1	1	0	0	0	0	0	0	1	1	1	1	1	1	1	1	1	1	1	1	1	1	1	1	1	1	0	0	0	0	0	0
A2ASS6	Titin OS=Mus musculus OX=10090 GN=Ttn PE=1 SV=1	Ttn	3906.4	0.3	7	7	7	7	2	2	0	2	1	0	6	6	4	5	4	3	6	6	4	5	4	3	6	6	4	5	4	3	253090000	132840000	0	98311000	54688000	0	1.87847	0.985955		0.729677	0.405901		0.396	0.170127
A2AWA9	Rab GTPase-activating protein 1 OS=Mus musculus OX=10090 GN=Rabgap1 PE=1 SV=1	Rabgap1	120.8	6.6	6	6	6	6	1	0	1	1	2	1	3	2	3	5	5	6	3	2	3	5	5	6	3	2	3	5	5	6	40664000	0	49023000	31608000	32436000	28712000	1.11443		1.34352	0.866243	0.888935	0.786876	0.689	0.0222693
A2AWP8	Rho guanine nucleotide exchange factor 10-like protein OS=Mus musculus OX=10090 GN=Arhgef10l PE=1 SV=1	Arhgef10l	139.99	7.3	5	5	5	5	1	0	0	1	1	2	5	3	2	2	3	4	5	3	2	2	3	4	5	3	2	2	3	4	17227000	0	0	20329000	19756000	37061000	0.730166			0.861645	0.837358	1.57083	1.493
A2BDX3	Adenylyltransferase and sulfurtransferase MOCS3 OS=Mus musculus OX=10090 GN=Mocs3 PE=1 SV=1	Mocs3	49.374	9.8	4	3	3	3	1	1	0	2	0	0	1	2	1	3	2	2	1	2	1	3	2	2	1	2	1	3	2	2	0	0	0	0	0	0
A2BE28	Ribosomal biogenesis protein LAS1L OS=Mus musculus OX=10090 GN=Las1l PE=1 SV=1	Las1l	89.413	17.7	29	10	10	10	5	3	5	5	4	7	6	7	6	8	9	8	6	7	6	8	9	8	6	7	6	8	9	8	36218000	32558000	41554000	30426000	29475000	34591000	1.06096	0.953745	1.21727	0.891291	0.863433	1.0133	0.856	0.150779
A2BH40	AT-rich interactive domain-containing protein 1A OS=Mus musculus OX=10090 GN=Arid1a PE=1 SV=1	Arid1a	242.09	14.1	45	23	21	22	2	4	3	6	14	16	12	14	14	22	20	21	11	13	13	20	20	19	11	13	13	21	20	20	38151000	38724000	45741000	37461000	39509000	42313000	0.946288	0.9605	1.13455	0.929173	0.979971	1.04952	0.973	0.728124
A2RSY6	TRMT1-like protein OS=Mus musculus OX=10090 GN=Trmt1l PE=1 SV=1	Trmt1l	80.86	16.1	14	7	7	7	2	2	2	5	1	2	4	4	3	6	3	6	4	4	3	6	3	6	4	4	3	6	3	6	25987000	27217000	18239000	28410000	26700000	28889000	1.00309	1.05056	0.704018	1.09661	1.03061	1.1151	1.176	0.241811
A3KGF7	1-phosphatidylinositol 4,5-bisphosphate phosphodiesterase beta-2 OS=Mus musculus OX=10090 GN=Plcb2 PE=1 SV=1	Plcb2	134.54	2.5	2	1	1	1	0	0	0	0	1	1	0	0	0	1	1	1	0	0	0	1	1	1	0	0	0	1	1	1	0	0	0	0	0	0
A6H5X4	PHD finger protein 11 OS=Mus musculus OX=10090 GN=Phf11 PE=2 SV=1	Phf11	37.728	23.4	14	5	5	5	0	2	0	5	3	4	3	3	4	5	5	5	3	3	4	5	5	5	3	3	4	5	5	5	36056000	45744000	33746000	49592000	41819000	45254000	0.857758	1.08823	0.802804	1.17977	0.994857	1.07658	1.183	0.171493
A6H5Y3	Methionine synthase OS=Mus musculus OX=10090 GN=Mtr PE=1 SV=1	Mtr	139.07	1.8	0	1	1	1	0	0	0	0	0	0	0	0	0	0	0	1	0	0	0	0	0	1	0	0	0	0	0	1	0	0	0	0	0	0
A6H611	Mitochondrial intermediate peptidase OS=Mus musculus OX=10090 GN=Mipep PE=1 SV=1	Mipep	80.851	8.2	4	4	4	4	0	0	0	4	0	0	1	1	3	4	2	1	1	1	3	4	2	1	1	1	3	4	2	1	0	0	23074000	40832000	27433000	0			0.757858	1.34111	0.901028		1.479
A6H630	Damage-control phosphatase ARMT1 OS=Mus musculus OX=10090 GN=Armt1 PE=1 SV=1	Armt1	50.548	9.6	3	3	3	3	0	0	0	1	2	0	2	2	1	2	3	2	2	2	1	2	3	2	2	2	1	2	3	2	0	0	0	25455000	23181000	0				1.04676	0.953245
A6H687	SAC3 domain-containing protein 1 OS=Mus musculus OX=10090 GN=Sac3d1 PE=1 SV=1	Sac3d1	46.384	5.2	4	1	1	1	1	0	0	1	1	1	1	0	1	1	1	1	1	0	1	1	1	1	1	0	1	1	1	1	0	0	0	0	0	0
A6H6T1	Serine protease 40 OS=Mus musculus OX=10090 GN=Prss40 PE=2 SV=2	Prss40	40.145	3	4	1	1	1	1	1	1	0	0	1	1	1	1	1	1	1	1	1	1	1	1	1	1	1	1	1	1	1	0	0	0	0	0	0
A6H8H2	DENN domain-containing protein 4C OS=Mus musculus OX=10090 GN=Dennd4c PE=1 SV=1	Dennd4c	211.46	6.1	14	7	7	7	2	2	3	3	2	2	5	6	5	5	6	3	5	6	5	5	6	3	5	6	5	5	6	3	29490000	24877000	29682000	21675000	21057000	22489000	1.18537	0.999946	1.19309	0.87124	0.846399	0.903959	0.776	0.0146269
A6X8Z5	Rho GTPase-activating protein 31 OS=Mus musculus OX=10090 GN=Arhgap31 PE=1 SV=1	Arhgap31	155.27	0.8	1	1	1	1	1	0	0	0	0	0	1	1	1	1	1	1	1	1	1	1	1	1	1	1	1	1	1	1	0	0	0	0	0	0
A8C756	Thyroid adenoma-associated protein homolog OS=Mus musculus OX=10090 GN=Thada PE=1 SV=1	Thada	217.29	0.9	3	1	1	1	0	0	1	1	1	0	1	1	1	1	1	1	1	1	1	1	1	1	1	1	1	1	1	1	0	0	0	0	0	0
A8Y5H7	SEC14-like protein 1 OS=Mus musculus OX=10090 GN=Sec14l1 PE=1 SV=1	Sec14l1	81.215	2.5	5	2	2	2	0	1	1	0	1	2	1	1	2	0	1	2	1	1	2	0	1	2	1	1	2	0	1	2	0	0	298220000	0	0	120860000			1.42321			0.576787	0.405
B1AY13	Ubiquitin carboxyl-terminal hydrolase 24 OS=Mus musculus OX=10090 GN=Usp24 PE=1 SV=1	Usp24	294	5.2	18	9	9	9	2	2	1	3	4	6	6	4	4	7	6	9	6	4	4	7	6	9	6	4	4	7	6	9	28512000	27967000	20564000	27654000	33755000	27988000	1.02783	1.00818	0.741312	0.9969	1.21684	1.00894	1.16	0.278694
B1AZI6	THO complex subunit 2 OS=Mus musculus OX=10090 GN=Thoc2 PE=1 SV=1	Thoc2	182.77	11.4	34	12	12	12	7	4	4	7	9	3	10	8	9	11	11	7	10	8	9	11	11	7	10	8	9	11	11	7	36961000	36848000	32791000	29450000	25187000	21047000	1.2166	1.21288	1.07934	0.969366	0.829047	0.692776	0.71	0.02871
B2RQC6	CAD protein OS=Mus musculus OX=10090 GN=Cad PE=1 SV=1	Cad	243.24	54.3	385	82	82	82	51	53	52	76	75	78	68	67	64	78	76	77	68	67	64	78	76	77	68	67	64	78	76	77	224450000	231210000	217130000	231020000	233870000	249770000	0.97063	0.999863	0.938974	0.999041	1.01137	1.08013	1.062	0.118019
B2RRE7	OTU domain-containing protein 4 OS=Mus musculus OX=10090 GN=Otud4 PE=1 SV=1	Otud4	123.05	5.8	9	5	5	5	1	1	1	3	2	1	3	1	2	4	4	1	3	1	2	4	4	1	3	1	2	4	4	1	25508000	0	31726000	34861000	28790000	0	0.844042		1.04979	1.15353	0.952641		1.112	0.535456
B2RUR8	OTU domain-containing protein 7B OS=Mus musculus OX=10090 GN=Otud7b PE=1 SV=1	Otud7b	91.982	4.9	6	2	2	2	0	1	1	2	1	1	0	1	1	2	1	1	0	1	1	2	1	1	0	1	1	2	1	1	0	0	0	0	0	0
B2RWS6	Histone acetyltransferase p300 OS=Mus musculus OX=10090 GN=Ep300 PE=1 SV=2	Ep300	263.3	1.1	2	2	2	2	0	0	0	1	1	0	1	2	1	2	2	1	1	2	1	2	2	1	1	2	1	2	2	1	0	0	0	0	0	0
B2RXA1	PI-PLC X domain-containing protein 2 OS=Mus musculus OX=10090 GN=Plcxd2 PE=2 SV=1	Plcxd2	38.617	3.8	2	1	1	1	0	1	0	0	0	1	1	1	1	1	1	1	1	1	1	1	1	1	1	1	1	1	1	1	0	0	0	0	0	0
B2RXC1	Trafficking protein particle complex subunit 11 OS=Mus musculus OX=10090 GN=Trappc11 PE=1 SV=1	Trappc11	128.39	5.1	3	3	3	3	0	0	0	2	0	1	2	3	1	3	1	3	2	3	1	3	1	3	2	3	1	3	1	3	0	12947000	0	30162000	0	24239000		0.576721		1.34356		1.07972	2.101
B2RXS4	Plexin-B2 OS=Mus musculus OX=10090 GN=Plxnb2 PE=1 SV=1	Plxnb2	206.23	30.4	141	38	38	38	21	20	19	31	29	21	27	26	26	36	34	32	27	26	26	36	34	32	27	26	26	36	34	32	149200000	154920000	184600000	162730000	148070000	137550000	0.955318	0.991943	1.18198	1.04195	0.948083	0.880724	0.917	0.360788
B2RY04	Dedicator of cytokinesis protein 5 OS=Mus musculus OX=10090 GN=Dock5 PE=1 SV=2	Dock5	214.43	2.3	2	2	2	2	0	0	0	1	0	1	0	2	1	2	2	1	0	2	1	2	2	1	0	2	1	2	2	1	0	0	0	0	0	0
B2RY56	RNA-binding protein 25 OS=Mus musculus OX=10090 GN=Rbm25 PE=1 SV=2	Rbm25	99.551	31.6	87	19	19	19	12	12	14	16	16	17	17	16	16	18	18	17	17	16	16	18	18	17	17	16	16	18	18	17	128530000	130180000	158540000	121490000	138070000	144910000	0.938495	0.950543	1.15762	0.88709	1.00815	1.0581	0.969	0.751601
B7ZMP1	Xaa-Pro aminopeptidase 3 OS=Mus musculus OX=10090 GN=Xpnpep3 PE=1 SV=1	Xpnpep3	56.677	8.9	10	3	3	3	1	1	2	3	3	0	2	2	2	3	2	2	2	2	2	3	2	2	2	2	2	3	2	2	27960000	28430000	25492000	33282000	29767000	21100000	1.01041	1.0274	0.921226	1.20274	1.07571	0.762508	1.028	0.945022
B8ZXI1	Queuine tRNA-ribosyltransferase accessory subunit 2 OS=Mus musculus OX=10090 GN=Qtrt2 PE=1 SV=2	Qtrt2	46.288	17.1	8	4	4	4	0	1	1	1	2	3	3	3	4	4	4	4	3	3	4	4	4	4	3	3	4	4	4	4	22252000	26838000	24792000	24214000	21611000	33426000	0.87187	1.05156	0.971391	0.948744	0.846754	1.30968	1.073	0.714494
B9EJ86	Oxysterol-binding protein-related protein 8 OS=Mus musculus OX=10090 GN=Osbpl8 PE=1 SV=1	Osbpl8	101.27	32.5	63	19	19	19	13	15	11	13	11	0	18	19	18	15	17	3	18	19	18	15	17	3	18	19	18	15	17	3	121950000	97322000	110620000	51625000	43972000	4228400	1.70275	1.35887	1.54455	0.720823	0.613966	0.05904	0.303	0.113392
B9EJR8	Dynein assembly factor 5, axonemal OS=Mus musculus OX=10090 GN=Dnaaf5 PE=1 SV=1	Dnaaf5	93.85	3.3	1	1	1	1	0	1	0	0	0	0	1	1	0	1	0	0	1	1	0	1	0	0	1	1	0	1	0	0	0	0	0	0	0	0
C0HKD9	Microfibrillar-associated protein 1B OS=Mus musculus OX=10090 GN=Mfap1b PE=1 SV=1	Mfap1b	51.954	15	13	4	4	4	1	2	2	2	2	4	4	4	3	4	4	4	4	4	3	4	4	4	4	4	3	4	4	4	25888000	25950000	33953000	31034000	26420000	31273000	0.89004	0.892172	1.16732	1.06696	0.90833	1.07518	1.034	0.73022
C0HKE9	Histone H2A type 1-P OS=Mus musculus OX=10090 GN=Hist1h2ap PE=1 SV=1	Hist1h2ap	14.135	40.8	54	7	1	7	10	10	9	8	8	9	6	6	6	7	6	7	0	0	0	1	1	1	6	6	6	7	6	7	15338000000	12838000000	17959000000	8584600000	8535100000	9897800000	1.25803	1.05298	1.473	0.704113	0.700053	0.811822	0.586	0.00820482
D0QMC3	Myeloid cell nuclear differentiation antigen-like protein OS=Mus musculus OX=10090 GN=Mndal PE=1 SV=1	Mndal	60.526	8.4	4	4	1	3	2	0	0	1	1	0	4	1	0	3	1	1	1	0	0	1	1	1	3	0	0	2	1	1	22861000	0	0	24320000	0	0	0.969077			1.03092			1.064
D3YXK2	Scaffold attachment factor B1 OS=Mus musculus OX=10090 GN=Safb PE=1 SV=2	Safb	105.1	25.3	81	17	11	17	14	8	14	14	13	18	15	14	13	16	14	17	9	9	7	10	8	11	15	14	13	16	14	17	103920000	106300000	125980000	108800000	107040000	125340000	0.920488	0.941569	1.11589	0.963713	0.948124	1.11022	1.015	0.849736
D3Z6Q9	Bridging integrator 2 OS=Mus musculus OX=10090 GN=Bin2 PE=1 SV=1	Bin2	52.553	34.8	45	13	11	13	8	4	4	7	10	12	7	9	7	11	12	11	5	7	5	9	10	9	7	9	7	11	12	11	76754000	73964000	96072000	102530000	101550000	113560000	0.81591	0.786252	1.02126	1.08991	1.0795	1.20717	1.287	0.0444828
D3Z7P3	Glutaminase kidney isoform, mitochondrial OS=Mus musculus OX=10090 GN=Gls PE=1 SV=1	Gls	73.963	53.1	135	24	24	24	14	17	13	31	34	26	17	20	16	22	24	23	17	20	16	22	24	23	17	20	16	22	24	23	122370000	122880000	127670000	229850000	227150000	142890000	0.754741	0.757887	0.78743	1.41765	1.40099	0.881303	1.609	0.045006
D3Z7Q2	Small integral membrane protein 20 OS=Mus musculus OX=10090 GN=Smim20 PE=1 SV=1	Smim20	7.818	20.3	1	1	1	1	0	0	0	1	0	0	1	0	1	1	1	1	1	0	1	1	1	1	1	0	1	1	1	1	0	0	0	0	0	0
E9PVA8	eIF-2-alpha kinase activator GCN1 OS=Mus musculus OX=10090 GN=Gcn1 PE=1 SV=1	Gcn1	293.02	36.5	277	70	70	70	45	42	31	51	58	50	58	55	55	60	65	66	58	55	55	60	65	66	58	55	55	60	65	66	321340000	338180000	282410000	311770000	308440000	303860000	1.03325	1.08739	0.908071	1.00248	0.991768	0.977042	0.981	0.777591
E9PVX6	Proliferation marker protein Ki-67 OS=Mus musculus OX=10090 GN=Mki67 PE=1 SV=1	Mki67	350.86	13.4	63	31	31	31	17	7	10	12	11	6	25	19	26	23	21	15	25	19	26	23	21	15	25	19	26	23	21	15	187630000	151090000	208790000	127050000	139270000	96606000	1.23653	0.995721	1.37598	0.837291	0.917824	0.636658	0.663	0.046461
E9PYH6	Histone-lysine N-methyltransferase SETD1A OS=Mus musculus OX=10090 GN=Setd1a PE=1 SV=1	Setd1a	186.06	2.7	3	3	3	3	0	0	0	0	0	3	0	1	2	0	1	3	0	1	2	0	1	3	0	1	2	0	1	3	0	0	27949000	0	0	33571000			0.908615			1.09139	1.201
E9PZ19	Protein turtle homolog B OS=Mus musculus OX=10090 GN=Igsf9b PE=1 SV=1	Igsf9b	144.95	0.6	2	1	1	1	0	1	1	0	0	0	0	1	1	0	0	0	0	1	1	0	0	0	0	1	1	0	0	0	0	0	0	0	0	0
E9PZJ8	Activating signal cointegrator 1 complex subunit 3 OS=Mus musculus OX=10090 GN=Ascc3 PE=1 SV=1	Ascc3	250.55	3.8	7	4	4	4	1	1	2	0	2	1	1	2	2	1	2	1	1	2	2	1	2	1	1	2	2	1	2	1	0	0	0	0	0	0
E9PZQ0	Ryanodine receptor 1 OS=Mus musculus OX=10090 GN=Ryr1 PE=1 SV=1	Ryr1	565.03	0.5	0	1	1	1	0	0	0	0	0	0	0	1	0	0	0	0	0	1	0	0	0	0	0	1	0	0	0	0	0	0	0	0	0	0
E9Q137	Testis-expressed protein 264 homolog OS=Mus musculus OX=10090 GN=Tex264 PE=2 SV=1	Tex264	33.589	13.6	9	2	2	2	2	2	1	2	2	0	2	2	1	2	2	0	2	2	1	2	2	0	2	2	1	2	2	0	47835000	35706000	0	24019000	22892000	0	1.46675	1.09484		0.736485	0.701929		0.562	0.0620693
E9Q1P8	Interferon regulatory factor 2-binding protein 2 OS=Mus musculus OX=10090 GN=Irf2bp2 PE=1 SV=1	Irf2bp2	59.291	34.6	20	11	7	7	1	2	1	6	4	6	7	8	9	10	10	10	3	5	6	6	6	6	3	5	6	6	6	6	47129000	70357000	41765000	50439000	59481000	73680000	0.824772	1.23127	0.730901	0.882698	1.04094	1.28942	1.153	0.462499
E9Q2M9	WD repeat- and FYVE domain-containing protein 4 OS=Mus musculus OX=10090 GN=Wdfy4 PE=1 SV=2	Wdfy4	354.33	6.4	29	12	12	12	5	8	1	6	4	5	10	9	7	9	8	9	10	9	7	9	8	9	10	9	7	9	8	9	35864000	30181000	23420000	26023000	23374000	28828000	1.28323	1.07989	0.837975	0.931111	0.836329	1.03147	0.874	0.422919
E9Q3L2	Phosphatidylinositol 4-kinase alpha OS=Mus musculus OX=10090 GN=Pi4ka PE=1 SV=2	Pi4ka	237.04	3.1	21	5	5	5	3	3	2	5	5	3	4	4	5	4	5	5	4	4	5	4	5	5	4	4	5	4	5	5	45373000	38417000	28960000	27917000	25605000	28559000	1.3973	1.18309	0.89185	0.85973	0.78853	0.879501	0.728	0.0894164
E9Q3S4	Mitogen-activated protein kinase kinase kinase 19 OS=Mus musculus OX=10090 GN=Map3k19 PE=3 SV=1	Map3k19	146.41	0.5	6	1	1	1	1	1	1	1	1	1	1	1	1	1	1	1	1	1	1	1	1	1	1	1	1	1	1	1	0	0	0	0	0	0
E9Q4P1	WD repeat and FYVE domain-containing protein 1 OS=Mus musculus OX=10090 GN=Wdfy1 PE=1 SV=1	Wdfy1	46.217	5.4	6	2	2	2	1	1	1	1	1	1	2	2	2	2	2	2	2	2	2	2	2	2	2	2	2	2	2	2	0	0	0	0	0	0
E9Q4Z2	Acetyl-CoA carboxylase 2 OS=Mus musculus OX=10090 GN=Acacb PE=1 SV=1	Acacb	275.75	4.5	1	8	1	1	1	0	0	0	0	0	4	4	5	6	6	5	1	0	1	1	1	1	1	0	1	1	1	1	0	0	0	0	0	0
E9Q555	E3 ubiquitin-protein ligase RNF213 OS=Mus musculus OX=10090 GN=Rnf213 PE=1 SV=2	Rnf213	584.78	18.1	191	66	66	66	28	29	24	42	31	37	48	49	48	54	52	59	48	49	48	54	52	59	48	49	48	54	52	59	103230000	111820000	106310000	89770000	84005000	94036000	1.05127	1.13875	1.08264	0.9142	0.85549	0.957644	0.833	0.010441
E9Q5C9	Nucleolar and coiled-body phosphoprotein 1 OS=Mus musculus OX=10090 GN=Nolc1 PE=1 SV=1	Nolc1	73.697	23.6	84	18	18	18	12	13	14	15	16	14	17	17	17	18	17	18	17	17	17	18	17	18	17	17	17	18	17	18	344160000	348950000	386360000	368980000	362690000	410760000	0.929367	0.942302	1.04332	0.99639	0.979405	1.10921	1.058	0.349311
E9Q5G3	Kinesin-like protein KIF23 OS=Mus musculus OX=10090 GN=Kif23 PE=1 SV=1	Kif23	108.77	2.9	4	2	2	2	1	0	0	1	2	0	2	1	1	2	2	0	2	1	1	2	2	0	2	1	1	2	2	0	18065000	0	0	14652000	15149000	0	1.13222			0.918314	0.949463		0.825
E9Q5K9	YTH domain-containing protein 1 OS=Mus musculus OX=10090 GN=Ythdc1 PE=1 SV=2	Ythdc1	85.648	4.6	6	3	3	3	1	2	0	0	1	2	1	3	1	1	2	2	1	3	1	1	2	2	1	3	1	1	2	2	0	37301000	0	0	46651000	33561000		0.952261			1.19096	0.856782	1.075
E9Q634	Unconventional myosin-Ie OS=Mus musculus OX=10090 GN=Myo1e PE=1 SV=1	Myo1e	126.82	39.3	109	34	29	34	19	12	13	22	20	23	29	28	26	30	28	31	24	23	21	25	24	26	29	28	26	30	28	31	133180000	117480000	145000000	99700000	104950000	113670000	1.11919	0.987255	1.21852	0.837839	0.881957	0.955237	0.805	0.0404482
E9Q735	Ubiquitin conjugation factor E4 A OS=Mus musculus OX=10090 GN=Ube4a PE=1 SV=1	Ube4a	118.2	6.7	6	4	4	4	1	1	1	0	1	2	1	1	1	1	2	2	1	1	1	1	2	2	1	1	1	1	2	2	0	0	0	0	0	0
E9Q784	Zinc finger CCCH domain-containing protein 13 OS=Mus musculus OX=10090 GN=Zc3h13 PE=1 SV=1	Zc3h13	203.75	1.2	2	1	1	1	0	0	0	1	0	1	1	1	1	1	1	1	1	1	1	1	1	1	1	1	1	1	1	1	0	0	0	0	0	0
E9Q7G0	Nuclear mitotic apparatus protein 1 OS=Mus musculus OX=10090 GN=Numa1 PE=1 SV=1	Numa1	235.63	50.3	319	79	79	79	44	39	42	65	63	66	63	66	62	74	71	73	63	66	62	74	71	73	63	66	62	74	71	73	119970000	130120000	146890000	120150000	131680000	131050000	0.923012	1.0011	1.13013	0.924397	1.0131	1.00826	0.964	0.637489
E9Q956	Minichromosome maintenance domain-containing protein 2 OS=Mus musculus OX=10090 GN=Mcmdc2 PE=2 SV=1	Mcmdc2	76.014	1.6	0	1	1	1	0	0	0	0	0	0	0	0	0	0	0	1	0	0	0	0	0	1	0	0	0	0	0	1	0	0	0	0	0	0
E9Q9A9	2'-5'-oligoadenylate synthase 2 OS=Mus musculus OX=10090 GN=Oas2 PE=1 SV=1	Oas2	85.05	19.3	18	9	9	9	1	0	1	5	7	4	5	3	2	7	8	6	5	3	2	7	8	6	5	3	2	7	8	6	31147000	32970000	21789000	58658000	67108000	35767000	0.755265	0.79947	0.528348	1.42236	1.62726	0.867293	1.88	0.0567999
E9QAT4	Protein transport protein Sec16A OS=Mus musculus OX=10090 GN=Sec16a PE=1 SV=1	Sec16a	254.2	2.6	11	3	3	3	0	1	1	3	2	4	1	2	1	2	3	3	1	2	1	2	3	3	1	2	1	2	3	3	0	10895000	0	9351700	9796700	13634000		0.99777		0.856434	0.897187	1.24861	1.003
F6ZDS4	Nucleoprotein TPR OS=Mus musculus OX=10090 GN=Tpr PE=1 SV=1	Tpr	273.99	29.5	199	54	54	54	28	29	25	33	32	52	39	38	40	47	42	53	39	38	40	47	42	53	39	38	40	47	42	53	90608000	94281000	104960000	83838000	88101000	99531000	0.968519	1.00778	1.12193	0.896154	0.941721	1.0639	0.937	0.380968
F7BJB9	MORC family CW-type zinc finger protein 3 OS=Mus musculus OX=10090 GN=Morc3 PE=1 SV=1	Morc3	106.52	12.3	13	8	8	8	1	1	2	2	3	4	5	5	6	6	6	8	5	5	6	6	6	8	5	5	6	6	6	8	33905000	34988000	46766000	40063000	44285000	56238000	0.793889	0.819247	1.09503	0.938079	1.03694	1.31682	1.216	0.244481
G3X9K3	Brefeldin A-inhibited guanine nucleotide-exchange protein 1 OS=Mus musculus OX=10090 GN=Arfgef1 PE=1 SV=1	Arfgef1	208.5	0.7	1	1	1	1	0	0	0	0	0	1	1	1	0	1	1	1	1	1	0	1	1	1	1	1	0	1	1	1	0	0	0	0	0	0
G5E829	Plasma membrane calcium-transporting ATPase 1 OS=Mus musculus OX=10090 GN=Atp2b1 PE=1 SV=1	Atp2b1	134.75	25.9	75	21	21	21	14	11	9	19	17	5	16	17	17	19	19	13	16	17	17	19	19	13	16	17	17	19	19	13	98792000	98418000	101940000	79475000	68761000	41238000	1.21311	1.20851	1.25176	0.975904	0.844342	0.506377	0.633	0.0684183
G5E870	E3 ubiquitin-protein ligase TRIP12 OS=Mus musculus OX=10090 GN=Trip12 PE=1 SV=1	Trip12	224.13	8.1	18	10	10	10	5	4	3	3	2	1	7	6	4	8	6	7	7	6	4	8	6	7	7	6	4	8	6	7	27059000	21434000	25369000	18383000	17837000	13480000	1.31395	1.0408	1.23188	0.892653	0.86614	0.65457	0.673	0.0293842
G5E897	Protein O-glucosyltransferase 3 OS=Mus musculus OX=10090 GN=Poglut3 PE=1 SV=1	Poglut3	57.685	7.6	8	3	3	3	1	1	0	2	2	2	2	3	2	3	3	3	2	3	2	3	3	3	2	3	2	3	3	3	23833000	21975000	17846000	23360000	26098000	27122000	1.01971	0.940214	0.763552	0.999472	1.11662	1.16043	1.203	0.121738
O08528	Hexokinase-2 OS=Mus musculus OX=10090 GN=Hk2 PE=1 SV=1	Hk2	102.53	56.3	135	41	35	37	25	22	19	20	25	24	36	35	32	36	37	37	30	29	26	30	31	31	32	31	28	32	33	33	226710000	204350000	189290000	147800000	144910000	143580000	1.28734	1.16038	1.07486	0.839264	0.822854	0.815301	0.703	0.00273857
O08529	Calpain-2 catalytic subunit OS=Mus musculus OX=10090 GN=Capn2 PE=1 SV=4	Capn2	79.871	44.9	103	23	23	23	16	13	12	22	21	19	19	18	17	22	22	23	19	18	17	22	22	23	19	18	17	22	22	23	132350000	125450000	129610000	113470000	120660000	130120000	1.05646	1.00138	1.03459	0.905755	0.963148	1.03866	0.94	0.212977
O08539	Myc box-dependent-interacting protein 1 OS=Mus musculus OX=10090 GN=Bin1 PE=1 SV=1	Bin1	64.469	32	41	13	11	11	5	5	4	8	10	9	10	10	10	12	12	13	8	8	8	10	10	11	8	8	8	10	10	11	67132000	74195000	71138000	57102000	56148000	66903000	1.02591	1.13385	1.08713	0.872634	0.858055	1.02241	0.848	0.0564145
O08547	Vesicle-trafficking protein SEC22b OS=Mus musculus OX=10090 GN=Sec22b PE=1 SV=3	Sec22b	24.74	43.7	37	9	9	9	7	5	4	8	11	2	9	8	8	8	9	6	9	8	8	8	9	6	9	8	8	8	9	6	160830000	148380000	179230000	197720000	179470000	86561000	1.01343	0.93498	1.12937	1.24588	1.13089	0.545443	0.949	0.699906
O08553	Dihydropyrimidinase-related protein 2 OS=Mus musculus OX=10090 GN=Dpysl2 PE=1 SV=2	Dpysl2	62.277	68.9	140	27	27	27	23	19	20	23	25	30	25	24	26	26	26	27	25	24	26	26	26	27	25	24	26	26	26	27	717330000	828710000	702840000	753210000	683470000	818970000	0.955478	1.10383	0.936178	1.00327	0.910377	1.09086	1.003	0.969314
O08573	Galectin-9 OS=Mus musculus OX=10090 GN=Lgals9 PE=1 SV=1	Lgals9	40.035	9.3	11	3	3	3	3	2	1	2	2	1	3	3	3	3	3	3	3	3	3	3	3	3	3	3	3	3	3	3	58849000	47586000	54331000	28360000	32553000	22667000	1.44506	1.16849	1.33412	0.69639	0.79935	0.556596	0.52	0.00566875
O08579	Emerin OS=Mus musculus OX=10090 GN=Emd PE=1 SV=1	Emd	29.435	51	33	10	10	10	7	4	8	6	8	0	9	7	7	9	7	0	9	7	7	9	7	0	9	7	7	9	7	0	90097000	68803000	110460000	85128000	75384000	0	1.04795	0.800273	1.2848	0.990155	0.876819		0.894	0.637143
O08582	GTP-binding protein 1 OS=Mus musculus OX=10090 GN=Gtpbp1 PE=1 SV=2	Gtpbp1	72.3	24.6	23	10	10	10	2	4	1	2	7	7	5	7	5	7	8	9	5	7	5	7	8	9	5	7	5	7	8	9	56076000	52859000	51256000	40080000	45537000	45538000	1.15483	1.08858	1.05557	0.82541	0.937792	0.937813	0.819	0.0159098
O08583	THO complex subunit 4 OS=Mus musculus OX=10090 GN=Alyref PE=1 SV=3	Alyref	26.94	36.5	62	9	9	9	12	10	9	10	11	10	9	9	9	9	9	9	9	9	9	9	9	9	9	9	9	9	9	9	400560000	308150000	442150000	403100000	324210000	257090000	1.12556	0.86589	1.24242	1.1327	0.911018	0.722413	0.855	0.392158
O08585	Clathrin light chain A OS=Mus musculus OX=10090 GN=Clta PE=1 SV=2	Clta	25.604	17.4	14	6	6	6	3	3	1	1	4	2	6	6	6	5	6	6	6	6	6	5	6	6	6	6	6	5	6	6	334620000	323550000	350910000	302820000	290770000	346010000	1.0303	0.996213	1.08045	0.932385	0.895283	1.06537	0.931	0.270351
O08599	Syntaxin-binding protein 1 OS=Mus musculus OX=10090 GN=Stxbp1 PE=1 SV=2	Stxbp1	67.568	57.7	82	23	23	23	10	9	8	18	18	19	15	17	16	23	22	21	15	17	16	23	22	21	15	17	16	23	22	21	127980000	112170000	111050000	116630000	120390000	116540000	1.08956	0.954963	0.945428	0.992934	1.02494	0.992168	1.007	0.861971
O08602	Retinoic acid early-inducible protein 1-alpha OS=Mus musculus OX=10090 GN=Raet1a PE=1 SV=1	Raet1a	28.616	12.6	11	3	2	3	3	2	1	2	2	1	2	2	2	2	3	2	1	1	1	1	2	1	2	2	2	2	3	2	46577000	0	49690000	80721000	63044000	47643000	0.809542		0.863648	1.40299	1.09575	0.82807	1.326	0.281642
O08604	Retinoic acid early-inducible protein 1-gamma OS=Mus musculus OX=10090 GN=Raet1c PE=1 SV=1	Raet1c	28.507	13.8	3	3	2	2	0	0	0	1	1	1	1	3	1	3	3	3	0	2	0	2	2	2	0	2	0	2	2	2	0	0	0	23470000	23698000	18770000				1.06782	1.0782	0.853984
O08605	MAP kinase-interacting serine/threonine-protein kinase 1 OS=Mus musculus OX=10090 GN=Mknk1 PE=1 SV=2	Mknk1	47.914	8.9	2	2	2	2	0	0	0	2	0	0	0	0	1	2	0	2	0	0	1	2	0	2	0	0	1	2	0	2	0	0	0	15544000	0	23379000				0.798705		1.2013
O08638	Myosin-11 OS=Mus musculus OX=10090 GN=Myh11 PE=1 SV=1	Myh11	227.03	6.5	1	11	1	1	1	0	0	0	0	0	10	10	10	9	10	8	1	1	1	1	1	0	1	1	1	1	1	0	0	0	0	0	0	0
O08663	Methionine aminopeptidase 2 OS=Mus musculus OX=10090 GN=Metap2 PE=1 SV=1	Metap2	52.921	63.4	79	19	19	19	11	8	6	19	16	19	15	15	15	19	19	19	15	15	15	19	19	19	15	15	15	19	19	19	195500000	206660000	204200000	328560000	306430000	386340000	0.720653	0.761791	0.752723	1.21114	1.12956	1.42413	1.684	0.00185978
O08709	Peroxiredoxin-6 OS=Mus musculus OX=10090 GN=Prdx6 PE=1 SV=3	Prdx6	24.87	80.4	97	15	15	15	15	18	17	16	15	16	13	13	13	14	14	15	13	13	13	14	14	15	13	13	13	14	14	15	365830000	408840000	410030000	365590000	417510000	430850000	0.91509	1.02268	1.02565	0.914489	1.04436	1.07773	1.025	0.72957
O08734	Bcl-2 homologous antagonist/killer OS=Mus musculus OX=10090 GN=Bak1 PE=1 SV=3	Bak1	23.294	52.6	15	5	5	5	1	2	2	5	5	0	2	3	2	5	5	0	2	3	2	5	5	0	2	3	2	5	5	0	58010000	66349000	0	60760000	59401000	0	0.948961	1.08537		0.993947	0.971716		0.966	0.683357
O08739	AMP deaminase 3 OS=Mus musculus OX=10090 GN=Ampd3 PE=1 SV=2	Ampd3	88.651	2.6	4	2	1	1	0	0	0	1	1	2	2	1	2	2	2	2	1	1	1	1	1	1	1	1	1	1	1	1	0	0	0	0	0	0
O08740	DNA-directed RNA polymerase II subunit RPB11 OS=Mus musculus OX=10090 GN=Polr2j PE=1 SV=1	Polr2j	13.251	45.3	10	3	3	3	0	1	0	2	4	3	1	2	3	3	3	3	1	2	3	3	3	3	1	2	3	3	3	3	0	16195000	16320000	25080000	23564000	28375000		0.739268	0.744974	1.14485	1.07565	1.29526	1.579	0.0076085
O08749	Dihydrolipoyl dehydrogenase, mitochondrial OS=Mus musculus OX=10090 GN=Dld PE=1 SV=2	Dld	54.272	46.2	96	17	17	17	13	15	13	14	24	17	17	15	17	16	16	16	17	15	17	16	16	16	17	15	17	16	16	16	359370000	363120000	386490000	302240000	305340000	230290000	1.10754	1.1191	1.19112	0.931474	0.941028	0.709731	0.756	0.0388485
O08756	3-hydroxyacyl-CoA dehydrogenase type-2 OS=Mus musculus OX=10090 GN=Hsd17b10 PE=1 SV=4	Hsd17b10	27.418	47.1	43	9	9	9	6	8	5	8	7	9	7	8	8	8	7	9	7	8	8	8	7	9	7	8	8	8	7	9	132010000	122520000	118420000	138690000	137090000	118420000	1.03247	0.958248	0.926181	1.08472	1.0722	0.926181	1.057	0.420576
O08759	Ubiquitin-protein ligase E3A OS=Mus musculus OX=10090 GN=Ube3a PE=1 SV=2	Ube3a	99.818	26.1	42	16	16	16	5	5	2	10	8	12	7	12	8	15	11	15	7	12	8	15	11	15	7	12	8	15	11	15	38172000	45880000	42586000	44511000	45039000	44677000	0.877971	1.05526	0.979495	1.02377	1.03591	1.02759	1.06	0.317897
O08784	Treacle protein OS=Mus musculus OX=10090 GN=Tcof1 PE=1 SV=1	Tcof1	135	28.5	112	29	29	29	20	16	18	15	17	26	25	23	26	26	27	27	25	23	26	26	27	27	25	23	26	26	27	27	143040000	140850000	153090000	118300000	119630000	138340000	1.05532	1.03916	1.12947	0.872794	0.882607	1.02065	0.861	0.0552291
O08788	Dynactin subunit 1 OS=Mus musculus OX=10090 GN=Dctn1 PE=1 SV=3	Dctn1	141.67	37.9	111	34	34	34	12	13	13	21	25	27	26	27	23	33	30	33	26	27	23	33	30	33	26	27	23	33	30	33	77871000	70783000	68508000	61188000	62926000	81057000	1.1063	1.0056	0.973279	0.869286	0.893977	1.15156	0.945	0.549643
O08789	Max-binding protein MNT OS=Mus musculus OX=10090 GN=Mnt PE=2 SV=2	Mnt	63.273	1.7	1	1	1	1	0	0	1	0	0	0	0	0	1	0	0	0	0	0	1	0	0	0	0	0	1	0	0	0	0	0	0	0	0	0
O08795	Glucosidase 2 subunit beta OS=Mus musculus OX=10090 GN=Prkcsh PE=1 SV=1	Prkcsh	58.792	37	67	16	16	16	9	9	11	12	10	16	13	12	11	14	15	14	13	12	11	14	15	14	13	12	11	14	15	14	728310000	705900000	797400000	718210000	726210000	753890000	0.986442	0.95609	1.08002	0.972762	0.983598	1.02109	0.985	0.741883
O08807	Peroxiredoxin-4 OS=Mus musculus OX=10090 GN=Prdx4 PE=1 SV=1	Prdx4	31.052	62.8	96	14	12	12	12	18	15	17	17	17	13	13	13	13	13	14	12	12	12	12	12	12	12	12	12	12	12	12	1276400000	1380000000	1464100000	1285800000	1321000000	1352700000	0.947822	1.02475	1.0872	0.954802	0.980941	1.00448	0.961	0.414702
O08808	Protein diaphanous homolog 1 OS=Mus musculus OX=10090 GN=Diaph1 PE=1 SV=1	Diaph1	139.34	16.8	49	16	16	16	8	10	8	8	10	5	12	12	10	12	14	12	12	12	10	12	14	12	12	12	10	12	14	12	35439000	43811000	47194000	36538000	34475000	36856000	0.907478	1.12186	1.20849	0.93562	0.882794	0.943763	0.853	0.160185
O08810	116 kDa U5 small nuclear ribonucleoprotein component OS=Mus musculus OX=10090 GN=Eftud2 PE=1 SV=1	Eftud2	109.36	69.8	214	44	43	43	33	30	32	35	41	43	38	39	38	39	41	44	37	38	37	38	40	43	37	38	37	38	40	43	132930000	140170000	137830000	135340000	137180000	156300000	0.949783	1.00151	0.984793	0.967002	0.980149	1.11676	1.044	0.448414
O08811	General transcription and DNA repair factor IIH helicase subunit XPD OS=Mus musculus OX=10090 GN=Ercc2 PE=1 SV=2	Ercc2	86.841	3.3	2	1	1	1	1	1	0	0	0	0	1	1	1	0	0	1	1	1	1	0	0	1	1	1	1	0	0	1	0	0	0	0	0	0
O08848	60 kDa SS-A/Ro ribonucleoprotein OS=Mus musculus OX=10090 GN=RO60 PE=1 SV=1	RO60	60.123	21.2	15	8	8	8	2	1	1	4	4	3	5	3	2	5	8	6	5	3	2	5	8	6	5	3	2	5	8	6	24881000	23010000	21464000	35602000	30832000	30759000	0.896354	0.82895	0.773255	1.28259	1.11074	1.10811	1.401	0.00640727
O08912	Polypeptide N-acetylgalactosaminyltransferase 1 OS=Mus musculus OX=10090 GN=Galnt1 PE=1 SV=1	Galnt1	64.254	2.3	0	1	1	1	0	0	0	0	0	0	0	0	0	1	0	0	0	0	0	1	0	0	0	0	0	1	0	0	0	0	0	0	0	0
O08915	AH receptor-interacting protein OS=Mus musculus OX=10090 GN=Aip PE=1 SV=1	Aip	37.605	31.2	33	8	8	8	5	5	2	9	5	7	6	6	6	8	7	7	6	6	6	8	7	7	6	6	6	8	7	7	37567000	36296000	44593000	40615000	37879000	47260000	0.922984	0.891757	1.09561	0.997871	0.93065	1.16113	1.062	0.549153
O08992	Syntenin-1 OS=Mus musculus OX=10090 GN=Sdcbp PE=1 SV=1	Sdcbp	32.379	63.2	24	10	10	10	4	5	4	4	3	4	9	9	9	10	7	10	9	9	9	10	7	10	9	9	9	10	7	10	258760000	254660000	335660000	189190000	196750000	187560000	1.09137	1.07408	1.41571	0.797945	0.82983	0.79107	0.675	0.0132928
O08997	Copper transport protein ATOX1 OS=Mus musculus OX=10090 GN=Atox1 PE=1 SV=1	Atox1	7.3384	88.2	37	5	5	5	5	6	4	7	7	8	4	4	4	5	5	5	4	4	4	5	5	5	4	4	4	5	5	5	368380000	355080000	363830000	464610000	539140000	589650000	0.824519	0.794751	0.814335	1.0399	1.20672	1.31977	1.465	0.00581829
O09005	Sphingolipid delta(4)-desaturase DES1 OS=Mus musculus OX=10090 GN=Degs1 PE=1 SV=1	Degs1	38.241	10.5	12	2	2	2	2	2	3	3	2	0	2	2	2	2	2	1	2	2	2	2	2	1	2	2	2	2	2	1	62110000	49796000	60495000	54679000	55790000	0	1.09785	0.880192	1.06931	0.966504	0.986142		0.961	0.724615
O09044	Synaptosomal-associated protein 23 OS=Mus musculus OX=10090 GN=Snap23 PE=1 SV=1	Snap23	23.261	56.7	16	8	8	8	1	1	2	5	5	2	3	4	5	7	7	4	3	4	5	7	7	4	3	4	5	7	7	4	36137000	30511000	34369000	38232000	40069000	29914000	1.03628	0.874943	0.985576	1.09635	1.14903	0.857823	1.071	0.573903
O09061	Proteasome subunit beta type-1 OS=Mus musculus OX=10090 GN=Psmb1 PE=1 SV=1	Psmb1	26.372	55	78	11	11	11	13	12	11	14	14	14	11	11	11	11	10	11	11	11	11	11	10	11	11	11	11	11	10	11	365100000	414210000	325380000	442980000	408310000	566340000	0.868486	0.985307	0.774002	1.05374	0.971272	1.34719	1.283	0.112501
O09106	Histone deacetylase 1 OS=Mus musculus OX=10090 GN=Hdac1 PE=1 SV=1	Hdac1	55.074	54.4	81	16	12	16	12	13	9	15	14	18	12	14	13	15	16	14	8	10	9	11	12	10	12	14	13	15	16	14	168240000	171520000	165120000	250690000	240880000	295270000	0.78147	0.796705	0.766977	1.16445	1.11888	1.37152	1.558	0.00224566
O09110	Dual specificity mitogen-activated protein kinase kinase 3 OS=Mus musculus OX=10090 GN=Map2k3 PE=1 SV=2	Map2k3	39.296	31.1	25	8	8	8	5	4	2	5	3	6	7	7	5	8	4	6	7	7	5	8	4	6	7	7	5	8	4	6	87737000	69785000	35343000	63810000	64960000	65457000	1.35994	1.08168	0.547823	0.989067	1.00689	1.0146	1.007	0.796182
O09111	NADH dehydrogenase [ubiquinone] 1 beta subcomplex subunit 11, mitochondrial OS=Mus musculus OX=10090 GN=Ndufb11 PE=1 SV=2	Ndufb11	17.444	14.6	2	1	1	1	0	0	0	1	1	0	1	0	1	1	1	0	1	0	1	1	1	0	1	0	1	1	1	0	0	0	0	0	0	0
O09117	Synaptophysin-like protein 1 OS=Mus musculus OX=10090 GN=Sypl1 PE=1 SV=2	Sypl1	28.899	13.8	12	3	3	3	1	2	2	3	2	2	1	2	2	3	3	2	1	2	2	3	3	2	1	2	2	3	3	2	0	101620000	79209000	66694000	76787000	61689000		1.31632	1.02603	0.863914	0.994653	0.799082	0.756	0.11344
O09126	Semaphorin-4D OS=Mus musculus OX=10090 GN=Sema4d PE=1 SV=2	Sema4d	95.639	8.5	15	5	5	5	2	3	1	3	3	3	5	5	3	5	5	4	5	5	3	5	5	4	5	5	3	5	5	4	33517000	31675000	31217000	31039000	25630000	20760000	1.15684	1.09326	1.07745	1.07131	0.884617	0.716529	0.803	0.120879
O09130	NFATC2-interacting protein OS=Mus musculus OX=10090 GN=Nfatc2ip PE=1 SV=1	Nfatc2ip	45.121	6.3	6	1	1	1	1	1	0	1	1	2	1	1	0	1	1	1	1	1	0	1	1	1	1	1	0	1	1	1	0	0	0	0	0	0
O09131	Glutathione S-transferase omega-1 OS=Mus musculus OX=10090 GN=Gsto1 PE=1 SV=2	Gsto1	27.497	67.5	53	15	15	15	7	7	7	10	10	12	10	11	10	14	13	13	10	11	10	14	13	13	10	11	10	14	13	13	106480000	102640000	99853000	115510000	119600000	127770000	0.950922	0.916629	0.89174	1.03157	1.06809	1.14105	1.174	0.0101375
O09159	Lysosomal alpha-mannosidase OS=Mus musculus OX=10090 GN=Man2b1 PE=1 SV=4	Man2b1	114.65	3.5	5	3	3	3	0	0	0	1	3	1	0	1	1	3	3	2	0	1	1	3	3	2	0	1	1	3	3	2	0	0	0	14526000	20972000	20421000				0.779306	1.12513	1.09557
O09165	Calsequestrin-1 OS=Mus musculus OX=10090 GN=Casq1 PE=1 SV=3	Casq1	46.377	5.4	1	1	1	1	0	0	0	1	0	0	0	0	0	1	0	0	0	0	0	1	0	0	0	0	0	1	0	0	0	0	0	0	0	0
O09167	60S ribosomal protein L21 OS=Mus musculus OX=10090 GN=Rpl21 PE=1 SV=3	Rpl21	18.562	38.8	23	8	8	8	2	4	2	4	5	6	8	8	7	8	7	8	8	8	7	8	7	8	8	8	7	8	7	8	924870000	810350000	903010000	737510000	796700000	862270000	1.10219	0.965716	1.07614	0.878911	0.949449	1.02759	0.908	0.187285
O09172	Glutamate--cysteine ligase regulatory subunit OS=Mus musculus OX=10090 GN=Gclm PE=1 SV=1	Gclm	30.534	29.2	20	6	6	6	2	2	1	4	6	5	4	4	4	5	6	6	4	4	4	5	6	6	4	4	4	5	6	6	69420000	60158000	68184000	85033000	82979000	98627000	0.896897	0.777233	0.880928	1.09861	1.07208	1.27425	1.348	0.0132921
O35075	Vacuolar protein sorting-associated protein 26C OS=Mus musculus OX=10090 GN=Vps26c PE=1 SV=1	Vps26c	32.97	22.6	20	5	5	5	3	3	3	4	3	4	4	4	4	4	4	5	4	4	4	4	4	5	4	4	4	4	4	5	36264000	38851000	32716000	30916000	30289000	37270000	1.05467	1.1299	0.95148	0.89913	0.880895	1.08392	0.913	0.325219
O35114	Lysosome membrane protein 2 OS=Mus musculus OX=10090 GN=Scarb2 PE=1 SV=3	Scarb2	54.043	18	19	5	5	5	3	1	3	6	4	2	4	4	4	5	5	5	4	4	4	5	5	5	4	4	4	5	5	5	87532000	75720000	86106000	82687000	55060000	46729000	1.21058	1.04722	1.19086	1.14358	0.761489	0.64627	0.74	0.134534
O35127	Protein C10 OS=Mus musculus OX=10090 GN=Grcc10 PE=1 SV=1	Grcc10	13.194	70.6	27	6	6	6	4	3	4	5	6	5	4	4	5	5	6	5	4	4	5	5	6	5	4	4	5	5	6	5	39298000	42221000	36966000	55383000	56668000	64991000	0.797856	0.857201	0.75051	1.12443	1.15051	1.31949	1.494	0.00313775
O35129	Prohibitin-2 OS=Mus musculus OX=10090 GN=Phb2 PE=1 SV=1	Phb2	33.296	63.2	86	18	18	18	15	13	15	14	15	14	15	17	17	17	18	17	15	17	17	17	18	17	15	17	17	17	18	17	710100000	604820000	668900000	546450000	521750000	419700000	1.22723	1.04528	1.15603	0.944402	0.901714	0.725347	0.75	0.0358768
O35130	Ribosomal RNA small subunit methyltransferase NEP1 OS=Mus musculus OX=10090 GN=Emg1 PE=1 SV=1	Emg1	26.974	44.7	33	9	9	9	6	4	4	7	6	6	8	7	7	9	9	7	8	7	7	9	9	7	8	7	7	9	9	7	65811000	56527000	56976000	44504000	45613000	45509000	1.25378	1.07691	1.08546	0.847857	0.868985	0.867003	0.756	0.00521926
O35134	DNA-directed RNA polymerase I subunit RPA1 OS=Mus musculus OX=10090 GN=Polr1a PE=1 SV=2	Polr1a	194.11	5.5	5	5	5	5	1	1	0	0	2	1	3	4	2	2	3	4	3	4	2	2	3	4	3	4	2	2	3	4	0	19576000	0	0	24014000	19724000		0.927567			1.13785	0.93458	1.117
O35143	ATPase inhibitor, mitochondrial OS=Mus musculus OX=10090 GN=Atp5if1 PE=1 SV=2	Atp5if1	12.159	37.7	19	6	6	6	3	3	2	3	3	5	4	4	4	4	5	4	4	4	4	4	5	4	4	4	4	4	5	4	531040000	486120000	581410000	351680000	330250000	231890000	1.26821	1.16093	1.3885	0.83987	0.788691	0.553791	0.572	0.0148071
O35166	Golgi SNAP receptor complex member 2 OS=Mus musculus OX=10090 GN=Gosr2 PE=1 SV=2	Gosr2	24.725	12.7	6	2	2	2	1	1	0	2	2	0	1	2	1	2	2	0	1	2	1	2	2	0	1	2	1	2	2	0	0	13385000	0	31506000	29739000	0		0.538054		1.26649	1.19546		2.288
O35207	Cyclin-dependent kinase 2-associated protein 1 OS=Mus musculus OX=10090 GN=Cdk2ap1 PE=1 SV=2	Cdk2ap1	12.354	18.4	12	2	2	2	2	2	2	2	2	2	2	2	2	2	2	2	2	2	2	2	2	2	2	2	2	2	2	2	60882000	64201000	50700000	46821000	47277000	65876000	1.08797	1.14728	0.906012	0.836694	0.844843	1.17721	0.91	0.485137
O35215	D-dopachrome decarboxylase OS=Mus musculus OX=10090 GN=Ddt PE=1 SV=3	Ddt	13.077	69.5	23	6	6	6	5	2	1	3	5	7	6	5	5	6	5	6	6	5	5	6	5	6	6	5	5	6	5	6	110540000	60578000	48836000	34382000	80164000	119860000	1.45972	0.799956	0.644898	0.454028	1.0586	1.5828	1.066	0.994253
O35218	Cleavage and polyadenylation specificity factor subunit 2 OS=Mus musculus OX=10090 GN=Cpsf2 PE=1 SV=1	Cpsf2	88.382	24.8	31	15	15	15	4	6	2	5	4	10	9	11	11	12	11	13	9	11	11	12	11	13	9	11	11	12	11	13	62610000	58847000	54981000	47701000	40985000	49808000	1.19283	1.12114	1.04748	0.908787	0.780835	0.948929	0.785	0.0251879
O35226	26S proteasome non-ATPase regulatory subunit 4 OS=Mus musculus OX=10090 GN=Psmd4 PE=1 SV=1	Psmd4	40.703	46.5	51	14	14	14	5	5	6	11	14	10	11	12	10	11	13	13	11	12	10	11	13	13	11	12	10	11	13	13	326990000	369150000	363620000	348230000	345750000	375380000	0.921479	1.04029	1.0247	0.981335	0.974346	1.05784	1.009	0.843512
O35239	Tyrosine-protein phosphatase non-receptor type 9 OS=Mus musculus OX=10090 GN=Ptpn9 PE=1 SV=2	Ptpn9	67.969	3.5	3	2	2	2	0	1	0	1	1	0	2	2	2	1	1	2	2	2	2	1	1	2	2	2	2	1	1	2	0	0	0	0	0	0
O35286	Pre-mRNA-splicing factor ATP-dependent RNA helicase DHX15 OS=Mus musculus OX=10090 GN=Dhx15 PE=1 SV=2	Dhx15	91.006	53.3	190	33	32	33	32	26	25	37	34	36	30	28	28	32	33	30	29	27	27	31	32	29	30	28	28	32	33	30	172200000	159730000	178050000	202870000	203180000	184470000	0.938846	0.870859	0.970741	1.10606	1.10775	1.00574	1.158	0.031749
O35295	Transcriptional activator protein Pur-beta OS=Mus musculus OX=10090 GN=Purb PE=1 SV=3	Purb	33.901	32.7	29	7	7	7	5	4	5	5	5	5	5	5	6	7	6	6	5	5	6	7	6	6	5	5	6	7	6	6	101850000	102760000	104190000	89721000	102940000	104260000	1.00888	1.01789	1.03206	0.888736	1.01968	1.03275	0.962	0.441101
O35309	N-myc-interactor OS=Mus musculus OX=10090 GN=Nmi PE=1 SV=1	Nmi	35.235	28.7	15	6	6	6	1	2	1	3	2	6	4	5	5	6	6	6	4	5	5	6	6	6	4	5	5	6	6	6	31405000	35125000	34121000	30334000	26075000	33519000	0.988724	1.10584	1.07423	0.955006	0.820919	1.05528	0.893	0.219629
O35316	Sodium- and chloride-dependent taurine transporter OS=Mus musculus OX=10090 GN=Slc6a6 PE=1 SV=2	Slc6a6	69.855	8.1	9	5	4	4	1	0	1	2	4	1	5	4	5	5	5	4	4	3	4	4	4	3	4	3	4	4	4	3	143880000	129910000	131380000	129250000	143900000	79437000	1.13926	1.02864	1.04028	1.02341	1.13942	0.628991	0.87	0.413218
O35326	Serine/arginine-rich splicing factor 5 OS=Mus musculus OX=10090 GN=Srsf5 PE=1 SV=2	Srsf5	30.891	28.3	27	7	6	6	5	5	5	4	3	5	7	7	7	7	7	7	6	6	6	6	6	6	6	6	6	6	6	6	195360000	186310000	174250000	140100000	126510000	167000000	1.18456	1.12969	1.05656	0.849494	0.767091	1.0126	0.78	0.0441436
O35343	Importin subunit alpha-3 OS=Mus musculus OX=10090 GN=Kpna4 PE=1 SV=1	Kpna4	57.922	47	62	16	11	11	9	9	9	11	13	11	14	14	14	16	16	16	9	9	9	11	11	11	9	9	9	11	11	11	110950000	117960000	122310000	123810000	121400000	139000000	0.905185	0.962376	0.997865	1.0101	0.990441	1.13403	1.094	0.156218
O35344	Importin subunit alpha-4 OS=Mus musculus OX=10090 GN=Kpna3 PE=1 SV=1	Kpna3	57.772	51.6	91	18	13	18	13	15	14	16	16	17	17	18	15	17	18	18	12	13	10	12	13	13	17	18	15	17	18	18	194880000	197320000	189880000	173020000	194710000	205820000	1.01181	1.02448	0.985852	0.898315	1.01093	1.06861	0.985	0.75893
O35345	Importin subunit alpha-7 OS=Mus musculus OX=10090 GN=Kpna6 PE=1 SV=2	Kpna6	59.964	35.1	18	12	6	6	3	4	3	2	3	3	10	11	10	11	10	11	5	6	5	6	5	5	5	6	5	6	5	5	77960000	75235000	62333000	53015000	54835000	65751000	1.20207	1.16005	0.961116	0.817441	0.845504	1.01382	0.805	0.0882997
O35375	Neuropilin-2 OS=Mus musculus OX=10090 GN=Nrp2 PE=1 SV=2	Nrp2	104.63	27.1	58	18	18	18	8	7	7	12	15	9	15	15	16	16	18	13	15	15	16	16	18	13	15	15	16	16	18	13	59059000	57758000	68825000	78607000	77761000	39944000	0.92774	0.907303	1.08115	1.23481	1.22152	0.627468	1.057	0.957509
O35381	Acidic leucine-rich nuclear phosphoprotein 32 family member A OS=Mus musculus OX=10090 GN=Anp32a PE=1 SV=1	Anp32a	28.537	36.8	49	13	10	13	9	6	8	7	9	10	12	12	13	12	13	13	9	9	10	9	10	10	12	12	13	12	13	13	1387400000	1546200000	1380300000	1349300000	1474300000	1690800000	0.942922	1.05085	0.938097	0.917028	1.00198	1.14912	1.046	0.602992
O35382	Exocyst complex component 4 OS=Mus musculus OX=10090 GN=Exoc4 PE=1 SV=2	Exoc4	110.54	3.4	2	2	2	2	0	0	0	1	1	0	0	1	1	1	2	1	0	1	1	1	2	1	0	1	1	1	2	1	0	0	0	0	0	0
O35385	Serine/threonine-protein phosphatase with EF-hands 2 OS=Mus musculus OX=10090 GN=Ppef2 PE=2 SV=1	Ppef2	86.644	1.5	1	1	1	1	0	0	0	1	0	0	1	1	1	1	1	1	1	1	1	1	1	1	1	1	1	1	1	1	0	0	0	0	0	0
O35387	HCLS1-associated protein X-1 OS=Mus musculus OX=10090 GN=Hax1 PE=1 SV=1	Hax1	31.654	30.7	3	3	3	3	0	1	0	1	0	1	1	2	2	2	2	2	1	2	2	2	2	2	1	2	2	2	2	2	0	39213000	0	32518000	0	0		1.09333		0.906665			0.829
O35405	5'-3' exonuclease PLD3 OS=Mus musculus OX=10090 GN=Pld3 PE=1 SV=1	Pld3	54.388	17.4	15	5	5	5	3	4	3	2	1	2	5	5	5	5	4	4	5	5	5	5	4	4	5	5	5	5	4	4	70583000	58702000	66746000	36327000	37064000	32237000	1.4039	1.16758	1.32758	0.722544	0.737203	0.641194	0.539	0.00090324
O35423	Serine--pyruvate aminotransferase, mitochondrial OS=Mus musculus OX=10090 GN=Agxt PE=1 SV=3	Agxt	45.912	1.7	1	1	1	1	0	0	0	0	0	1	0	0	0	0	0	1	0	0	0	0	0	1	0	0	0	0	0	1	0	0	0	0	0	0
O35427	DNA-directed RNA polymerase III subunit RPC9 OS=Mus musculus OX=10090 GN=Crcp PE=2 SV=1	Crcp	16.683	31.8	13	2	2	2	3	3	0	4	1	2	2	2	1	2	2	1	2	2	1	2	2	1	2	2	1	2	2	1	16855000	7785900	21460000	21204000	19987000	0	0.965439	0.445969	1.22921	1.21455	1.14484		1.34	0.410729
O35435	Dihydroorotate dehydrogenase (quinone), mitochondrial OS=Mus musculus OX=10090 GN=Dhodh PE=1 SV=2	Dhodh	42.699	4.6	1	1	1	1	0	0	0	1	0	0	1	0	1	1	1	0	1	0	1	1	1	0	1	0	1	1	1	0	0	0	0	0	0	0
O35448	Lysosomal thioesterase PPT2 OS=Mus musculus OX=10090 GN=Ppt2 PE=1 SV=1	Ppt2	34.366	10.6	10	2	2	2	2	2	1	1	2	2	2	2	2	1	2	2	2	2	2	1	2	2	2	2	2	1	2	2	55304000	81371000	54478000	0	69740000	84253000	0.801168	1.17879	0.789202		1.0103	1.22054	1.208	0.350028
O35459	Delta(3,5)-Delta(2,4)-dienoyl-CoA isomerase, mitochondrial OS=Mus musculus OX=10090 GN=Ech1 PE=1 SV=1	Ech1	36.118	25.7	12	6	6	6	2	0	1	2	4	3	3	1	1	5	4	5	3	1	1	5	4	5	3	1	1	5	4	5	28589000	0	0	32074000	33017000	29489000	0.928448			1.04163	1.07225	0.957676	1.103
O35465	Peptidyl-prolyl cis-trans isomerase FKBP8 OS=Mus musculus OX=10090 GN=Fkbp8 PE=1 SV=2	Fkbp8	43.528	31.3	29	8	8	8	4	5	5	7	6	2	8	7	8	8	8	4	8	7	8	8	8	4	8	7	8	8	8	4	97217000	78372000	95050000	82022000	69366000	26671000	1.29999	1.04799	1.27101	1.0968	0.927564	0.356645	0.658	0.217755
O35492	Dual specificity protein kinase CLK3 OS=Mus musculus OX=10090 GN=Clk3 PE=1 SV=2	Clk3	73.797	3.1	6	1	1	1	1	1	1	1	1	1	1	1	1	1	1	1	1	1	1	1	1	1	1	1	1	1	1	1	0	0	0	0	0	0
P28076	Proteasome subunit beta type-9 OS=Mus musculus OX=10090 GN=Psmb9 PE=1 SV=1	Psmb9	23.396	23.7	15	4	4	4	2	2	2	2	3	4	2	2	2	3	4	4	2	2	2	3	4	4	2	2	2	3	4	4	39034000	35269000	33112000	37670000	37531000	46834000	1.02072	0.922266	0.865862	0.985051	0.981416	1.22469	1.136	0.228049
O35551	Rab GTPase-binding effector protein 1 OS=Mus musculus OX=10090 GN=Rabep1 PE=1 SV=2	Rabep1	99.523	7.2	4	4	4	4	0	0	1	1	0	2	2	2	2	3	2	4	2	2	2	3	2	4	2	2	2	3	2	4	0	0	61274000	38882000	0	47083000			1.24846	0.792222		0.959318	0.701
O35593	26S proteasome non-ATPase regulatory subunit 14 OS=Mus musculus OX=10090 GN=Psmd14 PE=1 SV=2	Psmd14	34.577	75.5	82	13	13	13	11	13	10	14	15	19	12	12	12	13	12	13	12	12	12	13	12	13	12	12	12	13	12	13	141920000	158910000	146380000	198920000	222060000	257030000	0.756759	0.847354	0.780541	1.0607	1.18409	1.37056	1.516	0.00723236
O35598	Disintegrin and metalloproteinase domain-containing protein 10 OS=Mus musculus OX=10090 GN=Adam10 PE=1 SV=2	Adam10	83.967	20.8	22	11	11	11	1	0	2	8	10	1	7	3	5	10	10	5	7	3	5	10	10	5	7	3	5	10	10	5	31777000	23366000	37482000	53753000	65292000	30881000	0.78607	0.578006	0.927195	1.32969	1.61513	0.763905	1.619	0.160707
O35601	FYN-binding protein 1 OS=Mus musculus OX=10090 GN=Fyb1 PE=1 SV=2	Fyb1	90.054	13.6	17	7	7	7	0	2	0	3	6	6	3	4	4	6	7	7	3	4	4	6	7	7	3	4	4	6	7	7	30774000	34894000	34973000	45437000	50190000	46525000	0.7605	0.862315	0.864267	1.12286	1.24032	1.14975	1.412	0.00261237
O35604	NPC intracellular cholesterol transporter 1 OS=Mus musculus OX=10090 GN=Npc1 PE=1 SV=2	Npc1	142.88	4.7	8	6	6	6	1	1	0	2	3	1	6	6	4	5	6	4	6	6	4	5	6	4	6	6	4	5	6	4	44141000	46627000	39097000	54361000	49781000	25358000	1.02113	1.07864	0.904447	1.25756	1.1516	0.586617	0.997	0.839988
O35609	Secretory carrier-associated membrane protein 3 OS=Mus musculus OX=10090 GN=Scamp3 PE=1 SV=3	Scamp3	38.458	35.2	31	7	7	7	6	5	4	5	6	5	6	6	4	6	6	6	6	6	4	6	6	6	6	6	4	6	6	6	98794000	111840000	112600000	82105000	90283000	64340000	1.05858	1.19837	1.20651	0.879756	0.967384	0.689404	0.732	0.0432793
O35638	Cohesin subunit SA-2 OS=Mus musculus OX=10090 GN=Stag2 PE=1 SV=3	Stag2	141.28	14.5	29	13	10	13	4	5	3	9	3	5	7	9	8	12	10	12	6	7	5	9	7	9	7	9	8	12	10	12	65502000	80888000	51111000	54138000	50802000	60056000	1.08418	1.33885	0.845982	0.896085	0.840868	0.994039	0.835	0.308422
O35639	Annexin A3 OS=Mus musculus OX=10090 GN=Anxa3 PE=1 SV=4	Anxa3	36.384	49.2	57	13	13	13	11	9	8	9	10	10	10	11	10	10	12	12	10	11	10	10	12	12	10	11	10	10	12	12	69980000	87583000	76070000	47737000	49356000	52137000	1.09668	1.37255	1.19212	0.748106	0.773478	0.81706	0.639	0.0032054
O35643	AP-1 complex subunit beta-1 OS=Mus musculus OX=10090 GN=Ap1b1 PE=1 SV=2	Ap1b1	103.93	55.5	85	38	21	21	11	13	11	16	15	19	32	32	29	33	37	36	16	16	15	19	21	20	16	16	15	19	21	20	135260000	139180000	140200000	122980000	134600000	156450000	0.979352	1.00774	1.01512	0.890439	0.974574	1.13278	0.999	0.933365
O35648	Centrin-3 OS=Mus musculus OX=10090 GN=Cetn3 PE=1 SV=1	Cetn3	19.519	20.4	3	2	2	2	0	0	0	1	0	2	1	1	1	1	2	2	1	1	1	1	2	2	1	1	1	1	2	2	0	0	0	0	14432000	27736000					0.6845	1.3155
O35654	DNA polymerase delta subunit 2 OS=Mus musculus OX=10090 GN=Pold2 PE=1 SV=2	Pold2	51.354	27.9	16	8	8	8	4	4	2	2	0	4	8	6	7	6	6	8	8	6	7	6	6	8	8	6	7	6	6	8	32023000	37593000	40187000	24392000	33069000	29469000	0.976643	1.14652	1.22563	0.743912	1.00855	0.898751	0.792	0.100632
O35658	Complement component 1 Q subcomponent-binding protein, mitochondrial OS=Mus musculus OX=10090 GN=C1qbp PE=1 SV=1	C1qbp	31.013	34.5	36	6	6	6	8	4	8	6	5	5	6	6	6	5	5	5	6	6	6	5	5	5	6	6	6	5	5	5	493890000	513950000	592810000	469760000	449880000	351980000	1.03171	1.07361	1.23835	0.981301	0.939772	0.735265	0.794	0.0902065
O35682	Myeloid-associated differentiation marker OS=Mus musculus OX=10090 GN=Myadm PE=1 SV=2	Myadm	35.284	18.8	10	4	4	4	4	2	2	1	1	0	4	4	4	3	2	2	4	4	4	3	2	2	4	4	4	3	2	2	118660000	96004000	97380000	62807000	86662000	75530000	1.3257	1.07258	1.08796	0.701698	0.968213	0.843843	0.721	0.0458742
O35683	NADH dehydrogenase [ubiquinone] 1 alpha subcomplex subunit 1 OS=Mus musculus OX=10090 GN=Ndufa1 PE=1 SV=1	Ndufa1	8.1384	14.3	4	1	1	1	1	1	1	0	0	1	1	1	1	1	0	1	1	1	1	1	0	1	1	1	1	1	0	1	0	0	0	0	0	0
O35685	Nuclear migration protein nudC OS=Mus musculus OX=10090 GN=Nudc PE=1 SV=1	Nudc	38.358	55.7	82	21	21	21	11	14	11	15	13	18	20	20	18	20	19	21	20	20	18	20	19	21	20	20	18	20	19	21	434530000	455750000	460540000	459650000	449540000	523450000	0.936669	0.98241	0.992736	0.990817	0.969024	1.12834	1.061	0.325232
O35691	Pinin OS=Mus musculus OX=10090 GN=Pnn PE=1 SV=4	Pnn	82.435	25.8	50	17	17	17	8	5	6	9	10	12	11	13	13	15	17	16	11	13	13	15	17	16	11	13	13	15	17	16	80930000	76079000	93103000	80228000	90547000	86725000	0.956597	0.899258	1.10048	0.948299	1.07027	1.02509	1.03	0.673873
O35704	Serine palmitoyltransferase 1 OS=Mus musculus OX=10090 GN=Sptlc1 PE=1 SV=2	Sptlc1	52.534	9.3	12	3	3	3	3	3	2	3	1	0	3	2	3	3	3	2	3	2	3	3	3	2	3	2	3	3	3	2	31064000	31181000	32209000	25692000	32498000	25290000	1.04749	1.05143	1.0861	0.866344	1.09584	0.852788	0.884	0.18733
O35737	Heterogeneous nuclear ribonucleoprotein H OS=Mus musculus OX=10090 GN=Hnrnph1 PE=1 SV=3	Hnrnph1	49.199	53.7	72	18	10	18	10	11	10	14	15	12	15	14	16	18	18	16	7	6	8	10	10	9	15	14	16	18	18	16	631480000	693350000	697470000	1019300000	1122000000	1348300000	0.6874	0.754749	0.759234	1.10956	1.22136	1.4677	1.726	0.00360356
O35841	Apoptosis inhibitor 5 OS=Mus musculus OX=10090 GN=Api5 PE=1 SV=2	Api5	56.784	45.8	87	19	19	19	16	15	10	14	16	16	17	17	15	17	16	18	17	17	15	17	16	18	17	17	15	17	16	18	197240000	218670000	215780000	177780000	186520000	172550000	1.01275	1.12279	1.10795	0.912831	0.957708	0.885977	0.85	0.0148402
O35855	Branched-chain-amino-acid aminotransferase, mitochondrial OS=Mus musculus OX=10090 GN=Bcat2 PE=1 SV=2	Bcat2	44.127	38.2	49	11	11	11	6	9	5	11	10	8	11	10	9	10	11	11	11	10	9	10	11	11	11	10	9	10	11	11	108490000	137060000	107900000	137280000	120630000	92066000	0.925385	1.16908	0.920353	1.17095	1.02894	0.785294	0.99	0.910226
O35857	Mitochondrial import inner membrane translocase subunit TIM44 OS=Mus musculus OX=10090 GN=Timm44 PE=1 SV=2	Timm44	51.091	24.6	34	10	10	10	6	6	6	8	3	5	8	8	6	10	8	7	8	8	6	10	8	7	8	8	6	10	8	7	70476000	68443000	77130000	61259000	60394000	37985000	1.12555	1.09309	1.23182	0.978352	0.964537	0.606649	0.739	0.114148
O35864	COP9 signalosome complex subunit 5 OS=Mus musculus OX=10090 GN=Cops5 PE=1 SV=3	Cops5	37.548	41.6	26	10	10	10	3	3	1	6	5	8	5	8	4	8	9	10	5	8	4	8	9	10	5	8	4	8	9	10	92745000	117300000	91036000	116020000	97499000	119420000	0.877685	1.11006	0.861512	1.09795	0.922674	1.13012	1.106	0.373092
O35887	Calumenin OS=Mus musculus OX=10090 GN=Calu PE=1 SV=1	Calu	37.063	66	99	16	16	16	15	10	11	19	21	23	14	14	11	16	14	15	14	14	11	16	14	15	14	14	11	16	14	15	256680000	246580000	306980000	268140000	311880000	331780000	0.894335	0.859144	1.06959	0.934264	1.08666	1.156	1.125	0.268004
O35892	Nuclear autoantigen Sp-100 OS=Mus musculus OX=10090 GN=Sp100 PE=1 SV=2	Sp100	54.726	7.1	3	3	3	3	0	0	1	0	0	2	2	3	3	2	1	3	2	3	3	2	1	3	2	3	3	2	1	3	30261000	28642000	30569000	0	0	14985000	1.15879	1.0968	1.17059			0.573825	0.502
O35900	U6 snRNA-associated Sm-like protein LSm2 OS=Mus musculus OX=10090 GN=Lsm2 PE=1 SV=1	Lsm2	10.834	68.4	22	4	4	4	3	3	3	4	4	5	4	4	4	4	4	4	4	4	4	4	4	4	4	4	4	4	4	4	99072000	121000000	98378000	114820000	106260000	130320000	0.887411	1.08383	0.881194	1.02847	0.951795	1.16731	1.103	0.331629
O35942	Serine/threonine-protein kinase Nek2 OS=Mus musculus OX=10090 GN=Nek2 PE=1 SV=2	Nek2	51.242	1.8	6	1	1	1	1	1	1	1	1	1	1	1	1	1	1	1	1	1	1	1	1	1	1	1	1	1	1	1	0	0	0	0	0	0
O35943	Frataxin, mitochondrial OS=Mus musculus OX=10090 GN=Fxn PE=1 SV=1	Fxn	22.924	19.3	14	3	3	3	2	3	3	2	2	2	3	3	3	2	3	2	3	3	3	2	3	2	3	3	3	2	3	2	55279000	53488000	62173000	56403000	45729000	43534000	1.04759	1.01365	1.17824	1.06889	0.86661	0.825013	0.852	0.147283
P24549	Retinal dehydrogenase 1 OS=Mus musculus OX=10090 GN=Aldh1a1 PE=1 SV=5	Aldh1a1	54.467	3.6	2	2	1	1	1	0	1	0	0	0	2	1	2	1	1	1	1	0	1	0	0	0	1	0	1	0	0	0	0	0	0	0	0	0
O35955	Proteasome subunit beta type-10 OS=Mus musculus OX=10090 GN=Psmb10 PE=1 SV=1	Psmb10	29.063	31.5	36	6	6	6	6	3	5	7	7	8	5	5	4	6	6	6	5	5	4	6	6	6	5	5	4	6	6	6	75471000	78904000	80328000	82040000	70115000	89858000	0.949886	0.993094	1.01102	1.03256	0.882475	1.13096	1.031	0.747273
O35969	Guanidinoacetate N-methyltransferase OS=Mus musculus OX=10090 GN=Gamt PE=1 SV=1	Gamt	26.336	23.3	3	3	3	3	0	0	0	1	1	1	0	1	1	3	3	3	0	1	1	3	3	3	0	1	1	3	3	3	0	0	0	19640000	20704000	22630000				0.935624	0.986312	1.07806
O35972	39S ribosomal protein L23, mitochondrial OS=Mus musculus OX=10090 GN=Mrpl23 PE=1 SV=1	Mrpl23	17.121	44.5	13	4	4	4	3	1	4	3	2	0	4	3	4	4	3	3	4	3	4	4	3	3	4	3	4	4	3	3	46005000	33180000	53981000	24705000	28026000	20377000	1.33817	0.965124	1.57017	0.718607	0.815207	0.592716	0.549	0.0260924
O54692	Centromere/kinetochore protein zw10 homolog OS=Mus musculus OX=10090 GN=Zw10 PE=1 SV=3	Zw10	88.062	31.8	45	19	19	19	6	5	6	9	8	11	13	12	12	16	16	16	13	12	12	16	16	16	13	12	12	16	16	16	61581000	69426000	64974000	52758000	56213000	57025000	1.02074	1.15078	1.07699	0.874498	0.931766	0.945226	0.847	0.0171348
O54734	Dolichyl-diphosphooligosaccharide--protein glycosyltransferase 48 kDa subunit OS=Mus musculus OX=10090 GN=Ddost PE=1 SV=2	Ddost	49.027	55.3	86	16	16	16	14	13	13	17	17	12	16	15	15	16	16	16	16	15	15	16	16	16	16	15	15	16	16	16	383330000	279440000	400480000	361960000	337690000	103050000	1.2326	0.898545	1.28775	1.16389	1.08585	0.331359	0.755	0.389051
O54774	AP-3 complex subunit delta-1 OS=Mus musculus OX=10090 GN=Ap3d1 PE=1 SV=1	Ap3d1	135.08	16.7	43	13	13	13	4	9	6	9	6	9	10	11	10	12	10	11	10	11	10	12	10	11	10	11	10	12	10	11	41800000	48210000	45011000	43678000	38612000	43690000	0.960916	1.10827	1.03473	1.00409	0.887629	1.00436	0.933	0.299847
O54782	Epididymis-specific alpha-mannosidase OS=Mus musculus OX=10090 GN=Man2b2 PE=1 SV=2	Man2b2	115.61	8.4	6	4	4	4	0	0	0	2	1	3	2	2	2	4	4	3	2	2	2	4	4	3	2	2	2	4	4	3	13777000	14243000	14694000	25334000	18135000	28070000	0.7235	0.747972	0.771656	1.33042	0.95236	1.4741	1.675	0.0199685
O54785	LIM domain kinase 2 OS=Mus musculus OX=10090 GN=Limk2 PE=1 SV=2	Limk2	72.201	2.8	0	1	1	1	0	0	0	0	0	0	1	1	1	1	1	1	1	1	1	1	1	1	1	1	1	1	1	1	0	0	0	0	0	0
O54786	DNA fragmentation factor subunit alpha OS=Mus musculus OX=10090 GN=Dffa PE=1 SV=2	Dffa	36.572	13	3	3	3	3	0	0	0	1	0	2	2	2	1	2	2	3	2	2	1	2	2	3	2	2	1	2	2	3	16401000	18278000	0	17121000	14885000	18364000	0.964209	1.07456		1.00654	0.875084	1.07961	0.968	0.725147
O54824	Pro-interleukin-16 OS=Mus musculus OX=10090 GN=Il16 PE=1 SV=3	Il16	141.43	6.5	5	5	5	5	0	0	0	2	2	1	1	0	0	4	5	4	1	0	0	4	5	4	1	0	0	4	5	4	0	0	0	24304000	25231000	34819000				0.864357	0.897326	1.23832
O54825	Bystin OS=Mus musculus OX=10090 GN=Bysl PE=1 SV=3	Bysl	49.783	35.6	50	14	14	14	7	7	10	8	11	7	11	11	11	13	11	13	11	11	11	13	11	13	11	11	11	13	11	13	101440000	83958000	99657000	66425000	68200000	52260000	1.28965	1.0674	1.26699	0.844493	0.867059	0.664406	0.656	0.0149324
O54833	Casein kinase II subunit alpha' OS=Mus musculus OX=10090 GN=Csnk2a2 PE=1 SV=1	Csnk2a2	41.215	35.1	30	9	9	9	4	3	3	6	6	8	8	7	8	9	8	9	8	7	8	9	8	9	8	7	8	9	8	9	67519000	63714000	63678000	63013000	66135000	56130000	1.06556	1.00551	1.00494	0.994447	1.04372	0.885823	0.951	0.371857
O54879	High mobility group protein B3 OS=Mus musculus OX=10090 GN=Hmgb3 PE=1 SV=3	Hmgb3	23.01	46	20	7	7	7	2	4	2	4	6	2	3	5	4	6	6	5	3	5	4	6	6	5	3	5	4	6	6	5	85647000	86548000	95249000	92751000	111150000	78317000	0.934905	0.944741	1.03972	1.01245	1.21329	0.854893	1.055	0.696426
O54885	TYRO protein tyrosine kinase-binding protein OS=Mus musculus OX=10090 GN=Tyrobp PE=1 SV=1	Tyrobp	12.367	25.4	24	2	2	2	3	4	3	5	5	4	2	2	2	2	2	2	2	2	2	2	2	2	2	2	2	2	2	2	89876000	113450000	104650000	94320000	107960000	68810000	0.931251	1.17551	1.08433	0.977298	1.11863	0.712976	0.88	0.402596
O54916	RalBP1-associated Eps domain-containing protein 1 OS=Mus musculus OX=10090 GN=Reps1 PE=1 SV=2	Reps1	86.518	5.4	5	3	3	3	0	1	0	2	0	2	2	2	1	2	1	3	2	2	1	2	1	3	2	2	1	2	1	3	27575000	31706000	0	24930000	0	28401000	0.979469	1.1262		0.885518		1.00881	0.9	0.384542
O54928	Suppressor of cytokine signaling 5 OS=Mus musculus OX=10090 GN=Socs5 PE=1 SV=2	Socs5	61.085	2.1	0	1	1	1	0	0	0	0	0	0	0	0	1	0	0	0	0	0	1	0	0	0	0	0	1	0	0	0	0	0	0	0	0	0
O54940	BCL2/adenovirus E1B 19 kDa protein-interacting protein 2 OS=Mus musculus OX=10090 GN=Bnip2 PE=1 SV=2	Bnip2	37.768	7.7	2	2	2	2	0	0	0	1	0	1	2	2	2	2	2	2	2	2	2	2	2	2	2	2	2	2	2	2	0	0	0	17431000	0	20537000				0.918194		1.08181
O54941	SWI/SNF-related matrix-associated actin-dependent regulator of chromatin subfamily E member 1 OS=Mus musculus OX=10090 GN=Smarce1 PE=1 SV=1	Smarce1	46.638	28.7	35	10	10	10	4	5	4	6	7	9	6	7	8	9	9	10	6	7	8	9	9	10	6	7	8	9	9	10	101790000	106640000	107720000	101890000	96620000	106040000	0.983954	1.03084	1.04128	0.98492	0.933978	1.02504	0.963	0.30416
O54946	DnaJ homolog subfamily B member 6 OS=Mus musculus OX=10090 GN=Dnajb6 PE=1 SV=4	Dnajb6	39.807	24.4	18	7	7	7	3	2	2	4	3	4	5	4	3	5	4	6	5	4	3	5	4	6	5	4	3	5	4	6	45048000	72316000	55512000	66477000	54159000	50865000	0.784861	1.25995	0.967173	1.15821	0.9436	0.886209	0.992	0.980223
O54950	5'-AMP-activated protein kinase subunit gamma-1 OS=Mus musculus OX=10090 GN=Prkag1 PE=1 SV=2	Prkag1	37.52	16.7	10	6	6	6	2	4	0	1	3	0	5	6	4	5	5	3	5	6	4	5	5	3	5	6	4	5	5	3	100530000	133050000	105730000	99857000	99965000	94746000	0.951571	1.25939	1.00079	0.945201	0.946223	0.896822	0.868	0.202422
O54956	DNA polymerase epsilon subunit 2 OS=Mus musculus OX=10090 GN=Pole2 PE=2 SV=2	Pole2	59.386	5.7	5	1	1	1	1	1	0	1	1	1	1	1	1	1	1	1	1	1	1	1	1	1	1	1	1	1	1	1	0	0	0	0	0	0
O54962	Barrier-to-autointegration factor OS=Mus musculus OX=10090 GN=Banf1 PE=1 SV=1	Banf1	10.102	62.9	24	5	5	5	3	2	3	6	6	4	4	4	5	5	5	4	4	4	5	5	5	4	4	4	5	5	5	4	359530000	185260000	225340000	222710000	199210000	140210000	1.61919	0.834342	1.01485	1.003	0.897167	0.631453	0.73	0.290204
O54984	ATPase GET3 OS=Mus musculus OX=10090 GN=Get3 PE=1 SV=2	Get3	38.822	68.4	72	15	15	15	11	9	11	14	12	15	11	11	11	13	14	14	11	11	11	13	14	14	11	11	11	13	14	14	127750000	132220000	115360000	114200000	111430000	122570000	1.05939	1.09646	0.956643	0.947024	0.924053	1.01643	0.928	0.211538
O54988	STE20-like serine/threonine-protein kinase OS=Mus musculus OX=10090 GN=Slk PE=1 SV=2	Slk	141.46	35.6	98	29	28	29	15	14	16	16	20	17	21	22	18	27	25	26	20	21	17	26	24	25	21	22	18	27	25	26	71075000	68525000	71863000	61919000	65706000	67424000	1.04905	1.01141	1.06068	0.913907	0.969802	0.995159	0.922	0.0488852
O55013	Trafficking protein particle complex subunit 3 OS=Mus musculus OX=10090 GN=Trappc3 PE=1 SV=1	Trappc3	20.302	41.1	16	8	8	8	2	1	2	3	3	5	5	5	7	8	8	7	5	5	7	8	8	7	5	5	7	8	8	7	58719000	59166000	57991000	51482000	57419000	62223000	1.01531	1.02304	1.00273	0.890179	0.992836	1.0759	0.973	0.611782
O55022	Membrane-associated progesterone receptor component 1 OS=Mus musculus OX=10090 GN=Pgrmc1 PE=1 SV=4	Pgrmc1	21.694	26.7	18	5	5	5	4	2	4	5	3	0	4	4	4	5	5	0	4	4	4	5	5	0	4	4	4	5	5	0	89283000	67666000	94029000	83754000	68414000	0	1.10733	0.839224	1.16619	1.03876	0.848502		0.909	0.595456
O55023	Inositol monophosphatase 1 OS=Mus musculus OX=10090 GN=Impa1 PE=1 SV=1	Impa1	30.436	52	63	14	14	14	9	7	8	14	10	15	14	12	12	14	14	14	14	12	12	14	14	14	14	12	12	14	14	14	158840000	174790000	179930000	183000000	177670000	216630000	0.873659	0.961388	0.98966	1.00655	0.977229	1.19152	1.124	0.188553
O55028	[3-methyl-2-oxobutanoate dehydrogenase [lipoamide]] kinase, mitochondrial OS=Mus musculus OX=10090 GN=Bckdk PE=1 SV=1	Bckdk	46.587	7.3	8	2	2	2	1	1	1	2	2	1	2	2	2	2	2	2	2	2	2	2	2	2	2	2	2	2	2	2	48634000	50687000	56070000	35251000	38198000	30933000	1.1233	1.17072	1.29505	0.814195	0.882263	0.714462	0.672	0.00584683
O55029	Coatomer subunit beta' OS=Mus musculus OX=10090 GN=Copb2 PE=1 SV=2	Copb2	102.45	52.2	145	34	34	34	24	19	18	26	29	29	32	30	27	31	33	33	32	30	27	31	33	33	32	30	27	31	33	33	274690000	262400000	259240000	241460000	227560000	244610000	1.09151	1.04268	1.03012	0.959469	0.904236	0.971986	0.896	0.0179924
O55057	Retinal rod rhodopsin-sensitive cGMP 3',5'-cyclic phosphodiesterase subunit delta OS=Mus musculus OX=10090 GN=Pde6d PE=1 SV=1	Pde6d	17.348	20.7	7	2	2	2	1	1	1	1	1	2	1	1	1	2	1	2	1	1	1	2	1	2	1	1	1	2	1	2	0	0	0	53595000	0	45037000				1.08677		0.913233
O55091	Protein IMPACT OS=Mus musculus OX=10090 GN=Impact PE=1 SV=2	Impact	36.276	29.6	9	7	7	7	1	0	1	2	2	3	3	2	2	5	3	6	3	2	2	5	3	6	3	2	2	5	3	6	0	0	0	26417000	0	36922000				0.834146		1.16585
O55098	Serine/threonine-protein kinase 10 OS=Mus musculus OX=10090 GN=Stk10 PE=1 SV=2	Stk10	111.9	4.9	6	4	3	3	0	2	0	1	2	1	3	3	2	3	3	3	2	2	1	2	2	2	2	2	1	2	2	2	0	26790000	0	21166000	27260000	18673000		1.14135		0.901746	1.16137	0.795535	0.835
O55100	Synaptogyrin-1 OS=Mus musculus OX=10090 GN=Syngr1 PE=1 SV=2	Syngr1	25.652	5.1	6	1	1	1	1	1	1	1	1	1	1	1	1	1	1	1	1	1	1	1	1	1	1	1	1	1	1	1	0	0	0	0	0	0
O55102	Biogenesis of lysosome-related organelles complex 1 subunit 1 OS=Mus musculus OX=10090 GN=Bloc1s1 PE=1 SV=2	Bloc1s1	14.281	40	3	3	3	3	1	0	0	0	1	1	1	1	1	1	2	2	1	1	1	1	2	2	1	1	1	1	2	2	0	0	0	0	0	0
O55106	Striatin OS=Mus musculus OX=10090 GN=Strn PE=1 SV=2	Strn	85.965	19.4	25	10	9	10	1	3	5	4	3	9	6	8	7	9	7	10	6	7	7	8	7	9	6	8	7	9	7	10	39365000	39788000	42635000	29573000	36897000	40777000	1.03124	1.04232	1.1169	0.77472	0.966586	1.06823	0.881	0.240044
O55126	Protein NipSnap homolog 2 OS=Mus musculus OX=10090 GN=Nipsnap2 PE=1 SV=1	Nipsnap2	32.932	12.8	3	3	3	3	0	0	0	0	3	0	2	1	1	3	3	2	2	1	1	3	3	2	2	1	1	3	3	2	32809000	0	0	22493000	40812000	20074000	1.12951			0.774366	1.40503	0.691087	0.847
O55128	Histone deacetylase complex subunit SAP18 OS=Mus musculus OX=10090 GN=Sap18 PE=1 SV=1	Sap18	17.595	42.5	26	6	6	6	3	2	2	6	6	7	4	5	4	5	5	5	4	5	4	5	5	5	4	5	4	5	5	5	80715000	90981000	59769000	98072000	88291000	113640000	0.911231	1.02713	0.674761	1.10718	0.99676	1.28294	1.296	0.136714
O55131	Septin-7 OS=Mus musculus OX=10090 GN=Septin7 PE=1 SV=1	Septin7	50.549	55.7	64	22	20	22	8	7	9	13	9	18	19	18	19	20	19	20	18	17	18	18	18	18	19	18	19	20	19	20	344480000	359200000	378800000	360920000	361480000	387150000	0.942907	0.983198	1.03685	0.987906	0.989439	1.0597	1.025	0.526054
O55135	Eukaryotic translation initiation factor 6 OS=Mus musculus OX=10090 GN=Eif6 PE=1 SV=2	Eif6	26.511	56.7	38	8	8	8	5	6	6	7	7	7	7	7	7	8	8	8	7	7	7	8	8	8	7	7	7	8	8	8	286670000	262500000	268500000	238890000	230220000	292810000	1.0889	0.997094	1.01988	0.907413	0.87448	1.11223	0.932	0.394241
O55142	60S ribosomal protein L35a OS=Mus musculus OX=10090 GN=Rpl35a PE=1 SV=2	Rpl35a	12.554	55.5	28	9	9	9	4	7	4	4	4	5	8	9	9	8	7	9	8	9	9	8	7	9	8	9	9	8	7	9	474490000	455320000	507570000	412880000	411200000	478630000	1.03899	0.997018	1.11143	0.904087	0.900408	1.04806	0.906	0.166431
O55143	Sarcoplasmic/endoplasmic reticulum calcium ATPase 2 OS=Mus musculus OX=10090 GN=Atp2a2 PE=1 SV=2	Atp2a2	114.86	50.8	182	46	31	46	31	28	31	42	40	10	39	34	37	44	43	22	26	21	25	31	29	12	39	34	37	44	43	22	375810000	293500000	367910000	437460000	414520000	62478000	1.15534	0.9023	1.13106	1.34487	1.27435	0.192075	0.882	0.545572
O55201	Transcription elongation factor SPT5 OS=Mus musculus OX=10090 GN=Supt5h PE=1 SV=1	Supt5h	120.66	27.7	66	22	22	22	9	8	7	12	13	17	15	13	14	15	20	19	15	13	14	15	20	19	15	13	14	15	20	19	55424000	65691000	62274000	60039000	57065000	68388000	0.901494	1.06849	1.01291	0.976559	0.928186	1.11236	1.011	0.888939
O55222	Integrin-linked protein kinase OS=Mus musculus OX=10090 GN=Ilk PE=1 SV=2	Ilk	51.373	44.2	53	17	17	17	7	7	4	11	10	14	12	10	11	16	15	17	12	10	11	16	15	17	12	10	11	16	15	17	144730000	133280000	137390000	167330000	173030000	166710000	0.941364	0.86689	0.893623	1.08836	1.12543	1.08433	1.221	0.00173202
O55229	Choline/ethanolamine kinase OS=Mus musculus OX=10090 GN=Chkb PE=1 SV=3	Chkb	45.126	10.2	2	2	2	2	0	0	0	0	0	2	1	2	1	2	1	2	1	2	1	2	1	2	1	2	1	2	1	2	0	36413000	0	32420000	0	37969000		1.02282		0.910657		1.06652	0.967
O55234	Proteasome subunit beta type-5 OS=Mus musculus OX=10090 GN=Psmb5 PE=1 SV=3	Psmb5	28.532	63.3	75	15	15	15	9	12	10	16	12	16	12	13	13	15	15	15	12	13	13	15	15	15	12	13	13	15	15	15	252670000	262870000	243180000	222230000	218520000	250140000	1.04581	1.08803	1.00653	0.91982	0.904464	1.03534	0.911	0.119515
O55242	Sigma non-opioid intracellular receptor 1 OS=Mus musculus OX=10090 GN=Sigmar1 PE=1 SV=1	Sigmar1	25.25	26.5	8	3	3	3	0	2	1	3	2	0	0	2	2	3	3	0	0	2	2	3	3	0	0	2	2	3	3	0	0	0	37876000	50309000	37951000	0			0.900837	1.19654	0.902621		1.165
O70126	Aurora kinase B OS=Mus musculus OX=10090 GN=Aurkb PE=1 SV=2	Aurkb	39.384	12.2	4	3	3	3	1	1	0	0	2	0	2	2	2	2	3	3	2	2	2	2	3	3	2	2	2	2	3	3	0	0	0	0	38728000	36292000					1.03247	0.967529
O70131	Ninjurin-1 OS=Mus musculus OX=10090 GN=Ninj1 PE=1 SV=1	Ninj1	16.555	13.2	8	1	1	1	1	1	1	2	2	1	1	1	1	1	1	1	1	1	1	1	1	1	1	1	1	1	1	1	0	11189000	9397600	25184000	22723000	19519000		0.635648	0.533878	1.4307	1.29089	1.10888	2.183	0.00666244
O70133	ATP-dependent RNA helicase A OS=Mus musculus OX=10090 GN=Dhx9 PE=1 SV=2	Dhx9	149.47	47	241	52	52	52	36	36	37	41	43	48	46	47	45	46	47	50	46	47	45	46	47	50	46	47	45	46	47	50	307980000	319410000	281390000	274940000	295080000	289140000	1.04522	1.08401	0.954976	0.933086	1.00144	0.981278	0.945	0.269967
O70145	Neutrophil cytosol factor 2 OS=Mus musculus OX=10090 GN=Ncf2 PE=1 SV=1	Ncf2	59.485	46.7	84	22	22	22	13	10	11	18	16	16	19	18	15	18	19	20	19	18	15	18	19	20	19	18	15	18	19	20	111360000	110530000	110980000	107820000	98709000	108770000	1.03084	1.02316	1.02733	0.998073	0.913734	1.00687	0.947	0.150404
O70152	Dolichol-phosphate mannosyltransferase subunit 1 OS=Mus musculus OX=10090 GN=Dpm1 PE=1 SV=1	Dpm1	29.174	27.3	12	5	5	5	3	1	4	2	2	0	4	4	4	4	5	2	4	4	4	4	5	2	4	4	4	4	5	2	54528000	29357000	50036000	51511000	36994000	28302000	1.30487	0.702522	1.19738	1.23267	0.885278	0.677276	0.872	0.638557
O70172	Phosphatidylinositol 5-phosphate 4-kinase type-2 alpha OS=Mus musculus OX=10090 GN=Pip4k2a PE=1 SV=1	Pip4k2a	46.151	22.5	23	8	4	8	2	2	2	4	7	6	4	4	5	7	7	8	2	2	3	3	3	4	4	4	5	7	7	8	117940000	114600000	133020000	114010000	135400000	127660000	0.952884	0.925898	1.07472	0.921132	1.09395	1.03141	1.031	0.676318
O70194	Eukaryotic translation initiation factor 3 subunit D OS=Mus musculus OX=10090 GN=Eif3d PE=1 SV=2	Eif3d	63.988	58.6	112	20	20	20	19	17	16	19	22	19	19	18	18	20	20	19	19	18	18	20	20	19	19	18	18	20	20	19	213870000	210730000	223080000	239200000	227870000	213980000	0.965749	0.95157	1.00734	1.08013	1.02897	0.966246	1.052	0.246461
O70201	Baculoviral IAP repeat-containing protein 5 OS=Mus musculus OX=10090 GN=Birc5 PE=1 SV=1	Birc5	16.297	50	7	4	4	4	0	2	1	1	1	2	1	2	1	3	3	3	1	2	1	3	3	3	1	2	1	3	3	3	0	0	0	16582000	0	20862000				0.885696		1.1143
O70250	Phosphoglycerate mutase 2 OS=Mus musculus OX=10090 GN=Pgam2 PE=1 SV=3	Pgam2	28.827	17	1	5	1	1	1	0	0	0	0	0	5	5	3	3	3	3	1	1	0	0	0	0	1	1	0	0	0	0	0	0	0	0	0	0
O70251	Elongation factor 1-beta OS=Mus musculus OX=10090 GN=Eef1b PE=1 SV=5	Eef1b	24.693	57.8	50	10	8	8	8	8	8	8	9	9	9	9	10	10	10	10	7	7	8	8	8	8	7	7	8	8	8	8	1220200000	1237300000	1055200000	1324700000	1245200000	1612300000	0.951435	0.964769	0.822779	1.03292	0.970929	1.25717	1.191	0.140261
O70252	Heme oxygenase 2 OS=Mus musculus OX=10090 GN=Hmox2 PE=1 SV=1	Hmox2	35.738	53.3	39	13	13	13	5	7	7	11	9	0	12	10	10	13	11	2	12	10	10	13	11	2	12	10	10	13	11	2	123340000	122870000	142460000	141540000	127860000	14698000	1.09999	1.0958	1.27051	1.26231	1.1403	0.131082	0.731	0.399101
O70274	Protein tyrosine phosphatase type IVA 2 OS=Mus musculus OX=10090 GN=Ptp4a2 PE=1 SV=1	Ptp4a2	19.127	30.5	3	4	4	4	0	0	1	0	0	2	3	1	2	3	4	3	3	1	2	3	4	3	3	1	2	3	4	3	19500000	0	0	20796000	21714000	16513000	0.99334			1.05936	1.10612	0.84118	1.009
O70305	Ataxin-2 OS=Mus musculus OX=10090 GN=Atxn2 PE=1 SV=1	Atxn2	136.48	4	13	4	4	4	2	1	2	3	2	3	2	3	2	4	4	3	2	3	2	4	4	3	2	3	2	4	4	3	24625000	22599000	27911000	21950000	20416000	29215000	1.00705	0.924194	1.14143	0.897653	0.834919	1.19476	0.953	0.673148
O70310	Glycylpeptide N-tetradecanoyltransferase 1 OS=Mus musculus OX=10090 GN=Nmt1 PE=1 SV=1	Nmt1	56.888	42.5	58	14	12	14	10	10	8	10	10	10	11	13	12	14	13	13	10	12	11	12	11	11	11	13	12	14	13	13	106920000	92156000	104910000	105520000	113570000	119440000	0.99845	0.860579	0.97968	0.985376	1.06055	1.11536	1.114	0.139519
O70311	Glycylpeptide N-tetradecanoyltransferase 2 OS=Mus musculus OX=10090 GN=Nmt2 PE=1 SV=1	Nmt2	60.484	8.3	4	3	1	1	0	0	1	1	1	1	1	2	2	3	3	3	0	1	1	1	1	1	0	1	1	1	1	1	0	0	0	0	0	0
O70318	Band 4.1-like protein 2 OS=Mus musculus OX=10090 GN=Epb41l2 PE=1 SV=2	Epb41l2	109.94	26.9	70	18	18	18	14	11	10	11	9	15	15	14	14	14	14	17	15	14	14	14	14	17	15	14	14	14	14	17	68811000	71985000	77342000	50130000	54339000	58522000	1.08327	1.13324	1.21757	0.789182	0.855443	0.921294	0.747	0.00650409
O70325	Phospholipid hydroperoxide glutathione peroxidase OS=Mus musculus OX=10090 GN=Gpx4 PE=1 SV=4	Gpx4	22.228	38.6	23	7	7	7	2	3	2	6	5	5	5	5	4	7	7	7	5	5	4	7	7	7	5	5	4	7	7	7	240460000	229620000	200870000	198550000	143990000	165310000	1.22392	1.16875	1.02241	1.0106	0.732898	0.841415	0.757	0.0573673
O70370	Cathepsin S OS=Mus musculus OX=10090 GN=Ctss PE=1 SV=2	Ctss	38.474	55.9	49	13	13	13	10	10	9	6	7	7	12	11	13	12	11	11	12	11	13	12	11	11	12	11	13	12	11	11	402590000	471350000	337680000	279920000	236490000	267930000	1.21022	1.41691	1.01509	0.84146	0.710906	0.805417	0.647	0.0170069
O70378	ER membrane protein complex subunit 8 OS=Mus musculus OX=10090 GN=Emc8 PE=1 SV=1	Emc8	23.348	58	39	9	9	9	7	5	5	7	6	9	9	9	9	8	8	8	9	9	9	8	8	8	9	9	9	8	8	8	68227000	73058000	79596000	86722000	67026000	90437000	0.880223	0.94255	1.0269	1.11884	0.864729	1.16676	1.106	0.416987
O70404	Vesicle-associated membrane protein 8 OS=Mus musculus OX=10090 GN=Vamp8 PE=1 SV=1	Vamp8	11.451	52.5	18	5	5	5	2	2	3	4	3	4	4	4	5	5	5	4	4	4	5	5	5	4	4	4	5	5	5	4	245900000	235700000	276960000	236460000	246790000	142480000	1.06582	1.02161	1.20044	1.0249	1.06967	0.617558	0.825	0.296747
O70422	General transcription factor IIH subunit 4 OS=Mus musculus OX=10090 GN=Gtf2h4 PE=1 SV=1	Gtf2h4	52.224	9.1	7	2	2	2	1	1	1	2	1	1	2	1	1	2	2	2	2	1	1	2	2	2	2	1	1	2	2	2	18010000	0	0	21782000	19329000	16562000	0.951865			1.15122	1.02158	0.875335	1.067
O70435	Proteasome subunit alpha type-3 OS=Mus musculus OX=10090 GN=Psma3 PE=1 SV=3	Psma3	28.405	49	67	13	13	13	11	10	11	12	15	8	12	13	12	12	13	11	12	13	12	12	13	11	12	13	12	12	13	11	384510000	424960000	395580000	435810000	432200000	496320000	0.897905	0.992364	0.923756	1.0177	1.00927	1.159	1.132	0.0841079
O70439	Syntaxin-7 OS=Mus musculus OX=10090 GN=Stx7 PE=1 SV=3	Stx7	29.82	48.3	31	9	9	9	7	6	5	4	6	3	9	7	8	8	9	7	9	7	8	8	9	7	9	7	8	8	9	7	132650000	131370000	148560000	109640000	99305000	76744000	1.13982	1.12882	1.27653	0.942101	0.853296	0.659436	0.692	0.0292774
O70456	14-3-3 protein sigma OS=Mus musculus OX=10090 GN=Sfn PE=1 SV=2	Sfn	27.706	13.3	3	4	1	1	1	0	0	0	1	1	4	4	4	4	4	4	1	1	1	1	1	1	1	1	1	1	1	1	0	0	0	0	0	0
O70469	Docking protein 2 OS=Mus musculus OX=10090 GN=Dok2 PE=1 SV=1	Dok2	45.522	10.2	6	3	3	3	1	3	1	0	0	1	3	3	2	2	3	3	3	3	2	2	3	3	3	3	2	2	3	3	25972000	19449000	0	0	26087000	24644000	1.08046	0.809094			1.08524	1.02521	1.117	0.499255
O70475	UDP-glucose 6-dehydrogenase OS=Mus musculus OX=10090 GN=Ugdh PE=1 SV=1	Ugdh	54.831	8.1	10	3	3	3	1	1	1	2	2	3	1	2	3	2	3	3	1	2	3	2	3	3	1	2	3	2	3	3	0	33933000	30296000	25581000	28996000	23677000		1.19077	1.06314	0.897686	1.01753	0.830871	0.812	0.095188
O70480	Vesicle-associated membrane protein 4 OS=Mus musculus OX=10090 GN=Vamp4 PE=1 SV=1	Vamp4	16.353	28.4	14	3	3	3	2	1	3	2	3	3	3	2	3	2	3	3	3	2	3	2	3	3	3	2	3	2	3	3	53293000	50284000	41141000	54086000	60118000	59093000	1.00548	0.94871	0.776209	1.02044	1.13425	1.11491	1.197	0.0948154
O70492	Sorting nexin-3 OS=Mus musculus OX=10090 GN=Snx3 PE=1 SV=3	Snx3	18.757	66	37	9	8	9	5	7	7	6	5	7	8	8	8	9	8	9	7	7	7	8	7	8	8	8	8	9	8	9	183540000	189180000	182820000	135090000	128550000	146170000	1.14077	1.17582	1.13629	0.839633	0.798985	0.9085	0.738	0.00142356
O70493	Sorting nexin-12 OS=Mus musculus OX=10090 GN=Snx12 PE=1 SV=1	Snx12	19.116	54.5	18	8	7	7	3	2	4	2	4	3	6	6	6	6	8	7	5	5	5	5	7	6	5	5	5	5	7	6	85039000	75065000	84463000	63200000	61783000	79315000	1.13672	1.0034	1.12902	0.844797	0.825856	1.06021	0.835	0.107714
O70503	Very-long-chain 3-oxoacyl-CoA reductase OS=Mus musculus OX=10090 GN=Hsd17b12 PE=1 SV=1	Hsd17b12	34.741	53.8	44	13	13	13	9	8	8	9	10	0	11	11	10	12	12	6	11	11	10	12	12	6	11	11	10	12	12	6	279650000	222170000	215910000	259290000	234240000	26146000	1.35598	1.07727	1.04692	1.25726	1.1358	0.126778	0.724	0.398267
O70551	SRSF protein kinase 1 OS=Mus musculus OX=10090 GN=Srpk1 PE=1 SV=2	Srpk1	73.088	13.6	18	7	5	7	3	3	3	3	3	3	6	7	5	7	7	7	5	5	4	5	5	5	6	7	5	7	7	7	89122000	77756000	76414000	62173000	71878000	78627000	1.17274	1.02317	1.00551	0.81812	0.945825	1.03463	0.874	0.178676
O70589	Peripheral plasma membrane protein CASK OS=Mus musculus OX=10090 GN=Cask PE=1 SV=2	Cask	105.11	6.3	3	4	4	4	0	1	0	0	1	1	0	2	3	2	4	2	0	2	3	2	4	2	0	2	3	2	4	2	0	23084000	0	0	36968000	0		0.7688			1.2312		1.601
O70591	Prefoldin subunit 2 OS=Mus musculus OX=10090 GN=Pfdn2 PE=1 SV=2	Pfdn2	16.534	39	22	6	6	6	3	3	3	4	4	5	6	6	6	6	6	6	6	6	6	6	6	6	6	6	6	6	6	6	131610000	131670000	148040000	127120000	135560000	155740000	0.951696	0.95213	1.0705	0.919228	0.980259	1.12618	1.017	0.843856
O88188	Lymphocyte antigen 86 OS=Mus musculus OX=10090 GN=Ly86 PE=1 SV=1	Ly86	17.811	57.4	15	4	4	4	2	2	3	2	4	2	2	4	4	4	4	3	2	4	4	4	4	3	2	4	4	4	4	3	52453000	55315000	53255000	43107000	46680000	48477000	1.05156	1.10894	1.06764	0.864194	0.935824	0.97185	0.859	0.0157249
O88271	Craniofacial development protein 1 OS=Mus musculus OX=10090 GN=Cfdp1 PE=1 SV=1	Cfdp1	32.921	32.5	27	7	7	7	3	4	4	6	5	5	3	7	4	5	6	7	3	7	4	5	6	7	3	7	4	5	6	7	93458000	82626000	88640000	99647000	107980000	113720000	0.956792	0.845898	0.907467	1.02015	1.10546	1.16423	1.214	0.020972
O88286	Protein Wiz OS=Mus musculus OX=10090 GN=Wiz PE=1 SV=2	Wiz	184.29	1.5	3	2	2	2	0	1	0	1	1	0	1	1	2	1	2	1	1	1	2	1	2	1	1	1	2	1	2	1	0	0	0	0	0	0
O88291	DBIRD complex subunit ZNF326 OS=Mus musculus OX=10090 GN=Znf326 PE=1 SV=1	Znf326	65.225	16.4	18	7	7	7	2	2	2	4	5	3	5	4	4	6	5	7	5	4	4	6	5	7	5	4	4	6	5	7	49850000	41691000	49738000	36649000	36221000	41039000	1.17208	0.980242	1.16944	0.861694	0.851631	0.964912	0.806	0.0402398
O88342	WD repeat-containing protein 1 OS=Mus musculus OX=10090 GN=Wdr1 PE=1 SV=3	Wdr1	66.406	72.3	151	29	29	29	18	23	24	26	26	34	26	26	25	26	28	29	26	26	25	26	28	29	26	26	25	26	28	29	318920000	335520000	310850000	321160000	321060000	370950000	0.967176	1.01752	0.942703	0.97397	0.973666	1.12497	1.05	0.42979
O88379	Bromodomain adjacent to zinc finger domain protein 1A OS=Mus musculus OX=10090 GN=Baz1a PE=1 SV=3	Baz1a	178.46	5	3	4	4	4	2	0	0	1	0	0	4	2	2	3	2	0	4	2	2	3	2	0	4	2	2	3	2	0	18951000	0	0	13511000	0	0	1.16758			0.832419			0.713
O88384	Vesicle transport through interaction with t-SNAREs homolog 1B OS=Mus musculus OX=10090 GN=Vti1b PE=1 SV=1	Vti1b	26.713	24.1	11	4	4	4	3	1	2	2	2	1	4	4	4	4	4	3	4	4	4	4	4	3	4	4	4	4	4	3	118510000	98639000	143990000	81835000	82718000	63031000	1.2078	1.00528	1.46748	0.834026	0.843025	0.642384	0.63	0.0314036
O88441	Metaxin-2 OS=Mus musculus OX=10090 GN=Mtx2 PE=1 SV=1	Mtx2	29.758	75.3	34	11	11	11	5	5	2	9	5	8	9	9	7	10	8	11	9	9	7	10	8	11	9	9	7	10	8	11	108750000	87825000	77456000	80992000	82894000	92653000	1.22981	0.993177	0.875918	0.915906	0.937414	1.04777	0.936	0.619138
O88447	Kinesin light chain 1 OS=Mus musculus OX=10090 GN=Klc1 PE=1 SV=3	Klc1	61.449	43.8	69	18	10	18	9	6	9	15	14	16	15	14	11	16	17	16	9	7	6	10	9	10	15	14	11	16	17	16	64807000	64428000	70299000	60478000	69499000	71767000	0.969009	0.963342	1.05113	0.904281	1.03916	1.07308	1.011	0.886022
O88448	Kinesin light chain 2 OS=Mus musculus OX=10090 GN=Klc2 PE=1 SV=1	Klc2	66.662	20	9	10	2	4	2	0	1	1	3	2	8	7	5	9	9	7	1	0	1	2	2	1	3	1	1	4	3	2	65616000	0	0	58296000	57577000	61580000	1.07979			0.959333	0.947501	1.01337	0.901
O88455	7-dehydrocholesterol reductase OS=Mus musculus OX=10090 GN=Dhcr7 PE=1 SV=1	Dhcr7	53.918	6.8	10	3	3	3	3	2	1	2	2	0	3	3	3	3	3	0	3	3	3	3	3	0	3	3	3	3	3	0	81973000	57248000	57376000	52439000	53923000	0	1.35287	0.944814	0.946927	0.865447	0.889939		0.812	0.29737
O88456	Calpain small subunit 1 OS=Mus musculus OX=10090 GN=Capns1 PE=1 SV=1	Capns1	28.463	49.8	39	9	9	9	5	5	6	8	6	9	8	9	9	9	9	9	8	9	9	9	9	9	8	9	9	9	9	9	98506000	109660000	100420000	102740000	82599000	101450000	0.992712	1.10512	1.012	1.03538	0.832406	1.02238	0.929	0.379539
O88485	Cytoplasmic dynein 1 intermediate chain 1 OS=Mus musculus OX=10090 GN=Dync1i1 PE=1 SV=2	Dync1i1	70.724	8.8	5	2	1	1	0	0	0	1	3	1	2	1	2	2	2	2	1	0	1	1	1	1	1	0	1	1	1	1	0	0	0	34073000	45990000	44009000				0.823868	1.11202	1.06412
O88487	Cytoplasmic dynein 1 intermediate chain 2 OS=Mus musculus OX=10090 GN=Dync1i2 PE=1 SV=1	Dync1i2	68.393	57.7	67	19	18	19	7	10	10	12	13	15	13	14	14	14	15	16	12	13	13	13	14	15	13	14	14	14	15	16	143250000	126150000	132930000	129830000	126670000	137490000	1.07934	0.950497	1.00158	0.978225	0.954415	1.03594	0.979	0.671491
O88508	DNA (cytosine-5)-methyltransferase 3A OS=Mus musculus OX=10090 GN=Dnmt3a PE=1 SV=2	Dnmt3a	101.67	15.3	33	10	10	10	7	8	4	8	3	3	9	10	8	9	8	6	9	10	8	9	8	6	9	10	8	9	8	6	33564000	29362000	33044000	21281000	22985000	17361000	1.27784	1.11786	1.25804	0.810206	0.87508	0.660964	0.642	0.0087829
O88522	NF-kappa-B essential modulator OS=Mus musculus OX=10090 GN=Ikbkg PE=1 SV=2	Ikbkg	47.972	5.6	2	2	2	2	0	0	0	0	0	2	0	0	1	1	1	2	0	0	1	1	1	2	0	0	1	1	1	2	0	0	0	0	0	0
O88531	Palmitoyl-protein thioesterase 1 OS=Mus musculus OX=10090 GN=Ppt1 PE=1 SV=2	Ppt1	34.49	42.8	52	10	10	10	6	8	7	10	10	11	9	10	7	9	8	9	9	10	7	9	8	9	9	10	7	9	8	9	120810000	114960000	111330000	127310000	120180000	146570000	0.978007	0.930649	0.901263	1.03063	0.972907	1.18654	1.135	0.123019
O88532	Zinc finger RNA-binding protein OS=Mus musculus OX=10090 GN=Zfr PE=1 SV=2	Zfr	116.86	19.3	28	13	13	13	4	2	4	6	7	5	8	7	9	11	12	11	8	7	9	11	12	11	8	7	9	11	12	11	69847000	83015000	71487000	65945000	74145000	63108000	0.980201	1.165	1.00322	0.925442	1.04052	0.885629	0.906	0.245787
O88543	COP9 signalosome complex subunit 3 OS=Mus musculus OX=10090 GN=Cops3 PE=1 SV=3	Cops3	47.832	46.8	32	13	13	13	2	3	2	8	8	9	6	6	5	11	11	12	6	6	5	11	11	12	6	6	5	11	11	12	101910000	120500000	137800000	133350000	120920000	132620000	0.818445	0.967742	1.10668	1.07094	0.971115	1.06508	1.074	0.448139
O88544	COP9 signalosome complex subunit 4 OS=Mus musculus OX=10090 GN=Cops4 PE=1 SV=1	Cops4	46.284	62.8	67	20	20	20	10	10	8	12	12	15	15	16	17	16	18	19	15	16	17	16	18	19	15	16	17	16	18	19	115410000	119210000	132810000	106820000	102470000	125850000	0.98561	1.01806	1.13421	0.912251	0.875101	1.07477	0.912	0.281724
O88545	COP9 signalosome complex subunit 6 OS=Mus musculus OX=10090 GN=Cops6 PE=1 SV=1	Cops6	35.88	52.2	61	12	12	12	7	7	6	15	11	15	10	10	10	11	11	11	10	10	10	11	11	11	10	10	10	11	11	11	63495000	60111000	59104000	69565000	66832000	79829000	0.954965	0.90407	0.888925	1.04626	1.00515	1.20063	1.183	0.0458602
O88569	Heterogeneous nuclear ribonucleoproteins A2/B1 OS=Mus musculus OX=10090 GN=Hnrnpa2b1 PE=1 SV=2	Hnrnpa2b1	37.402	72	218	28	27	28	36	34	31	35	38	44	26	26	26	27	27	28	25	25	25	26	26	27	26	26	26	27	27	28	2225400000	2225400000	2448300000	2664100000	2651300000	2924300000	0.881999	0.881999	0.970341	1.05587	1.0508	1.15899	1.194	0.0169412
O88574	Histone deacetylase complex subunit SAP30 OS=Mus musculus OX=10090 GN=Sap30 PE=1 SV=1	Sap30	23.231	9.5	4	2	2	2	0	0	0	2	1	1	1	2	2	2	1	2	1	2	2	2	1	2	1	2	2	2	1	2	0	26894000	27120000	29521000	0	26111000		0.981121	0.989366	1.07696		0.952556	1.03	0.697182
O88587	Catechol O-methyltransferase OS=Mus musculus OX=10090 GN=Comt PE=1 SV=2	Comt	29.486	51.3	40	10	10	10	8	6	3	12	5	6	6	6	6	10	9	10	6	6	6	10	9	10	6	6	6	10	9	10	87496000	77809000	64990000	84523000	87348000	65426000	1.12272	0.998422	0.833932	1.08457	1.12082	0.839527	1.03	0.827508
O88643	Serine/threonine-protein kinase PAK 1 OS=Mus musculus OX=10090 GN=Pak1 PE=1 SV=1	Pak1	60.736	26.2	17	11	4	6	1	2	1	4	5	4	8	8	8	11	9	10	3	3	3	4	4	4	3	3	3	6	5	5	29875000	38627000	28378000	38433000	43547000	46680000	0.794759	1.02759	0.754935	1.02243	1.15847	1.24182	1.328	0.059417
O88653	Ragulator complex protein LAMTOR3 OS=Mus musculus OX=10090 GN=Lamtor3 PE=1 SV=1	Lamtor3	13.553	54	15	4	4	4	3	0	4	3	2	3	4	3	4	4	3	4	4	3	4	4	3	4	4	3	4	4	3	4	75568000	77707000	85203000	67643000	83751000	86208000	0.952378	0.979335	1.07381	0.8525	1.05551	1.08647	0.996	0.928771
O88665	Bromodomain-containing protein 7 OS=Mus musculus OX=10090 GN=Brd7 PE=1 SV=1	Brd7	73.999	4.1	3	1	1	1	1	0	1	0	0	1	1	0	1	1	1	1	1	0	1	1	1	1	1	0	1	1	1	1	0	0	0	0	0	0
O88668	Protein CREG1 OS=Mus musculus OX=10090 GN=Creg1 PE=1 SV=1	Creg1	24.452	31.8	26	5	5	5	5	3	4	5	5	4	4	4	4	5	5	5	4	4	4	5	5	5	4	4	4	5	5	5	114640000	140610000	146710000	126860000	137080000	140090000	0.85341	1.04674	1.09215	0.944379	1.02046	1.04287	1.005	0.90962
O88685	26S proteasome regulatory subunit 6A OS=Mus musculus OX=10090 GN=Psmc3 PE=1 SV=2	Psmc3	49.548	60.2	98	21	21	21	12	11	15	20	17	23	18	17	18	20	20	21	18	17	18	20	20	21	18	17	18	20	20	21	141140000	155180000	147430000	226380000	204590000	236930000	0.761787	0.837566	0.795736	1.22186	1.10425	1.2788	1.505	0.00135694
O88696	ATP-dependent Clp protease proteolytic subunit, mitochondrial OS=Mus musculus OX=10090 GN=Clpp PE=1 SV=1	Clpp	29.8	21.7	10	4	4	4	1	2	0	5	1	1	2	2	2	4	4	2	2	2	2	4	4	2	2	2	2	4	4	2	61787000	62292000	75242000	71059000	64847000	54379000	0.951531	0.959308	1.15874	1.09432	0.998655	0.837446	0.955	0.659432
O88708	Origin recognition complex subunit 4 OS=Mus musculus OX=10090 GN=Orc4 PE=1 SV=2	Orc4	49.981	20.3	11	5	5	5	1	2	0	3	2	3	3	2	2	4	5	4	3	2	2	4	5	4	3	2	2	4	5	4	23801000	21647000	27955000	23923000	25572000	26957000	0.952961	0.866718	1.11928	0.957846	1.02387	1.07932	1.042	0.612381
O88712	C-terminal-binding protein 1 OS=Mus musculus OX=10090 GN=Ctbp1 PE=1 SV=2	Ctbp1	47.744	35.1	22	12	8	8	4	3	1	4	6	4	10	10	9	12	12	11	7	7	5	8	8	7	7	7	5	8	8	7	91132000	89586000	90329000	80696000	86257000	110280000	0.997286	0.980368	0.988499	0.883082	0.943937	1.20683	1.023	0.895081
O88736	3-keto-steroid reductase/17-beta-hydroxysteroid dehydrogenase 7 OS=Mus musculus OX=10090 GN=Hsd17b7 PE=1 SV=1	Hsd17b7	37.316	5.1	2	1	1	1	0	1	1	0	0	0	1	1	1	1	1	0	1	1	1	1	1	0	1	1	1	1	1	0	0	0	0	0	0	0
O88738	Baculoviral IAP repeat-containing protein 6 OS=Mus musculus OX=10090 GN=Birc6 PE=1 SV=2	Birc6	532.16	8.6	39	22	22	22	4	4	5	11	8	7	14	13	14	17	15	18	14	13	14	17	15	18	14	13	14	17	15	18	46064000	48983000	54150000	49996000	56349000	53265000	0.895006	0.951721	1.05211	0.971403	1.09484	1.03492	1.07	0.306145
O88746	Target of Myb protein 1 OS=Mus musculus OX=10090 GN=Tom1 PE=1 SV=1	Tom1	54.325	27.6	23	8	8	8	4	4	5	3	2	5	6	7	6	5	6	7	6	7	6	5	6	7	6	7	6	5	6	7	77973000	82518000	74551000	39955000	38736000	52194000	1.2785	1.35302	1.22239	0.655131	0.635143	0.85581	0.557	0.00390373
O88796	Ribonuclease P protein subunit p30 OS=Mus musculus OX=10090 GN=Rpp30 PE=1 SV=1	Rpp30	29.473	32.8	25	7	7	7	4	3	5	5	4	4	5	6	5	7	6	6	5	6	5	7	6	6	5	6	5	7	6	6	36692000	37355000	34662000	34656000	34858000	33458000	1.04002	1.05881	0.982478	0.982308	0.988034	0.948352	0.947	0.106378
O88811	Signal transducing adapter molecule 2 OS=Mus musculus OX=10090 GN=Stam2 PE=1 SV=1	Stam2	57.454	18.4	11	6	5	6	2	0	2	3	2	2	5	4	4	5	4	5	4	3	3	4	3	4	5	4	4	5	4	5	52056000	56829000	60723000	49877000	52347000	51135000	0.967083	1.05575	1.1281	0.926602	0.972489	0.949973	0.904	0.101712
O88824	Protein JTB OS=Mus musculus OX=10090 GN=Jtb PE=1 SV=1	Jtb	16.329	8.9	1	1	1	1	0	0	0	0	1	0	1	0	0	1	1	0	1	0	0	1	1	0	1	0	0	1	1	0	0	0	0	0	0	0
O88842	FYVE, RhoGEF and PH domain-containing protein 3 OS=Mus musculus OX=10090 GN=Fgd3 PE=1 SV=1	Fgd3	80.623	38.9	77	18	18	18	10	8	11	15	15	18	14	14	12	15	14	17	14	14	12	15	14	17	14	14	12	15	14	17	91065000	101290000	96702000	114710000	122420000	129840000	0.832877	0.926395	0.884433	1.04913	1.11965	1.18751	1.27	0.00724237
O88843	Death domain-containing protein CRADD OS=Mus musculus OX=10090 GN=Cradd PE=1 SV=2	Cradd	22.656	18.6	3	2	2	2	0	0	0	0	1	2	1	1	0	0	2	2	1	1	0	0	2	2	1	1	0	0	2	2	0	0	0	0	0	0
O88844	Isocitrate dehydrogenase [NADP] cytoplasmic OS=Mus musculus OX=10090 GN=Idh1 PE=1 SV=2	Idh1	46.674	72.2	175	27	27	27	28	27	21	36	32	31	25	24	26	27	27	26	25	24	26	27	27	26	25	24	26	27	27	26	586580000	652750000	587110000	833720000	921300000	1059700000	0.758319	0.843862	0.759004	1.07782	1.19104	1.36996	1.541	0.00535315
O88845	A-kinase anchor protein 10, mitochondrial OS=Mus musculus OX=10090 GN=Akap10 PE=1 SV=3	Akap10	73.631	7.9	4	4	4	4	0	0	0	2	0	2	3	2	2	2	2	4	3	2	2	2	2	4	3	2	2	2	2	4	23096000	0	25691000	16727000	19747000	19914000	1.09798		1.22134	0.795198	0.938769	0.946708	0.771	0.0513398
O88878	AN1-type zinc finger protein 5 OS=Mus musculus OX=10090 GN=Zfand5 PE=1 SV=1	Zfand5	23.058	8.5	0	1	1	1	0	0	0	0	0	0	0	0	1	0	1	1	0	0	1	0	1	1	0	0	1	0	1	1	0	0	0	0	0	0
O88879	Apoptotic protease-activating factor 1 OS=Mus musculus OX=10090 GN=Apaf1 PE=1 SV=3	Apaf1	141	3.8	10	3	3	3	1	1	1	3	2	2	2	2	1	3	3	3	2	2	1	3	3	3	2	2	1	3	3	3	0	4011800	0	9430500	4909000	9243200		0.581536		1.36701	0.711591	1.33986	1.959
O88895	Histone deacetylase 3 OS=Mus musculus OX=10090 GN=Hdac3 PE=1 SV=1	Hdac3	48.364	9.4	4	3	2	2	0	0	1	1	1	1	2	1	2	3	3	3	1	0	1	2	2	2	1	0	1	2	2	2	0	0	0	0	0	0
O88907	E3 SUMO-protein ligase PIAS1 OS=Mus musculus OX=10090 GN=Pias1 PE=1 SV=2	Pias1	71.617	3.5	1	1	1	1	0	1	0	0	0	0	0	1	0	0	1	1	0	1	0	0	1	1	0	1	0	0	1	1	0	0	0	0	0	0
O88942	Nuclear factor of activated T-cells, cytoplasmic 1 OS=Mus musculus OX=10090 GN=Nfatc1 PE=1 SV=1	Nfatc1	77.832	6.3	1	2	2	2	0	0	0	0	0	1	0	0	0	2	1	2	0	0	0	2	1	2	0	0	0	2	1	2	0	0	0	0	0	0
O88952	Protein lin-7 homolog C OS=Mus musculus OX=10090 GN=Lin7c PE=1 SV=2	Lin7c	21.834	31.5	17	5	5	5	2	2	2	3	2	6	3	5	3	4	4	5	3	5	3	4	4	5	3	5	3	4	4	5	57388000	43086000	67439000	53031000	51505000	56077000	1.0481	0.786897	1.23167	0.968526	0.940656	1.02416	0.957	0.842182
O88958	Glucosamine-6-phosphate isomerase 1 OS=Mus musculus OX=10090 GN=Gnpda1 PE=1 SV=3	Gnpda1	32.549	71.6	46	12	10	12	7	5	6	8	8	12	11	11	8	12	11	12	10	9	7	10	9	10	11	11	8	12	11	12	79671000	68308000	67635000	60193000	63679000	69194000	1.16968	1.00286	0.992977	0.883718	0.934898	1.01587	0.895	0.176818
O88967	ATP-dependent zinc metalloprotease YME1L1 OS=Mus musculus OX=10090 GN=Yme1l1 PE=1 SV=1	Yme1l1	80.027	24.1	24	12	12	12	7	3	5	4	5	0	8	6	8	8	8	3	8	6	8	8	8	3	8	6	8	8	8	3	56297000	31693000	50635000	37354000	43948000	14378000	1.44163	0.811583	1.29664	0.956548	1.1254	0.368187	0.69	0.315974
O88983	Syntaxin-8 OS=Mus musculus OX=10090 GN=Stx8 PE=1 SV=1	Stx8	26.925	10.6	7	2	2	2	2	1	1	2	1	0	2	2	2	2	2	1	2	2	2	2	2	1	2	2	2	2	2	1	43712000	38946000	45799000	25727000	31431000	0	1.17749	1.04911	1.23371	0.69302	0.846672		0.667	0.0247931
O88986	2-amino-3-ketobutyrate coenzyme A ligase, mitochondrial OS=Mus musculus OX=10090 GN=Gcat PE=1 SV=2	Gcat	44.93	47.8	40	11	11	11	4	7	3	9	10	7	8	9	8	10	11	10	8	9	8	10	11	10	8	9	8	10	11	10	80160000	104140000	91848000	70782000	65139000	53525000	1.033	1.34203	1.18362	0.912151	0.839431	0.689764	0.686	0.0280525
O88990	Alpha-actinin-3 OS=Mus musculus OX=10090 GN=Actn3 PE=2 SV=1	Actn3	103.04	12.9	1	12	1	1	0	0	0	1	0	0	11	10	9	11	9	10	0	0	0	1	0	0	0	0	0	1	0	0	0	0	0	0	0	0
O89001	Carboxypeptidase D OS=Mus musculus OX=10090 GN=Cpd PE=1 SV=2	Cpd	152.4	1.6	2	2	2	2	0	1	0	1	0	0	1	2	1	1	1	1	1	2	1	1	1	1	1	2	1	1	1	1	0	0	0	0	0	0
O89017	Legumain OS=Mus musculus OX=10090 GN=Lgmn PE=1 SV=1	Lgmn	49.372	25.5	37	8	8	8	4	5	4	8	8	8	7	7	7	7	8	7	7	7	7	7	8	7	7	7	7	7	8	7	159470000	142620000	152430000	181570000	192000000	221830000	0.911327	0.815034	0.871095	1.03762	1.09723	1.2677	1.31	0.0169896
O89023	Tripeptidyl-peptidase 1 OS=Mus musculus OX=10090 GN=Tpp1 PE=1 SV=2	Tpp1	61.341	27.2	46	9	9	9	5	5	7	7	10	12	8	7	8	9	9	9	8	7	8	9	9	9	8	7	8	9	9	9	187420000	169530000	179280000	206840000	246240000	243990000	0.911798	0.824763	0.872197	1.00628	1.19796	1.18701	1.3	0.0150391
O89050	Muskelin OS=Mus musculus OX=10090 GN=Mkln1 PE=1 SV=1	Mkln1	84.877	3.1	2	2	2	2	0	0	1	0	1	0	1	0	1	0	1	1	1	0	1	0	1	1	1	0	1	0	1	1	0	0	0	0	0	0
O89053	Coronin-1A OS=Mus musculus OX=10090 GN=Coro1a PE=1 SV=5	Coro1a	50.989	59.9	173	25	25	25	20	28	22	33	34	36	23	25	22	24	22	25	23	25	22	24	22	25	23	25	22	24	22	25	1152800000	1192000000	1327300000	1497300000	1541300000	1708500000	0.821551	0.849487	0.945909	1.06706	1.09842	1.21757	1.293	0.0116923
O89079	Coatomer subunit epsilon OS=Mus musculus OX=10090 GN=Cope PE=1 SV=3	Cope	34.567	71.8	76	13	13	13	12	12	13	11	13	15	13	12	10	11	12	12	13	12	10	11	12	12	13	12	10	11	12	12	113500000	121900000	116040000	99780000	115660000	118950000	0.992957	1.06645	1.01518	0.872928	1.01185	1.04064	0.951	0.422261
O89086	RNA-binding protein 3 OS=Mus musculus OX=10090 GN=Rbm3 PE=1 SV=1	Rbm3	16.604	63.4	50	7	7	7	7	7	7	10	9	10	5	7	7	7	7	7	5	7	7	7	7	7	5	7	7	7	7	7	386110000	392730000	347970000	242380000	279040000	318570000	1.17788	1.19808	1.06153	0.739414	0.851251	0.971843	0.745	0.0269896
O89090	Transcription factor Sp1 OS=Mus musculus OX=10090 GN=Sp1 PE=1 SV=2	Sp1	80.731	9.3	6	4	4	4	0	0	1	3	1	1	2	0	2	4	2	3	2	0	2	4	2	3	2	0	2	4	2	3	26824000	0	0	30917000	0	23726000	0.987786			1.13851		0.873703	1.019
O89110	Caspase-8 OS=Mus musculus OX=10090 GN=Casp8 PE=1 SV=1	Casp8	55.356	19.2	12	7	7	7	2	1	1	4	1	3	3	3	3	5	5	7	3	3	3	5	5	7	3	3	3	5	5	7	43351000	52915000	47694000	36420000	40397000	47545000	0.96938	1.18324	1.06649	0.814395	0.903325	1.06316	0.864	0.197633
O89112	Glutathione S-transferase LANCL1 OS=Mus musculus OX=10090 GN=Lancl1 PE=1 SV=1	Lancl1	45.341	14.3	8	3	3	3	1	1	0	3	2	1	2	2	1	3	2	2	2	2	1	3	2	2	2	2	1	3	2	2	35248000	43136000	0	31484000	40026000	45119000	0.903735	1.10598		0.807228	1.02624	1.15682	0.992	0.934371
P00375	Dihydrofolate reductase OS=Mus musculus OX=10090 GN=Dhfr PE=1 SV=3	Dhfr	21.606	64.2	40	10	10	10	5	4	5	8	8	10	6	8	8	9	10	10	6	8	8	9	10	10	6	8	8	9	10	10	133690000	126070000	121050000	139170000	134200000	152530000	0.994335	0.93766	0.900324	1.03509	0.998128	1.13446	1.118	0.0803083
P00397	Cytochrome c oxidase subunit 1 OS=Mus musculus OX=10090 GN=Mtco1 PE=1 SV=2	Mtco1	56.909	6.2	3	1	1	1	1	0	0	1	1	0	1	0	0	1	1	0	1	0	0	1	1	0	1	0	0	1	1	0	0	0	0	0	0	0
P00405	Cytochrome c oxidase subunit 2 OS=Mus musculus OX=10090 GN=Mtco2 PE=1 SV=1	Mtco2	25.976	37.9	28	5	5	5	5	5	4	5	6	3	5	5	4	5	5	3	5	5	4	5	5	3	5	5	4	5	5	3	300760000	225420000	299590000	602080000	447300000	106360000	0.910699	0.68257	0.907157	1.82309	1.35442	0.322057	1.4	0.843381
P00493	Hypoxanthine-guanine phosphoribosyltransferase OS=Mus musculus OX=10090 GN=Hprt1 PE=1 SV=3	Hprt1	24.57	79.4	64	13	13	13	9	11	10	12	12	10	13	13	13	13	13	13	13	13	13	13	13	13	13	13	13	13	13	13	241770000	237660000	210090000	325750000	326790000	385180000	0.839849	0.825571	0.7298	1.13157	1.13519	1.33802	1.505	0.0045258
P00920	Carbonic anhydrase 2 OS=Mus musculus OX=10090 GN=Ca2 PE=1 SV=4	Ca2	29.032	65	69	14	14	14	12	8	9	14	12	14	14	13	12	12	13	14	14	13	12	12	13	14	14	13	12	12	13	14	469120000	597160000	460160000	1143100000	1135900000	1430500000	0.537577	0.684301	0.527309	1.30991	1.30166	1.63925	2.43	0.0014115
P01887	Beta-2-microglobulin OS=Mus musculus OX=10090 GN=B2m PE=1 SV=2	B2m	13.779	35.3	14	3	3	3	2	3	3	2	1	3	3	3	3	3	3	3	3	3	3	3	3	3	3	3	3	3	3	3	497450000	382460000	338400000	391280000	385650000	539930000	1.17732	0.90517	0.800893	0.926044	0.91272	1.27785	1.081	0.645554
P01897	H-2 class I histocompatibility antigen, L-D alpha chain OS=Mus musculus OX=10090 GN=H2-L PE=1 SV=2	H2-L	40.711	37.8	49	12	2	12	9	7	9	12	9	3	11	10	10	11	10	9	2	1	2	2	2	2	11	10	10	11	10	9	342060000	319700000	396110000	256210000	257130000	115850000	1.21653	1.13701	1.40876	0.911206	0.914478	0.412019	0.595	0.101006
P01900	H-2 class I histocompatibility antigen, D-D alpha chain OS=Mus musculus OX=10090 GN=H2-D1 PE=1 SV=1	H2-D1	41.11	35.9	27	11	4	6	4	6	3	6	4	4	10	11	11	11	11	11	4	4	4	4	4	4	5	6	6	6	6	6	187460000	179440000	182890000	89289000	75738000	69293000	1.43444	1.37307	1.39947	0.683238	0.579546	0.530229	0.426	0.000338646
P01902	H-2 class I histocompatibility antigen, K-D alpha chain OS=Mus musculus OX=10090 GN=H2-K1 PE=1 SV=1	H2-K1	41.489	48.6	72	17	12	17	14	11	11	12	12	12	16	17	14	16	15	16	11	12	9	11	10	11	16	17	14	16	15	16	280820000	267200000	309050000	175130000	150810000	105220000	1.30793	1.2445	1.43942	0.815677	0.702406	0.490068	0.503	0.0108119
P84244	Histone H3.3 OS=Mus musculus OX=10090 GN=H3-3a PE=1 SV=2	H3-3a	15.328	48.5	14	6	1	1	2	2	3	3	2	2	6	5	6	6	6	5	1	1	1	1	1	1	1	1	1	1	1	1	470060000	217580000	395590000	323610000	163880000	62280000	1.7271	0.799437	1.45348	1.18901	0.602131	0.22883	0.508	0.191556
P02463	Collagen alpha-1(IV) chain OS=Mus musculus OX=10090 GN=Col4a1 PE=1 SV=4	Col4a1	160.68	0.8	2	1	1	1	0	0	0	1	0	1	0	0	0	1	1	1	0	0	0	1	1	1	0	0	0	1	1	1	0	0	0	0	0	0
P02802	Metallothionein-1 OS=Mus musculus OX=10090 GN=Mt1 PE=1 SV=1	Mt1	6.0181	57.4	17	3	3	3	1	2	1	4	4	5	2	2	1	3	3	3	2	2	1	3	3	3	2	2	1	3	3	3	161910000	311860000	0	327600000	373580000	509660000	0.480556	0.925615		0.972332	1.1088	1.51269	1.704	0.151853
P03888	NADH-ubiquinone oxidoreductase chain 1 OS=Mus musculus OX=10090 GN=Mtnd1 PE=1 SV=3	Mtnd1	36.059	6.3	1	1	1	1	0	0	0	1	0	0	1	1	0	1	0	0	1	1	0	1	0	0	1	1	0	1	0	0	0	0	0	0	0	0
P03899	NADH-ubiquinone oxidoreductase chain 3 OS=Mus musculus OX=10090 GN=Mtnd3 PE=1 SV=3	Mtnd3	13.219	13	1	1	1	1	1	0	0	0	0	0	1	0	0	0	0	0	1	0	0	0	0	0	1	0	0	0	0	0	0	0	0	0	0	0
P03911	NADH-ubiquinone oxidoreductase chain 4 OS=Mus musculus OX=10090 GN=Mtnd4 PE=1 SV=1	Mtnd4	51.881	4.4	5	1	1	1	1	1	1	1	1	0	1	1	1	1	1	0	1	1	1	1	1	0	1	1	1	1	1	0	0	0	0	0	0	0
P03921	NADH-ubiquinone oxidoreductase chain 5 OS=Mus musculus OX=10090 GN=Mtnd5 PE=1 SV=3	Mtnd5	68.474	5.4	9	2	2	2	2	2	1	2	2	0	2	2	2	2	2	1	2	2	2	2	2	1	2	2	2	2	2	1	42723000	29493000	31437000	68013000	35254000	0	1.03235	0.712667	0.759641	1.64346	0.851875		1.494	0.294734
P03930	ATP synthase protein 8 OS=Mus musculus OX=10090 GN=Mtatp8 PE=1 SV=1	Mtatp8	7.7662	14.9	4	1	1	1	1	0	1	1	0	1	1	1	1	1	0	1	1	1	1	1	0	1	1	1	1	1	0	1	0	0	0	0	0	0
P03958	Adenosine deaminase OS=Mus musculus OX=10090 GN=Ada PE=1 SV=3	Ada	39.991	34.9	29	10	10	10	4	4	4	4	3	10	6	6	6	7	8	10	6	6	6	7	8	10	6	6	6	7	8	10	48193000	44638000	48373000	48519000	47031000	53736000	0.995415	0.921987	0.999133	1.00215	0.971414	1.1099	1.057	0.318232
P03975	IgE-binding protein OS=Mus musculus OX=10090 GN=Iap PE=2 SV=1	Iap	62.747	12.9	15	5	5	5	2	2	3	3	4	1	4	4	3	3	3	2	4	4	3	3	3	2	4	4	3	3	3	2	76374000	79372000	89872000	96893000	115800000	0	0.833212	0.865919	0.98047	1.05707	1.26333		1.299	0.066106
P04117	Fatty acid-binding protein, adipocyte OS=Mus musculus OX=10090 GN=Fabp4 PE=1 SV=3	Fabp4	14.65	44.7	9	5	5	5	3	4	2	0	0	0	3	5	5	1	1	3	3	5	5	1	1	3	3	5	5	1	1	3	32443000	36777000	25675000	0	0	11463000	1.22014	1.38314	0.965607			0.43111	0.362
P04184	Thymidine kinase, cytosolic OS=Mus musculus OX=10090 GN=Tk1 PE=1 SV=3	Tk1	25.776	28.3	12	5	5	5	1	1	0	5	1	4	3	3	3	5	4	5	3	3	3	5	4	5	3	3	3	5	4	5	20909000	23073000	23139000	29795000	21684000	42600000	0.778251	0.858797	0.861253	1.10899	0.807097	1.58561	1.402	0.203101
P04202	Transforming growth factor beta-1 proprotein OS=Mus musculus OX=10090 GN=Tgfb1 PE=1 SV=1	Tgfb1	44.309	3.1	2	1	1	1	0	0	0	0	1	1	1	0	0	1	1	1	1	0	0	1	1	1	1	0	0	1	1	1	0	0	0	0	0	0
P04214	T-cell receptor beta chain V region E1 OS=Mus musculus OX=10090 PE=1 SV=1	--	15.538	11.8	4	2	2	2	1	0	1	1	0	1	1	0	2	2	1	2	1	0	2	2	1	2	1	0	2	2	1	2	0	0	236270000	119910000	0	154490000			1.388	0.704428		0.907572	0.581
P04370	Myelin basic protein OS=Mus musculus OX=10090 GN=Mbp PE=1 SV=2	Mbp	27.167	16.4	5	2	2	2	0	0	0	2	2	1	1	1	1	2	2	2	1	1	1	2	2	2	1	1	1	2	2	2	0	0	0	31422000	26426000	39535000				0.967992	0.814085	1.21792
P04441	H-2 class II histocompatibility antigen gamma chain OS=Mus musculus OX=10090 GN=Cd74 PE=1 SV=3	Cd74	31.557	9.7	10	2	2	2	2	1	2	2	1	2	2	1	2	2	2	2	2	1	2	2	2	2	2	1	2	2	2	2	0	0	44365000	44750000	38647000	30286000			1.12282	1.13257	0.978108	0.766501	0.854
P05063	Fructose-bisphosphate aldolase C OS=Mus musculus OX=10090 GN=Aldoc PE=1 SV=4	Aldoc	39.394	83.2	102	25	18	18	17	15	16	18	19	17	22	21	21	23	23	23	16	15	15	17	17	17	16	15	15	17	17	17	219470000	227710000	198680000	180200000	194270000	201030000	1.07816	1.11864	0.976027	0.885243	0.954362	0.987571	0.891	0.0919301
P05064	Fructose-bisphosphate aldolase A OS=Mus musculus OX=10090 GN=Aldoa PE=1 SV=2	Aldoa	39.355	89	110	33	26	33	18	17	17	19	20	19	32	31	31	31	31	31	26	25	25	25	25	25	32	31	31	31	31	31	4872800000	4658300000	4930700000	3676300000	3755200000	4098500000	1.12485	1.07533	1.13821	0.848645	0.866858	0.946106	0.797	0.00373726
P05132	cAMP-dependent protein kinase catalytic subunit alpha OS=Mus musculus OX=10090 GN=Prkaca PE=1 SV=3	Prkaca	40.57	41	45	10	4	10	6	7	6	10	9	7	8	8	7	9	10	10	3	2	2	4	4	4	8	8	7	9	10	10	77713000	79909000	84953000	78211000	71534000	50887000	1.05205	1.08178	1.15007	1.0588	0.968405	0.688893	0.827	0.198562
P05201	Aspartate aminotransferase, cytoplasmic OS=Mus musculus OX=10090 GN=Got1 PE=1 SV=3	Got1	46.247	71.2	113	26	26	26	17	19	17	20	19	21	22	22	24	22	22	23	22	22	24	22	22	23	22	22	24	22	22	23	396090000	424000000	368740000	295420000	301900000	360300000	1.1072	1.18521	1.03074	0.825791	0.843905	1.00715	0.806	0.0429083
P05202	Aspartate aminotransferase, mitochondrial OS=Mus musculus OX=10090 GN=Got2 PE=1 SV=1	Got2	47.411	73	153	28	28	28	22	25	22	30	28	26	25	26	26	27	28	27	25	26	26	27	28	27	25	26	26	27	28	27	764480000	838740000	716600000	904910000	842580000	638800000	0.974665	1.06934	0.913621	1.1537	1.07424	0.814431	1.029	0.874705
P05213	Tubulin alpha-1B chain OS=Mus musculus OX=10090 GN=Tuba1b PE=1 SV=2	Tuba1b	50.151	80.9	194	30	0	30	28	35	29	31	33	38	26	26	25	27	27	29	0	0	0	0	0	0	26	26	25	27	27	29	2736100000	3009700000	2347700000	2905900000	3105400000	3363300000	0.939805	1.03378	0.806396	0.998128	1.06665	1.15524	1.158	0.147231
P05555	Integrin alpha-M OS=Mus musculus OX=10090 GN=Itgam PE=1 SV=2	Itgam	127.48	27.8	74	21	21	21	9	7	7	17	20	14	17	14	16	18	21	18	17	14	16	18	21	18	17	14	16	18	21	18	63643000	66447000	67768000	99513000	89936000	71382000	0.832499	0.869177	0.886457	1.30171	1.17643	0.933731	1.318	0.0557666
P05627	Transcription factor AP-1 OS=Mus musculus OX=10090 GN=Jun PE=1 SV=3	Jun	35.943	6.9	5	2	2	2	1	2	2	0	0	0	2	2	2	0	0	1	2	2	2	0	0	1	2	2	2	0	0	1	23281000	29051000	28613000	0	0	0	0.862845	1.07669	1.06046
P05977	Myosin light chain 1/3, skeletal muscle isoform OS=Mus musculus OX=10090 GN=Myl1 PE=1 SV=2	Myl1	20.594	18.6	6	5	5	5	0	0	0	6	0	0	0	0	0	5	0	0	0	0	0	5	0	0	0	0	0	5	0	0	0	0	0	0	0	0
P06151	L-lactate dehydrogenase A chain OS=Mus musculus OX=10090 GN=Ldha PE=1 SV=3	Ldha	36.498	82.2	250	27	27	27	35	43	32	45	47	48	27	27	27	27	26	27	27	27	27	27	26	27	27	27	27	27	26	27	5589800000	5705500000	4479700000	5144200000	5083600000	5820400000	1.05391	1.07573	0.84461	0.969896	0.958471	1.09739	1.017	0.823601
P06537	Glucocorticoid receptor OS=Mus musculus OX=10090 GN=Nr3c1 PE=1 SV=1	Nr3c1	86.052	3.6	1	2	2	2	0	0	0	0	0	1	2	2	2	1	2	2	2	2	2	1	2	2	2	2	2	1	2	2	0	0	0	0	0	0
P06745	Glucose-6-phosphate isomerase OS=Mus musculus OX=10090 GN=Gpi PE=1 SV=4	Gpi	62.766	64.9	107	31	31	31	17	18	15	21	18	18	28	27	27	31	29	28	28	27	27	31	29	28	28	27	27	31	29	28	702400000	718330000	675850000	763060000	802220000	870910000	0.929763	0.950849	0.894619	1.01006	1.06189	1.15282	1.162	0.0246957
P06795	ATP-dependent translocase ABCB1 OS=Mus musculus OX=10090 GN=Abcb1b PE=1 SV=1	Abcb1b	140.99	17.7	41	17	16	17	7	9	7	10	5	3	13	14	14	15	14	8	12	13	13	14	14	8	13	14	14	15	14	8	54663000	57322000	57270000	44693000	47741000	28613000	1.12978	1.18474	1.18366	0.923721	0.986717	0.591377	0.715	0.0901342
P06797	Procathepsin L OS=Mus musculus OX=10090 GN=Ctsl PE=1 SV=2	Ctsl	37.547	44.9	35	8	8	8	4	4	3	7	9	8	6	5	5	7	7	8	6	5	5	7	7	8	6	5	5	7	7	8	76094000	74536000	74369000	89157000	89746000	89936000	0.924522	0.905593	0.903564	1.08323	1.09039	1.0927	1.195	2.1306e-05
P06800	Receptor-type tyrosine-protein phosphatase C OS=Mus musculus OX=10090 GN=Ptprc PE=1 SV=4	Ptprc	144.84	26.6	95	28	28	28	11	17	14	22	19	12	22	22	21	26	24	18	22	22	21	26	24	18	22	22	21	26	24	18	150060000	155360000	162840000	147150000	137430000	81250000	1.07945	1.11758	1.17138	1.05852	0.988598	0.584469	0.781	0.213958
P06801	NADP-dependent malic enzyme OS=Mus musculus OX=10090 GN=Me1 PE=1 SV=2	Me1	63.953	59.3	59	21	21	21	3	3	3	15	16	19	9	9	12	19	19	19	9	9	12	19	19	19	9	9	12	19	19	19	27049000	34191000	36919000	84352000	106350000	112750000	0.404107	0.510808	0.551564	1.26021	1.58885	1.68447	3.091	0.000933807
P07091	Protein S100-A4 OS=Mus musculus OX=10090 GN=S100a4 PE=1 SV=1	S100a4	11.721	46.5	87	7	7	7	18	10	13	10	15	21	7	7	6	7	7	7	7	7	6	7	7	7	7	7	6	7	7	7	15928000000	16884000000	14796000000	20929000000	18275000000	24018000000	0.862294	0.914049	0.801011	1.13303	0.989353	1.30026	1.328	0.033472
P07310	Creatine kinase M-type OS=Mus musculus OX=10090 GN=Ckm PE=1 SV=1	Ckm	43.044	22.3	7	6	5	5	1	1	0	5	0	0	2	3	2	5	1	2	1	2	1	5	0	1	1	2	1	5	0	1	0	77272000	0	66136000	0	0		1.07765		0.922347			0.856
P07356	Annexin A2 OS=Mus musculus OX=10090 GN=Anxa2 PE=1 SV=2	Anxa2	38.676	74	187	28	28	28	31	35	26	30	30	35	28	27	27	28	28	28	28	27	27	28	28	28	28	27	27	28	28	28	2296300000	2229700000	2218000000	1381000000	1413500000	1462800000	1.25238	1.21606	1.20968	0.753184	0.770909	0.797797	0.631	2.0707e-05
P07607	Thymidylate synthase OS=Mus musculus OX=10090 GN=Tyms PE=1 SV=1	Tyms	34.958	33.9	25	7	7	7	3	4	2	6	4	6	5	5	4	5	6	6	5	5	4	5	6	6	5	5	4	5	6	6	41601000	50588000	51090000	54681000	61013000	61187000	0.779629	0.948051	0.957459	1.02476	1.14342	1.14668	1.235	0.0490562
P07742	Ribonucleoside-diphosphate reductase large subunit OS=Mus musculus OX=10090 GN=Rrm1 PE=1 SV=2	Rrm1	90.209	65.4	150	35	35	35	18	15	17	29	32	39	25	24	23	33	34	35	25	24	23	33	34	35	25	24	23	33	34	35	152420000	163040000	168410000	197120000	190750000	222780000	0.835544	0.893762	0.923199	1.08058	1.04566	1.22125	1.262	0.0141609
P07901	Heat shock protein HSP 90-alpha OS=Mus musculus OX=10090 GN=Hsp90aa1 PE=1 SV=4	Hsp90aa1	84.787	62.6	212	51	35	35	34	35	31	32	36	44	48	50	47	49	48	49	33	35	32	33	33	34	33	35	32	33	33	34	1424100000	1630600000	1493000000	1432700000	1440800000	1729000000	0.933816	1.06922	0.978995	0.939455	0.944766	1.13375	1.012	0.901484
P07903	DNA excision repair protein ERCC-1 OS=Mus musculus OX=10090 GN=Ercc1 PE=2 SV=2	Ercc1	32.909	7	2	1	1	1	1	0	0	0	0	1	1	1	0	1	1	1	1	1	0	1	1	1	1	1	0	1	1	1	0	0	0	0	0	0
P08003	Protein disulfide-isomerase A4 OS=Mus musculus OX=10090 GN=Pdia4 PE=1 SV=3	Pdia4	71.982	53.8	164	35	35	35	26	26	23	30	30	29	33	33	32	32	32	34	33	33	32	32	32	34	33	33	32	32	32	34	427740000	448930000	463990000	374570000	372810000	372340000	1.04311	1.09478	1.13151	0.913444	0.909152	0.908006	0.835	0.00162624
P08030	Adenine phosphoribosyltransferase OS=Mus musculus OX=10090 GN=Aprt PE=1 SV=2	Aprt	19.724	78.3	72	11	11	11	13	12	9	11	12	15	11	10	9	10	11	10	11	10	9	10	11	10	11	10	9	10	11	10	729410000	722730000	677860000	652970000	751540000	896940000	0.987591	0.978547	0.917794	0.884094	1.01755	1.21442	1.08	0.503799
P08103	Tyrosine-protein kinase HCK OS=Mus musculus OX=10090 GN=Hck PE=1 SV=4	Hck	59.129	17.7	8	8	6	6	1	1	0	2	3	1	4	5	4	7	8	6	3	4	3	6	6	5	3	4	3	6	6	5	27594000	26028000	32730000	35838000	40853000	29897000	0.858111	0.809412	1.01783	1.11448	1.27044	0.929729	1.234	0.142342
P08113	Endoplasmin OS=Mus musculus OX=10090 GN=Hsp90b1 PE=1 SV=2	Hsp90b1	92.475	65.8	383	59	57	59	51	58	54	72	71	77	52	52	54	57	56	57	50	50	52	55	54	55	52	52	54	57	56	57	1802600000	1797500000	1890200000	1739300000	1685800000	1861700000	1.00357	1.00073	1.05234	0.968331	0.938546	1.03648	0.963	0.316388
P08207	Protein S100-A10 OS=Mus musculus OX=10090 GN=S100a10 PE=1 SV=2	S100a10	11.186	45.4	23	4	4	4	4	2	2	6	4	5	4	4	3	4	4	4	4	4	3	4	4	4	4	4	3	4	4	4	493050000	541090000	667050000	582550000	766320000	698410000	0.789202	0.866097	1.06772	0.93246	1.22661	1.11791	1.203	0.195198
P08228	Superoxide dismutase [Cu-Zn] OS=Mus musculus OX=10090 GN=Sod1 PE=1 SV=2	Sod1	15.942	59.1	58	9	9	9	8	9	13	8	11	9	9	9	9	9	9	9	9	9	9	9	9	9	9	9	9	9	9	9	1848200000	2073000000	1942700000	2192500000	2365000000	2931500000	0.830471	0.931483	0.872934	0.985179	1.06269	1.31724	1.277	0.0629109
P08249	Malate dehydrogenase, mitochondrial OS=Mus musculus OX=10090 GN=Mdh2 PE=1 SV=3	Mdh2	35.611	65.7	101	18	18	18	19	16	16	17	17	16	18	18	18	18	18	18	18	18	18	18	18	18	18	18	18	18	18	18	1971800000	2015100000	2256100000	1751800000	1787500000	1352300000	1.06253	1.08586	1.21572	0.943976	0.963214	0.728702	0.784	0.0650987
P08508	Low affinity immunoglobulin gamma Fc region receptor III OS=Mus musculus OX=10090 GN=Fcgr3 PE=1 SV=1	Fcgr3	30.036	8	5	1	1	1	1	1	1	1	1	0	1	1	1	1	1	0	1	1	1	1	1	0	1	1	1	1	1	0	0	0	0	0	0	0
P08556	GTPase NRas OS=Mus musculus OX=10090 GN=Nras PE=1 SV=1	Nras	21.199	52.4	23	6	1	6	3	2	4	5	5	4	4	4	4	5	6	5	1	1	1	1	1	1	4	4	4	5	6	5	92244000	88817000	84928000	84757000	76380000	55890000	1.14585	1.10328	1.05497	1.05285	0.948788	0.694263	0.816	0.162198
P08752	Guanine nucleotide-binding protein G(i) subunit alpha-2 OS=Mus musculus OX=10090 GN=Gnai2 PE=1 SV=5	Gnai2	40.489	65.1	118	20	13	20	21	20	16	19	21	21	19	19	20	20	20	19	12	12	13	13	13	13	19	19	20	20	20	19	355070000	363200000	362410000	350310000	323420000	221930000	1.07796	1.10264	1.10025	1.06351	0.981876	0.673761	0.829	0.216458
P08775	DNA-directed RNA polymerase II subunit RPB1 OS=Mus musculus OX=10090 GN=Polr2a PE=1 SV=3	Polr2a	217.17	22.4	66	31	31	31	13	10	5	10	11	17	22	21	18	23	24	25	22	21	18	23	24	25	22	21	18	23	24	25	64729000	61924000	66967000	55423000	50905000	57718000	1.08586	1.0388	1.1234	0.929745	0.853953	0.968244	0.847	0.0184789
P08905	Lysozyme C-2 OS=Mus musculus OX=10090 GN=Lyz2 PE=1 SV=2	Lyz2	16.689	59.5	6	7	5	7	1	1	1	1	1	1	6	6	6	6	6	7	4	4	4	4	4	5	6	6	6	6	6	7	1001100000	966030000	994220000	1292300000	1095600000	1176500000	0.920446	0.888201	0.91412	1.18819	1.00733	1.08171	1.204	0.0202137
P09041	Phosphoglycerate kinase 2 OS=Mus musculus OX=10090 GN=Pgk2 PE=1 SV=4	Pgk2	44.852	21.8	3	9	1	1	1	1	1	0	0	0	8	8	8	9	9	9	1	1	1	1	1	1	1	1	1	1	1	1	0	0	0	0	0	0
P09055	Integrin beta-1 OS=Mus musculus OX=10090 GN=Itgb1 PE=1 SV=1	Itgb1	88.231	25.9	56	16	16	16	11	8	10	11	11	5	13	14	13	16	15	12	13	14	13	16	15	12	13	14	13	16	15	12	100820000	112610000	116850000	76016000	70049000	46564000	1.15684	1.29212	1.34077	0.872228	0.803761	0.534288	0.583	0.0240209
P09103	Protein disulfide-isomerase OS=Mus musculus OX=10090 GN=P4hb PE=1 SV=2	P4hb	57.058	81.9	229	40	40	40	45	44	33	35	36	36	39	38	35	35	36	36	39	38	35	35	36	36	39	38	35	35	36	36	1677700000	1712200000	1709800000	1128100000	1093900000	1285800000	1.16947	1.19352	1.19184	0.786361	0.762521	0.896288	0.688	0.00166107
P09405	Nucleolin OS=Mus musculus OX=10090 GN=Ncl PE=1 SV=2	Ncl	76.722	47.1	160	45	45	45	25	23	23	32	30	27	42	42	41	41	44	40	42	42	41	41	44	40	42	42	41	41	44	40	1750500000	1800100000	1964800000	1785500000	1798000000	1691000000	0.97341	1.00099	1.09258	0.992873	0.999824	0.940324	0.956	0.333061
P09411	Phosphoglycerate kinase 1 OS=Mus musculus OX=10090 GN=Pgk1 PE=1 SV=4	Pgk1	44.55	75.3	210	30	22	30	31	34	29	36	38	42	29	29	29	30	30	30	22	22	22	22	22	22	29	29	29	30	30	30	1476000000	1554500000	1358800000	1898800000	1929700000	2254400000	0.845668	0.890644	0.778518	1.08791	1.10561	1.29165	1.386	0.0084896
P09450	Transcription factor jun-B OS=Mus musculus OX=10090 GN=Junb PE=1 SV=1	Junb	35.765	7.3	0	1	1	1	0	0	0	0	0	0	0	0	0	1	1	0	0	0	0	1	1	0	0	0	0	1	1	0	0	0	0	0	0	0
P09528	Ferritin heavy chain OS=Mus musculus OX=10090 GN=Fth1 PE=1 SV=2	Fth1	21.066	71.4	113	18	18	18	22	21	16	21	15	18	17	18	17	15	15	15	17	18	17	15	15	15	17	18	17	15	15	15	532020000	456580000	586720000	277890000	226540000	254400000	1.36757	1.17365	1.50818	0.714324	0.582328	0.653943	0.482	0.00148882
P09581	Macrophage colony-stimulating factor 1 receptor OS=Mus musculus OX=10090 GN=Csf1r PE=1 SV=3	Csf1r	109.18	32.1	83	22	22	22	9	9	13	19	19	14	17	18	18	21	22	20	17	18	18	21	22	20	17	18	18	21	22	20	121420000	103930000	132730000	188660000	182900000	133710000	0.843829	0.722279	0.92243	1.31113	1.2711	0.929241	1.411	0.0616209
P09602	Non-histone chromosomal protein HMG-17 OS=Mus musculus OX=10090 GN=Hmgn2 PE=1 SV=2	Hmgn2	9.4226	27.8	5	2	2	2	1	0	1	2	0	1	2	2	2	2	2	2	2	2	2	2	2	2	2	2	2	2	2	2	151600000	104970000	198320000	189790000	135810000	114240000	1.01662	0.703922	1.32992	1.27272	0.910733	0.766086	0.967	0.927037
P09671	Superoxide dismutase [Mn], mitochondrial OS=Mus musculus OX=10090 GN=Sod2 PE=1 SV=3	Sod2	24.603	50.9	36	10	10	10	7	4	5	8	7	5	10	9	9	10	9	9	10	9	9	10	9	9	10	9	9	10	9	9	345170000	363340000	323520000	333520000	316270000	271270000	1.06038	1.1162	0.993871	1.02459	0.971599	0.833356	0.892	0.173847
P09926	Surfeit locus protein 2 OS=Mus musculus OX=10090 GN=Surf2 PE=1 SV=1	Surf2	30.355	8.9	5	2	2	2	0	0	0	2	1	2	1	1	0	2	2	2	1	1	0	2	2	2	1	1	0	2	2	2	0	0	0	17949000	12804000	14830000				1.1813	0.842683	0.976022
P0C0A3	Charged multivesicular body protein 6 OS=Mus musculus OX=10090 GN=Chmp6 PE=1 SV=2	Chmp6	23.415	6.5	4	1	1	1	1	0	1	1	1	0	1	1	1	1	1	0	1	1	1	1	1	0	1	1	1	1	1	0	0	0	0	0	0	0
Q3THW5	Histone H2A.V OS=Mus musculus OX=10090 GN=H2az2 PE=1 SV=3	H2az2	13.509	31.2	15	5	3	3	4	2	3	2	2	2	5	5	5	5	5	5	3	3	3	3	3	3	3	3	3	3	3	3	834060000	584430000	743220000	533610000	643380000	538390000	1.29075	0.904436	1.15017	0.825789	0.995664	0.833187	0.794	0.137845
P0C6B7	Immunoglobulin superfamily member 6 OS=Mus musculus OX=10090 GN=Igsf6 PE=2 SV=1	Igsf6	26.354	13.1	3	2	2	2	1	0	0	1	0	1	1	0	0	1	1	1	1	0	0	1	1	1	1	0	0	1	1	1	0	0	0	0	0	0
P0C7N9	Proteasome assembly chaperone 4 OS=Mus musculus OX=10090 GN=Psmg4 PE=1 SV=1	Psmg4	13.974	39.8	17	3	3	3	3	2	3	3	4	2	2	2	2	1	3	2	2	2	2	1	3	2	2	2	2	1	3	2	58264000	48222000	44577000	41055000	43814000	39593000	1.26879	1.05011	0.970736	0.894039	0.95412	0.862201	0.824	0.0907437
P0C8B4	EKC/KEOPS complex subunit GON7 OS=Mus musculus OX=10090 GN=Gon7 PE=3 SV=1	Gon7	10.346	21.4	3	1	1	1	1	0	0	1	0	1	1	1	0	1	1	1	1	1	0	1	1	1	1	1	0	1	1	1	0	0	0	0	0	0
P0DN34	NADH dehydrogenase [ubiquinone] 1 beta subcomplex subunit 1 OS=Mus musculus OX=10090 GN=Ndufb1 PE=1 SV=1	Ndufb1	6.954	33.3	7	2	2	2	1	1	0	2	3	0	2	2	2	2	2	1	2	2	2	2	2	1	2	2	2	2	2	1	53986000	53764000	51274000	76968000	60597000	0	0.910115	0.906372	0.864395	1.29755	1.02157		1.298	0.069702
P0DOV2	Interferon-activable protein 204 OS=Mus musculus OX=10090 GN=Ifi204 PE=1 SV=1	Ifi204	69.437	13.2	9	5	3	5	2	1	2	3	0	1	5	5	3	5	3	4	3	3	2	3	3	3	5	5	3	5	3	4	54147000	44715000	76599000	40975000	35094000	35443000	1.1321	0.934896	1.60152	0.856701	0.733742	0.741038	0.636	0.0597515
P0DP28	Calmodulin-3 OS=Mus musculus OX=10090 GN=Calm3 PE=1 SV=1	Calm3	16.837	61.1	95	14	13	14	13	15	13	17	17	20	14	13	14	12	13	13	13	12	13	11	12	12	14	13	14	12	13	13	1874900000	1768800000	1810300000	2257900000	2066700000	2483100000	0.917442	0.865524	0.885831	1.10485	1.0113	1.21505	1.248	0.0169681
P10107	Annexin A1 OS=Mus musculus OX=10090 GN=Anxa1 PE=1 SV=2	Anxa1	38.734	73.1	153	30	29	30	23	28	21	27	25	29	29	28	28	28	26	29	28	27	27	27	26	28	29	28	28	28	26	29	970650000	985040000	958220000	834900000	910100000	997780000	1.02956	1.04482	1.01638	0.885571	0.965335	1.05834	0.941	0.292215
P10126	Elongation factor 1-alpha 1 OS=Mus musculus OX=10090 GN=Eef1a1 PE=1 SV=3	Eef1a1	50.113	73.6	274	31	18	31	42	42	36	50	49	55	29	28	30	31	29	28	16	16	17	18	16	15	29	28	30	31	29	28	8788200000	8749900000	8396700000	9049900000	8724900000	9222300000	0.996171	0.991829	0.951793	1.02584	0.988995	1.04538	1.041	0.139889
P10404	MLV-related proviral Env polyprotein OS=Mus musculus OX=10090 PE=1 SV=3	--	69.612	18.7	51	12	8	12	10	11	7	9	7	7	11	12	9	12	11	10	7	8	6	8	7	6	11	12	9	12	11	10	1180900000	805220000	1133600000	986450000	830480000	368400000	1.3356	0.910702	1.2821	1.11567	0.939271	0.41666	0.7	0.264281
P10518	Delta-aminolevulinic acid dehydratase OS=Mus musculus OX=10090 GN=Alad PE=1 SV=1	Alad	36.023	82.1	73	15	15	15	9	7	12	13	18	14	12	12	13	13	15	14	12	12	13	13	15	14	12	12	13	13	15	14	106210000	114390000	100050000	122090000	116140000	149260000	0.899907	0.969215	0.847714	1.03446	0.984043	1.26466	1.208	0.0977864
P10605	Cathepsin B OS=Mus musculus OX=10090 GN=Ctsb PE=1 SV=2	Ctsb	37.279	52.5	81	19	19	19	10	11	11	17	13	19	19	18	19	19	19	18	19	18	19	19	19	18	19	18	19	19	19	18	836760000	920820000	828600000	783900000	863530000	996310000	0.959969	1.05641	0.950607	0.899325	0.990681	1.14301	1.022	0.824828
P10639	Thioredoxin OS=Mus musculus OX=10090 GN=Txn PE=1 SV=3	Txn	11.675	65.7	52	10	10	10	8	10	5	9	10	10	10	9	8	10	9	9	10	9	8	10	9	9	10	9	8	10	9	9	2549700000	3044800000	2226300000	3978600000	3671700000	4220000000	0.776909	0.927769	0.678367	1.2123	1.11879	1.28586	1.518	0.0129271
P10649	Glutathione S-transferase Mu 1 OS=Mus musculus OX=10090 GN=Gstm1 PE=1 SV=2	Gstm1	25.97	34.4	21	6	6	6	2	2	4	4	5	4	3	4	6	6	6	5	3	4	6	6	6	5	3	4	6	6	6	5	57219000	63104000	47306000	43068000	54926000	59066000	1.05736	1.16611	0.874178	0.795863	1.01499	1.09149	0.937	0.627446
P10711	Transcription elongation factor A protein 1 OS=Mus musculus OX=10090 GN=Tcea1 PE=1 SV=2	Tcea1	33.88	45.2	58	13	12	13	8	7	6	12	13	12	12	11	11	13	12	12	11	10	10	12	11	11	12	11	11	13	12	12	127640000	118430000	123360000	126440000	128020000	149150000	0.990686	0.919202	0.957467	0.981372	0.993636	1.15764	1.093	0.207763
P10810	Monocyte differentiation antigen CD14 OS=Mus musculus OX=10090 GN=Cd14 PE=1 SV=1	Cd14	39.203	49.5	91	15	15	15	17	14	16	16	14	14	14	14	14	15	15	14	14	14	14	15	15	14	14	14	14	15	15	14	357070000	363640000	434340000	372950000	398980000	261110000	0.979128	0.997144	1.19101	1.02267	1.09405	0.715994	0.894	0.441729
P62071	Ras-related protein R-Ras2 OS=Mus musculus OX=10090 GN=Rras2 PE=1 SV=1	Rras2	23.399	5.4	4	1	1	1	0	0	1	1	1	1	1	0	1	1	1	1	1	0	1	1	1	1	1	0	1	1	1	1	0	0	0	0	0	0
P10852	4F2 cell-surface antigen heavy chain OS=Mus musculus OX=10090 GN=Slc3a2 PE=1 SV=1	Slc3a2	58.336	41.8	80	18	18	18	13	15	15	16	13	8	15	17	16	18	17	17	15	17	16	18	17	17	15	17	16	18	17	17	217970000	212950000	220150000	170330000	160320000	97744000	1.21155	1.18364	1.22366	0.946748	0.891109	0.543292	0.658	0.0639858
Q8CGP2	Histone H2B type 1-P OS=Mus musculus OX=10090 GN=Hist1h2bp PE=1 SV=3	Hist1h2bp	13.992	57.9	146	9	3	9	25	20	22	24	28	27	9	9	9	8	8	8	3	3	3	3	3	3	9	9	9	8	8	8	15200000000	14674000000	18020000000	12899000000	11566000000	12377000000	1.07628	1.03904	1.27596	0.913354	0.818967	0.876393	0.769	0.0216843
P10922	Histone H1.0 OS=Mus musculus OX=10090 GN=H1-0 PE=2 SV=4	H1-0	20.861	16.5	3	3	3	3	0	0	3	0	0	0	1	0	3	0	1	2	1	0	3	0	1	2	1	0	3	0	1	2	0	0	135810000	0	0	23641000			1.70347			0.29653	0.174
P10923	Osteopontin OS=Mus musculus OX=10090 GN=Spp1 PE=1 SV=1	Spp1	32.459	34	34	6	6	6	6	6	7	5	6	4	6	6	6	5	6	5	6	6	6	5	6	5	6	6	6	5	6	5	126760000	138260000	175850000	48272000	56082000	50858000	1.27593	1.39169	1.77006	0.485893	0.564506	0.511923	0.352	0.000643764
P11031	Activated RNA polymerase II transcriptional coactivator p15 OS=Mus musculus OX=10090 GN=Sub1 PE=1 SV=3	Sub1	14.427	37.8	23	5	5	5	2	1	2	5	6	7	4	3	2	4	5	5	4	3	2	4	5	5	4	3	2	4	5	5	238520000	185450000	285010000	451130000	366280000	465690000	0.718405	0.558562	0.858429	1.35877	1.10321	1.40262	1.81	0.014375
P11103	Poly [ADP-ribose] polymerase 1 OS=Mus musculus OX=10090 GN=Parp1 PE=1 SV=3	Parp1	113.1	33.2	119	27	27	27	25	11	17	25	24	17	26	20	24	27	26	22	26	20	24	27	26	22	26	20	24	27	26	22	133390000	107440000	130940000	113250000	104020000	75355000	1.20461	0.970266	1.18249	1.02273	0.939381	0.680514	0.787	0.153914
P11152	Lipoprotein lipase OS=Mus musculus OX=10090 GN=Lpl PE=1 SV=3	Lpl	53.109	10.3	12	3	3	3	0	1	1	4	3	3	2	1	2	3	3	3	2	1	2	3	3	3	2	1	2	3	3	3	24347000	0	30602000	25809000	25318000	23661000	0.938321		1.17939	0.994666	0.975743	0.911883	0.907	0.392695
P11157	Ribonucleoside-diphosphate reductase subunit M2 OS=Mus musculus OX=10090 GN=Rrm2 PE=1 SV=1	Rrm2	45.095	34.9	38	11	11	11	4	5	4	8	8	9	8	8	7	9	9	11	8	8	7	9	9	11	8	8	7	9	9	11	59176000	60314000	65578000	42470000	37990000	55469000	1.1061	1.12738	1.22577	0.793839	0.7101	1.03681	0.734	0.0515174
P11352	Glutathione peroxidase 1 OS=Mus musculus OX=10090 GN=Gpx1 PE=1 SV=2	Gpx1	22.329	79.6	69	12	12	12	9	9	10	13	13	15	12	12	12	12	12	12	12	12	12	12	12	12	12	12	12	12	12	12	213210000	192180000	196840000	300960000	326430000	391270000	0.789233	0.711387	0.728637	1.11406	1.20834	1.44835	1.691	0.00340041
P11370	Retrovirus-related Env polyprotein from Fv-4 locus OS=Mus musculus OX=10090 GN=Fv4 PE=1 SV=2	Fv4	74.452	7.7	25	7	3	3	5	5	3	4	6	2	7	7	6	7	7	7	3	3	3	3	3	3	3	3	3	3	3	3	566170000	241160000	238740000	408000000	349100000	133050000	1.75446	0.747312	0.739813	1.26432	1.0818	0.412298	0.851	0.709869
P11404	Fatty acid-binding protein, heart OS=Mus musculus OX=10090 GN=Fabp3 PE=1 SV=5	Fabp3	14.819	17.3	2	2	2	2	0	2	0	0	0	0	0	2	1	0	1	0	0	2	1	0	1	0	0	2	1	0	1	0	0	0	0	0	0	0
P11438	Lysosome-associated membrane glycoprotein 1 OS=Mus musculus OX=10090 GN=Lamp1 PE=1 SV=2	Lamp1	43.865	17.5	25	6	6	6	3	4	5	5	4	4	6	6	6	6	6	6	6	6	6	6	6	6	6	6	6	6	6	6	598180000	653830000	553850000	583340000	606880000	536080000	1.01612	1.11065	0.940812	0.990906	1.03089	0.910627	0.956	0.505335
P11440	Cyclin-dependent kinase 1 OS=Mus musculus OX=10090 GN=Cdk1 PE=1 SV=3	Cdk1	34.106	71.4	82	18	16	18	14	11	13	16	12	16	16	15	17	16	18	16	14	13	15	14	16	14	16	15	17	16	18	16	196170000	175870000	176000000	192390000	183250000	185550000	1.06111	0.951309	0.952012	1.04067	0.991228	1.00367	1.024	0.560061
P11499	Heat shock protein HSP 90-beta OS=Mus musculus OX=10090 GN=Hsp90ab1 PE=1 SV=3	Hsp90ab1	83.28	68.2	342	53	35	51	50	48	52	67	59	66	50	51	50	53	51	51	33	34	33	35	34	34	48	49	48	51	49	49	3885700000	3914900000	4005300000	4310900000	4262400000	4942700000	0.920713	0.927632	0.949052	1.02146	1.00997	1.17117	1.145	0.0515734
P11531	Dystrophin OS=Mus musculus OX=10090 GN=Dmd PE=1 SV=3	Dmd	425.83	0.3	2	1	1	1	1	0	0	0	1	0	1	1	0	0	1	0	1	1	0	0	1	0	1	1	0	0	1	0	0	0	0	0	0	0
P11835	Integrin beta-2 OS=Mus musculus OX=10090 GN=Itgb2 PE=1 SV=2	Itgb2	85.025	44.6	100	28	28	28	14	16	12	24	20	14	24	25	23	27	27	24	24	25	23	27	27	24	24	25	23	27	27	24	105080000	94713000	109010000	128370000	117170000	56260000	1.03255	0.930683	1.07117	1.26141	1.15135	0.552831	0.977	0.769788
P11928	2'-5'-oligoadenylate synthase 1A OS=Mus musculus OX=10090 GN=Oas1a PE=1 SV=2	Oas1a	42.428	54	48	14	14	14	8	7	6	10	10	7	10	11	10	9	10	9	10	11	10	9	10	9	10	11	10	9	10	9	194250000	178660000	140750000	129680000	119300000	96967000	1.35585	1.24703	0.982426	0.905158	0.832706	0.676823	0.673	0.0384951
P11930	Nucleoside diphosphate-linked moiety X motif 19 OS=Mus musculus OX=10090 GN=Nudt19 PE=1 SV=2	Nudt19	40.32	9.2	3	2	2	2	1	0	1	0	1	0	1	1	1	2	2	2	1	1	1	2	2	2	1	1	1	2	2	2	0	0	0	0	0	0
P11983	T-complex protein 1 subunit alpha OS=Mus musculus OX=10090 GN=Tcp1 PE=1 SV=3	Tcp1	60.448	71.6	149	31	31	31	25	25	18	27	25	29	29	27	29	29	30	31	29	27	29	29	30	31	29	27	29	29	30	31	443580000	494390000	418530000	487030000	475690000	561780000	0.923804	1.02962	0.871635	1.01429	0.990677	1.16997	1.124	0.177841
P12023	Amyloid-beta A4 protein OS=Mus musculus OX=10090 GN=App PE=1 SV=3	App	86.721	6.1	8	4	4	4	1	2	0	2	2	1	1	3	0	3	3	2	1	3	0	3	3	2	1	3	0	3	3	2	0	29595000	0	41237000	48265000	36942000		0.758656		1.05709	1.23725	0.946994	1.424
P12265	Beta-glucuronidase OS=Mus musculus OX=10090 GN=Gusb PE=1 SV=2	Gusb	74.194	46	126	22	22	22	14	15	15	29	28	25	17	17	18	22	21	22	17	17	18	22	21	22	17	17	18	22	21	22	179910000	184610000	211180000	245320000	256990000	291050000	0.788468	0.809066	0.925511	1.07513	1.12628	1.27555	1.378	0.010813
P12367	cAMP-dependent protein kinase type II-alpha regulatory subunit OS=Mus musculus OX=10090 GN=Prkar2a PE=1 SV=2	Prkar2a	45.389	38.4	34	11	9	11	3	3	4	6	6	12	6	5	6	7	9	11	4	4	5	5	7	9	6	5	6	7	9	11	42052000	46866000	43075000	55041000	63982000	75089000	0.773714	0.862287	0.792536	1.0127	1.1772	1.38156	1.471	0.0166008
P12382	ATP-dependent 6-phosphofructokinase, liver type OS=Mus musculus OX=10090 GN=Pfkl PE=1 SV=4	Pfkl	85.359	52.3	98	28	23	25	17	16	14	19	16	16	25	23	24	26	26	25	20	18	19	21	21	20	22	20	21	23	23	22	218500000	199200000	165650000	131020000	139020000	141960000	1.31713	1.20078	0.998543	0.789793	0.838017	0.855739	0.706	0.0157603
P12787	Cytochrome c oxidase subunit 5A, mitochondrial OS=Mus musculus OX=10090 GN=Cox5a PE=1 SV=2	Cox5a	16.101	54.8	23	7	7	7	4	5	4	5	4	1	6	6	6	6	7	6	6	6	6	6	7	6	6	6	6	6	7	6	188150000	206830000	285720000	284080000	278980000	130070000	0.821717	0.9033	1.24784	1.24068	1.2184	0.568062	1.018	0.934141
P12815	Programmed cell death protein 6 OS=Mus musculus OX=10090 GN=Pdcd6 PE=1 SV=2	Pdcd6	21.867	66.5	37	10	10	10	6	4	5	7	8	7	7	7	6	6	7	9	7	7	6	6	7	9	7	7	6	6	7	9	85206000	68002000	76283000	68698000	67556000	66023000	1.18405	0.94498	1.06005	0.954652	0.938782	0.917479	0.881	0.138464
P12970	60S ribosomal protein L7a OS=Mus musculus OX=10090 GN=Rpl7a PE=1 SV=2	Rpl7a	29.976	57.1	103	22	22	22	20	13	17	14	18	21	21	20	20	21	21	22	21	20	20	21	21	22	21	20	20	21	21	22	558770000	574900000	758980000	348520000	429070000	578460000	1.03199	1.06178	1.40176	0.643679	0.792446	1.06835	0.716	0.122027
P13011	Stearoyl-CoA desaturase 2 OS=Mus musculus OX=10090 GN=Scd2 PE=1 SV=2	Scd2	40.916	24	8	5	5	5	0	0	1	4	3	0	2	1	2	4	5	0	2	1	2	4	5	0	2	1	2	4	5	0	21387000	0	17616000	47789000	39271000	0	0.678613		0.558959	1.51635	1.24608		2.232	0.0282932
P13020	Gelsolin OS=Mus musculus OX=10090 GN=Gsn PE=1 SV=3	Gsn	85.941	48.2	158	31	31	31	22	21	22	30	30	33	24	24	26	29	30	30	24	24	26	29	30	30	24	24	26	29	30	30	464040000	492140000	522750000	503410000	519360000	618950000	0.892199	0.946226	1.00508	0.967895	0.998561	1.19004	1.11	0.236775
P13439	Uridine 5'-monophosphate synthase OS=Mus musculus OX=10090 GN=Umps PE=1 SV=3	Umps	52.292	65.7	93	20	20	20	15	11	10	19	20	18	18	17	19	19	20	20	18	17	19	19	20	20	18	17	19	19	20	20	91777000	97298000	94310000	95299000	107300000	120240000	0.908347	0.962991	0.933417	0.943206	1.06198	1.19006	1.139	0.142426
P13542	Myosin-8 OS=Mus musculus OX=10090 GN=Myh8 PE=2 SV=2	Myh8	222.7	23.8	60	46	10	46	1	1	0	56	1	1	6	4	4	45	2	2	2	1	1	10	0	0	6	4	4	45	2	2	8331800	6691500	4947400	752500000	0	3162900	0.05371	0.043136	0.031893	4.85087		0.020389	56.757	0.398004
P13597	Intercellular adhesion molecule 1 OS=Mus musculus OX=10090 GN=Icam1 PE=1 SV=1	Icam1	58.844	12.7	20	6	6	6	4	2	4	3	5	2	5	3	5	6	5	5	5	3	5	6	5	5	5	3	5	6	5	5	59586000	47503000	56766000	52863000	44347000	29533000	1.23028	0.980798	1.17205	1.09147	0.915636	0.60977	0.774	0.205207
P13808	Anion exchange protein 2 OS=Mus musculus OX=10090 GN=Slc4a2 PE=1 SV=1	Slc4a2	136.81	0.9	1	1	1	1	0	0	0	0	1	0	0	0	1	0	1	0	0	0	1	0	1	0	0	0	1	0	1	0	0	0	0	0	0	0
P13864	DNA (cytosine-5)-methyltransferase 1 OS=Mus musculus OX=10090 GN=Dnmt1 PE=1 SV=5	Dnmt1	183.19	40.2	183	47	47	47	41	26	26	41	33	16	42	39	43	44	41	36	42	39	43	44	41	36	42	39	43	44	41	36	168430000	130890000	173400000	132330000	117740000	69073000	1.27621	0.991762	1.31386	1.00267	0.892124	0.523371	0.675	0.126078
P14069	Protein S100-A6 OS=Mus musculus OX=10090 GN=S100a6 PE=1 SV=3	S100a6	10.051	48.3	22	5	5	5	4	4	4	2	4	4	4	4	5	5	5	5	4	4	5	5	5	5	4	4	5	5	5	5	1986300000	2106600000	1379600000	2549600000	2740900000	3186900000	0.854329	0.906071	0.593381	1.09661	1.17889	1.37072	1.549	0.0382176
P14115	60S ribosomal protein L27a OS=Mus musculus OX=10090 GN=Rpl27a PE=1 SV=5	Rpl27a	16.605	38.5	36	8	8	8	4	4	7	6	6	9	8	8	8	8	8	8	8	8	8	8	8	8	8	8	8	8	8	8	1159800000	1069200000	1167800000	658820000	697490000	812590000	1.2503	1.15263	1.25893	0.710229	0.751916	0.875998	0.639	0.00277215
P14131	40S ribosomal protein S16 OS=Mus musculus OX=10090 GN=Rps16 PE=1 SV=4	Rps16	16.445	63.7	73	12	12	12	11	12	11	12	13	14	11	12	12	11	12	12	11	12	12	11	12	12	11	12	12	11	12	12	585290000	449180000	573260000	397550000	422150000	447080000	1.22168	0.937579	1.19657	0.829811	0.881159	0.933196	0.788	0.0639072
P14148	60S ribosomal protein L7 OS=Mus musculus OX=10090 GN=Rpl7 PE=1 SV=2	Rpl7	31.419	50.4	79	18	18	18	10	15	11	10	17	16	16	18	17	17	18	17	16	18	17	17	18	17	16	18	17	17	18	17	208970000	489560000	346350000	220160000	382030000	448570000	0.598299	1.40165	0.99163	0.630337	1.09379	1.28429	1.006	0.952189
P14152	Malate dehydrogenase, cytoplasmic OS=Mus musculus OX=10090 GN=Mdh1 PE=1 SV=3	Mdh1	36.511	46.1	34	12	12	12	6	4	4	6	8	6	11	12	12	12	12	12	11	12	12	12	12	12	11	12	12	12	12	12	835360000	827340000	795340000	891360000	827670000	777410000	1.01164	1.00193	0.963177	1.07946	1.00233	0.941463	1.016	0.754555
P14206	40S ribosomal protein SA OS=Mus musculus OX=10090 GN=Rpsa PE=1 SV=4	Rpsa	32.838	63.4	105	16	16	16	14	15	15	22	17	22	16	16	16	16	16	16	16	16	16	16	16	16	16	16	16	16	16	16	1653700000	1773100000	2091000000	2368100000	2335800000	2766400000	0.763945	0.819104	0.965961	1.09397	1.07905	1.27797	1.354	0.0259174
P14211	Calreticulin OS=Mus musculus OX=10090 GN=Calr PE=1 SV=1	Calr	47.994	71.2	153	24	24	24	21	22	19	30	28	33	22	22	22	24	24	23	22	22	22	24	24	23	22	22	22	24	24	23	2099300000	2215500000	2467800000	2140300000	2234800000	2317100000	0.934767	0.986508	1.09885	0.953023	0.995102	1.03175	0.987	0.835937
P14576	Signal recognition particle 54 kDa protein OS=Mus musculus OX=10090 GN=Srp54 PE=1 SV=2	Srp54	55.72	32.5	39	14	14	14	6	5	3	8	8	9	10	9	10	12	13	12	10	9	10	12	13	12	10	9	10	12	13	12	92956000	100060000	69260000	93544000	86342000	77955000	1.07233	1.15428	0.798974	1.07911	0.99603	0.899278	0.983	0.953956
P14685	26S proteasome non-ATPase regulatory subunit 3 OS=Mus musculus OX=10090 GN=Psmd3 PE=1 SV=3	Psmd3	60.718	56	143	26	26	26	21	21	20	27	27	27	23	21	24	25	25	24	23	21	24	25	25	24	23	21	24	25	25	24	156350000	152510000	147680000	134640000	137990000	125070000	1.09817	1.0712	1.03727	0.945683	0.969212	0.878465	0.871	0.0149157
P14733	Lamin-B1 OS=Mus musculus OX=10090 GN=Lmnb1 PE=1 SV=3	Lmnb1	66.785	69.7	195	41	38	40	24	27	29	37	39	39	38	38	36	38	40	39	35	35	34	35	37	37	37	37	35	37	39	38	574290000	563310000	639370000	579910000	555380000	653850000	0.966246	0.947772	1.07574	0.975702	0.93443	1.10011	1.007	0.928586
P14824	Annexin A6 OS=Mus musculus OX=10090 GN=Anxa6 PE=1 SV=3	Anxa6	75.884	58.2	124	33	33	33	16	20	10	24	28	26	26	27	22	28	30	27	26	27	22	28	30	27	26	27	22	28	30	27	66548000	76674000	78082000	62392000	70780000	78261000	0.922704	1.0631	1.08262	0.86508	0.981381	1.08511	0.955	0.597537
P14869	60S acidic ribosomal protein P0 OS=Mus musculus OX=10090 GN=Rplp0 PE=1 SV=3	Rplp0	34.216	52.4	83	13	13	13	14	14	14	14	14	13	13	13	13	13	13	13	13	13	13	13	13	13	13	13	13	13	13	13	1397100000	1427800000	1416700000	1136100000	1165500000	1318900000	1.0662	1.08963	1.08116	0.86702	0.889457	1.00652	0.854	0.0260563
P14901	Heme oxygenase 1 OS=Mus musculus OX=10090 GN=Hmox1 PE=1 SV=1	Hmox1	32.928	41.5	20	7	7	7	3	2	4	5	4	2	5	3	5	7	7	6	5	3	5	7	7	6	5	3	5	7	7	6	119720000	106060000	159950000	83796000	79985000	47394000	1.20341	1.0661	1.60779	0.842305	0.803997	0.476397	0.547	0.0480302
P15307	Proto-oncogene c-Rel OS=Mus musculus OX=10090 GN=Rel PE=1 SV=2	Rel	64.959	23.5	25	11	9	11	4	2	0	5	5	9	6	6	5	10	10	10	4	4	3	8	8	8	6	6	5	10	10	10	29760000	31520000	39779000	33863000	33198000	39445000	0.860261	0.911136	1.14988	0.978864	0.959642	1.14022	1.054	0.609931
P15379	CD44 antigen OS=Mus musculus OX=10090 GN=Cd44 PE=1 SV=3	Cd44	85.616	10.2	19	6	6	6	2	3	1	4	4	5	5	6	6	6	6	4	5	6	6	6	6	4	5	6	6	6	6	4	150640000	172370000	236710000	258870000	240460000	123390000	0.764386	0.874649	1.20113	1.31357	1.22016	0.626112	1.113	0.797622
P15532	Nucleoside diphosphate kinase A OS=Mus musculus OX=10090 GN=Nme1 PE=1 SV=1	Nme1	17.208	86.2	133	16	10	16	18	22	18	24	25	26	14	14	15	16	16	16	9	9	10	10	10	10	14	14	15	16	16	16	2389500000	2324200000	2316700000	2154000000	2296400000	2394700000	1.03326	1.00502	1.00178	0.931426	0.993002	1.03551	0.974	0.441991
P15535	Beta-1,4-galactosyltransferase 1 OS=Mus musculus OX=10090 GN=B4galt1 PE=1 SV=1	B4galt1	44.411	4.8	1	1	1	1	0	0	0	0	1	0	1	0	1	1	1	1	1	0	1	1	1	1	1	0	1	1	1	1	0	0	0	0	0	0
P15864	Histone H1.2 OS=Mus musculus OX=10090 GN=H1-2 PE=1 SV=2	H1-2	21.266	38.2	32	10	3	10	7	4	5	7	5	4	10	8	10	9	10	10	3	2	3	3	3	3	10	8	10	9	10	10	1261800000	452590000	2466200000	476590000	406720000	494980000	1.36193	0.488505	2.6619	0.514409	0.438995	0.534259	0.33	0.145729
P15919	V(D)J recombination-activating protein 1 OS=Mus musculus OX=10090 GN=Rag1 PE=1 SV=2	Rag1	119.18	1.2	1	1	1	1	0	0	0	0	1	0	1	1	1	1	1	1	1	1	1	1	1	1	1	1	1	1	1	1	0	0	0	0	0	0
P16015	Carbonic anhydrase 3 OS=Mus musculus OX=10090 GN=Ca3 PE=1 SV=3	Ca3	29.366	3.5	1	1	1	1	0	0	0	1	0	0	0	0	0	1	0	0	0	0	0	1	0	0	0	0	0	1	0	0	0	0	0	0	0	0
P16045	Galectin-1 OS=Mus musculus OX=10090 GN=Lgals1 PE=1 SV=3	Lgals1	14.866	94.1	28	10	10	10	2	4	4	6	4	8	10	10	9	10	9	10	10	10	9	10	9	10	10	10	9	10	9	10	1109100000	999560000	1491200000	1050900000	921130000	1258300000	0.974292	0.878066	1.30995	0.923166	0.809169	1.10536	0.897	0.534812
P16110	Galectin-3 OS=Mus musculus OX=10090 GN=Lgals3 PE=1 SV=3	Lgals3	27.515	41.7	47	11	11	11	9	7	8	6	8	9	11	10	10	10	11	10	11	10	10	10	11	10	11	10	10	10	11	10	2847600000	3069300000	3250000000	1857900000	2068200000	1999800000	1.13204	1.22017	1.29201	0.738591	0.822193	0.795002	0.646	0.000930523
P16254	Signal recognition particle 14 kDa protein OS=Mus musculus OX=10090 GN=Srp14 PE=1 SV=1	Srp14	12.51	33.6	17	3	3	3	2	3	1	3	5	3	3	3	3	3	3	3	3	3	3	3	3	3	3	3	3	3	3	3	118530000	92840000	85006000	79412000	79460000	86279000	1.31329	1.02865	0.941848	0.879867	0.880399	0.955952	0.827	0.155256
P16332	Methylmalonyl-CoA mutase, mitochondrial OS=Mus musculus OX=10090 GN=Mmut PE=1 SV=2	Mmut	82.843	27.5	42	12	12	12	6	8	4	10	10	4	9	10	9	11	11	12	9	10	9	11	11	12	9	10	9	11	11	12	39846000	47833000	51306000	39764000	44275000	34096000	0.929823	1.1162	1.19725	0.927909	1.03317	0.795644	0.85	0.202698
P16546	Spectrin alpha chain, non-erythrocytic 1 OS=Mus musculus OX=10090 GN=Sptan1 PE=1 SV=4	Sptan1	284.59	16.9	72	28	28	28	13	12	11	12	9	15	22	20	22	23	21	23	22	20	22	23	21	23	22	20	22	23	21	23	48815000	52754000	57193000	38306000	35115000	45876000	1.05334	1.13833	1.23412	0.826573	0.757717	0.989919	0.751	0.0333669
P16627	Heat shock 70 kDa protein 1-like OS=Mus musculus OX=10090 GN=Hspa1l PE=1 SV=4	Hspa1l	70.636	23.9	4	15	2	2	0	0	0	1	2	1	12	12	13	15	13	15	2	2	2	2	2	2	2	2	2	2	2	2	0	0	0	0	0	0
P16675	Lysosomal protective protein OS=Mus musculus OX=10090 GN=Ctsa PE=1 SV=1	Ctsa	53.844	35.4	84	14	14	14	15	11	13	16	15	14	13	14	14	14	14	14	13	14	14	14	14	14	13	14	14	14	14	14	331170000	337560000	271710000	413590000	422410000	450620000	0.892217	0.909432	0.732023	1.11427	1.13803	1.21403	1.368	0.0127536
P16858	Glyceraldehyde-3-phosphate dehydrogenase OS=Mus musculus OX=10090 GN=Gapdh PE=1 SV=2	Gapdh	35.81	79.6	131	21	21	21	15	14	13	30	30	29	20	21	20	21	21	21	20	21	20	21	21	21	20	21	20	21	21	21	2534500000	2569000000	2913400000	4238200000	3988600000	4614100000	0.72908	0.739004	0.838075	1.21917	1.14737	1.3273	1.602	0.00153564
P16879	Tyrosine-protein kinase Fes/Fps OS=Mus musculus OX=10090 GN=Fes PE=1 SV=2	Fes	93.778	12	17	5	5	5	3	3	2	2	3	4	3	3	3	4	5	5	3	3	3	4	5	5	3	3	3	4	5	5	32125000	34609000	76639000	39716000	37774000	46622000	0.720601	0.77632	1.7191	0.890876	0.847315	1.04579	0.866	0.828962
P17047	Lysosome-associated membrane glycoprotein 2 OS=Mus musculus OX=10090 GN=Lamp2 PE=1 SV=2	Lamp2	45.681	17.1	40	8	8	8	5	7	8	7	7	6	7	8	7	7	8	7	7	8	7	7	8	7	7	8	7	7	8	7	382450000	356960000	379330000	309790000	278760000	282450000	1.15327	1.0764	1.14386	0.934162	0.840592	0.851719	0.779	0.0032037
P17095	High mobility group protein HMG-I/HMG-Y OS=Mus musculus OX=10090 GN=Hmga1 PE=1 SV=4	Hmga1	11.614	56.1	34	6	6	6	4	5	5	6	8	6	5	6	4	6	6	6	5	6	4	6	6	6	5	6	4	6	6	6	774230000	677060000	969450000	861630000	730340000	692740000	0.987234	0.863331	1.23616	1.09868	0.931269	0.883325	0.944	0.700445
P17156	Heat shock-related 70 kDa protein 2 OS=Mus musculus OX=10090 GN=Hspa2 PE=1 SV=2	Hspa2	69.641	19.9	7	16	2	2	1	2	2	2	0	0	15	15	16	15	13	15	2	2	2	1	1	1	2	2	2	1	1	1	160170000	171520000	167230000	0	0	0	0.9631	1.03135	1.00555
P17182	Alpha-enolase OS=Mus musculus OX=10090 GN=Eno1 PE=1 SV=3	Eno1	47.14	80.2	251	33	29	33	40	35	34	44	43	55	33	31	31	31	31	32	29	27	27	27	27	28	33	31	31	31	31	32	6955400000	6803400000	5839100000	5763600000	6303300000	7325800000	1.07032	1.04693	0.89854	0.886921	0.969972	1.12732	0.99	0.895151
P17225	Polypyrimidine tract-binding protein 1 OS=Mus musculus OX=10090 GN=Ptbp1 PE=1 SV=2	Ptbp1	56.477	58.1	59	17	14	17	9	10	9	8	12	11	17	16	16	16	17	17	14	14	13	13	14	14	17	16	16	16	17	17	651020000	644130000	554620000	691830000	663630000	778870000	0.980427	0.970051	0.83525	1.04189	0.999418	1.17297	1.154	0.111894
P17426	AP-2 complex subunit alpha-1 OS=Mus musculus OX=10090 GN=Ap2a1 PE=1 SV=1	Ap2a1	107.66	39.5	67	29	21	21	8	11	6	15	12	15	25	26	22	27	27	27	17	18	15	20	19	19	17	18	15	20	19	19	60190000	67251000	51291000	57337000	58295000	65319000	1.00405	1.12184	0.855603	0.956459	0.97244	1.08961	1.012	0.85924
P17427	AP-2 complex subunit alpha-2 OS=Mus musculus OX=10090 GN=Ap2a2 PE=1 SV=2	Ap2a2	104.02	45.2	128	30	22	30	20	18	18	23	22	27	26	25	25	27	28	28	18	17	18	20	20	20	26	25	25	27	28	28	106820000	107840000	97594000	97818000	90028000	106500000	1.05658	1.06667	0.965321	0.967537	0.890485	1.05341	0.943	0.356468
P17433	Transcription factor PU.1 OS=Mus musculus OX=10090 GN=Spi1 PE=1 SV=2	Spi1	31.349	8.5	13	3	3	3	1	2	2	3	3	2	3	2	2	3	3	2	3	2	2	3	3	2	3	2	2	3	3	2	36106000	30970000	26905000	36826000	33419000	16263000	1.20027	1.02954	0.894404	1.22421	1.11095	0.540631	0.92	0.642981
P17439	Lysosomal acid glucosylceramidase OS=Mus musculus OX=10090 GN=Gba PE=1 SV=1	Gba	57.621	45.6	77	17	17	17	13	12	10	14	13	15	15	17	16	15	17	16	15	17	16	15	17	16	15	17	16	15	17	16	93763000	105530000	82646000	93399000	85906000	100910000	1.00075	1.12635	0.8821	0.996869	0.916895	1.07704	0.994	0.97052
P17563	Methanethiol oxidase OS=Mus musculus OX=10090 GN=Selenbp1 PE=1 SV=2	Selenbp1	52.513	8.7	3	4	4	4	1	1	1	0	0	0	4	3	3	0	0	1	4	3	3	0	0	1	4	3	3	0	0	1	0	34909000	26667000	0	0	0		1.13385	0.866149
P17665	Cytochrome c oxidase subunit 7C, mitochondrial OS=Mus musculus OX=10090 GN=Cox7c PE=1 SV=1	Cox7c	7.3325	28.6	4	2	2	2	2	1	0	1	0	0	2	2	2	2	2	1	2	2	2	2	2	1	2	2	2	2	2	1	275760000	256650000	225140000	239360000	255550000	0	1.10087	1.02458	0.898791	0.955559	1.02019		0.98	0.843533
P17710	Hexokinase-1 OS=Mus musculus OX=10090 GN=Hk1 PE=1 SV=3	Hk1	108.3	49.4	204	41	35	41	30	30	30	40	37	37	35	35	35	39	38	40	29	29	29	33	32	34	35	35	35	39	38	40	302900000	276940000	259620000	237280000	259070000	225230000	1.16422	1.06444	0.997873	0.912007	0.995759	0.865692	0.86	0.067235
P17742	Peptidyl-prolyl cis-trans isomerase A OS=Mus musculus OX=10090 GN=Ppia PE=1 SV=2	Ppia	17.971	71.3	89	13	13	13	13	11	15	15	19	16	12	12	13	13	13	13	12	12	13	13	13	13	12	12	13	13	13	13	4293300000	3804700000	3864200000	3840500000	3698000000	4738400000	1.06274	0.941792	0.956521	0.950654	0.915381	1.17291	1.026	0.81605
P17751	Triosephosphate isomerase OS=Mus musculus OX=10090 GN=Tpi1 PE=1 SV=5	Tpi1	26.712	86.7	113	18	18	18	20	18	17	20	18	20	18	18	18	17	18	18	18	18	18	17	18	18	18	18	18	17	18	18	3719700000	3898800000	3465200000	2006400000	1909500000	2439000000	1.27982	1.34144	1.19225	0.690331	0.656991	0.839173	0.573	0.00241326
P17809	Solute carrier family 2, facilitated glucose transporter member 1 OS=Mus musculus OX=10090 GN=Slc2a1 PE=1 SV=4	Slc2a1	53.984	10.8	17	5	5	5	4	3	2	4	3	1	5	5	5	5	5	5	5	5	5	5	5	5	5	5	5	5	5	5	206530000	170290000	201910000	92181000	74857000	43015000	1.571	1.29534	1.53586	0.701189	0.569411	0.3272	0.363	0.0108684
P17879	Heat shock 70 kDa protein 1B OS=Mus musculus OX=10090 GN=Hspa1b PE=1 SV=3	Hspa1b	70.175	52.5	68	25	12	20	4	5	6	15	16	22	19	19	19	23	23	25	9	9	8	10	12	12	14	14	14	18	18	20	44873000	53052000	55858000	97443000	112470000	121000000	0.555478	0.656725	0.69146	1.20624	1.39225	1.49785	2.152	0.00112054
P17897	Lysozyme C-1 OS=Mus musculus OX=10090 GN=Lyz1 PE=1 SV=1	Lyz1	16.794	44.6	0	5	3	3	0	0	0	0	0	0	5	5	5	5	5	5	3	3	3	3	3	3	3	3	3	3	3	3	0	0	0	0	0	0
P17918	Proliferating cell nuclear antigen OS=Mus musculus OX=10090 GN=Pcna PE=1 SV=2	Pcna	28.785	88.1	86	17	17	17	12	12	12	14	17	19	15	16	16	17	16	17	15	16	16	17	16	17	15	16	16	17	16	17	1006500000	921750000	727550000	1459300000	1408900000	1640900000	0.842859	0.771888	0.609262	1.22204	1.17983	1.37411	1.698	0.0074995
P18052	Receptor-type tyrosine-protein phosphatase alpha OS=Mus musculus OX=10090 GN=Ptpra PE=1 SV=3	Ptpra	93.696	15.2	16	8	8	8	5	2	3	3	3	0	7	7	8	4	7	5	7	7	8	4	7	5	7	7	8	4	7	5	45888000	40388000	46018000	34978000	25004000	18086000	1.30883	1.15196	1.31254	0.997652	0.713171	0.515854	0.59	0.0451529
P18155	Bifunctional methylenetetrahydrofolate dehydrogenase/cyclohydrolase, mitochondrial OS=Mus musculus OX=10090 GN=Mthfd2 PE=1 SV=1	Mthfd2	37.863	68.9	46	13	13	13	8	7	7	10	9	5	11	11	10	13	13	11	11	11	10	13	13	11	11	11	10	13	13	11	83773000	94352000	92405000	71901000	71776000	46251000	1.0916	1.22945	1.20408	0.936906	0.935277	0.602674	0.702	0.0693808
P18242	Cathepsin D OS=Mus musculus OX=10090 GN=Ctsd PE=1 SV=1	Ctsd	44.953	52	104	19	19	19	14	17	18	18	17	20	17	17	19	19	18	18	17	17	19	19	18	18	17	17	19	19	18	18	591360000	602380000	567080000	754670000	796590000	895570000	0.843264	0.858978	0.808641	1.07614	1.13592	1.27706	1.39	0.00365904
P18572	Basigin OS=Mus musculus OX=10090 GN=Bsg PE=1 SV=2	Bsg	42.444	25.7	34	9	9	9	5	7	5	5	6	6	8	9	6	8	9	9	8	9	6	8	9	9	8	9	6	8	9	9	710000000	671200000	823770000	452330000	415860000	278130000	1.27115	1.20169	1.47484	0.809831	0.744537	0.497952	0.52	0.0143067
P18608	Non-histone chromosomal protein HMG-14 OS=Mus musculus OX=10090 GN=Hmgn1 PE=1 SV=2	Hmgn1	10.152	51	2	4	4	4	0	0	0	0	1	1	1	1	2	3	1	3	1	1	2	3	1	3	1	1	2	3	1	3	0	0	0	0	0	0
P18653	Ribosomal protein S6 kinase alpha-1 OS=Mus musculus OX=10090 GN=Rps6ka1 PE=1 SV=1	Rps6ka1	81.594	22.7	12	12	7	7	0	0	0	5	3	4	7	6	5	11	8	9	3	3	2	6	5	5	3	3	2	6	5	5	34027000	43740000	37924000	37747000	39178000	40343000	0.876386	1.12655	0.976756	0.972197	1.00905	1.03906	1.014	0.818023
P18654	Ribosomal protein S6 kinase alpha-3 OS=Mus musculus OX=10090 GN=Rps6ka3 PE=1 SV=2	Rps6ka3	83.693	34.5	55	19	14	19	7	6	8	13	11	10	14	10	13	18	16	17	10	7	10	13	13	13	14	10	13	18	16	17	66151000	62806000	66033000	66941000	71819000	62598000	1.00141	0.950771	0.999622	1.01337	1.08721	0.947622	1.033	0.514287
P18760	Cofilin-1 OS=Mus musculus OX=10090 GN=Cfl1 PE=1 SV=3	Cfl1	18.559	84.9	134	23	22	23	22	22	18	24	23	25	21	23	22	22	22	22	20	22	21	21	21	21	21	23	22	22	22	22	4860600000	4873400000	4608500000	4743600000	4571700000	4911800000	1.02079	1.02348	0.967847	0.99622	0.960118	1.03154	0.992	0.781593
P19096	Fatty acid synthase OS=Mus musculus OX=10090 GN=Fasn PE=1 SV=2	Fasn	272.43	66.9	649	113	113	113	92	100	86	127	119	125	100	100	104	108	110	110	100	100	104	108	110	110	100	100	104	108	110	110	617660000	663760000	585850000	744840000	759010000	849400000	0.878081	0.943618	0.832859	1.05888	1.07903	1.20753	1.26	0.0134497
P19157	Glutathione S-transferase P 1 OS=Mus musculus OX=10090 GN=Gstp1 PE=1 SV=2	Gstp1	23.609	22.4	5	3	3	3	0	0	0	1	1	3	1	0	1	2	2	3	1	0	1	2	2	3	1	0	1	2	2	3	0	0	0	32059000	31935000	36508000				0.956966	0.953265	1.08977
P19253	60S ribosomal protein L13a OS=Mus musculus OX=10090 GN=Rpl13a PE=1 SV=4	Rpl13a	23.464	34	52	8	8	8	7	10	6	8	11	10	8	8	7	8	8	8	8	8	7	8	8	8	8	8	7	8	8	8	1157000000	1275000000	1147500000	790020000	830000000	1044200000	1.11184	1.22523	1.10271	0.759182	0.797601	1.00344	0.744	0.030888
P19426	Negative elongation factor E OS=Mus musculus OX=10090 GN=Nelfe PE=1 SV=2	Nelfe	42.554	11.5	0	3	3	3	0	0	0	0	0	0	2	1	1	3	2	2	2	1	1	3	2	2	2	1	1	3	2	2	0	0	0	0	0	0
P19536	Cytochrome c oxidase subunit 5B, mitochondrial OS=Mus musculus OX=10090 GN=Cox5b PE=1 SV=1	Cox5b	13.813	51.6	36	7	7	7	3	5	5	9	7	7	7	6	6	7	7	6	7	6	6	7	7	6	7	6	6	7	7	6	214990000	241380000	231210000	384020000	308580000	238010000	0.79715	0.895	0.857291	1.42389	1.14417	0.882505	1.353	0.115901
P19783	Cytochrome c oxidase subunit 4 isoform 1, mitochondrial OS=Mus musculus OX=10090 GN=Cox4i1 PE=1 SV=2	Cox4i1	19.53	55.6	46	11	11	11	7	7	7	11	10	4	8	9	8	11	10	7	8	9	8	11	10	7	8	9	8	11	10	7	484460000	461810000	542710000	599320000	500370000	119680000	1.07326	1.02308	1.2023	1.32772	1.10851	0.265136	0.819	0.471769
P19973	Lymphocyte-specific protein 1 OS=Mus musculus OX=10090 GN=Lsp1 PE=1 SV=2	Lsp1	36.713	14.8	5	3	3	3	0	0	0	2	1	2	1	0	0	3	2	3	1	0	0	3	2	3	1	0	0	3	2	3	0	0	0	25122000	25187000	29219000				0.947666	0.950118	1.10222
P20029	Endoplasmic reticulum chaperone BiP OS=Mus musculus OX=10090 GN=Hspa5 PE=1 SV=3	Hspa5	72.421	60.5	272	45	43	43	39	42	39	49	49	54	43	42	45	43	44	44	41	40	43	41	42	42	41	40	43	41	42	42	2447600000	2641400000	2872500000	2393000000	2463800000	2566900000	0.954528	1.03011	1.12023	0.933235	0.960845	1.00105	0.932	0.248165
P20060	Beta-hexosaminidase subunit beta OS=Mus musculus OX=10090 GN=Hexb PE=1 SV=2	Hexb	61.115	49.4	93	21	21	21	15	13	10	18	18	19	18	18	16	19	20	19	18	18	16	19	20	19	18	18	16	19	20	19	90930000	85762000	87788000	128430000	130840000	131370000	0.832794	0.785462	0.804018	1.17624	1.19832	1.20317	1.477	2.90791e-05
P20065	Thymosin beta-4 OS=Mus musculus OX=10090 GN=Tmsb4x PE=1 SV=1	Tmsb4x	5.6794	40	26	4	3	4	3	6	3	5	5	4	4	4	4	4	4	4	3	3	3	3	3	3	4	4	4	4	4	4	968430000	1065100000	1087900000	1350200000	1281900000	2124300000	0.737586	0.811213	0.828578	1.02835	0.976335	1.61793	1.524	0.073797
P20108	Thioredoxin-dependent peroxide reductase, mitochondrial OS=Mus musculus OX=10090 GN=Prdx3 PE=1 SV=1	Prdx3	28.127	47.9	37	8	8	8	6	5	6	8	6	6	8	8	8	8	8	8	8	8	8	8	8	8	8	8	8	8	8	8	337470000	308350000	322270000	310240000	344450000	240460000	1.08672	0.992948	1.03777	0.999034	1.1092	0.774329	0.925	0.464473
P20152	Vimentin OS=Mus musculus OX=10090 GN=Vim PE=1 SV=3	Vim	53.687	87.6	305	53	48	53	54	49	40	54	53	55	51	51	52	49	49	53	46	46	47	45	44	48	51	51	52	49	49	53	4151700000	4074500000	4377800000	3504700000	3200600000	3524800000	1.09092	1.07064	1.15033	0.920912	0.841005	0.926194	0.812	0.00527758
P20491	High affinity immunoglobulin epsilon receptor subunit gamma OS=Mus musculus OX=10090 GN=Fcer1g PE=1 SV=1	Fcer1g	9.6523	32.6	15	4	4	4	2	4	3	4	2	0	4	4	4	4	4	3	4	4	4	4	4	3	4	4	4	4	4	3	543250000	628350000	763650000	568830000	418080000	311250000	1.00807	1.16598	1.41705	1.05554	0.7758	0.577564	0.671	0.103973
P20664	DNA primase small subunit OS=Mus musculus OX=10090 GN=Prim1 PE=1 SV=1	Prim1	49.295	14.6	9	4	4	4	2	1	1	1	3	1	3	3	3	3	4	3	3	3	3	3	4	3	3	3	3	3	4	3	28116000	30666000	27020000	21469000	20793000	19033000	1.14684	1.25085	1.10213	0.875708	0.848134	0.776345	0.714	0.00292666
P20801	Troponin C, skeletal muscle OS=Mus musculus OX=10090 GN=Tnnc2 PE=1 SV=2	Tnnc2	18.11	21.9	1	3	2	2	0	0	0	1	0	0	1	1	1	3	1	1	0	0	0	2	0	0	0	0	0	2	0	0	0	0	0	0	0	0
P20934	Protein EVI2A OS=Mus musculus OX=10090 GN=Evi2a PE=1 SV=2	Evi2a	24.087	8.5	5	1	1	1	1	1	1	1	1	0	1	1	1	1	1	1	1	1	1	1	1	1	1	1	1	1	1	1	0	0	0	0	0	0
P21107	Tropomyosin alpha-3 chain OS=Mus musculus OX=10090 GN=Tpm3 PE=1 SV=3	Tpm3	32.994	40	76	17	10	17	14	12	12	15	11	12	15	16	16	16	15	15	9	10	10	9	9	9	15	16	16	16	15	15	1597900000	1532300000	1566400000	1564100000	1378100000	1916800000	1.00333	0.962137	0.983549	0.982105	0.865315	1.20357	1.035	0.81047
P21126	Ubiquitin-like protein 4A OS=Mus musculus OX=10090 GN=Ubl4a PE=1 SV=1	Ubl4a	17.8	42.7	14	6	6	6	2	3	3	2	1	3	5	5	5	4	6	5	5	5	5	4	6	5	5	5	5	4	6	5	52164000	53481000	54613000	52027000	50821000	48569000	1.0042	1.02955	1.05134	1.00156	0.978346	0.934993	0.945	0.0777405
P21279	Guanine nucleotide-binding protein G(q) subunit alpha OS=Mus musculus OX=10090 GN=Gnaq PE=1 SV=4	Gnaq	42.158	46.8	35	11	11	11	4	5	5	9	7	5	6	6	6	11	10	8	6	6	6	11	10	8	6	6	6	11	10	8	45293000	42809000	39188000	48631000	42935000	32686000	1.08037	1.02112	0.934746	1.15999	1.02412	0.779655	0.976	0.788281
P21300	Aldo-keto reductase family 1 member B7 OS=Mus musculus OX=10090 GN=Akr1b7 PE=1 SV=4	Akr1b7	35.988	13.6	6	5	1	1	1	1	1	1	1	1	5	5	5	4	4	5	1	1	1	1	1	1	1	1	1	1	1	1	0	0	0	0	0	0
P21460	Cystatin-C OS=Mus musculus OX=10090 GN=Cst3 PE=1 SV=2	Cst3	15.531	42.1	31	5	5	5	4	2	4	6	7	8	5	5	5	5	5	5	5	5	5	5	5	5	5	5	5	5	5	5	86198000	83976000	105600000	258940000	249580000	286620000	0.482941	0.470492	0.591644	1.45076	1.39832	1.60584	2.883	0.000218699
P21550	Beta-enolase OS=Mus musculus OX=10090 GN=Eno3 PE=1 SV=3	Eno3	47.024	34.3	5	9	5	5	0	0	0	2	1	2	4	5	5	7	6	8	0	1	1	3	2	4	0	1	1	3	2	4	0	0	0	39068000	29983000	32841000				1.15028	0.882788	0.966936
P21619	Lamin-B2 OS=Mus musculus OX=10090 GN=Lmnb2 PE=1 SV=2	Lmnb2	67.317	44.1	64	22	19	19	9	8	14	10	11	12	18	18	20	19	21	18	15	15	18	16	18	16	15	15	18	16	18	16	533290000	559900000	668940000	465290000	448400000	493110000	1.00972	1.06011	1.26656	0.880972	0.848993	0.933646	0.798	0.0407613
P21855	B-cell differentiation antigen CD72 OS=Mus musculus OX=10090 GN=Cd72 PE=1 SV=2	Cd72	40.347	15.5	15	5	5	5	0	1	3	3	4	4	3	2	4	4	5	5	3	2	4	4	5	5	3	2	4	4	5	5	43189000	44398000	67037000	75417000	73760000	46104000	0.740584	0.761315	1.14952	1.29321	1.2648	0.790569	1.263	0.343325
P21956	Lactadherin OS=Mus musculus OX=10090 GN=Mfge8 PE=1 SV=3	Mfge8	51.24	28.1	46	11	11	11	7	10	9	8	7	5	10	10	9	11	11	10	10	10	9	11	11	10	10	10	9	11	11	10	68170000	73250000	67525000	48173000	42800000	39873000	1.20374	1.29344	1.19235	0.850635	0.755759	0.704074	0.626	0.00150696
P21958	Antigen peptide transporter 1 OS=Mus musculus OX=10090 GN=Tap1 PE=1 SV=3	Tap1	78.863	6.8	8	4	4	4	1	1	0	3	3	0	3	1	3	4	3	0	3	1	3	4	3	0	3	1	3	4	3	0	25323000	0	28797000	27857000	25832000	0	0.939551		1.06845	1.03357	0.958436		0.992	0.937106
P21981	Protein-glutamine gamma-glutamyltransferase 2 OS=Mus musculus OX=10090 GN=Tgm2 PE=1 SV=4	Tgm2	77.06	3.9	3	2	2	2	0	0	0	1	1	1	0	0	0	1	1	2	0	0	0	1	1	2	0	0	0	1	1	2	0	0	0	0	0	0
P22272	Interleukin-6 receptor subunit alpha OS=Mus musculus OX=10090 GN=Il6ra PE=1 SV=2	Il6ra	50.454	7.6	6	2	2	2	1	2	0	1	1	1	2	2	2	2	1	2	2	2	2	2	1	2	2	2	2	2	1	2	21549000	31430000	22569000	20949000	0	22768000	0.903408	1.31765	0.94617	0.878254		0.954513	0.868	0.473984
P22366	Myeloid differentiation primary response protein MyD88 OS=Mus musculus OX=10090 GN=Myd88 PE=1 SV=3	Myd88	33.753	16.9	6	4	4	4	1	0	0	2	2	1	2	4	2	3	3	3	2	4	2	3	3	3	2	4	2	3	3	3	35143000	33746000	0	32911000	30687000	35087000	1.04858	1.0069		0.981984	0.915625	1.04691	0.955	0.431428
P22682	E3 ubiquitin-protein ligase CBL OS=Mus musculus OX=10090 GN=Cbl PE=1 SV=3	Cbl	100.56	19.5	19	11	11	11	1	4	1	5	4	4	6	5	4	10	9	9	6	5	4	10	9	9	6	5	4	10	9	9	29630000	33566000	33871000	30960000	35493000	36229000	0.890017	1.00825	1.01741	0.929967	1.06613	1.08824	1.058	0.443468
P22892	AP-1 complex subunit gamma-1 OS=Mus musculus OX=10090 GN=Ap1g1 PE=1 SV=3	Ap1g1	91.349	34.1	64	20	20	20	8	6	5	12	17	16	15	14	11	19	18	19	15	14	11	19	18	19	15	14	11	19	18	19	84457000	84797000	76738000	76735000	78529000	80901000	1.05099	1.05522	0.954934	0.954896	0.977221	1.00674	0.96	0.329902
P22907	Porphobilinogen deaminase OS=Mus musculus OX=10090 GN=Hmbs PE=1 SV=2	Hmbs	39.344	42.7	38	10	10	10	4	6	4	9	7	8	7	10	7	9	8	9	7	10	7	9	8	9	7	10	7	9	8	9	57071000	72412000	62178000	76630000	67049000	85263000	0.814131	1.03297	0.886984	1.09315	0.95647	1.2163	1.195	0.14497
P23116	Eukaryotic translation initiation factor 3 subunit A OS=Mus musculus OX=10090 GN=Eif3a PE=1 SV=5	Eif3a	161.93	48	317	64	64	64	49	45	40	60	57	66	54	55	52	59	61	62	54	55	52	59	61	62	54	55	52	59	61	62	303450000	297270000	287520000	286310000	290230000	319870000	1.0202	0.999423	0.966643	0.962575	0.975754	1.0754	1.009	0.841392
P23198	Chromobox protein homolog 3 OS=Mus musculus OX=10090 GN=Cbx3 PE=1 SV=2	Cbx3	20.855	48.6	43	9	7	9	6	8	7	7	7	8	8	8	8	9	9	7	6	6	6	7	7	5	8	8	8	9	9	7	451490000	516750000	561990000	496590000	579870000	565810000	0.853882	0.977305	1.06286	0.939177	1.09668	1.07009	1.073	0.415973
P23249	Putative helicase MOV-10 OS=Mus musculus OX=10090 GN=Mov10 PE=1 SV=2	Mov10	113.58	20.1	29	14	14	14	3	3	2	6	7	8	9	9	7	11	13	12	9	9	7	11	13	12	9	9	7	11	13	12	45813000	39935000	51325000	48764000	43471000	55094000	0.966512	0.842505	1.0828	1.02877	0.917103	1.16231	1.075	0.506288
P23298	Protein kinase C eta type OS=Mus musculus OX=10090 GN=Prkch PE=1 SV=2	Prkch	77.918	2.6	5	2	2	2	1	1	0	1	1	1	1	2	1	2	2	2	1	2	1	2	2	2	1	2	1	2	2	2	0	0	0	0	0	0
P23492	Purine nucleoside phosphorylase OS=Mus musculus OX=10090 GN=Pnp PE=1 SV=2	Pnp	32.277	73.4	84	15	15	15	13	13	9	15	19	15	14	15	15	15	15	15	14	15	15	15	15	15	14	15	15	15	15	15	173280000	192510000	159440000	265330000	266380000	310290000	0.760428	0.844818	0.699692	1.16438	1.16899	1.36169	1.603	0.00325616
P23506	Protein-L-isoaspartate(D-aspartate) O-methyltransferase OS=Mus musculus OX=10090 GN=Pcmt1 PE=1 SV=3	Pcmt1	24.634	55.1	43	8	8	8	3	5	4	10	10	11	5	5	5	8	8	8	5	5	5	8	8	8	5	5	5	8	8	8	112150000	134560000	118510000	147500000	162860000	170630000	0.795193	0.954089	0.840288	1.04584	1.15475	1.20984	1.317	0.0160005
P23591	GDP-L-fucose synthase OS=Mus musculus OX=10090 GN=Gfus PE=1 SV=3	Gfus	35.877	52	38	11	11	11	5	9	4	4	6	10	8	9	8	8	8	8	8	9	8	8	8	8	8	9	8	8	8	8	46284000	54635000	57949000	46129000	41751000	49044000	0.938849	1.10824	1.17547	0.935705	0.846899	0.994834	0.862	0.1489
P23708	Nuclear transcription factor Y subunit alpha OS=Mus musculus OX=10090 GN=Nfya PE=1 SV=2	Nfya	36.778	5.5	1	1	1	1	0	0	0	0	0	1	0	0	1	1	0	1	0	0	1	1	0	1	0	0	1	1	0	1	0	0	0	0	0	0
P23780	Beta-galactosidase OS=Mus musculus OX=10090 GN=Glb1 PE=1 SV=1	Glb1	73.12	15.5	20	8	7	8	1	2	1	7	5	4	6	7	5	7	7	7	6	6	5	7	7	7	6	7	5	7	7	7	32422000	35013000	28006000	45965000	50392000	42196000	0.831355	0.897792	0.718121	1.17862	1.29214	1.08198	1.452	0.0108115
P24270	Catalase OS=Mus musculus OX=10090 GN=Cat PE=1 SV=4	Cat	59.795	63.9	124	25	25	25	16	19	17	23	23	26	20	19	20	22	23	22	20	19	20	22	23	22	20	19	20	22	23	22	111250000	119750000	123980000	122090000	118200000	139070000	0.908979	0.97843	1.01299	0.997549	0.965765	1.13629	1.069	0.333356
P24288	Branched-chain-amino-acid aminotransferase, cytosolic OS=Mus musculus OX=10090 GN=Bcat1 PE=1 SV=2	Bcat1	42.791	33.7	41	11	11	11	5	6	2	10	10	8	11	10	10	11	11	11	11	10	10	11	11	11	11	10	10	11	11	11	91232000	106400000	83862000	112680000	136430000	162140000	0.790179	0.921553	0.726346	0.975945	1.18165	1.40433	1.461	0.0416349
P24369	Peptidyl-prolyl cis-trans isomerase B OS=Mus musculus OX=10090 GN=Ppib PE=1 SV=2	Ppib	23.713	60.6	87	15	15	15	16	14	14	15	14	14	14	15	15	15	15	15	14	15	15	15	15	15	14	15	15	15	15	15	691750000	714790000	693870000	840560000	851770000	802380000	0.903241	0.933325	0.906009	1.09755	1.11218	1.04769	1.188	0.00119538
P24452	Macrophage-capping protein OS=Mus musculus OX=10090 GN=Capg PE=1 SV=2	Capg	39.24	52.3	93	12	12	12	15	13	15	15	18	17	12	11	12	12	12	12	12	11	12	12	12	12	12	11	12	12	12	12	1725700000	1810700000	1729400000	2037400000	2233900000	2268100000	0.877088	0.920289	0.878969	1.03551	1.13538	1.15276	1.242	0.00430981
P24527	Leukotriene A-4 hydrolase OS=Mus musculus OX=10090 GN=Lta4h PE=1 SV=4	Lta4h	69.05	48.1	90	24	24	24	14	12	9	15	21	19	18	17	18	19	23	23	18	17	18	19	23	23	18	17	18	19	23	23	77630000	83603000	76723000	89248000	97180000	101640000	0.885473	0.953603	0.875127	1.01799	1.10847	1.15934	1.211	0.0150839
P24547	Inosine-5'-monophosphate dehydrogenase 2 OS=Mus musculus OX=10090 GN=Impdh2 PE=1 SV=2	Impdh2	55.814	67.3	191	31	30	31	26	24	28	38	36	39	29	29	28	30	31	30	28	28	27	29	30	29	29	29	28	30	31	30	347500000	355280000	403570000	409940000	421790000	471920000	0.865145	0.884515	1.00474	1.0206	1.0501	1.17491	1.178	0.0604571
P24668	Cation-dependent mannose-6-phosphate receptor OS=Mus musculus OX=10090 GN=M6pr PE=1 SV=1	M6pr	31.172	33.5	40	8	8	8	5	5	5	7	8	10	7	5	7	8	8	6	7	5	7	8	8	6	7	5	7	8	8	6	261530000	302370000	326320000	292350000	337790000	232490000	0.895216	1.03501	1.11699	1.00071	1.15625	0.795813	0.969	0.773789
P24788	Cyclin-dependent kinase 11B OS=Mus musculus OX=10090 GN=Cdk11b PE=1 SV=2	Cdk11b	91.512	19.9	37	13	13	13	4	4	4	5	9	11	10	10	7	12	12	12	10	10	7	12	12	12	10	10	7	12	12	12	44335000	46966000	52913000	39029000	41302000	47353000	0.978345	1.0364	1.16764	0.861257	0.911415	1.04494	0.885	0.189561
P24860	G2/mitotic-specific cyclin-B1 OS=Mus musculus OX=10090 GN=Ccnb1 PE=1 SV=3	Ccnb1	48.051	7.9	2	2	2	2	0	0	2	0	0	0	2	1	2	1	2	0	2	1	2	1	2	0	2	1	2	1	2	0	24362000	0	44368000	0	17660000	0	0.846001		1.54073		0.613265		0.514
P25085	Interleukin-1 receptor antagonist protein OS=Mus musculus OX=10090 GN=Il1rn PE=2 SV=1	Il1rn	20.274	52.8	23	5	5	5	5	3	4	4	4	3	4	5	4	4	4	5	4	5	4	4	4	5	4	5	4	4	4	5	92730000	90348000	94035000	46176000	56583000	59638000	1.26591	1.23339	1.28373	0.630375	0.772447	0.814152	0.586	0.00237955
P25206	DNA replication licensing factor MCM3 OS=Mus musculus OX=10090 GN=Mcm3 PE=1 SV=2	Mcm3	91.545	67.7	197	39	39	39	28	33	27	35	36	38	34	33	33	38	38	37	34	33	33	38	38	37	34	33	33	38	38	37	195980000	195680000	176300000	176410000	172140000	196710000	1.05629	1.05467	0.950216	0.950809	0.927795	1.06022	0.96	0.486683
P25322	G1/S-specific cyclin-D1 OS=Mus musculus OX=10090 GN=Ccnd1 PE=1 SV=1	Ccnd1	33.428	18	5	4	4	4	0	0	0	2	1	2	1	0	1	3	3	4	1	0	1	3	3	4	1	0	1	3	3	4	0	0	0	21465000	21318000	22253000				0.990144	0.983363	1.02649
P31362	POU domain, class 2, transcription factor 3 OS=Mus musculus OX=10090 GN=Pou2f3 PE=2 SV=2	Pou2f3	47.07	3	1	1	1	1	0	0	0	0	0	1	0	0	0	0	0	1	0	0	0	0	0	1	0	0	0	0	0	1	0	0	0	0	0	0
P25444	40S ribosomal protein S2 OS=Mus musculus OX=10090 GN=Rps2 PE=1 SV=3	Rps2	31.231	49.8	54	13	13	13	9	8	7	11	11	8	13	12	12	13	12	12	13	12	12	13	12	12	13	12	12	13	12	12	1126200000	1036500000	1063000000	953960000	872860000	914050000	1.13251	1.04231	1.06896	0.959305	0.877751	0.919171	0.85	0.0101291
P25799	Nuclear factor NF-kappa-B p105 subunit OS=Mus musculus OX=10090 GN=Nfkb1 PE=1 SV=2	Nfkb1	105.61	16.8	28	11	11	11	3	3	4	5	5	8	7	6	7	10	9	11	7	6	7	10	9	11	7	6	7	10	9	11	42394000	52081000	51245000	57913000	53162000	70018000	0.778317	0.956161	0.940813	1.06323	0.976008	1.28547	1.243	0.109701
P25911	Tyrosine-protein kinase Lyn OS=Mus musculus OX=10090 GN=Lyn PE=1 SV=4	Lyn	58.812	33.8	43	16	14	16	5	4	5	11	11	7	10	11	9	14	14	11	9	10	8	13	12	10	10	11	9	14	14	11	51956000	48851000	59123000	66505000	65058000	42585000	0.933123	0.877358	1.06184	1.19442	1.16843	0.764821	1.089	0.682813
P25976	Nucleolar transcription factor 1 OS=Mus musculus OX=10090 GN=Ubtf PE=1 SV=1	Ubtf	89.508	20.9	48	14	14	14	8	5	3	11	11	10	9	9	9	13	12	11	9	9	9	13	12	11	9	9	9	13	12	11	91546000	82106000	99430000	80471000	67037000	73745000	1.11114	0.996563	1.20683	0.976718	0.813663	0.895081	0.81	0.0515436
P26039	Talin-1 OS=Mus musculus OX=10090 GN=Tln1 PE=1 SV=2	Tln1	269.82	70.6	744	135	135	135	123	119	112	116	131	143	129	125	129	128	128	133	129	125	129	128	128	133	129	125	129	128	128	133	793550000	854920000	843740000	656950000	659450000	803770000	1.03229	1.11212	1.09758	0.854591	0.857843	1.04558	0.851	0.0783799
P26040	Ezrin OS=Mus musculus OX=10090 GN=Ezr PE=1 SV=3	Ezr	69.406	43.9	42	27	15	15	6	6	7	7	7	9	24	21	22	26	25	24	13	10	11	14	13	12	13	10	11	14	13	12	724550000	850680000	697590000	595690000	590850000	616890000	1.06649	1.25215	1.02681	0.876821	0.869696	0.908026	0.793	0.0215851
P26041	Moesin OS=Mus musculus OX=10090 GN=Msn PE=1 SV=3	Msn	67.766	67.2	202	46	33	46	26	29	27	34	39	47	44	41	45	44	46	45	32	29	33	31	33	32	44	41	45	44	46	45	801080000	833510000	766880000	893210000	904280000	989530000	0.926374	0.963876	0.886824	1.03291	1.04571	1.1443	1.161	0.0210836
P26043	Radixin OS=Mus musculus OX=10090 GN=Rdx PE=1 SV=3	Rdx	68.542	51.1	77	33	20	20	9	9	10	17	17	15	27	29	27	32	33	33	15	17	15	19	20	20	15	17	15	19	20	20	103690000	105600000	98087000	113220000	108720000	128600000	0.945621	0.963039	0.894523	1.03253	0.991493	1.17279	1.14	0.0793374
P26151	High affinity immunoglobulin gamma Fc receptor I OS=Mus musculus OX=10090 GN=Fcgr1 PE=1 SV=1	Fcgr1	44.887	15.3	12	5	5	5	0	0	0	4	5	3	2	2	3	4	5	5	2	2	3	4	5	5	2	2	3	4	5	5	13500000	14124000	15039000	51749000	50942000	25436000	0.474267	0.496188	0.528333	1.81799	1.78964	0.893589	3.003	0.0112705
P26323	Friend leukemia integration 1 transcription factor OS=Mus musculus OX=10090 GN=Fli1 PE=1 SV=1	Fli1	51.001	21.5	9	5	5	5	1	1	0	4	1	2	3	4	4	5	4	4	3	4	4	5	4	4	3	4	4	5	4	4	39961000	35982000	36375000	33882000	36185000	42792000	1.06479	0.958766	0.969238	0.90281	0.964175	1.14022	1.005	0.990026
P26350	Prothymosin alpha OS=Mus musculus OX=10090 GN=Ptma PE=1 SV=2	Ptma	12.254	36	95	7	7	7	23	12	12	14	14	20	7	7	7	7	7	7	7	7	7	7	7	7	7	7	7	7	7	7	3949400000	4344900000	5101000000	4857400000	5264700000	6329800000	0.793924	0.873429	1.02542	0.976453	1.05833	1.27244	1.228	0.131225
P26369	Splicing factor U2AF 65 kDa subunit OS=Mus musculus OX=10090 GN=U2af2 PE=1 SV=3	U2af2	53.516	49.3	99	17	17	17	13	14	13	18	18	23	13	16	14	14	15	17	13	16	14	14	15	17	13	16	14	14	15	17	259510000	228730000	224500000	274410000	271140000	274220000	1.01602	0.895511	0.87895	1.07435	1.06155	1.07361	1.15	0.0359294
P26443	Glutamate dehydrogenase 1, mitochondrial OS=Mus musculus OX=10090 GN=Glud1 PE=1 SV=1	Glud1	61.336	59.9	164	29	29	29	27	27	25	26	27	32	27	29	28	28	29	29	27	29	28	28	29	29	27	29	28	28	29	29	415280000	406680000	434390000	391530000	407020000	284910000	1.06491	1.04285	1.11391	1.00401	1.04373	0.730598	0.862	0.235469
P26450	Phosphatidylinositol 3-kinase regulatory subunit alpha OS=Mus musculus OX=10090 GN=Pik3r1 PE=1 SV=2	Pik3r1	83.516	11.7	21	6	5	5	4	3	5	3	2	4	5	5	6	5	4	6	5	4	5	4	3	5	5	4	5	4	3	5	30277000	40534000	29982000	20844000	21603000	27925000	1.06133	1.42088	1.05099	0.730663	0.757269	0.97888	0.698	0.0571054
P26516	26S proteasome non-ATPase regulatory subunit 7 OS=Mus musculus OX=10090 GN=Psmd7 PE=1 SV=2	Psmd7	36.539	58.9	77	14	14	14	12	11	9	15	14	16	12	11	11	14	14	14	12	11	11	14	14	14	12	11	11	14	14	14	215070000	221750000	203810000	214500000	199550000	222340000	1.01049	1.04188	0.957589	1.00781	0.937573	1.04465	0.993	0.869615
P26638	Serine--tRNA ligase, cytoplasmic OS=Mus musculus OX=10090 GN=Sars1 PE=1 SV=3	Sars1	58.388	56.8	143	24	24	24	28	24	22	21	23	25	24	24	24	21	23	23	24	24	24	21	23	23	24	24	24	21	23	23	432640000	441630000	387120000	222450000	219950000	263800000	1.3193	1.34671	1.18049	0.678343	0.670719	0.804436	0.56	0.00124907
P26883	Peptidyl-prolyl cis-trans isomerase FKBP1A OS=Mus musculus OX=10090 GN=Fkbp1a PE=1 SV=2	Fkbp1a	11.922	71.3	47	7	7	7	5	4	5	10	9	14	5	5	4	7	6	6	5	5	4	7	6	6	5	5	4	7	6	6	723660000	679690000	524160000	1009100000	1122300000	1194900000	0.82644	0.776225	0.598606	1.15242	1.2817	1.36461	1.726	0.00745086
P27046	Alpha-mannosidase 2 OS=Mus musculus OX=10090 GN=Man2a1 PE=1 SV=2	Man2a1	131.63	7.7	11	6	6	6	1	1	1	3	4	1	4	2	3	6	5	2	4	2	3	6	5	2	4	2	3	6	5	2	23261000	20800000	23540000	24504000	24099000	15620000	1.05873	0.946717	1.07143	1.1153	1.09687	0.710948	0.95	0.668946
P27048	Small nuclear ribonucleoprotein-associated protein B OS=Mus musculus OX=10090 GN=Snrpb PE=1 SV=1	Snrpb	23.656	28.6	41	9	9	9	6	6	4	9	8	8	8	8	7	9	8	8	8	8	7	9	8	8	8	8	7	9	8	8	300030000	339150000	365040000	322290000	356680000	398770000	0.864656	0.977396	1.05201	0.928807	1.02792	1.14922	1.073	0.450762
P27546	Microtubule-associated protein 4 OS=Mus musculus OX=10090 GN=Map4 PE=1 SV=3	Map4	117.43	28.9	65	21	21	21	7	6	8	15	14	15	15	14	15	20	20	21	15	14	15	20	20	21	15	14	15	20	20	21	65271000	61127000	60431000	62760000	64745000	59671000	1.04711	0.980634	0.969468	1.00683	1.03868	0.957276	1.002	0.958463
P27601	Guanine nucleotide-binding protein subunit alpha-13 OS=Mus musculus OX=10090 GN=Gna13 PE=1 SV=1	Gna13	44.054	32.9	28	10	10	10	4	5	5	7	4	3	8	7	8	10	9	7	8	7	8	10	9	7	8	7	8	10	9	7	69996000	82723000	73317000	60869000	58452000	39986000	1.08988	1.28804	1.14159	0.947763	0.910129	0.622604	0.705	0.0631566
P27612	Phospholipase A-2-activating protein OS=Mus musculus OX=10090 GN=Plaa PE=1 SV=4	Plaa	87.22	51.4	93	30	30	30	17	11	11	21	17	16	24	21	23	26	25	25	24	21	23	26	25	25	24	21	23	26	25	25	75571000	77118000	71102000	68439000	70195000	81012000	1.02253	1.04346	0.962058	0.926026	0.949785	1.09615	0.981	0.736367
P27641	X-ray repair cross-complementing protein 5 OS=Mus musculus OX=10090 GN=Xrcc5 PE=1 SV=4	Xrcc5	83.056	7.7	4	4	4	4	1	0	1	1	0	1	3	4	2	3	3	3	3	4	2	3	3	3	3	4	2	3	3	3	30622000	0	29729000	28635000	0	31735000	1.01464		0.985048	0.948799		1.05151	1	0.988153
P27659	60S ribosomal protein L3 OS=Mus musculus OX=10090 GN=Rpl3 PE=1 SV=3	Rpl3	46.109	59.1	104	24	24	24	15	16	14	18	17	24	21	19	20	22	24	22	21	19	20	22	24	22	21	19	20	22	24	22	1028500000	1017900000	1060200000	919380000	910780000	1036300000	1.03314	1.02249	1.06498	0.923527	0.914888	1.04097	0.923	0.131117
P27661	Histone H2AX OS=Mus musculus OX=10090 GN=H2ax PE=1 SV=2	H2ax	15.142	38.5	22	7	1	3	3	4	4	3	3	5	7	7	7	7	6	7	1	1	1	1	0	1	3	3	3	3	2	3	1135500000	757430000	744110000	550270000	518140000	849700000	1.49567	0.99768	0.980135	0.72481	0.682489	1.11922	0.727	0.19479
P27773	Protein disulfide-isomerase A3 OS=Mus musculus OX=10090 GN=Pdia3 PE=1 SV=2	Pdia3	56.678	72.5	227	46	46	46	33	35	34	36	39	50	43	44	44	44	42	45	43	44	44	44	42	45	43	44	44	44	42	45	2364100000	2528200000	2564800000	2386000000	2434500000	2734300000	0.94489	1.01048	1.02511	0.953643	0.973028	1.09285	1.013	0.822472
P27870	Proto-oncogene vav OS=Mus musculus OX=10090 GN=Vav1 PE=1 SV=1	Vav1	98.136	34.8	66	23	22	23	12	12	6	13	11	12	19	18	15	17	19	21	18	17	14	16	18	20	19	18	15	17	19	21	85164000	80812000	77331000	72912000	71119000	71931000	1.1126	1.05575	1.01027	0.95254	0.929116	0.939724	0.888	0.014682
P28033	CCAAT/enhancer-binding protein beta OS=Mus musculus OX=10090 GN=Cebpb PE=1 SV=1	Cebpb	31.445	27.4	13	4	4	4	1	2	2	2	4	2	4	3	4	4	4	4	4	3	4	4	4	4	4	3	4	4	4	4	53840000	63930000	68797000	69518000	63595000	72529000	0.823642	0.977999	1.05245	1.06348	0.972874	1.10955	1.102	0.286959
P28063	Proteasome subunit beta type-8 OS=Mus musculus OX=10090 GN=Psmb8 PE=1 SV=2	Psmb8	30.26	54	38	10	10	10	7	6	2	8	5	10	8	7	5	9	9	10	8	7	5	9	9	10	8	7	5	9	9	10	181210000	201170000	152060000	200500000	213080000	242580000	0.913203	1.01379	0.766303	1.01042	1.07381	1.22248	1.228	0.103134
P28271	Cytoplasmic aconitate hydratase OS=Mus musculus OX=10090 GN=Aco1 PE=1 SV=3	Aco1	98.124	33.1	86	21	20	21	14	15	13	12	13	19	17	19	16	18	19	18	16	18	15	17	18	17	17	19	16	18	19	18	65140000	63574000	62805000	42088000	46296000	51922000	1.17785	1.14953	1.13563	0.761028	0.837116	0.938844	0.733	0.00695432
P28352	DNA-(apurinic or apyrimidinic site) endonuclease OS=Mus musculus OX=10090 GN=Apex1 PE=1 SV=2	Apex1	35.49	65.6	98	15	15	15	14	15	14	22	17	16	13	12	13	13	15	14	13	12	13	13	15	14	13	12	13	13	15	14	300820000	299680000	238080000	262510000	256030000	273470000	1.10691	1.10272	0.876051	0.965945	0.942101	1.00627	0.944	0.551973
P28359	Homeobox protein Hox-D10 OS=Mus musculus OX=10090 GN=Hoxd10 PE=1 SV=2	Hoxd10	38.328	3.2	3	1	1	1	0	0	1	1	1	0	0	0	1	1	1	0	0	0	1	1	1	0	0	0	1	1	1	0	0	0	0	0	0	0
P28474	Alcohol dehydrogenase class-3 OS=Mus musculus OX=10090 GN=Adh5 PE=1 SV=3	Adh5	39.547	81	100	19	19	19	15	15	12	17	17	24	16	16	14	17	17	19	16	16	14	17	17	19	16	16	14	17	17	19	197000000	205390000	160470000	208630000	218840000	258410000	0.946554	0.986867	0.771033	1.00243	1.05149	1.24162	1.219	0.117655
P28574	Protein max OS=Mus musculus OX=10090 GN=Max PE=1 SV=2	Max	18.245	33.1	17	5	5	5	2	1	3	4	2	5	3	3	4	3	3	4	3	3	4	3	3	4	3	3	4	3	3	4	58345000	63156000	76980000	62891000	57002000	73454000	0.893428	0.967098	1.17878	0.96304	0.872863	1.12479	0.974	0.833673
P28650	Adenylosuccinate synthetase isozyme 1 OS=Mus musculus OX=10090 GN=Adss1 PE=1 SV=2	Adss1	50.254	42.5	52	15	13	13	5	6	9	10	10	12	12	12	13	13	12	12	10	10	11	11	10	10	10	10	11	11	10	10	174880000	176160000	191660000	169500000	177230000	171300000	0.989206	0.996446	1.08412	0.958774	1.0025	0.968955	0.955	0.229301
P28656	Nucleosome assembly protein 1-like 1 OS=Mus musculus OX=10090 GN=Nap1l1 PE=1 SV=2	Nap1l1	45.345	54.7	95	15	14	15	14	15	13	17	19	17	14	14	11	14	15	15	13	13	10	13	14	14	14	14	11	14	15	15	726800000	710980000	737410000	863990000	886560000	960180000	0.892524	0.873097	0.905553	1.061	1.08871	1.17912	1.246	0.00281914
P28658	Ataxin-10 OS=Mus musculus OX=10090 GN=Atxn10 PE=1 SV=2	Atxn10	53.706	41.1	48	15	15	15	12	9	5	7	6	9	14	12	10	12	13	12	14	12	10	12	13	12	14	12	10	12	13	12	76632000	74225000	67228000	56003000	46114000	65761000	1.19128	1.15387	1.0451	0.870596	0.716867	1.02229	0.77	0.069585
P28659	CUGBP Elav-like family member 1 OS=Mus musculus OX=10090 GN=Celf1 PE=1 SV=2	Celf1	52.107	18.3	22	7	6	6	2	1	2	6	5	6	4	5	3	6	6	7	3	4	2	5	5	6	3	4	2	5	5	6	44646000	41614000	40391000	54032000	58472000	62612000	0.887691	0.827407	0.80309	1.07431	1.16259	1.24491	1.383	0.0033931
P28667	MARCKS-related protein OS=Mus musculus OX=10090 GN=Marcksl1 PE=1 SV=2	Marcksl1	20.165	31	7	3	3	3	2	1	1	1	1	1	2	2	3	3	3	3	2	2	3	3	3	3	2	2	3	3	3	3	98893000	100660000	108510000	148720000	150670000	154200000	0.77904	0.79296	0.854799	1.17156	1.18692	1.21473	1.472	0.000216651
P28740	Kinesin-like protein KIF2A OS=Mus musculus OX=10090 GN=Kif2a PE=1 SV=2	Kif2a	79.755	19.1	23	10	9	10	3	3	2	5	6	4	8	6	7	8	8	7	7	5	7	8	7	7	8	6	7	8	8	7	64302000	57776000	56894000	51640000	41420000	42809000	1.22542	1.10105	1.08424	0.984116	0.789351	0.815821	0.759	0.0239728
P28741	Kinesin-like protein KIF3A OS=Mus musculus OX=10090 GN=Kif3a PE=1 SV=2	Kif3a	80.169	1.6	1	1	1	1	0	0	0	1	0	0	0	0	0	1	0	0	0	0	0	1	0	0	0	0	0	1	0	0	0	0	0	0	0	0
P28798	Progranulin OS=Mus musculus OX=10090 GN=Grn PE=1 SV=2	Grn	63.458	62.3	127	19	19	19	19	20	11	25	23	29	16	17	12	19	18	19	16	17	12	19	18	19	16	17	12	19	18	19	678150000	612570000	319070000	816340000	756090000	866470000	1.00499	0.907805	0.472849	1.20978	1.1205	1.28408	1.515	0.124127
P28867	Protein kinase C delta type OS=Mus musculus OX=10090 GN=Prkcd PE=1 SV=3	Prkcd	77.546	44.8	67	22	22	22	10	7	6	17	15	12	17	17	16	20	21	17	17	17	16	20	21	17	17	17	16	20	21	17	72108000	73658000	65502000	86321000	78529000	65803000	0.979017	1.00006	0.889326	1.17199	1.0662	0.893413	1.092	0.39661
P29341	Polyadenylate-binding protein 1 OS=Mus musculus OX=10090 GN=Pabpc1 PE=1 SV=2	Pabpc1	70.67	64.9	207	36	36	36	32	33	30	34	38	40	29	32	31	33	33	35	29	32	31	33	33	35	29	32	31	33	33	35	815270000	820990000	864990000	776220000	750070000	844960000	1.00392	1.01097	1.06515	0.955838	0.923637	1.04048	0.948	0.246563
P29351	Tyrosine-protein phosphatase non-receptor type 6 OS=Mus musculus OX=10090 GN=Ptpn6 PE=1 SV=2	Ptpn6	67.558	74.5	134	36	36	36	22	22	19	22	23	26	35	35	35	33	33	34	35	35	35	33	33	34	35	35	35	33	33	34	280200000	273760000	243980000	357130000	333260000	388210000	0.895904	0.875313	0.780095	1.14188	1.06556	1.24125	1.352	0.00803857
P29391	Ferritin light chain 1 OS=Mus musculus OX=10090 GN=Ftl1 PE=1 SV=2	Ftl1	20.802	62.3	45	12	12	12	9	11	9	5	6	5	10	12	9	8	8	8	10	12	9	8	8	8	10	12	9	8	8	8	653440000	459060000	950200000	194950000	189500000	166440000	1.5001	1.05386	2.18137	0.447545	0.435034	0.382095	0.267	0.00405013
P29416	Beta-hexosaminidase subunit alpha OS=Mus musculus OX=10090 GN=Hexa PE=1 SV=2	Hexa	60.612	36	77	17	17	17	8	7	10	17	16	19	14	13	13	17	16	17	14	13	13	17	16	17	14	13	13	17	16	17	114310000	113590000	109070000	119780000	127940000	129850000	0.959862	0.953816	0.915862	1.00579	1.07431	1.09035	1.12	0.0170873
P29452	Caspase-1 OS=Mus musculus OX=10090 GN=Casp1 PE=1 SV=1	Casp1	45.64	44.8	51	14	14	14	6	5	4	11	12	13	9	10	11	14	13	13	9	10	11	14	13	13	9	10	11	14	13	13	47004000	49461000	54109000	56886000	60271000	62876000	0.853049	0.89764	0.981994	1.03239	1.09382	1.1411	1.196	0.0234601
P29595	NEDD8 OS=Mus musculus OX=10090 GN=Nedd8 PE=1 SV=2	Nedd8	8.9723	45.7	17	4	4	4	3	2	2	5	2	3	4	4	3	4	3	4	4	4	3	4	3	4	4	4	3	4	3	4	172970000	176740000	129290000	204150000	197770000	190440000	0.968694	0.989807	0.72407	1.14331	1.10758	1.06653	1.237	0.0971119
P29758	Ornithine aminotransferase, mitochondrial OS=Mus musculus OX=10090 GN=Oat PE=1 SV=1	Oat	48.354	72.4	122	20	20	20	22	19	18	20	22	21	18	18	18	19	18	18	18	18	18	19	18	18	18	18	18	19	18	18	307810000	329650000	343100000	298580000	327750000	237770000	1.00119	1.07223	1.11598	0.971171	1.06605	0.773378	0.881	0.252171
P30204	Macrophage scavenger receptor types I and II OS=Mus musculus OX=10090 GN=Msr1 PE=1 SV=3	Msr1	50.169	11.8	18	5	5	5	2	3	1	4	5	3	5	5	4	5	5	3	5	5	4	5	5	3	5	5	4	5	5	3	208600000	181150000	231890000	204070000	194980000	147470000	1.07143	0.930438	1.19105	1.04816	1.00147	0.757448	0.879	0.342397
P30275	Creatine kinase U-type, mitochondrial OS=Mus musculus OX=10090 GN=Ckmt1 PE=1 SV=1	Ckmt1	47.003	3.8	1	1	1	1	0	1	0	0	0	0	1	1	1	0	1	0	1	1	1	0	1	0	1	1	1	0	1	0	0	0	0	0	0	0
P30285	Cyclin-dependent kinase 4 OS=Mus musculus OX=10090 GN=Cdk4 PE=1 SV=1	Cdk4	33.75	48.8	49	13	12	12	8	8	5	8	9	11	10	11	10	12	12	13	9	10	9	11	11	12	9	10	9	11	11	12	179040000	188300000	175060000	152450000	157070000	155390000	1.06644	1.1216	1.04274	0.908062	0.935581	0.925574	0.857	0.00271244
P30355	Arachidonate 5-lipoxygenase-activating protein OS=Mus musculus OX=10090 GN=Alox5ap PE=1 SV=2	Alox5ap	18.136	13	2	2	2	2	0	0	1	1	0	0	2	2	2	2	2	1	2	2	2	2	2	1	2	2	2	2	2	1	0	0	0	0	0	0
P30412	Peptidyl-prolyl cis-trans isomerase C OS=Mus musculus OX=10090 GN=Ppic PE=1 SV=1	Ppic	22.794	32.1	13	4	4	4	2	2	2	1	3	3	3	3	2	4	4	3	3	3	2	4	4	3	3	3	2	4	4	3	34136000	36144000	33390000	35398000	30496000	42335000	0.966574	1.02343	0.94545	1.00231	0.863506	1.19873	1.044	0.741284
P30416	Peptidyl-prolyl cis-trans isomerase FKBP4 OS=Mus musculus OX=10090 GN=Fkbp4 PE=1 SV=5	Fkbp4	51.572	74.5	180	36	36	36	29	24	17	35	37	38	31	31	26	35	34	36	31	31	26	35	34	36	31	31	26	35	34	36	412000000	462670000	431940000	571410000	575340000	697840000	0.784463	0.880941	0.82243	1.08799	1.09547	1.32871	1.412	0.00975553
P30681	High mobility group protein B2 OS=Mus musculus OX=10090 GN=Hmgb2 PE=1 SV=3	Hmgb2	24.162	62.9	92	14	12	14	14	15	11	17	16	19	14	13	12	11	13	14	12	12	10	9	11	12	14	13	12	11	13	14	1158700000	940470000	1102300000	1524600000	1474200000	1257200000	0.932246	0.756667	0.886869	1.22664	1.18609	1.0115	1.329	0.0301163
P30993	C5a anaphylatoxin chemotactic receptor 1 OS=Mus musculus OX=10090 GN=C5ar1 PE=1 SV=2	C5ar1	39.023	3.4	2	1	1	1	0	0	0	1	0	1	0	0	0	1	1	1	0	0	0	1	1	1	0	0	0	1	1	1	0	0	0	0	0	0
P30999	Catenin delta-1 OS=Mus musculus OX=10090 GN=Ctnnd1 PE=1 SV=2	Ctnnd1	104.92	38.3	111	28	28	28	15	16	14	20	21	25	20	22	18	23	24	27	20	22	18	23	24	27	20	22	18	23	24	27	65115000	66307000	66339000	61813000	57781000	68186000	1.01336	1.03191	1.0324	0.961968	0.89922	1.06115	0.95	0.327017
P31230	Aminoacyl tRNA synthase complex-interacting multifunctional protein 1 OS=Mus musculus OX=10090 GN=Aimp1 PE=1 SV=2	Aimp1	33.997	69	75	15	15	15	12	8	8	17	14	16	14	13	14	15	15	14	14	13	14	15	15	14	14	13	14	15	15	14	167770000	157440000	165980000	166710000	170040000	189710000	0.989161	0.928256	0.978608	0.982912	1.00255	1.11852	1.072	0.202618
P31266	Recombining binding protein suppressor of hairless OS=Mus musculus OX=10090 GN=Rbpj PE=1 SV=1	Rbpj	58.537	42.4	87	18	18	18	12	15	13	17	15	15	16	15	14	16	17	16	16	15	14	16	17	16	16	15	14	16	17	16	175660000	158780000	177050000	183010000	186190000	194910000	0.979881	0.88572	0.987635	1.02088	1.03862	1.08726	1.103	0.0680026
P31324	cAMP-dependent protein kinase type II-beta regulatory subunit OS=Mus musculus OX=10090 GN=Prkar2b PE=1 SV=3	Prkar2b	46.167	14.9	4	4	2	2	0	0	0	2	1	1	2	1	1	4	4	3	0	0	0	2	2	1	0	0	0	2	2	1	0	0	0	14008000	16116000	0				0.930023	1.06998
P31650	Sodium- and chloride-dependent GABA transporter 3 OS=Mus musculus OX=10090 GN=Slc6a11 PE=1 SV=2	Slc6a11	69.96	2.6	4	2	1	1	1	1	1	0	1	0	2	2	2	2	2	2	1	1	1	1	1	1	1	1	1	1	1	1	0	0	0	0	0	0
P31651	Sodium- and chloride-dependent betaine transporter OS=Mus musculus OX=10090 GN=Slc6a12 PE=2 SV=1	Slc6a12	69.613	8.6	22	5	4	5	4	2	3	6	4	3	4	4	4	5	5	5	3	3	3	4	4	4	4	4	4	5	5	5	234120000	194110000	194850000	215760000	236630000	130910000	1.16441	0.965417	0.969098	1.07309	1.17689	0.651088	0.936	0.654115
P31750	RAC-alpha serine/threonine-protein kinase OS=Mus musculus OX=10090 GN=Akt1 PE=1 SV=2	Akt1	55.707	21.2	17	8	8	8	1	3	1	2	4	6	6	8	6	7	8	8	6	8	6	7	8	8	6	8	6	7	8	8	31418000	33821000	34791000	23246000	25153000	27923000	1.06893	1.15069	1.18369	0.790895	0.855777	0.95002	0.763	0.0112209
P31786	Acyl-CoA-binding protein OS=Mus musculus OX=10090 GN=Dbi PE=1 SV=2	Dbi	10	69	41	7	7	7	9	5	7	7	5	8	7	7	7	7	7	7	7	7	7	7	7	7	7	7	7	7	7	7	628380000	579530000	643790000	564620000	656900000	708990000	0.996846	0.919351	1.02129	0.895699	1.04209	1.12472	1.043	0.632724
P31938	Dual specificity mitogen-activated protein kinase kinase 1 OS=Mus musculus OX=10090 GN=Map2k1 PE=1 SV=2	Map2k1	43.474	57.3	67	17	12	17	14	7	9	12	9	16	14	13	15	14	13	16	10	9	11	10	9	11	14	13	15	14	13	16	174100000	184380000	177140000	143380000	139150000	151820000	1.07694	1.14053	1.09574	0.886914	0.860748	0.939122	0.811	0.00239041
P31996	Macrosialin OS=Mus musculus OX=10090 GN=Cd68 PE=1 SV=1	Cd68	34.817	22.4	27	5	5	5	5	5	4	4	7	2	5	4	4	5	5	5	5	4	4	5	5	5	5	4	4	5	5	5	1517300000	1579200000	1272800000	1097500000	966510000	726060000	1.27159	1.32347	1.06669	0.919774	0.809996	0.608484	0.639	0.0299127
P32020	Non-specific lipid-transfer protein OS=Mus musculus OX=10090 GN=Scp2 PE=1 SV=3	Scp2	59.125	35.6	55	15	15	15	5	6	5	15	11	13	10	11	10	13	14	14	10	11	10	13	14	14	10	11	10	13	14	14	258170000	267960000	267120000	271470000	258290000	311260000	0.947836	0.983779	0.980695	0.996665	0.948277	1.14275	1.06	0.385798
P32067	Lupus La protein homolog OS=Mus musculus OX=10090 GN=Ssb PE=1 SV=1	Ssb	47.756	51.6	101	23	23	23	15	14	13	18	20	21	19	18	20	23	21	22	19	18	20	23	21	22	19	18	20	23	21	22	340760000	322720000	334640000	323890000	347220000	304500000	1.03589	0.981046	1.01728	0.984603	1.05552	0.925659	0.977	0.59116
P32233	Developmentally-regulated GTP-binding protein 1 OS=Mus musculus OX=10090 GN=Drg1 PE=1 SV=1	Drg1	40.512	42.2	49	12	12	12	10	6	7	8	11	7	10	8	9	11	11	9	10	8	9	11	11	9	10	8	9	11	11	9	107590000	98256000	105640000	99962000	106100000	80380000	1.07963	0.985965	1.06006	1.00308	1.06468	0.806585	0.92	0.368194
P32921	Tryptophan--tRNA ligase, cytoplasmic OS=Mus musculus OX=10090 GN=Wars1 PE=1 SV=2	Wars1	54.357	65.1	128	25	25	25	21	18	21	23	20	25	20	19	20	24	24	23	20	19	20	24	24	23	20	19	20	24	24	23	196430000	186440000	188880000	169080000	173000000	197060000	1.06093	1.00698	1.02015	0.913214	0.934386	1.06434	0.943	0.292607
P33174	Chromosome-associated kinesin KIF4 OS=Mus musculus OX=10090 GN=Kif4 PE=1 SV=3	Kif4	139.52	5	5	5	5	5	1	0	0	1	3	0	3	2	3	3	3	1	3	2	3	3	3	1	3	2	3	3	3	1	51931000	49295000	48796000	54189000	50285000	0	1.02027	0.968483	0.958679	1.06463	0.987933		1.045	0.330444
P33609	DNA polymerase alpha catalytic subunit OS=Mus musculus OX=10090 GN=Pola1 PE=1 SV=2	Pola1	167.34	9.4	19	9	9	9	4	3	1	5	2	4	6	6	5	7	8	8	6	6	5	7	8	8	6	6	5	7	8	8	33838000	34580000	46493000	35713000	31666000	27742000	0.966653	0.987849	1.32817	1.02022	0.904605	0.792508	0.828	0.218406
P33610	DNA primase large subunit OS=Mus musculus OX=10090 GN=Prim2 PE=1 SV=1	Prim2	58.408	19.8	21	7	7	7	3	3	2	4	5	4	4	5	4	6	6	6	4	5	4	6	6	6	4	5	4	6	6	6	36486000	34588000	32799000	29014000	28433000	31736000	1.13395	1.07496	1.01936	0.901728	0.883671	0.986325	0.859	0.0287599
P33611	DNA polymerase alpha subunit B OS=Mus musculus OX=10090 GN=Pola2 PE=1 SV=2	Pola2	66.213	18.5	9	6	6	6	1	2	2	1	1	2	4	4	4	5	5	4	4	4	4	5	5	4	4	4	4	5	5	4	37498000	38446000	37808000	34589000	27192000	35669000	1.06527	1.09221	1.07408	0.982633	0.772493	1.01331	0.857	0.133458
P34022	Ran-specific GTPase-activating protein OS=Mus musculus OX=10090 GN=Ranbp1 PE=1 SV=2	Ranbp1	23.596	62.6	19	8	8	8	4	3	2	4	3	3	8	8	8	8	8	8	8	8	8	8	8	8	8	8	8	8	8	8	647860000	725680000	739100000	407350000	442990000	673490000	1.06894	1.19734	1.21948	0.672108	0.730912	1.11123	0.721	0.0951088
P34152	Focal adhesion kinase 1 OS=Mus musculus OX=10090 GN=Ptk2 PE=1 SV=4	Ptk2	119.24	7.3	6	5	4	4	0	0	1	1	2	2	2	3	2	5	4	5	2	3	2	4	4	4	2	3	2	4	4	4	0	23046000	0	21678000	20874000	18014000		1.10252		1.03708	0.998613	0.86179	0.876
P34884	Macrophage migration inhibitory factor OS=Mus musculus OX=10090 GN=Mif PE=1 SV=2	Mif	12.504	89.6	46	6	6	6	8	7	6	7	8	10	6	6	6	6	6	6	6	6	6	6	6	6	6	6	6	6	6	6	4128500000	4199800000	3824300000	3758200000	4363600000	6151000000	0.937394	0.953583	0.868324	0.853315	0.990774	1.39661	1.174	0.400147
P34902	Cytokine receptor common subunit gamma OS=Mus musculus OX=10090 GN=Il2rg PE=1 SV=1	Il2rg	42.241	3.5	4	1	1	1	0	1	1	1	1	0	1	1	1	1	1	0	1	1	1	1	1	0	1	1	1	1	1	0	0	0	0	0	0	0
P35123	Ubiquitin carboxyl-terminal hydrolase 4 OS=Mus musculus OX=10090 GN=Usp4 PE=1 SV=3	Usp4	108.34	29.7	57	20	18	18	7	8	5	10	11	16	16	15	13	16	16	19	14	13	11	14	14	17	14	13	11	14	14	17	39410000	45759000	40812000	36433000	40673000	43242000	0.959936	1.11458	0.994085	0.887423	0.990699	1.05327	0.955	0.531094
P35235	Tyrosine-protein phosphatase non-receptor type 11 OS=Mus musculus OX=10090 GN=Ptpn11 PE=1 SV=3	Ptpn11	68.034	28.3	32	11	11	11	2	1	2	8	9	10	6	5	4	9	10	11	6	5	4	9	10	11	6	5	4	9	10	11	35652000	30451000	29637000	59261000	60292000	58702000	0.780715	0.666822	0.648997	1.29771	1.32029	1.28547	1.862	0.000424798
P35278	Ras-related protein Rab-5C OS=Mus musculus OX=10090 GN=Rab5c PE=1 SV=2	Rab5c	23.412	71.8	56	10	7	10	11	8	8	13	8	8	10	10	9	10	10	9	7	7	6	7	7	6	10	10	9	10	10	9	245760000	219340000	199560000	234370000	223440000	132430000	1.17504	1.04872	0.954148	1.12058	1.06832	0.633182	0.888	0.489491
P35279	Ras-related protein Rab-6A OS=Mus musculus OX=10090 GN=Rab6a PE=1 SV=4	Rab6a	23.59	46.2	35	10	10	10	5	4	6	7	8	5	8	6	7	9	9	8	8	6	7	9	9	8	8	6	7	9	9	8	1139100000	968880000	1243100000	987450000	990040000	633420000	1.14636	0.975057	1.25103	0.993745	0.996352	0.637458	0.779	0.184199
P35282	Ras-related protein Rab-21 OS=Mus musculus OX=10090 GN=Rab21 PE=1 SV=4	Rab21	24.106	41	35	8	8	8	6	7	6	4	5	7	8	7	7	8	8	7	8	7	7	8	8	7	8	7	7	8	8	7	160100000	153250000	158910000	133860000	160890000	84104000	1.12864	1.08035	1.12025	0.943657	1.13421	0.592898	0.802	0.257081
P35283	Ras-related protein Rab-12 OS=Mus musculus OX=10090 GN=Rab12 PE=1 SV=3	Rab12	27.328	6.6	3	2	2	2	0	1	0	0	2	0	0	1	0	1	2	1	0	1	0	1	2	1	0	1	0	1	2	1	0	0	0	0	0	0
P35292	Ras-related protein Rab-17 OS=Mus musculus OX=10090 GN=Rab17 PE=1 SV=1	Rab17	23.64	6.1	0	1	1	1	0	0	0	0	0	0	1	0	1	0	0	0	1	0	1	0	0	0	1	0	1	0	0	0	0	0	0	0	0	0
P35293	Ras-related protein Rab-18 OS=Mus musculus OX=10090 GN=Rab18 PE=1 SV=2	Rab18	23.035	57.8	32	10	10	10	6	5	4	8	6	3	8	8	7	9	9	9	8	8	7	9	9	9	8	8	7	9	9	9	82969000	74566000	80289000	63975000	60483000	29913000	1.2693	1.14075	1.2283	0.978722	0.9253	0.457624	0.649	0.120326
P35486	Pyruvate dehydrogenase E1 component subunit alpha, somatic form, mitochondrial OS=Mus musculus OX=10090 GN=Pdha1 PE=1 SV=1	Pdha1	43.231	60	63	18	18	18	9	7	6	12	17	12	16	13	12	16	18	16	16	13	12	16	18	16	16	13	12	16	18	16	140980000	156390000	165340000	176190000	167380000	113600000	0.919555	1.02007	1.07845	1.14922	1.09175	0.740966	0.988	0.856673
P35550	rRNA 2'-O-methyltransferase fibrillarin OS=Mus musculus OX=10090 GN=Fbl PE=1 SV=2	Fbl	34.306	54.4	93	14	12	14	14	14	13	17	14	21	12	12	11	13	11	14	10	10	9	11	9	12	12	12	11	13	11	14	387810000	363600000	414020000	328510000	313850000	349490000	1.07861	1.01127	1.15151	0.913678	0.872905	0.97203	0.851	0.0299566
P35561	Inward rectifier potassium channel 2 OS=Mus musculus OX=10090 GN=Kcnj2 PE=1 SV=1	Kcnj2	48.389	5.6	8	1	1	1	1	1	2	2	1	1	1	1	1	1	1	1	1	1	1	1	1	1	1	1	1	1	1	1	0	0	0	0	0	0
P35564	Calnexin OS=Mus musculus OX=10090 GN=Canx PE=1 SV=1	Canx	67.277	58.9	141	35	35	35	20	18	16	37	40	10	29	28	30	33	33	22	29	28	30	33	33	22	29	28	30	33	33	22	962680000	796130000	1043500000	1073500000	1060000000	147860000	1.1362	0.939632	1.23159	1.267	1.25107	0.174512	0.814	0.477357
P35585	AP-1 complex subunit mu-1 OS=Mus musculus OX=10090 GN=Ap1m1 PE=1 SV=3	Ap1m1	48.542	42.3	32	12	12	12	6	2	5	5	6	8	10	8	10	11	10	12	10	8	10	11	10	12	10	8	10	11	10	12	91465000	80924000	72454000	82302000	72450000	71846000	1.16407	1.02991	0.922118	1.04745	0.922067	0.91438	0.925	0.404357
P35601	Replication factor C subunit 1 OS=Mus musculus OX=10090 GN=Rfc1 PE=1 SV=2	Rfc1	125.98	7.3	11	6	6	6	2	1	1	2	4	1	3	3	5	4	5	2	3	3	5	4	5	2	3	3	5	4	5	2	338610000	216910000	296450000	239460000	280520000	194710000	1.29681	0.830723	1.13535	0.917085	1.07434	0.745701	0.839	0.371936
P35700	Peroxiredoxin-1 OS=Mus musculus OX=10090 GN=Prdx1 PE=1 SV=1	Prdx1	22.176	68.3	116	17	15	17	17	18	17	23	20	21	15	15	15	15	16	17	14	14	14	14	15	15	15	15	15	15	16	17	3642100000	3753400000	3599100000	4381800000	4217800000	4616800000	0.90259	0.930172	0.891933	1.0859	1.04526	1.14414	1.202	0.00320113
P35761	Dual specificity protein kinase TTK OS=Mus musculus OX=10090 GN=Ttk PE=1 SV=1	Ttk	96.21	1.6	1	1	1	1	0	0	0	0	0	1	1	0	0	1	1	1	1	0	0	1	1	1	1	0	0	1	1	1	0	0	0	0	0	0
P35762	CD81 antigen OS=Mus musculus OX=10090 GN=Cd81 PE=1 SV=2	Cd81	25.814	9.7	3	1	1	1	1	0	0	1	1	0	1	1	1	1	1	1	1	1	1	1	1	1	1	1	1	1	1	1	0	0	0	0	0	0
P35821	Tyrosine-protein phosphatase non-receptor type 1 OS=Mus musculus OX=10090 GN=Ptpn1 PE=1 SV=2	Ptpn1	49.593	39.1	17	11	11	11	3	0	1	7	6	0	8	5	8	10	11	0	8	5	8	10	11	0	8	5	8	10	11	0	34268000	30490000	37484000	45810000	40739000	0	0.907564	0.807507	0.992738	1.21325	1.07894		1.27	0.0729751
P35831	Tyrosine-protein phosphatase non-receptor type 12 OS=Mus musculus OX=10090 GN=Ptpn12 PE=1 SV=3	Ptpn12	86.525	4.4	8	3	3	3	0	0	0	3	3	2	2	3	2	3	3	3	2	3	2	3	3	3	2	3	2	3	3	3	35411000	28935000	26996000	38782000	37419000	40670000	1.02043	0.83381	0.777934	1.11757	1.07829	1.17197	1.279	0.0409025
P35922	Synaptic functional regulator FMR1 OS=Mus musculus OX=10090 GN=Fmr1 PE=1 SV=1	Fmr1	68.988	14.7	11	7	4	4	2	2	1	2	2	2	7	7	6	7	7	7	4	4	3	4	4	4	4	4	3	4	4	4	47841000	49001000	46287000	39433000	39122000	42997000	1.0845	1.11079	1.04927	0.893899	0.886849	0.97469	0.849	0.00890433
P35951	Low-density lipoprotein receptor OS=Mus musculus OX=10090 GN=Ldlr PE=1 SV=2	Ldlr	94.946	6.6	17	4	4	4	2	4	3	3	4	1	4	4	4	3	4	3	4	4	4	3	4	3	4	4	4	3	4	3	31121000	32813000	34655000	28372000	31033000	16085000	1.07265	1.13097	1.19446	0.977901	1.06962	0.554403	0.766	0.216248
P35979	60S ribosomal protein L12 OS=Mus musculus OX=10090 GN=Rpl12 PE=1 SV=2	Rpl12	17.804	67.9	55	9	9	9	9	7	9	10	9	11	8	9	9	9	9	9	8	9	9	9	9	9	8	9	9	9	9	9	1577800000	1498800000	1456300000	1280000000	1218800000	1224200000	1.14667	1.08926	1.05837	0.930244	0.885767	0.889691	0.821	0.00222291
P35980	60S ribosomal protein L18 OS=Mus musculus OX=10090 GN=Rpl18 PE=1 SV=3	Rpl18	21.644	36.7	22	9	9	9	2	6	4	1	4	5	5	9	6	5	9	9	5	9	6	5	9	9	5	9	6	5	9	9	216980000	1297200000	378880000	219430000	433650000	785110000	0.390808	2.33642	0.682411	0.395221	0.781058	1.41408	0.76	0.862803
P35991	Tyrosine-protein kinase BTK OS=Mus musculus OX=10090 GN=Btk PE=1 SV=4	Btk	76.437	33.2	56	16	16	16	8	7	4	8	17	12	11	12	10	12	14	11	11	12	10	12	14	11	11	12	10	12	14	11	57540000	59776000	61410000	64742000	60958000	55550000	0.959064	0.996333	1.02357	1.0791	1.01603	0.925895	1.014	0.810236
P36371	Antigen peptide transporter 2 OS=Mus musculus OX=10090 GN=Tap2 PE=1 SV=1	Tap2	77.444	11	9	4	4	4	0	2	2	2	2	1	3	4	3	4	3	1	3	4	3	4	3	1	3	4	3	4	3	1	53454000	52555000	65214000	56719000	55267000	0	0.94372	0.927848	1.15134	1.00136	0.975728		0.981	0.883732
P36536	GTP-binding protein SAR1a OS=Mus musculus OX=10090 GN=Sar1a PE=1 SV=1	Sar1a	22.371	59.6	33	7	5	5	5	6	4	6	7	5	7	7	6	7	7	7	5	5	4	5	5	5	5	5	4	5	5	5	65376000	75238000	55993000	94684000	94693000	109230000	0.792094	0.911582	0.67841	1.14719	1.1473	1.32343	1.519	0.0123703
P36552	Oxygen-dependent coproporphyrinogen-III oxidase, mitochondrial OS=Mus musculus OX=10090 GN=Cpox PE=1 SV=2	Cpox	49.714	42.9	40	14	14	14	5	6	3	8	9	9	12	12	10	13	14	14	12	12	10	13	14	14	12	12	10	13	14	14	38410000	38468000	43192000	39682000	48323000	44632000	0.911965	0.913342	1.0255	0.942166	1.14733	1.05969	1.105	0.230233
P36916	Guanine nucleotide-binding protein-like 1 OS=Mus musculus OX=10090 GN=Gnl1 PE=1 SV=4	Gnl1	68.77	12.4	17	6	6	6	2	3	2	3	3	4	5	5	6	5	5	5	5	5	6	5	5	5	5	5	6	5	5	5	24788000	27437000	27818000	24365000	24085000	23352000	0.979472	1.08414	1.0992	0.962758	0.951694	0.92273	0.897	0.0492217
P37040	NADPH--cytochrome P450 reductase OS=Mus musculus OX=10090 GN=Por PE=1 SV=2	Por	77.043	62.1	182	35	35	35	40	27	28	36	38	13	34	32	33	33	34	25	34	32	33	33	34	25	34	32	33	33	34	25	379500000	321620000	403010000	290500000	269670000	69487000	1.31331	1.11301	1.39467	1.00531	0.933229	0.240469	0.57	0.193344
P37913	DNA ligase 1 OS=Mus musculus OX=10090 GN=Lig1 PE=1 SV=2	Lig1	102.29	42.5	118	29	29	29	18	13	16	23	24	24	28	26	25	26	29	29	28	26	25	26	29	29	28	26	25	26	29	29	108440000	108750000	99800000	82109000	88064000	103520000	1.1015	1.10465	1.01374	0.834041	0.894531	1.05153	0.863	0.111726
P38060	Hydroxymethylglutaryl-CoA lyase, mitochondrial OS=Mus musculus OX=10090 GN=Hmgcl PE=1 SV=2	Hmgcl	34.238	38.2	50	9	9	9	6	9	9	9	12	5	8	7	9	7	8	8	8	7	9	7	8	8	8	7	9	7	8	8	89713000	101300000	91039000	90865000	96874000	80894000	0.97747	1.10372	0.991917	0.990022	1.05549	0.881382	0.952	0.485655
P38647	Stress-70 protein, mitochondrial OS=Mus musculus OX=10090 GN=Hspa9 PE=1 SV=3	Hspa9	73.46	59.8	224	42	42	42	35	34	37	41	38	39	40	40	40	42	39	41	40	40	40	42	39	41	40	40	40	42	39	41	884700000	947580000	992860000	921000000	860040000	643000000	1.01124	1.08312	1.13487	1.05274	0.983056	0.734972	0.858	0.228065
P39054	Dynamin-2 OS=Mus musculus OX=10090 GN=Dnm2 PE=1 SV=2	Dnm2	98.144	40.8	118	29	22	29	17	19	18	24	20	20	23	22	23	29	26	26	18	17	18	22	20	21	23	22	23	29	26	26	83718000	94155000	91899000	81594000	81678000	85918000	0.967909	1.08858	1.06249	0.943352	0.944323	0.993344	0.924	0.119294
P39749	Flap endonuclease 1 OS=Mus musculus OX=10090 GN=Fen1 PE=1 SV=1	Fen1	42.314	38.1	39	13	13	13	7	6	3	7	8	8	11	12	11	12	11	11	11	12	11	12	11	11	11	12	11	12	11	11	183990000	182570000	152310000	214870000	197580000	206300000	0.970394	0.962905	0.803309	1.13326	1.04207	1.08806	1.192	0.053982
P40124	Adenylyl cyclase-associated protein 1 OS=Mus musculus OX=10090 GN=Cap1 PE=1 SV=4	Cap1	51.564	76.2	173	33	33	33	26	27	28	31	30	31	32	31	30	33	33	31	32	31	30	33	33	31	32	31	30	33	33	31	1301000000	1284500000	1250300000	1418500000	1454400000	1701200000	0.928192	0.91642	0.89202	1.01202	1.03763	1.21371	1.192	0.0408481
P40142	Transketolase OS=Mus musculus OX=10090 GN=Tkt PE=1 SV=1	Tkt	67.63	83.3	304	42	42	42	46	48	45	53	54	58	39	38	39	40	38	40	39	38	39	40	38	40	39	38	39	40	38	40	1903700000	2052400000	1938900000	2050300000	2153400000	2515900000	0.905475	0.976202	0.922217	0.975203	1.02424	1.19666	1.14	0.124159
P40201	Chromodomain-helicase-DNA-binding protein 1 OS=Mus musculus OX=10090 GN=Chd1 PE=1 SV=3	Chd1	196.38	2.5	2	2	1	2	0	0	0	2	0	0	1	1	1	2	2	1	0	0	0	1	1	0	1	1	1	2	2	1	0	0	0	21782000	20238000	0				1.03674	0.963256
P40237	CD82 antigen OS=Mus musculus OX=10090 GN=Cd82 PE=1 SV=1	Cd82	29.628	12	6	3	3	3	2	1	0	2	0	1	3	3	1	3	2	3	3	3	1	3	2	3	3	3	1	3	2	3	44513000	44497000	0	36910000	35165000	20985000	1.22241	1.22198		1.01362	0.9657	0.576289	0.697	0.191898
P40240	CD9 antigen OS=Mus musculus OX=10090 GN=Cd9 PE=1 SV=2	Cd9	25.258	16.4	13	2	2	2	3	3	1	3	1	2	2	2	2	2	2	2	2	2	2	2	2	2	2	2	2	2	2	2	338640000	416100000	228620000	448280000	363860000	272110000	0.9827	1.20748	0.663433	1.30086	1.05589	0.789636	1.103	0.663291
P40336	Vacuolar protein sorting-associated protein 26A OS=Mus musculus OX=10090 GN=Vps26a PE=1 SV=1	Vps26a	38.113	54.1	47	14	13	14	7	11	6	8	9	6	10	11	8	10	11	11	9	10	7	9	10	10	10	11	8	10	11	11	103470000	109060000	99649000	73515000	83841000	100050000	1.08995	1.14884	1.0497	0.774406	0.88318	1.05393	0.825	0.0977299
P40630	Transcription factor A, mitochondrial OS=Mus musculus OX=10090 GN=Tfam PE=1 SV=2	Tfam	27.987	10.3	7	3	3	3	3	0	1	1	1	1	2	2	3	2	2	2	2	2	3	2	2	2	2	2	3	2	2	2	67178000	0	46701000	0	58276000	32734000	1.3115		0.911733		1.13771	0.639058	0.799	0.54147
P41105	60S ribosomal protein L28 OS=Mus musculus OX=10090 GN=Rpl28 PE=1 SV=2	Rpl28	15.733	36.5	21	7	7	7	3	3	4	4	3	4	5	6	6	5	5	5	5	6	6	5	5	5	5	6	6	5	5	5	573010000	384650000	838640000	407410000	426630000	505460000	1.09639	0.735984	1.60464	0.779533	0.816308	0.967141	0.746	0.349786
P41216	Long-chain-fatty-acid--CoA ligase 1 OS=Mus musculus OX=10090 GN=Acsl1 PE=1 SV=2	Acsl1	77.951	19	12	10	8	8	1	1	1	4	3	2	5	5	5	7	10	7	3	3	4	5	8	5	3	3	4	5	8	5	23754000	23399000	22291000	27933000	23785000	25285000	0.973212	0.958668	0.913272	1.14443	0.974482	1.03594	1.109	0.115482
P41241	Tyrosine-protein kinase CSK OS=Mus musculus OX=10090 GN=Csk PE=1 SV=2	Csk	50.716	52.2	69	17	17	17	10	10	8	10	15	16	15	13	13	17	17	17	15	13	13	17	17	17	15	13	13	17	17	17	109990000	115950000	109980000	115920000	129600000	138010000	0.917284	0.966989	0.917201	0.966738	1.08083	1.15096	1.142	0.0731935
P41274	Tumor necrosis factor ligand superfamily member 9 OS=Mus musculus OX=10090 GN=Tnfsf9 PE=1 SV=1	Tnfsf9	33.853	23.6	8	4	4	4	0	0	0	2	5	1	0	2	1	4	4	3	0	2	1	4	4	3	0	2	1	4	4	3	0	15856000	0	29400000	26484000	15910000		0.723605		1.3417	1.20863	0.72607	1.509
P41731	CD63 antigen OS=Mus musculus OX=10090 GN=Cd63 PE=1 SV=2	Cd63	25.766	7.6	2	2	2	2	0	0	0	0	1	1	1	1	1	2	2	2	1	1	1	2	2	2	1	1	1	2	2	2	0	0	0	0	0	0
P42125	Enoyl-CoA delta isomerase 1, mitochondrial OS=Mus musculus OX=10090 GN=Eci1 PE=1 SV=2	Eci1	32.25	33.2	29	8	8	8	5	6	5	4	5	4	7	8	8	6	7	6	7	8	8	6	7	6	7	8	8	6	7	6	65218000	65843000	62270000	56232000	59196000	48073000	1.09662	1.10713	1.04705	0.945521	0.995359	0.80833	0.846	0.0578243
P42208	Septin-2 OS=Mus musculus OX=10090 GN=Septin2 PE=1 SV=2	Septin2	41.525	68.1	52	16	15	15	4	4	7	13	13	11	11	13	13	16	13	15	11	13	13	15	13	14	11	13	13	15	13	14	156290000	154720000	157130000	176650000	181380000	212510000	0.902819	0.89375	0.907671	1.02043	1.04775	1.22758	1.219	0.0283262
P42225	Signal transducer and activator of transcription 1 OS=Mus musculus OX=10090 GN=Stat1 PE=1 SV=1	Stat1	87.196	42.2	78	23	23	23	8	13	8	17	17	15	17	19	16	21	21	22	17	19	16	21	21	22	17	19	16	21	21	22	71907000	73341000	75918000	76359000	74742000	79676000	0.954638	0.973676	1.00789	1.01374	0.992276	1.05778	1.043	0.159434
P42227	Signal transducer and activator of transcription 3 OS=Mus musculus OX=10090 GN=Stat3 PE=1 SV=2	Stat3	88.053	22.6	25	9	9	9	2	5	1	5	6	6	6	7	6	9	9	9	6	7	6	9	9	9	6	7	6	9	9	9	59855000	59512000	59129000	62760000	80808000	68914000	0.918543	0.913279	0.907401	0.963123	1.24009	1.05756	1.19	0.084287
P42232	Signal transducer and activator of transcription 5B OS=Mus musculus OX=10090 GN=Stat5b PE=1 SV=1	Stat5b	90.001	2.3	2	2	2	2	1	1	0	0	0	0	2	2	1	1	1	0	2	2	1	1	1	0	2	2	1	1	1	0	0	0	0	0	0	0
P42567	Epidermal growth factor receptor substrate 15 OS=Mus musculus OX=10090 GN=Eps15 PE=1 SV=1	Eps15	98.47	30.1	54	17	17	17	5	5	7	12	9	16	11	10	12	15	16	16	11	10	12	15	16	16	11	10	12	15	16	16	67255000	71464000	72268000	68134000	69927000	79372000	0.941903	1.00085	1.01211	0.954213	0.979324	1.1116	1.031	0.615961
P42669	Transcriptional activator protein Pur-alpha OS=Mus musculus OX=10090 GN=Pura PE=1 SV=1	Pura	34.883	48	42	9	9	9	5	6	6	9	8	8	7	8	8	9	9	8	7	8	8	9	9	8	7	8	8	9	9	8	100830000	103400000	107780000	109170000	116870000	125130000	0.912241	0.935493	0.97512	0.987696	1.05736	1.13209	1.126	0.0560824
P42859	Huntingtin OS=Mus musculus OX=10090 GN=Htt PE=1 SV=2	Htt	344.69	0.9	5	1	1	1	1	1	1	0	1	1	1	1	1	1	1	1	1	1	1	1	1	1	1	1	1	1	1	1	0	0	0	0	0	0
P42932	T-complex protein 1 subunit theta OS=Mus musculus OX=10090 GN=Cct8 PE=1 SV=3	Cct8	59.555	75.4	208	41	41	41	34	33	33	33	37	38	39	40	40	38	40	40	39	40	40	38	40	40	39	40	40	38	40	40	671230000	728790000	671090000	661430000	678240000	809450000	0.954303	1.03614	0.954104	0.940371	0.96427	1.15081	1.038	0.652616
P43024	Cytochrome c oxidase subunit 6A1, mitochondrial OS=Mus musculus OX=10090 GN=Cox6a1 PE=1 SV=2	Cox6a1	12.352	42.3	40	3	3	3	5	6	7	8	7	7	3	3	3	3	3	3	3	3	3	3	3	3	3	3	3	3	3	3	431190000	615770000	720910000	634290000	667100000	572710000	0.710368	1.01446	1.18767	1.04497	1.09902	0.943517	1.06	0.645863
P43247	DNA mismatch repair protein Msh2 OS=Mus musculus OX=10090 GN=Msh2 PE=1 SV=1	Msh2	104.15	28.9	58	20	20	20	5	5	8	12	11	17	14	16	15	18	17	19	14	16	15	18	17	19	14	16	15	18	17	19	36900000	38602000	37004000	37770000	37054000	46223000	0.947965	0.991689	0.950636	0.970315	0.951921	1.18747	1.076	0.397961
P43274	Histone H1.4 OS=Mus musculus OX=10090 GN=H1-4 PE=1 SV=2	H1-4	21.977	28.8	14	9	3	3	3	2	4	2	2	1	9	7	9	8	9	9	3	2	3	3	3	3	3	2	3	3	3	3	400740000	0	819860000	120550000	122680000	151540000	1.2404		2.53769	0.373134	0.379727	0.469057	0.216	0.0136983
P43275	Histone H1.1 OS=Mus musculus OX=10090 GN=H1-1 PE=1 SV=2	H1-1	21.785	29.1	15	5	3	3	3	1	4	3	2	2	5	5	5	5	5	5	3	3	3	3	3	3	3	3	3	3	3	3	109750000	41166000	194860000	51781000	54181000	36366000	1.3491	0.506032	2.39531	0.636516	0.666018	0.447028	0.412	0.201939
P43276	Histone H1.5 OS=Mus musculus OX=10090 GN=H1-5 PE=1 SV=2	H1-5	22.576	26.5	19	6	5	5	4	2	6	2	2	3	6	5	6	5	5	5	5	4	5	4	4	4	5	4	5	4	4	4	291170000	110280000	569730000	128810000	102930000	103830000	1.33692	0.506355	2.61594	0.591437	0.472608	0.47674	0.346	0.148296
P43277	Histone H1.3 OS=Mus musculus OX=10090 GN=H1-3 PE=1 SV=2	H1-3	22.099	28.5	6	8	1	1	1	1	1	1	1	1	8	7	8	7	8	8	1	1	1	1	1	1	1	1	1	1	1	1	149750000	0	555970000	0	93734000	101980000	0.664497		2.46705		0.415933	0.452523	0.277	0.241381
P43346	Deoxycytidine kinase OS=Mus musculus OX=10090 GN=Dck PE=1 SV=1	Dck	30.367	11.5	3	2	2	2	0	1	0	0	1	1	1	2	1	1	2	1	1	2	1	1	2	1	1	2	1	1	2	1	0	0	0	0	0	0
P45376	Aldo-keto reductase family 1 member B1 OS=Mus musculus OX=10090 GN=Akr1b1 PE=1 SV=3	Akr1b1	35.732	70.6	117	23	23	23	14	15	13	20	26	29	20	23	20	23	23	23	20	23	20	23	23	23	20	23	20	23	23	23	2129600000	2535300000	2047400000	4692500000	5158300000	5876600000	0.569419	0.677897	0.54744	1.2547	1.37924	1.5713	2.343	0.000775488
P45377	Aldose reductase-related protein 2 OS=Mus musculus OX=10090 GN=Akr1b8 PE=1 SV=2	Akr1b8	36.12	65.8	81	16	12	16	9	14	11	12	14	21	15	15	15	15	15	16	11	11	11	12	12	12	15	15	15	15	15	16	2054000000	2081900000	1695400000	3135800000	3158700000	3881200000	0.769913	0.780371	0.635497	1.17541	1.18399	1.45481	1.745	0.00447628
P45878	Peptidyl-prolyl cis-trans isomerase FKBP2 OS=Mus musculus OX=10090 GN=Fkbp2 PE=1 SV=1	Fkbp2	15.344	44.3	32	7	7	7	4	5	2	6	7	8	7	6	7	7	7	7	7	6	7	7	7	7	7	6	7	7	7	7	168460000	152230000	175210000	205980000	184280000	195260000	0.93466	0.844612	0.972111	1.14283	1.02243	1.08335	1.181	0.0341855
P45952	Medium-chain specific acyl-CoA dehydrogenase, mitochondrial OS=Mus musculus OX=10090 GN=Acadm PE=1 SV=1	Acadm	46.481	29.2	45	11	11	11	7	7	5	9	9	8	10	9	7	11	11	10	10	9	7	11	11	10	10	9	7	11	11	10	99621000	102330000	120990000	101250000	102620000	76555000	0.990652	1.01759	1.20315	1.00685	1.02048	0.761279	0.868	0.266142
P46061	Ran GTPase-activating protein 1 OS=Mus musculus OX=10090 GN=Rangap1 PE=1 SV=2	Rangap1	63.53	51.1	97	23	23	23	13	17	20	17	16	14	20	23	22	22	23	21	20	23	22	22	23	21	20	23	22	22	23	21	184960000	190830000	219100000	138480000	141960000	155090000	1.077	1.11118	1.27579	0.806351	0.826614	0.903069	0.732	0.00762832
P46062	Signal-induced proliferation-associated protein 1 OS=Mus musculus OX=10090 GN=Sipa1 PE=1 SV=2	Sipa1	112.06	6.8	6	3	3	3	1	1	1	2	0	1	2	1	1	2	1	3	2	1	1	2	1	3	2	1	1	2	1	3	0	0	0	0	0	0
P46414	Cyclin-dependent kinase inhibitor 1B OS=Mus musculus OX=10090 GN=Cdkn1b PE=1 SV=2	Cdkn1b	22.193	6.6	0	1	1	1	0	0	0	0	0	0	0	0	0	1	1	1	0	0	0	1	1	1	0	0	0	1	1	1	0	0	0	0	0	0
P46460	Vesicle-fusing ATPase OS=Mus musculus OX=10090 GN=Nsf PE=1 SV=2	Nsf	82.613	47	98	27	27	27	13	18	15	18	15	19	23	22	21	24	24	25	23	22	21	24	24	25	23	22	21	24	24	25	143770000	149720000	151100000	140870000	136890000	151780000	0.986833	1.02767	1.03715	0.966927	0.939609	1.04181	0.966	0.36401
P46467	Vacuolar protein sorting-associated protein 4B OS=Mus musculus OX=10090 GN=Vps4b PE=1 SV=2	Vps4b	49.419	37.2	58	13	10	13	9	6	10	10	11	12	11	9	12	11	12	12	8	6	9	9	9	9	11	9	12	11	12	12	88155000	95757000	102450000	72856000	77243000	88315000	1.00792	1.09483	1.17136	0.832995	0.883154	1.00974	0.833	0.061495
P46471	26S proteasome regulatory subunit 7 OS=Mus musculus OX=10090 GN=Psmc2 PE=1 SV=5	Psmc2	48.647	67.7	139	29	29	29	23	23	20	24	23	26	25	27	24	28	29	28	25	27	24	28	29	28	25	27	24	28	29	28	353670000	398490000	358300000	362450000	354670000	415300000	0.946114	1.06601	0.9585	0.969602	0.948789	1.11098	1.02	0.780302
P46638	Ras-related protein Rab-11B OS=Mus musculus OX=10090 GN=Rab11b PE=1 SV=3	Rab11b	24.489	55.5	55	12	12	12	8	10	9	9	12	7	12	11	11	11	10	11	12	11	11	11	10	11	12	11	11	11	10	11	393440000	334790000	387030000	335940000	331450000	220810000	1.17828	1.00263	1.15908	1.00608	0.992633	0.661286	0.796	0.173402
P46656	Adrenodoxin, mitochondrial OS=Mus musculus OX=10090 GN=Fdx1 PE=1 SV=1	Fdx1	20.123	9	6	2	2	2	1	1	0	2	0	2	1	1	1	2	2	2	1	1	1	2	2	2	1	1	1	2	2	2	0	0	0	52910000	46940000	40422000				1.13159	1.00391	0.864506
P46664	Adenylosuccinate synthetase isozyme 2 OS=Mus musculus OX=10090 GN=Adss2 PE=1 SV=2	Adss2	50.02	54.4	96	22	20	22	20	16	12	16	13	19	20	21	19	20	20	21	18	19	17	18	18	19	20	21	19	20	20	21	153990000	162880000	157470000	133930000	137510000	144840000	1.03741	1.0973	1.06086	0.90227	0.926388	0.97577	0.878	0.00974101
P46718	Programmed cell death protein 2 OS=Mus musculus OX=10090 GN=Pdcd2 PE=2 SV=2	Pdcd2	38.341	17.5	4	4	4	4	1	1	0	0	2	0	2	2	1	3	4	2	2	2	1	3	4	2	2	2	1	3	4	2	0	0	0	14002000	15406000	15693000				0.931376	1.02477	1.04386
P46737	Lys-63-specific deubiquitinase BRCC36 OS=Mus musculus OX=10090 GN=Brcc3 PE=1 SV=1	Brcc3	33.34	35.1	27	9	9	9	2	2	2	7	5	9	5	8	5	9	9	9	5	8	5	9	9	9	5	8	5	9	9	9	38729000	37160000	51824000	35411000	37345000	35063000	0.986592	0.946623	1.32018	0.902069	0.951336	0.893203	0.844	0.210985
P46978	Dolichyl-diphosphooligosaccharide--protein glycosyltransferase subunit STT3A OS=Mus musculus OX=10090 GN=Stt3a PE=1 SV=1	Stt3a	80.597	25.2	66	18	17	18	11	11	13	16	15	0	15	14	16	16	17	7	14	13	15	15	16	7	15	14	16	16	17	7	188620000	117520000	169230000	184780000	170550000	14344000	1.33924	0.834418	1.20157	1.31198	1.21094	0.101846	0.778	0.453791
P47199	Quinone oxidoreductase OS=Mus musculus OX=10090 GN=Cryz PE=1 SV=1	Cryz	35.268	26.9	21	6	6	6	3	2	2	4	4	6	5	5	4	4	5	6	5	5	4	4	5	6	5	5	4	4	5	6	39743000	44023000	30298000	32963000	40899000	46226000	1.01839	1.12806	0.776367	0.844656	1.04801	1.18451	1.053	0.735662
P47226	Testin OS=Mus musculus OX=10090 GN=Tes PE=1 SV=1	Tes	47.983	43.3	53	13	13	13	7	6	5	13	11	11	7	8	7	12	10	12	7	8	7	12	10	12	7	8	7	12	10	12	85763000	89122000	65287000	74478000	70669000	79155000	1.10787	1.15126	0.843367	0.962095	0.912891	1.02251	0.934	0.591576
P47713	Cytosolic phospholipase A2 OS=Mus musculus OX=10090 GN=Pla2g4a PE=1 SV=1	Pla2g4a	85.221	43.7	105	27	27	27	17	12	11	22	20	23	21	18	21	24	26	26	21	18	21	24	26	26	21	18	21	24	26	26	191580000	188360000	157580000	259420000	245330000	250900000	0.888885	0.873945	0.731134	1.20365	1.13827	1.16412	1.406	0.00596183
P47738	Aldehyde dehydrogenase, mitochondrial OS=Mus musculus OX=10090 GN=Aldh2 PE=1 SV=1	Aldh2	56.537	60.1	153	25	24	25	21	23	23	28	27	31	24	24	23	25	25	25	23	23	22	24	24	24	24	24	23	25	25	25	604370000	639610000	722360000	746590000	741690000	532520000	0.909479	0.962509	1.08703	1.1235	1.11612	0.801356	1.028	0.890027
P47740	Aldehyde dehydrogenase family 3 member A2 OS=Mus musculus OX=10090 GN=Aldh3a2 PE=1 SV=2	Aldh3a2	53.97	11	8	4	4	4	1	2	1	2	2	0	4	4	3	4	4	0	4	4	3	4	4	0	4	4	3	4	4	0	27775000	22617000	28198000	32720000	21816000	0	1.04319	0.849458	1.05907	1.22891	0.819374		1.041	0.898069
P47753	F-actin-capping protein subunit alpha-1 OS=Mus musculus OX=10090 GN=Capza1 PE=1 SV=4	Capza1	32.939	69.2	64	15	13	13	8	12	9	13	10	12	15	14	15	14	15	15	13	12	13	13	13	13	13	12	13	13	13	13	435540000	514500000	456710000	432820000	452910000	523060000	0.928149	1.09641	0.973263	0.922352	0.965165	1.11466	1.001	0.993782
P47754	F-actin-capping protein subunit alpha-2 OS=Mus musculus OX=10090 GN=Capza2 PE=1 SV=3	Capza2	32.967	74.8	59	16	14	16	9	10	8	11	9	12	16	13	16	13	12	11	14	11	14	12	10	9	16	13	16	13	12	11	213850000	215470000	239020000	195050000	205870000	233680000	0.984773	0.992233	1.10068	0.898199	0.948025	1.07609	0.95	0.454096
P47757	F-actin-capping protein subunit beta OS=Mus musculus OX=10090 GN=Capzb PE=1 SV=3	Capzb	31.345	48.4	62	13	13	13	9	12	7	12	9	13	11	13	11	12	12	12	11	13	11	12	12	12	11	13	11	12	12	12	300910000	321290000	286620000	400480000	395640000	463380000	0.832654	0.889048	0.793112	1.10818	1.09478	1.28223	1.386	0.00584816
P47758	Signal recognition particle receptor subunit beta OS=Mus musculus OX=10090 GN=Srprb PE=1 SV=1	Srprb	29.579	25.7	12	5	5	5	4	2	3	1	2	0	5	3	4	4	5	2	5	3	4	4	5	2	5	3	4	4	5	2	164410000	92989000	186410000	127870000	101520000	25976000	1.41089	0.797989	1.59969	1.09732	0.871198	0.222914	0.575	0.259097
P47791	Glutathione reductase, mitochondrial OS=Mus musculus OX=10090 GN=Gsr PE=1 SV=3	Gsr	53.662	56.8	78	15	15	15	11	11	11	17	13	15	13	12	14	15	15	14	13	12	14	15	15	14	13	12	14	15	15	14	180140000	191320000	176650000	175810000	168370000	189050000	0.999538	1.06157	0.980173	0.975512	0.93423	1.04898	0.973	0.535186
P47802	Metaxin-1 OS=Mus musculus OX=10090 GN=Mtx1 PE=1 SV=1	Mtx1	35.623	36.6	43	10	10	10	7	8	7	9	7	5	9	8	8	9	8	9	9	8	8	9	8	9	9	8	8	9	8	9	393380000	356800000	404560000	347510000	324970000	174240000	1.17928	1.06962	1.2128	1.04177	0.974199	0.522339	0.733	0.188447
P47809	Dual specificity mitogen-activated protein kinase kinase 4 OS=Mus musculus OX=10090 GN=Map2k4 PE=1 SV=2	Map2k4	44.113	8.3	3	2	2	2	0	1	1	0	1	0	0	2	2	2	2	1	0	2	2	2	2	1	0	2	2	2	2	1	0	0	0	0	0	0
P47811	Mitogen-activated protein kinase 14 OS=Mus musculus OX=10090 GN=Mapk14 PE=1 SV=3	Mapk14	41.287	61.4	68	14	14	14	10	10	6	15	14	13	13	14	11	13	14	13	13	14	11	13	14	13	13	14	11	13	14	13	127620000	128490000	128130000	119880000	109730000	110880000	1.05656	1.06376	1.06078	0.99248	0.908449	0.917969	0.886	0.01218
P47856	Glutamine--fructose-6-phosphate aminotransferase [isomerizing] 1 OS=Mus musculus OX=10090 GN=Gfpt1 PE=1 SV=3	Gfpt1	78.538	50.1	110	26	26	26	13	13	14	23	22	25	20	20	23	25	22	24	20	20	23	25	22	24	20	20	23	25	22	24	77699000	84044000	83921000	69136000	66215000	70467000	1.03259	1.11691	1.11527	0.918787	0.879969	0.936476	0.838	0.00513878
P47857	ATP-dependent 6-phosphofructokinase, muscle type OS=Mus musculus OX=10090 GN=Pfkm PE=1 SV=3	Pfkm	85.268	8.1	2	6	2	2	0	0	0	1	1	0	6	5	4	6	5	5	2	1	0	2	1	1	2	1	0	2	1	1	0	0	0	0	0	0
P47911	60S ribosomal protein L6 OS=Mus musculus OX=10090 GN=Rpl6 PE=1 SV=3	Rpl6	33.509	43.6	104	16	16	16	18	20	13	17	19	17	16	16	15	15	16	16	16	16	15	15	16	16	16	16	15	15	16	16	664830000	828000000	1035500000	405360000	550170000	697460000	0.954	1.18814	1.48589	0.581673	0.789468	1.00082	0.654	0.0994059
P47915	60S ribosomal protein L29 OS=Mus musculus OX=10090 GN=Rpl29 PE=1 SV=2	Rpl29	17.587	18.8	9	3	3	3	2	3	0	1	2	1	3	3	3	3	3	3	3	3	3	3	3	3	3	3	3	3	3	3	828060000	709870000	1048400000	717850000	720360000	1039000000	0.981203	0.841155	1.24229	0.85061	0.853585	1.23115	0.958	0.797871
P47930	Fos-related antigen 2 OS=Mus musculus OX=10090 GN=Fosl2 PE=1 SV=2	Fosl2	35.298	8.3	6	3	3	3	0	1	1	2	1	1	1	1	2	2	1	1	1	1	2	2	1	1	1	1	2	2	1	1	0	0	0	0	0	0
P47941	Crk-like protein OS=Mus musculus OX=10090 GN=Crkl PE=1 SV=2	Crkl	33.83	47.2	41	11	11	11	4	6	5	11	8	7	9	9	10	11	10	10	9	9	10	11	10	10	9	9	10	11	10	10	79570000	76864000	72187000	70615000	70318000	79684000	1.06273	1.02659	0.964126	0.94313	0.939164	1.06425	0.965	0.504921
P47955	60S acidic ribosomal protein P1 OS=Mus musculus OX=10090 GN=Rplp1 PE=1 SV=1	Rplp1	11.475	79.8	46	4	4	4	7	8	6	10	7	8	4	4	4	4	4	4	4	4	4	4	4	4	4	4	4	4	4	4	2739700000	2480400000	2468800000	2124100000	2355900000	2279900000	1.13769	1.03001	1.02519	0.882052	0.97831	0.94675	0.879	0.0481363
P47962	60S ribosomal protein L5 OS=Mus musculus OX=10090 GN=Rpl5 PE=1 SV=3	Rpl5	34.4	55.6	78	18	18	18	11	12	14	15	13	13	17	17	17	15	16	17	17	17	17	15	16	17	17	17	17	15	16	17	607890000	753560000	649780000	924630000	1004000000	1058300000	0.729737	0.904605	0.780023	1.10996	1.20524	1.27043	1.485	0.00595932
P47963	60S ribosomal protein L13 OS=Mus musculus OX=10090 GN=Rpl13 PE=1 SV=3	Rpl13	24.305	49.8	50	11	11	11	7	7	8	8	10	10	11	11	11	9	10	11	11	11	11	9	10	11	11	11	11	9	10	11	1189000000	1141300000	1686900000	791180000	801680000	1220400000	1.04444	1.00254	1.4818	0.694987	0.70421	1.07202	0.7	0.128036
P47964	60S ribosomal protein L36 OS=Mus musculus OX=10090 GN=Rpl36 PE=1 SV=2	Rpl36	12.215	18.1	9	2	2	2	2	1	1	2	1	2	2	2	2	2	2	2	2	2	2	2	2	2	2	2	2	2	2	2	885060000	810890000	975680000	1002200000	980640000	1105700000	0.92191	0.844652	1.0163	1.04393	1.02147	1.15174	1.156	0.087111
P47968	Ribose-5-phosphate isomerase OS=Mus musculus OX=10090 GN=Rpia PE=1 SV=2	Rpia	32.45	35.6	19	7	7	7	2	3	2	4	4	4	5	5	4	5	6	6	5	5	4	5	6	6	5	5	4	5	6	6	69890000	72890000	103320000	82535000	83628000	90319000	0.834371	0.870186	1.23347	0.985332	0.99838	1.07826	1.042	0.67996
P48024	Eukaryotic translation initiation factor 1 OS=Mus musculus OX=10090 GN=Eif1 PE=1 SV=2	Eif1	12.746	77.9	52	10	4	10	6	10	7	10	10	9	10	10	8	10	10	9	4	4	2	4	4	3	10	10	8	10	10	9	241150000	225020000	239580000	276670000	278400000	290630000	0.932611	0.870231	0.92654	1.06998	1.07667	1.12397	1.198	0.00255247
P48025	Tyrosine-protein kinase SYK OS=Mus musculus OX=10090 GN=Syk PE=1 SV=2	Syk	71.376	52.1	65	20	19	20	7	11	6	12	12	17	17	15	13	20	18	19	16	15	13	19	17	18	17	15	13	20	18	19	63122000	56112000	58328000	57963000	56435000	59779000	1.07674	0.957164	0.994965	0.988739	0.962674	1.01972	0.981	0.658441
P48036	Annexin A5 OS=Mus musculus OX=10090 GN=Anxa5 PE=1 SV=1	Anxa5	35.752	84.3	173	31	31	31	25	26	22	30	35	35	27	28	28	31	30	30	27	28	28	31	30	30	27	28	28	31	30	30	3311900000	3288000000	3369300000	3238400000	3254300000	3434400000	0.998749	0.991541	1.01606	0.976584	0.981378	1.03569	0.996	0.833087
P48193	Protein 4.1 OS=Mus musculus OX=10090 GN=Epb41 PE=1 SV=2	Epb41	95.91	21.1	26	13	13	13	3	6	2	4	5	6	8	10	8	8	8	11	8	10	8	8	8	11	8	10	8	8	8	11	56925000	67535000	66100000	49129000	51256000	56024000	0.984382	1.16786	1.14304	0.849569	0.88635	0.968801	0.821	0.0414807
P48410	ATP-binding cassette sub-family D member 1 OS=Mus musculus OX=10090 GN=Abcd1 PE=1 SV=1	Abcd1	81.858	15.2	11	7	7	7	1	1	1	5	3	0	4	6	4	7	6	3	4	6	4	7	6	3	4	6	4	7	6	3	24274000	24241000	31537000	33723000	32641000	0	0.828939	0.827813	1.07697	1.15162	1.11467		1.244	0.141129
P48428	Tubulin-specific chaperone A OS=Mus musculus OX=10090 GN=Tbca PE=1 SV=3	Tbca	12.758	47.2	35	8	8	8	4	6	4	5	8	8	6	5	6	8	7	7	6	5	6	8	7	7	6	5	6	8	7	7	159620000	136500000	123190000	152040000	138360000	206720000	1.04506	0.893685	0.806543	0.995428	0.905863	1.35343	1.186	0.322768
P48678	Prelamin-A/C OS=Mus musculus OX=10090 GN=Lmna PE=1 SV=2	Lmna	74.237	75.2	251	52	51	52	41	35	40	44	43	48	51	51	50	52	51	51	50	50	49	51	50	50	51	51	50	52	51	51	1670400000	1712500000	1927000000	1590300000	1573000000	1744800000	0.980857	1.00558	1.13153	0.933823	0.923664	1.02455	0.924	0.229974
P48722	Heat shock 70 kDa protein 4L OS=Mus musculus OX=10090 GN=Hspa4l PE=1 SV=2	Hspa4l	94.381	64.4	114	39	36	36	10	12	10	27	28	27	24	20	22	36	36	36	22	18	20	33	33	33	22	18	20	33	33	33	64272000	64735000	62330000	114330000	130810000	146140000	0.661896	0.666664	0.641897	1.17741	1.34713	1.505	2.045	0.000588984
P48758	Carbonyl reductase [NADPH] 1 OS=Mus musculus OX=10090 GN=Cbr1 PE=1 SV=3	Cbr1	30.641	74.4	80	18	17	18	11	13	11	15	15	15	15	15	13	18	17	18	14	14	12	17	16	17	15	15	13	18	17	18	586460000	570410000	537070000	671020000	656650000	749240000	0.933148	0.90761	0.854561	1.0677	1.04483	1.19216	1.226	0.0138022
P48771	Cytochrome c oxidase subunit 7A2, mitochondrial OS=Mus musculus OX=10090 GN=Cox7a2 PE=1 SV=2	Cox7a2	9.2908	27.7	6	2	2	2	1	1	1	1	1	1	2	2	2	2	2	2	2	2	2	2	2	2	2	2	2	2	2	2	0	0	0	0	0	0
P48962	ADP/ATP translocase 1 OS=Mus musculus OX=10090 GN=Slc25a4 PE=1 SV=4	Slc25a4	32.904	58.4	33	17	8	8	7	6	6	6	6	2	17	17	17	17	16	15	8	8	8	8	7	6	8	8	8	8	7	6	270820000	247040000	239180000	261770000	259510000	56544000	1.21729	1.11041	1.07508	1.17661	1.16646	0.254156	0.763	0.404417
P48999	Polyunsaturated fatty acid 5-lipoxygenase OS=Mus musculus OX=10090 GN=Alox5 PE=1 SV=3	Alox5	77.966	21.1	25	11	11	11	0	0	0	8	8	9	5	1	2	11	10	11	5	1	2	11	10	11	5	1	2	11	10	11	20330000	0	12816000	50860000	47603000	49551000	0.561106		0.35372	1.40373	1.31384	1.3676	2.977	0.00762971
P49138	MAP kinase-activated protein kinase 2 OS=Mus musculus OX=10090 GN=Mapkapk2 PE=1 SV=2	Mapkapk2	44.049	46.9	38	12	12	12	7	3	4	11	6	7	9	9	9	12	12	11	9	9	9	12	12	11	9	9	9	12	12	11	202860000	221590000	207060000	213260000	223810000	205030000	0.955677	1.04391	0.975463	1.00467	1.05437	0.9659	1.017	0.673449
P49312	Heterogeneous nuclear ribonucleoprotein A1 OS=Mus musculus OX=10090 GN=Hnrnpa1 PE=1 SV=2	Hnrnpa1	34.196	56.2	145	21	19	19	22	21	25	26	25	26	20	20	21	21	21	21	19	19	19	19	19	19	19	19	19	19	19	19	997250000	1067200000	1141500000	869690000	947420000	1006200000	0.99241	1.06202	1.13596	0.865469	0.942822	1.00132	0.881	0.0912622
P49442	Inositol polyphosphate 1-phosphatase OS=Mus musculus OX=10090 GN=Inpp1 PE=1 SV=2	Inpp1	43.346	7.6	6	2	2	2	0	0	0	1	2	3	1	1	1	1	2	2	1	1	1	1	2	2	1	1	1	1	2	2	0	0	0	0	24819000	34992000					0.829914	1.17009
P49443	Protein phosphatase 1A OS=Mus musculus OX=10090 GN=Ppm1a PE=1 SV=1	Ppm1a	42.432	13.4	5	4	4	4	0	1	0	1	1	2	2	3	3	3	2	4	2	3	3	3	2	4	2	3	3	3	2	4	0	0	0	0	0	0
P49586	Choline-phosphate cytidylyltransferase A OS=Mus musculus OX=10090 GN=Pcyt1a PE=1 SV=1	Pcyt1a	41.666	42.8	39	13	13	13	3	8	6	5	6	11	9	12	9	11	11	11	9	12	9	11	11	11	9	12	9	11	11	11	77212000	76135000	74820000	52992000	60763000	63921000	1.1415	1.12558	1.10614	0.783436	0.898323	0.945011	0.779	0.011148
P49710	Hematopoietic lineage cell-specific protein OS=Mus musculus OX=10090 GN=Hcls1 PE=1 SV=2	Hcls1	54.24	49.6	138	25	25	25	22	18	19	23	25	31	24	23	25	25	24	24	24	23	25	25	24	24	24	23	25	25	24	24	362360000	349840000	374970000	430870000	458510000	522420000	0.870022	0.839962	0.900299	1.03451	1.10088	1.25432	1.299	0.0127166
P49717	DNA replication licensing factor MCM4 OS=Mus musculus OX=10090 GN=Mcm4 PE=1 SV=1	Mcm4	96.735	53.8	167	37	37	37	25	22	17	37	30	36	30	29	31	34	35	36	30	29	31	34	35	36	30	29	31	34	35	36	131900000	132600000	124550000	129330000	124470000	145060000	1.00443	1.00976	0.948459	0.984859	0.947849	1.10464	1.025	0.668311
P49718	DNA replication licensing factor MCM5 OS=Mus musculus OX=10090 GN=Mcm5 PE=1 SV=2	Mcm5	82.406	50.1	107	26	26	26	13	15	10	23	28	18	21	21	22	22	23	22	21	21	22	22	23	22	21	21	22	22	23	22	176410000	168560000	143770000	186970000	185290000	155450000	1.04133	0.994992	0.84866	1.10366	1.09375	0.917605	1.08	0.423204
P49722	Proteasome subunit alpha type-2 OS=Mus musculus OX=10090 GN=Psma2 PE=1 SV=3	Psma2	25.926	83.3	89	14	14	14	15	13	14	15	17	15	12	12	12	13	14	14	12	12	12	13	14	14	12	12	12	13	14	14	382460000	378030000	382610000	345070000	396140000	412240000	0.999221	0.987647	0.999612	0.901535	1.03496	1.07702	1.009	0.914606
P49962	Signal recognition particle 9 kDa protein OS=Mus musculus OX=10090 GN=Srp9 PE=1 SV=2	Srp9	10.194	43	18	4	4	4	2	2	2	4	4	4	4	2	3	4	4	4	4	2	3	4	4	4	4	2	3	4	4	4	84919000	92873000	87183000	112700000	85572000	100920000	0.903126	0.987718	0.927204	1.19858	0.910071	1.0733	1.129	0.241451
P50096	Inosine-5'-monophosphate dehydrogenase 1 OS=Mus musculus OX=10090 GN=Impdh1 PE=1 SV=2	Impdh1	55.278	26.1	23	8	7	7	3	3	4	5	3	5	7	6	6	7	6	7	6	5	5	6	5	6	6	5	5	6	5	6	70458000	73116000	72511000	49966000	54608000	63521000	1.10039	1.1419	1.13245	0.780353	0.85285	0.992051	0.778	0.0226096
P50136	2-oxoisovalerate dehydrogenase subunit alpha, mitochondrial OS=Mus musculus OX=10090 GN=Bckdha PE=1 SV=1	Bckdha	50.37	19.7	12	6	6	6	1	2	1	3	4	1	5	5	4	6	6	6	5	5	4	6	6	6	5	5	4	6	6	6	30397000	29664000	34118000	42550000	34929000	26638000	0.919746	0.897567	1.03234	1.28747	1.05688	0.806007	1.106	0.586755
P50171	Estradiol 17-beta-dehydrogenase 8 OS=Mus musculus OX=10090 GN=Hsd17b8 PE=1 SV=2	Hsd17b8	26.588	24.7	11	4	4	4	2	1	2	3	3	0	3	4	4	4	3	3	3	4	4	4	3	3	3	4	4	4	3	3	28487000	26817000	28149000	21127000	23891000	20271000	1.14912	1.08175	1.13548	0.852227	0.963722	0.817698	0.782	0.00931449
P50247	Adenosylhomocysteinase OS=Mus musculus OX=10090 GN=Ahcy PE=1 SV=3	Ahcy	47.688	57.6	102	21	21	21	13	13	13	20	20	23	15	16	15	18	19	19	15	16	15	18	19	19	15	16	15	18	19	19	326180000	365780000	339180000	359820000	364430000	439300000	0.891734	0.999995	0.927274	0.983702	0.996305	1.20099	1.128	0.180984
P50396	Rab GDP dissociation inhibitor alpha OS=Mus musculus OX=10090 GN=Gdi1 PE=1 SV=3	Gdi1	50.521	37.8	10	12	6	6	3	1	1	2	1	2	10	9	8	12	9	11	4	3	2	6	3	5	4	3	2	6	3	5	42388000	30758000	0	19894000	19429000	23719000	1.55623	1.12925		0.730387	0.713315	0.870818	0.575	0.0325879
P50428	Arylsulfatase A OS=Mus musculus OX=10090 GN=Arsa PE=1 SV=2	Arsa	53.748	5.9	2	1	1	1	0	0	0	1	1	0	0	1	0	1	1	1	0	1	0	1	1	1	0	1	0	1	1	1	0	0	0	0	0	0
P50429	Arylsulfatase B OS=Mus musculus OX=10090 GN=Arsb PE=1 SV=3	Arsb	59.646	21.5	36	9	9	9	4	4	7	6	8	7	6	6	7	8	7	7	6	6	7	8	7	7	6	6	7	8	7	7	69815000	67391000	70771000	60892000	61814000	73359000	1.03675	1.00075	1.05095	0.904243	0.917934	1.08938	0.943	0.367603
P50431	Serine hydroxymethyltransferase, cytosolic OS=Mus musculus OX=10090 GN=Shmt1 PE=1 SV=3	Shmt1	52.6	48.7	47	16	15	15	6	7	4	9	8	13	11	13	13	13	13	16	10	12	12	12	12	15	10	12	12	12	12	15	58435000	65335000	52582000	56993000	57187000	72629000	0.96544	1.07944	0.868739	0.941615	0.944821	1.19995	1.059	0.61822
P50516	V-type proton ATPase catalytic subunit A OS=Mus musculus OX=10090 GN=Atp6v1a PE=1 SV=2	Atp6v1a	68.325	80.9	210	41	41	41	28	36	34	35	36	41	34	35	34	40	41	40	34	35	34	40	41	40	34	35	34	40	41	40	381770000	389360000	410960000	369470000	386810000	450730000	0.958779	0.977841	1.03209	0.927889	0.971437	1.13197	1.021	0.796013
P50518	V-type proton ATPase subunit E 1 OS=Mus musculus OX=10090 GN=Atp6v1e1 PE=1 SV=2	Atp6v1e1	26.157	49.1	35	14	14	14	4	4	5	8	7	7	9	9	8	10	12	13	9	9	8	10	12	13	9	9	8	10	12	13	164190000	179520000	179710000	213850000	177820000	238740000	0.8538	0.933517	0.934505	1.11204	0.924677	1.24147	1.204	0.119709
P50543	Protein S100-A11 OS=Mus musculus OX=10090 GN=S100a11 PE=1 SV=1	S100a11	11.083	86.7	28	6	6	6	3	4	4	5	6	6	4	5	4	5	5	6	4	5	4	5	5	6	4	5	4	5	5	6	373800000	284700000	222560000	472100000	479760000	549080000	0.941562	0.717128	0.560605	1.18917	1.20846	1.38307	1.704	0.0245383
P50544	Very long-chain specific acyl-CoA dehydrogenase, mitochondrial OS=Mus musculus OX=10090 GN=Acadvl PE=1 SV=3	Acadvl	70.875	26.2	21	11	11	11	3	1	5	4	6	2	10	8	9	9	8	8	10	8	9	9	8	8	10	8	9	9	8	8	144930000	145160000	158290000	185980000	191550000	128450000	0.911166	0.912612	0.995159	1.16924	1.20426	0.807557	1.128	0.466662
P50580	Proliferation-associated protein 2G4 OS=Mus musculus OX=10090 GN=Pa2g4 PE=1 SV=3	Pa2g4	43.698	79.9	125	27	27	27	19	20	20	22	20	24	25	27	26	26	26	26	25	27	26	26	26	26	25	27	26	26	26	26	907990000	788120000	838360000	854290000	842780000	906320000	1.06035	0.920368	0.979038	0.997641	0.9842	1.0584	1.027	0.580645
P50752	Troponin T, cardiac muscle OS=Mus musculus OX=10090 GN=Tnnt2 PE=1 SV=2	Tnnt2	35.825	5	0	1	1	1	0	0	0	0	0	0	0	0	0	1	0	0	0	0	0	1	0	0	0	0	0	1	0	0	0	0	0	0	0	0
P51125	Calpastatin OS=Mus musculus OX=10090 GN=Cast PE=1 SV=2	Cast	84.921	12.6	7	5	5	5	0	0	0	1	1	5	3	4	4	4	4	5	3	4	4	4	4	5	3	4	4	4	4	5	30843000	29056000	28475000	29047000	24854000	32103000	1.06125	0.999759	0.979768	0.999449	0.855177	1.1046	0.973	0.70266
P51150	Ras-related protein Rab-7a OS=Mus musculus OX=10090 GN=Rab7a PE=1 SV=2	Rab7a	23.489	80.2	89	17	17	17	13	16	14	14	19	13	16	16	16	16	16	15	16	16	16	16	16	15	16	16	16	16	16	15	484200000	453790000	470350000	450690000	424660000	228140000	1.15661	1.08397	1.12352	1.07656	1.01438	0.544957	0.784	0.259036
P51174	Long-chain specific acyl-CoA dehydrogenase, mitochondrial OS=Mus musculus OX=10090 GN=Acadl PE=1 SV=2	Acadl	47.907	39.3	65	15	15	15	9	8	11	12	13	12	13	14	15	14	13	12	13	14	15	14	13	12	13	14	15	14	13	12	176020000	172580000	187760000	167060000	166990000	123810000	1.06226	1.0415	1.13311	1.00819	1.00777	0.747179	0.854	0.179836
P51410	60S ribosomal protein L9 OS=Mus musculus OX=10090 GN=Rpl9 PE=2 SV=2	Rpl9	21.881	69.8	77	12	12	12	13	13	10	13	13	15	12	11	10	12	11	11	12	11	10	12	11	11	12	11	10	12	11	11	411320000	400120000	345450000	302610000	309390000	330920000	1.17531	1.1433	0.987089	0.864678	0.884051	0.945571	0.815	0.0286667
P51432	1-phosphatidylinositol 4,5-bisphosphate phosphodiesterase beta-3 OS=Mus musculus OX=10090 GN=Plcb3 PE=1 SV=2	Plcb3	139.49	4.9	4	3	3	3	1	0	0	2	1	0	1	1	1	3	2	1	1	1	1	3	2	1	1	1	1	3	2	1	0	0	0	0	0	0
P51569	Alpha-galactosidase A OS=Mus musculus OX=10090 GN=Gla PE=1 SV=1	Gla	47.642	23.9	25	8	8	8	3	4	2	5	4	7	7	7	7	5	8	7	7	7	7	5	8	7	7	7	7	5	8	7	55894000	68978000	49458000	61940000	66505000	70241000	0.899061	1.10952	0.795537	0.996311	1.06974	1.12983	1.14	0.251343
P51660	Peroxisomal multifunctional enzyme type 2 OS=Mus musculus OX=10090 GN=Hsd17b4 PE=1 SV=3	Hsd17b4	79.481	46.4	102	23	23	23	15	15	13	20	22	17	22	23	22	22	20	22	22	23	22	22	20	22	22	23	22	22	20	22	142570000	148730000	143960000	145700000	139750000	144860000	0.988274	1.03097	0.997909	1.00997	0.968726	1.00415	0.989	0.565044
P51667	Myosin regulatory light chain 2, ventricular/cardiac muscle isoform OS=Mus musculus OX=10090 GN=Myl2 PE=1 SV=3	Myl2	18.864	7.8	1	1	1	1	0	0	0	1	0	0	0	0	0	1	0	0	0	0	0	1	0	0	0	0	0	1	0	0	0	0	0	0	0	0
P51807	Dynein light chain Tctex-type 1 OS=Mus musculus OX=10090 GN=Dynlt1 PE=1 SV=1	Dynlt1	12.483	79.6	27	5	5	5	4	4	4	5	5	5	5	4	4	5	5	5	5	4	4	5	5	5	5	4	4	5	5	5	54004000	80952000	59198000	64376000	66828000	87298000	0.785216	1.17704	0.860736	0.936024	0.971676	1.26931	1.125	0.469699
P51855	Glutathione synthetase OS=Mus musculus OX=10090 GN=Gss PE=1 SV=1	Gss	52.246	32.5	28	9	9	9	3	2	1	8	6	8	5	5	5	9	9	9	5	5	5	9	9	9	5	5	5	9	9	9	42182000	50934000	40624000	45810000	41322000	50501000	0.932635	1.12614	0.898188	1.01285	0.913621	1.11657	1.029	0.75516
P51859	Hepatoma-derived growth factor OS=Mus musculus OX=10090 GN=Hdgf PE=1 SV=2	Hdgf	26.268	84.8	103	18	17	18	12	15	10	23	22	21	16	16	16	17	17	17	15	15	15	16	16	16	16	16	16	17	17	17	639770000	664480000	658770000	674390000	711650000	873900000	0.908988	0.944096	0.935983	0.958176	1.01111	1.24164	1.151	0.166844
P51863	V-type proton ATPase subunit d 1 OS=Mus musculus OX=10090 GN=Atp6v0d1 PE=1 SV=2	Atp6v0d1	40.301	48.1	63	14	14	14	13	12	9	10	9	10	14	14	12	13	14	13	14	14	12	13	14	13	14	14	12	13	14	13	302900000	287560000	279490000	218370000	188520000	176840000	1.25021	1.18689	1.15358	0.901313	0.778108	0.729899	0.671	0.00381406
P51881	ADP/ATP translocase 2 OS=Mus musculus OX=10090 GN=Slc25a5 PE=1 SV=3	Slc25a5	32.931	63.4	105	21	12	21	16	20	16	22	18	13	18	19	19	19	19	18	9	10	10	10	10	9	18	19	19	19	19	18	2046900000	2033800000	1721900000	2467000000	2512500000	451040000	1.09332	1.08632	0.919725	1.31771	1.34201	0.240916	0.936	0.612562
P51908	C->U-editing enzyme APOBEC-1 OS=Mus musculus OX=10090 GN=Apobec1 PE=1 SV=1	Apobec1	27.521	28.4	10	5	5	5	2	4	1	0	1	2	5	4	2	1	3	4	5	4	2	1	3	4	5	4	2	1	3	4	25078000	36138000	0	20427000	22964000	27210000	0.951243	1.37076		0.774824	0.871056	1.03211	0.769	0.240451
P51912	Neutral amino acid transporter B(0) OS=Mus musculus OX=10090 GN=Slc1a5 PE=1 SV=2	Slc1a5	58.482	16.5	34	6	6	6	6	5	7	5	5	6	6	6	6	6	6	6	6	6	6	6	6	6	6	6	6	6	6	6	319010000	287030000	323690000	314200000	292300000	158910000	1.12915	1.01595	1.14571	1.11212	1.0346	0.562467	0.823	0.342539
P51943	Cyclin-A2 OS=Mus musculus OX=10090 GN=Ccna2 PE=1 SV=2	Ccna2	47.269	5	0	1	1	1	0	0	0	0	0	0	0	0	0	0	0	1	0	0	0	0	0	1	0	0	0	0	0	1	0	0	0	0	0	0
P51949	CDK-activating kinase assembly factor MAT1 OS=Mus musculus OX=10090 GN=Mnat1 PE=1 SV=2	Mnat1	35.848	11.3	5	2	2	2	0	1	1	1	0	2	2	1	2	2	1	2	2	1	2	2	1	2	2	1	2	2	1	2	11212000	0	18313000	16457000	0	21638000	0.663236		1.08329	0.973499		1.27998	1.29	0.4304
P52019	Squalene monooxygenase OS=Mus musculus OX=10090 GN=Sqle PE=2 SV=1	Sqle	63.769	9.4	5	3	3	3	0	1	0	2	2	0	2	2	1	3	3	0	2	2	1	3	3	0	2	2	1	3	3	0	0	15871000	0	18000000	19256000	0		0.896211		1.01643	1.08736		1.174
P52293	Importin subunit alpha-1 OS=Mus musculus OX=10090 GN=Kpna2 PE=1 SV=2	Kpna2	57.927	61.1	104	19	19	19	15	16	17	19	19	18	18	18	17	17	17	18	18	18	17	17	17	18	18	18	17	17	17	18	163500000	160790000	170980000	124120000	120580000	126960000	1.13158	1.11282	1.18335	0.859031	0.834531	0.878687	0.75	0.000264328
P52431	DNA polymerase delta catalytic subunit OS=Mus musculus OX=10090 GN=Pold1 PE=1 SV=2	Pold1	123.79	27	51	19	19	19	11	7	4	11	8	10	14	13	12	15	16	15	14	13	12	15	16	15	14	13	12	15	16	15	46107000	44659000	41775000	31881000	29796000	33218000	1.21635	1.17815	1.10207	0.841054	0.78605	0.876326	0.716	0.00147697
P52432	DNA-directed RNA polymerases I and III subunit RPAC1 OS=Mus musculus OX=10090 GN=Polr1c PE=1 SV=3	Polr1c	39.106	22.5	22	6	6	6	4	2	3	3	5	5	5	6	4	6	6	6	5	6	4	6	6	6	5	6	4	6	6	6	43649000	47573000	48845000	44783000	41574000	51501000	0.942319	1.02703	1.05449	0.9668	0.897523	1.11183	0.984	0.805923
P52479	Ubiquitin carboxyl-terminal hydrolase 10 OS=Mus musculus OX=10090 GN=Usp10 PE=1 SV=3	Usp10	87.021	16.5	21	8	8	8	5	2	3	4	3	4	4	5	4	5	7	7	4	5	4	5	7	7	4	5	4	5	7	7	45766000	44224000	36395000	32315000	29533000	40409000	1.20099	1.16052	0.955074	0.848007	0.775002	1.06041	0.809	0.139961
P52480	Pyruvate kinase PKM OS=Mus musculus OX=10090 GN=Pkm PE=1 SV=4	Pkm	57.844	79.8	394	50	49	50	61	67	61	68	69	68	50	49	49	49	50	48	49	48	48	48	49	47	50	49	49	49	50	48	11785000000	12036000000	11513000000	9519300000	9996400000	10303000000	1.0853	1.10841	1.06025	0.876645	0.920582	0.948817	0.844	0.00297882
P52482	Ubiquitin-conjugating enzyme E2 E1 OS=Mus musculus OX=10090 GN=Ube2e1 PE=1 SV=1	Ube2e1	21.333	38.3	13	4	4	4	2	1	0	4	2	4	3	3	2	4	4	4	3	3	2	4	4	4	3	3	2	4	4	4	48140000	50683000	51309000	58539000	56946000	49808000	0.915717	0.96409	0.975997	1.11353	1.08322	0.947446	1.101	0.1537
P52503	NADH dehydrogenase [ubiquinone] iron-sulfur protein 6, mitochondrial OS=Mus musculus OX=10090 GN=Ndufs6 PE=1 SV=2	Ndufs6	13.02	53.4	21	4	4	4	3	4	3	4	3	4	4	3	4	4	4	4	4	3	4	4	4	4	4	3	4	4	4	4	99528000	110630000	122710000	104500000	87723000	78045000	0.990105	1.10055	1.22072	1.03957	0.872669	0.776392	0.812	0.111601
P52633	Signal transducer and transcription activator 6 OS=Mus musculus OX=10090 GN=Stat6 PE=1 SV=2	Stat6	93.496	6.7	15	5	5	5	2	2	1	3	3	4	5	4	4	4	4	4	5	4	4	4	4	4	5	4	4	4	4	4	69885000	65178000	50853000	51010000	47984000	60129000	1.21525	1.1334	0.8843	0.88703	0.83441	1.0456	0.856	0.268224
P52760	2-iminobutanoate/2-iminopropanoate deaminase OS=Mus musculus OX=10090 GN=Rida PE=1 SV=3	Rida	14.255	19.3	8	2	2	2	1	1	0	2	2	2	1	2	1	2	2	2	1	2	1	2	2	2	1	2	1	2	2	2	0	0	0	0	0	0
P52825	Carnitine O-palmitoyltransferase 2, mitochondrial OS=Mus musculus OX=10090 GN=Cpt2 PE=1 SV=2	Cpt2	73.98	11.6	11	5	5	5	4	2	3	2	0	0	3	4	5	2	1	1	3	4	5	2	1	1	3	4	5	2	1	1	64984000	58954000	73285000	42195000	0	0	1.0857	0.984955	1.22439	0.70496			0.642
P52875	Transmembrane protein 165 OS=Mus musculus OX=10090 GN=Tmem165 PE=1 SV=2	Tmem165	34.79	13.3	7	2	2	2	1	1	1	1	1	2	1	1	1	2	2	1	1	1	1	2	2	1	1	1	1	2	2	1	0	0	0	0	0	0
P52927	High mobility group protein HMGI-C OS=Mus musculus OX=10090 GN=Hmga2 PE=1 SV=1	Hmga2	11.819	33.3	25	3	3	3	4	3	4	4	5	5	3	3	3	3	3	3	3	3	3	3	3	3	3	3	3	3	3	3	206340000	144070000	250550000	184780000	186940000	144810000	1.10788	0.773537	1.34525	0.992116	1.00371	0.77751	0.86	0.506809
P53026	60S ribosomal protein L10a OS=Mus musculus OX=10090 GN=Rpl10a PE=1 SV=3	Rpl10a	24.916	31.3	53	8	8	8	9	6	7	10	11	10	8	8	8	8	8	8	8	8	8	8	8	8	8	8	8	8	8	8	685030000	490470000	562750000	577900000	640360000	537450000	1.17637	0.842259	0.966382	0.992398	1.09966	0.922936	1.01	0.88499
P53395	Lipoamide acyltransferase component of branched-chain alpha-keto acid dehydrogenase complex, mitochondrial OS=Mus musculus OX=10090 GN=Dbt PE=1 SV=2	Dbt	53.246	26.1	26	10	10	10	5	3	8	3	5	2	8	9	10	9	8	9	8	9	10	9	8	9	8	9	10	9	8	9	46326000	39031000	47460000	37124000	41705000	34535000	1.12907	0.951276	1.15671	0.904798	1.01645	0.841698	0.854	0.128548
P53564	Homeobox protein cut-like 1 OS=Mus musculus OX=10090 GN=Cux1 PE=1 SV=3	Cux1	165.59	14.6	30	12	12	12	3	3	3	5	6	10	8	6	7	8	8	11	8	6	7	8	8	11	8	6	7	8	8	11	34087000	37672000	38720000	45626000	46292000	45944000	0.823553	0.910168	0.935488	1.10234	1.11843	1.11002	1.248	0.00461551
P53569	CCAAT/enhancer-binding protein zeta OS=Mus musculus OX=10090 GN=Cebpz PE=1 SV=2	Cebpz	120.26	18.8	47	14	14	14	6	7	6	10	10	8	10	10	10	12	13	10	10	10	10	12	13	10	10	10	10	12	13	10	68576000	65899000	75827000	78929000	71273000	63164000	0.971176	0.933264	1.07386	1.1178	1.00937	0.894531	1.015	0.882426
P53612	Geranylgeranyl transferase type-2 subunit beta OS=Mus musculus OX=10090 GN=Rabggtb PE=1 SV=2	Rabggtb	37.803	8.8	3	2	2	2	0	0	0	1	2	0	1	1	1	1	2	1	1	1	1	1	2	1	1	1	1	1	2	1	0	0	0	0	0	0
P53690	Matrix metalloproteinase-14 OS=Mus musculus OX=10090 GN=Mmp14 PE=2 SV=3	Mmp14	65.918	1.9	1	1	1	1	1	0	0	0	0	0	1	1	1	1	1	1	1	1	1	1	1	1	1	1	1	1	1	1	0	0	0	0	0	0
P53702	Cytochrome c-type heme lyase OS=Mus musculus OX=10090 GN=Hccs PE=1 SV=2	Hccs	30.977	48.5	25	8	8	8	1	3	4	6	9	2	5	6	6	8	8	5	5	6	6	8	8	5	5	6	6	8	8	5	63926000	62551000	64997000	68141000	59418000	35190000	1.08281	1.05952	1.10095	1.1542	1.00645	0.596065	0.85	0.376674
P53762	Aryl hydrocarbon receptor nuclear translocator OS=Mus musculus OX=10090 GN=Arnt PE=1 SV=3	Arnt	86.962	1.6	2	1	1	1	0	0	1	0	0	1	1	1	1	0	0	1	1	1	1	0	0	1	1	1	1	0	0	1	0	0	0	0	0	0
P53798	Squalene synthase OS=Mus musculus OX=10090 GN=Fdft1 PE=1 SV=2	Fdft1	48.154	11.3	3	4	4	4	0	0	0	2	1	0	2	1	3	4	3	0	2	1	3	4	3	0	2	1	3	4	3	0	0	0	0	32476000	26736000	0				1.09694	0.90306
P53810	Phosphatidylinositol transfer protein alpha isoform OS=Mus musculus OX=10090 GN=Pitpna PE=1 SV=2	Pitpna	31.893	61.3	94	17	15	17	13	13	12	17	19	20	13	15	14	15	17	16	11	13	12	13	15	14	13	15	14	15	17	16	136590000	145330000	142940000	186610000	192620000	221750000	0.798897	0.850016	0.836037	1.09146	1.12661	1.29699	1.415	0.0035899
P53811	Phosphatidylinositol transfer protein beta isoform OS=Mus musculus OX=10090 GN=Pitpnb PE=1 SV=2	Pitpnb	31.487	69.4	52	17	15	15	9	7	5	10	10	11	14	10	11	14	13	17	12	8	9	12	11	15	12	8	9	12	11	15	134770000	125070000	123030000	118950000	115260000	126780000	1.08706	1.00882	0.992364	0.959455	0.929691	1.02261	0.943	0.211904
P53986	Monocarboxylate transporter 1 OS=Mus musculus OX=10090 GN=Slc16a1 PE=1 SV=1	Slc16a1	53.267	18.5	30	6	6	6	6	4	4	6	6	4	6	6	6	6	6	5	6	6	6	6	6	5	6	6	6	6	6	5	289760000	315810000	329530000	377060000	348520000	174270000	0.94747	1.03265	1.07751	1.23293	1.13961	0.569836	0.962	0.730363
P53994	Ras-related protein Rab-2A OS=Mus musculus OX=10090 GN=Rab2a PE=1 SV=1	Rab2a	23.547	64.2	51	13	13	13	10	10	6	9	11	5	12	11	8	13	13	11	12	11	8	13	13	11	12	11	8	13	13	11	227170000	205020000	217210000	184780000	163540000	95324000	1.247	1.12541	1.19232	1.01431	0.897713	0.523258	0.683	0.111264
P53995	Anaphase-promoting complex subunit 1 OS=Mus musculus OX=10090 GN=Anapc1 PE=1 SV=2	Anapc1	215.99	7	18	8	8	8	1	1	2	4	4	6	2	3	2	5	6	7	2	3	2	5	6	7	2	3	2	5	6	7	24853000	26761000	25409000	20173000	21412000	21984000	1.06064	1.14207	1.08437	0.860917	0.913793	0.938204	0.825	0.00461293
P53996	Cellular nucleic acid-binding protein OS=Mus musculus OX=10090 GN=Cnbp PE=1 SV=2	Cnbp	19.592	47.8	40	7	7	7	7	8	8	5	6	6	7	6	6	7	6	7	7	6	6	7	6	7	7	6	6	7	6	7	697260000	577350000	703240000	487210000	362400000	441240000	1.27988	1.05978	1.29086	0.894319	0.665219	0.809937	0.653	0.0164721
P54071	Isocitrate dehydrogenase [NADP], mitochondrial OS=Mus musculus OX=10090 GN=Idh2 PE=1 SV=3	Idh2	50.906	46.7	126	18	18	18	23	20	20	20	22	21	17	17	17	18	18	18	17	17	17	18	18	18	17	17	17	18	18	18	306770000	304080000	295870000	198170000	221870000	149490000	1.24682	1.23589	1.20252	0.805433	0.901758	0.60758	0.628	0.0153975
P54103	DnaJ homolog subfamily C member 2 OS=Mus musculus OX=10090 GN=Dnajc2 PE=1 SV=2	Dnajc2	71.721	33.2	50	14	14	14	8	5	7	12	8	10	12	12	10	13	10	11	12	12	10	13	10	11	12	12	10	13	10	11	68474000	69274000	74010000	65300000	62029000	51624000	1.05153	1.06381	1.13654	1.00279	0.952556	0.79277	0.845	0.0835944
P54116	Stomatin OS=Mus musculus OX=10090 GN=Stom PE=1 SV=3	Stom	31.375	59.2	57	12	12	12	9	9	8	12	9	10	12	10	12	12	12	12	12	10	12	12	12	12	12	10	12	12	12	12	569600000	589870000	541360000	594020000	601340000	419150000	1.03084	1.06753	0.979737	1.07504	1.08829	0.758565	0.949	0.620056
P54227	Stathmin OS=Mus musculus OX=10090 GN=Stmn1 PE=1 SV=2	Stmn1	17.274	45.6	45	10	8	10	7	8	6	7	7	10	9	10	8	10	9	10	7	8	6	8	7	8	9	10	8	10	9	10	573010000	577390000	585940000	619010000	591880000	707900000	0.940612	0.947802	0.961837	1.01612	0.971588	1.16204	1.105	0.147761
P54276	DNA mismatch repair protein Msh6 OS=Mus musculus OX=10090 GN=Msh6 PE=1 SV=3	Msh6	151.08	21.9	59	22	22	22	6	7	5	13	11	17	17	14	14	19	18	21	17	14	14	19	18	21	17	14	14	19	18	21	39623000	42786000	40745000	36780000	41074000	40733000	0.983441	1.06195	1.01129	0.912878	1.01946	1.01099	0.963	0.41086
P54310	Hormone-sensitive lipase OS=Mus musculus OX=10090 GN=Lipe PE=1 SV=2	Lipe	83.347	8.8	10	3	3	3	1	2	0	3	2	2	1	2	1	3	2	3	1	2	1	3	2	3	1	2	1	3	2	3	0	6296100	0	9095300	9794600	13670000		0.648147		0.936308	1.0083	1.40725	1.724
P54726	UV excision repair protein RAD23 homolog A OS=Mus musculus OX=10090 GN=Rad23a PE=1 SV=2	Rad23a	39.706	26.2	14	5	3	3	3	3	2	1	2	3	3	5	3	5	5	5	1	3	1	3	3	3	1	3	1	3	3	3	28414000	21083000	14060000	28077000	21479000	32352000	1.17199	0.869611	0.579933	1.15809	0.885945	1.33442	1.289	0.302186
P54728	UV excision repair protein RAD23 homolog B OS=Mus musculus OX=10090 GN=Rad23b PE=1 SV=2	Rad23b	43.512	42.8	71	14	12	14	11	11	9	15	10	15	12	13	14	14	14	14	10	11	12	12	12	12	12	13	14	14	14	14	469990000	439600000	410680000	391690000	412210000	458510000	1.09187	1.02127	0.954079	0.909962	0.957633	1.0652	0.956	0.494618
P54729	NEDD8 ultimate buster 1 OS=Mus musculus OX=10090 GN=Nub1 PE=1 SV=2	Nub1	70.306	27.4	31	11	11	11	4	3	5	6	7	6	9	7	10	10	10	9	9	7	10	10	10	9	9	7	10	10	10	9	68028000	69365000	52608000	53004000	58425000	48769000	1.16553	1.18844	0.901339	0.908124	1.001	0.835565	0.843	0.18396
P54731	FAS-associated factor 1 OS=Mus musculus OX=10090 GN=Faf1 PE=1 SV=2	Faf1	73.862	29.9	34	14	14	14	4	5	4	7	5	9	8	8	9	10	8	13	8	8	9	10	8	13	8	8	9	10	8	13	75893000	63728000	78607000	56792000	57501000	74888000	1.11769	0.938536	1.15766	0.836388	0.84683	1.10289	0.867	0.25622
P54775	26S proteasome regulatory subunit 6B OS=Mus musculus OX=10090 GN=Psmc4 PE=1 SV=2	Psmc4	47.408	72	142	25	25	25	23	24	21	23	24	27	24	21	22	23	22	24	24	21	22	23	22	24	24	21	22	23	22	24	204020000	203860000	205020000	207420000	194480000	224040000	0.988118	0.987343	0.992961	1.00459	0.941913	1.08508	1.021	0.660614
P54822	Adenylosuccinate lyase OS=Mus musculus OX=10090 GN=Adsl PE=1 SV=2	Adsl	54.866	59.9	77	21	21	21	12	11	8	15	16	15	19	16	17	20	19	20	19	16	17	20	19	20	19	16	17	20	19	20	138590000	135940000	131140000	130360000	132300000	144670000	1.0228	1.00325	0.967823	0.962066	0.976384	1.06767	1.004	0.932505
P54823	Probable ATP-dependent RNA helicase DDX6 OS=Mus musculus OX=10090 GN=Ddx6 PE=1 SV=1	Ddx6	54.191	53.6	89	19	19	19	13	16	12	15	17	16	18	18	16	18	19	18	18	18	16	18	19	18	18	18	16	18	19	18	102260000	95241000	97952000	99455000	108380000	103760000	1.01073	0.941352	0.968147	0.983003	1.07122	1.02555	1.055	0.176084
P54923	[Protein ADP-ribosylarginine] hydrolase OS=Mus musculus OX=10090 GN=Adprh PE=1 SV=1	Adprh	40.068	55.8	37	14	14	14	4	3	5	10	10	5	7	10	8	14	14	13	7	10	8	14	14	13	7	10	8	14	14	13	52878000	53877000	70953000	66033000	66846000	76015000	0.820658	0.836162	1.10118	1.02482	1.03744	1.17974	1.175	0.183506
P54987	Cis-aconitate decarboxylase OS=Mus musculus OX=10090 GN=Acod1 PE=1 SV=2	Acod1	53.758	51.4	41	16	16	16	0	0	1	14	15	11	6	5	7	15	15	15	6	5	7	15	15	15	6	5	7	15	15	15	32540000	29396000	35759000	109550000	88999000	78563000	0.520908	0.470578	0.572439	1.7537	1.42472	1.25765	2.837	0.000765744
P55096	ATP-binding cassette sub-family D member 3 OS=Mus musculus OX=10090 GN=Abcd3 PE=1 SV=2	Abcd3	75.474	17.9	20	7	7	7	4	3	1	6	5	1	5	5	5	6	5	4	5	5	5	6	5	4	5	5	5	6	5	4	55251000	29131000	16946000	34255000	31642000	20384000	1.767	0.93165	0.541957	1.09552	1.01196	0.651909	0.852	0.861598
P55194	SH3 domain-binding protein 1 OS=Mus musculus OX=10090 GN=Sh3bp1 PE=1 SV=3	Sh3bp1	74.172	15.9	21	8	8	8	2	3	1	4	7	4	5	3	5	7	8	7	5	3	5	7	8	7	5	3	5	7	8	7	33936000	33606000	38633000	31739000	36830000	40883000	0.944297	0.935115	1.07499	0.883164	1.02483	1.1376	1.031	0.768743
P55258	Ras-related protein Rab-8A OS=Mus musculus OX=10090 GN=Rab8a PE=1 SV=2	Rab8a	23.668	35.3	16	6	4	4	2	2	2	4	5	1	6	6	5	6	6	4	4	4	4	4	4	2	4	4	4	4	4	2	93047000	102020000	116590000	93691000	99310000	64774000	0.980419	1.07497	1.22849	0.987205	1.04641	0.682512	0.827	0.245424
P55264	Adenosine kinase OS=Mus musculus OX=10090 GN=Adk PE=1 SV=2	Adk	40.148	50.4	59	16	16	16	7	7	8	13	10	14	14	13	11	15	14	16	14	13	11	15	14	16	14	13	11	15	14	16	140470000	151360000	144260000	147480000	153180000	171550000	0.927909	0.999846	0.952945	0.974216	1.01187	1.13322	1.083	0.196732
P55302	Alpha-2-macroglobulin receptor-associated protein OS=Mus musculus OX=10090 GN=Lrpap1 PE=1 SV=1	Lrpap1	42.215	51.9	76	19	19	19	12	11	12	15	14	12	17	17	15	18	17	18	17	17	15	18	17	18	17	17	15	18	17	18	159950000	155200000	185440000	130170000	139870000	151810000	1.04039	1.0095	1.20619	0.846689	0.909783	0.987446	0.843	0.0739648
P55821	Stathmin-2 OS=Mus musculus OX=10090 GN=Stmn2 PE=1 SV=1	Stmn2	20.828	11.2	4	3	1	1	1	1	0	1	1	0	3	3	3	3	3	3	1	1	1	1	1	1	1	1	1	1	1	1	0	0	0	0	0	0
P55937	Golgin subfamily A member 3 OS=Mus musculus OX=10090 GN=Golga3 PE=1 SV=3	Golga3	167.22	10.9	10	11	11	11	2	0	0	2	2	4	9	7	6	10	10	5	9	7	6	10	10	5	9	7	6	10	10	5	41079000	41219000	41030000	37287000	36566000	40730000	1.03599	1.03952	1.03476	0.94036	0.922177	1.02719	0.929	0.087806
P56135	ATP synthase subunit f, mitochondrial OS=Mus musculus OX=10090 GN=Atp5mf PE=1 SV=3	Atp5mf	10.344	36.4	13	4	4	4	3	3	2	2	1	2	4	4	4	4	4	4	4	4	4	4	4	4	4	4	4	4	4	4	312580000	320740000	175450000	340740000	242590000	111530000	1.2473	1.27986	0.700106	1.35967	0.968017	0.445043	0.859	0.605536
P56183	Ribosomal RNA processing protein 1 homolog A OS=Mus musculus OX=10090 GN=Rrp1 PE=1 SV=2	Rrp1	54.776	35.2	34	12	12	12	3	5	5	10	4	7	9	9	7	11	10	10	9	9	7	11	10	10	9	9	7	11	10	10	77842000	73791000	97866000	82398000	82585000	96502000	0.914025	0.866458	1.14915	0.967521	0.969717	1.13313	1.048	0.635524
P56212	cAMP-regulated phosphoprotein 19 OS=Mus musculus OX=10090 GN=Arpp19 PE=1 SV=2	Arpp19	12.293	68.8	36	7	6	7	5	5	6	7	7	6	6	6	6	7	7	6	5	5	5	6	6	5	6	6	6	7	7	6	126740000	121640000	169810000	171800000	155280000	154260000	0.845375	0.811357	1.13266	1.14593	1.03574	1.02894	1.151	0.244722
P56213	FAD-linked sulfhydryl oxidase ALR OS=Mus musculus OX=10090 GN=Gfer PE=1 SV=2	Gfer	22.876	16.7	7	3	3	3	0	0	0	3	2	2	2	1	1	3	3	3	2	1	1	3	3	3	2	1	1	3	3	3	20249000	0	0	23998000	22574000	18712000	0.946956			1.12228	1.05569	0.875077	1.075
P56376	Acylphosphatase-1 OS=Mus musculus OX=10090 GN=Acyp1 PE=1 SV=2	Acyp1	11.241	48.5	10	4	4	4	2	0	0	3	2	3	2	2	1	4	4	4	2	2	1	4	4	4	2	2	1	4	4	4	47404000	44224000	0	36608000	42652000	43901000	1.1035	1.02947		0.852185	0.992881	1.02196	0.896	0.242142
P56380	Bis(5'-nucleosyl)-tetraphosphatase [asymmetrical] OS=Mus musculus OX=10090 GN=Nudt2 PE=1 SV=3	Nudt2	16.989	85.7	47	10	10	10	7	6	5	8	8	13	8	9	9	9	9	10	8	9	9	9	9	10	8	9	9	9	9	10	53548000	53196000	63254000	57746000	62590000	69870000	0.891961	0.886098	1.05364	0.961888	1.04258	1.16384	1.119	0.228066
P56382	ATP synthase subunit epsilon, mitochondrial OS=Mus musculus OX=10090 GN=Atp5f1e PE=1 SV=2	Atp5f1e	5.8378	28.8	10	2	2	2	2	2	1	2	2	1	2	2	2	2	2	2	2	2	2	2	2	2	2	2	2	2	2	2	214770000	269080000	48971000	262340000	250510000	213000000	1.02379	1.28269	0.233441	1.25056	1.19416	1.01536	1.362	0.378052
P56390	Cyclin-dependent kinases regulatory subunit 2 OS=Mus musculus OX=10090 GN=Cks2 PE=1 SV=1	Cks2	9.8742	24.1	4	2	2	2	0	0	0	1	1	2	1	1	1	2	2	2	1	1	1	2	2	2	1	1	1	2	2	2	0	0	0	23080000	25578000	34154000				0.836111	0.926605	1.23728
P56391	Cytochrome c oxidase subunit 6B1 OS=Mus musculus OX=10090 GN=Cox6b1 PE=1 SV=2	Cox6b1	10.071	53.5	18	5	5	5	2	3	3	3	4	3	5	5	5	4	5	5	5	5	5	4	5	5	5	5	5	4	5	5	577610000	698080000	639200000	589990000	573580000	579690000	0.947381	1.14497	1.0484	0.967686	0.940771	0.950792	0.91	0.175525
P56394	Cytochrome c oxidase copper chaperone OS=Mus musculus OX=10090 GN=Cox17 PE=1 SV=2	Cox17	6.784	84.1	28	6	6	6	3	3	2	7	7	6	4	4	5	6	6	5	4	4	5	6	6	5	4	4	5	6	6	5	201260000	320820000	175220000	347350000	431630000	344930000	0.663054	1.05695	0.577265	1.14435	1.42201	1.13638	1.612	0.0620532
P56395	Cytochrome b5 OS=Mus musculus OX=10090 GN=Cyb5a PE=1 SV=2	Cyb5a	15.241	47.8	39	5	5	5	5	5	8	7	6	8	5	5	5	5	5	5	5	5	5	5	5	5	5	5	5	5	5	5	842860000	787790000	948050000	870950000	747640000	448510000	1.08854	1.01742	1.2244	1.12482	0.965569	0.579246	0.802	0.28551
P56399	Ubiquitin carboxyl-terminal hydrolase 5 OS=Mus musculus OX=10090 GN=Usp5 PE=1 SV=1	Usp5	95.832	54.1	142	28	28	28	22	22	19	22	28	29	25	23	22	24	28	28	25	23	22	24	28	28	25	23	22	24	28	28	204410000	222880000	216220000	183950000	184430000	228470000	0.988794	1.07814	1.04592	0.889822	0.892144	1.10518	0.927	0.353275
P56477	Interferon regulatory factor 5 OS=Mus musculus OX=10090 GN=Irf5 PE=1 SV=1	Irf5	56.004	38.6	21	11	11	11	2	3	1	6	3	6	6	5	3	8	9	11	6	5	3	8	9	11	6	5	3	8	9	11	25387000	21928000	25258000	26356000	29238000	32795000	0.946323	0.817385	0.941514	0.982443	1.08987	1.22246	1.218	0.0693595
P56480	ATP synthase subunit beta, mitochondrial OS=Mus musculus OX=10090 GN=Atp5f1b PE=1 SV=2	Atp5f1b	56.3	74.7	244	28	28	28	35	38	33	46	47	45	28	28	26	27	28	27	28	28	26	27	28	27	28	28	26	27	28	27	1523800000	1582200000	1761800000	1739400000	1620500000	1231300000	0.966572	1.00362	1.11754	1.10333	1.02791	0.781034	0.943	0.586422
P56542	Deoxyribonuclease-2-alpha OS=Mus musculus OX=10090 GN=Dnase2 PE=1 SV=1	Dnase2	38.81	17.3	17	5	5	5	4	3	4	3	2	1	5	5	4	5	4	4	5	5	4	5	4	4	5	5	4	5	4	4	70092000	84367000	67910000	46121000	43041000	48735000	1.16734	1.40508	1.131	0.768116	0.71682	0.81165	0.62	0.00345941
P56546	C-terminal-binding protein 2 OS=Mus musculus OX=10090 GN=Ctbp2 PE=1 SV=2	Ctbp2	48.956	42.5	52	13	9	13	6	8	7	9	11	11	11	12	12	13	11	13	8	9	8	9	7	9	11	12	12	13	11	13	170640000	182990000	200380000	151460000	154410000	171190000	0.992988	1.06486	1.16605	0.881376	0.898542	0.996188	0.861	0.0683743
P56565	Protein S100-A1 OS=Mus musculus OX=10090 GN=S100a1 PE=1 SV=2	S100a1	10.505	33	15	3	3	3	3	2	2	2	3	3	3	2	2	3	3	3	3	2	2	3	3	3	3	2	2	3	3	3	33923000	25710000	22219000	19564000	20170000	28298000	1.35797	1.0292	0.889448	0.783166	0.807424	1.1328	0.831	0.344157
P56671	Myc-associated zinc finger protein OS=Mus musculus OX=10090 GN=Maz PE=1 SV=1	Maz	48.769	5	4	2	2	2	1	0	0	2	1	0	2	0	2	2	1	0	2	0	2	2	1	0	2	0	2	2	1	0	34847000	0	31287000	25201000	0	0	1.14459		1.02766	0.827755			0.762
P56812	Programmed cell death protein 5 OS=Mus musculus OX=10090 GN=Pdcd5 PE=1 SV=3	Pdcd5	14.275	55.6	39	7	7	7	7	6	6	7	7	6	7	7	6	6	7	7	7	7	6	6	7	7	7	7	6	6	7	7	114370000	127950000	126860000	92768000	117560000	110640000	0.994308	1.11237	1.10289	0.806505	1.02204	0.961881	0.869	0.145764
P56873	Protein ZNRD2 OS=Mus musculus OX=10090 GN=Znrd2 PE=1 SV=1	Znrd2	21.336	64.8	36	7	7	7	4	4	4	7	9	8	6	5	4	7	7	7	6	5	4	7	7	7	6	5	4	7	7	7	77909000	73597000	103070000	82819000	98656000	113330000	0.850874	0.803781	1.12567	0.904498	1.07746	1.23772	1.158	0.339346
P56959	RNA-binding protein FUS OS=Mus musculus OX=10090 GN=Fus PE=1 SV=1	Fus	52.673	23.4	77	12	12	12	12	10	10	15	14	16	11	11	12	11	12	11	11	11	12	11	12	11	11	11	12	11	12	11	449700000	443180000	381510000	527040000	520050000	612020000	0.919789	0.906453	0.780317	1.07797	1.06368	1.25179	1.302	0.0235644
P56960	Exosome component 10 OS=Mus musculus OX=10090 GN=Exosc10 PE=1 SV=2	Exosc10	100.94	25.4	37	15	15	15	6	4	5	11	8	3	11	12	11	14	13	8	11	12	11	14	13	8	11	12	11	14	13	8	283440000	234750000	253640000	187910000	193460000	176090000	1.27936	1.05959	1.14485	0.848167	0.873218	0.794815	0.722	0.00622835
P57080	Ubiquitin carboxyl-terminal hydrolase 25 OS=Mus musculus OX=10090 GN=Usp25 PE=1 SV=2	Usp25	121.42	11.1	9	8	8	8	1	0	0	2	4	2	2	2	2	3	5	5	2	2	2	3	5	5	2	2	2	3	5	5	0	23438000	0	18631000	32060000	28844000		0.910452		0.723724	1.24537	1.12045	1.131
P57716	Nicastrin OS=Mus musculus OX=10090 GN=Ncstn PE=1 SV=3	Ncstn	78.491	18.6	44	9	9	9	7	9	8	7	7	6	7	7	9	8	8	7	7	7	9	8	8	7	7	7	9	8	8	7	99869000	98722000	87878000	69734000	75337000	48250000	1.24891	1.23456	1.09896	0.872057	0.942125	0.603389	0.675	0.0460781
P57725	SAM domain-containing protein SAMSN-1 OS=Mus musculus OX=10090 GN=Samsn1 PE=1 SV=2	Samsn1	41.601	4.3	1	1	1	1	0	0	0	0	0	1	1	1	0	1	1	1	1	1	0	1	1	1	1	1	0	1	1	1	0	0	0	0	0	0
P57746	V-type proton ATPase subunit D OS=Mus musculus OX=10090 GN=Atp6v1d PE=1 SV=1	Atp6v1d	28.369	46.6	35	9	9	9	7	6	6	7	4	5	8	8	7	7	8	7	8	8	7	7	8	7	8	8	7	7	8	7	64960000	52871000	55071000	42178000	40606000	33117000	1.34957	1.09842	1.14412	0.876265	0.843606	0.688019	0.67	0.0148896
P57759	Endoplasmic reticulum resident protein 29 OS=Mus musculus OX=10090 GN=Erp29 PE=1 SV=2	Erp29	28.823	46.9	72	12	12	12	11	11	12	12	12	14	10	10	10	12	11	12	10	10	10	12	11	12	10	10	10	12	11	12	558740000	601620000	619810000	516490000	588740000	590400000	0.964509	1.03853	1.06993	0.891576	1.0163	1.01916	0.953	0.408717
P57776	Elongation factor 1-delta OS=Mus musculus OX=10090 GN=Eef1d PE=1 SV=3	Eef1d	31.293	59.8	48	14	12	14	9	8	7	9	7	8	13	13	14	13	13	13	11	11	12	11	11	11	13	13	14	13	13	13	1094900000	1053900000	1109300000	1234900000	1156200000	1394200000	0.932703	0.897777	0.94497	1.05196	0.984922	1.18766	1.162	0.0609909
P57780	Alpha-actinin-4 OS=Mus musculus OX=10090 GN=Actn4 PE=1 SV=1	Actn4	104.98	71.8	354	55	36	55	64	56	61	54	54	65	52	53	54	53	54	54	33	34	35	35	36	35	52	53	54	53	54	54	624150000	611880000	618670000	548050000	532760000	636650000	1.04836	1.02775	1.03915	0.920535	0.894854	1.06935	0.926	0.223648
P57784	U2 small nuclear ribonucleoprotein A' OS=Mus musculus OX=10090 GN=Snrpa1 PE=1 SV=2	Snrpa1	28.357	44.3	46	10	10	10	8	6	8	8	7	9	10	9	9	8	9	9	10	9	9	8	9	9	10	9	9	8	9	9	205050000	215330000	200570000	159180000	155390000	154910000	1.12827	1.18484	1.10362	0.875875	0.85502	0.852379	0.756	0.000249624
P57787	Monocarboxylate transporter 4 OS=Mus musculus OX=10090 GN=Slc16a3 PE=1 SV=1	Slc16a3	50.373	22.8	18	7	7	7	5	5	4	2	0	2	7	7	6	5	5	2	7	7	6	5	5	2	7	7	6	5	5	2	366850000	342810000	314470000	187270000	172130000	105480000	1.47823	1.38136	1.26716	0.754609	0.693602	0.425034	0.454	0.0113792
P58021	Transmembrane 9 superfamily member 2 OS=Mus musculus OX=10090 GN=Tm9sf2 PE=1 SV=1	Tm9sf2	75.329	23.7	60	13	13	13	12	10	7	13	11	7	10	10	10	13	12	11	10	10	10	13	12	11	10	10	10	13	12	11	108680000	95317000	93824000	105170000	99774000	59264000	1.16023	1.01757	1.00163	1.12275	1.06515	0.632679	0.887	0.474739
P58044	Isopentenyl-diphosphate Delta-isomerase 1 OS=Mus musculus OX=10090 GN=Idi1 PE=1 SV=1	Idi1	26.289	49.3	50	10	10	10	7	8	6	8	11	10	10	9	9	10	9	10	10	9	9	10	9	10	10	9	9	10	9	10	108100000	110180000	99554000	132550000	161310000	165340000	0.834713	0.850774	0.768723	1.02351	1.24558	1.2767	1.445	0.0089231
P58058	NAD kinase OS=Mus musculus OX=10090 GN=Nadk PE=1 SV=2	Nadk	48.597	33.3	41	10	10	10	4	5	3	9	10	10	5	7	5	9	9	9	5	7	5	9	9	9	5	7	5	9	9	9	39712000	39646000	31423000	66004000	57863000	65126000	0.794839	0.793518	0.628934	1.32107	1.15813	1.3035	1.706	0.00366152
P58059	28S ribosomal protein S21, mitochondrial OS=Mus musculus OX=10090 GN=Mrps21 PE=1 SV=1	Mrps21	10.561	31	8	2	2	2	1	1	1	2	2	1	2	2	2	2	2	2	2	2	2	2	2	2	2	2	2	2	2	2	51297000	41897000	40042000	41260000	42117000	44198000	1.1801	0.963847	0.921173	0.949193	0.968909	1.01678	0.958	0.655655
P58064	28S ribosomal protein S6, mitochondrial OS=Mus musculus OX=10090 GN=Mrps6 PE=1 SV=3	Mrps6	14.308	25.6	6	3	3	3	1	0	0	3	2	0	3	3	1	3	2	3	3	3	1	3	2	3	3	3	1	3	2	3	39525000	40497000	0	57887000	54932000	37145000	0.859291	0.880423		1.25849	1.19425	0.807549	1.249	0.341451
P58242	Acid sphingomyelinase-like phosphodiesterase 3b OS=Mus musculus OX=10090 GN=Smpdl3b PE=1 SV=1	Smpdl3b	51.599	27	34	8	8	8	4	4	5	7	8	6	6	8	7	8	8	7	6	8	7	8	8	7	6	8	7	8	8	7	66682000	67924000	68970000	71628000	70637000	56005000	0.995635	1.01418	1.0298	1.06948	1.05469	0.836216	0.974	0.706644
P58252	Elongation factor 2 OS=Mus musculus OX=10090 GN=Eef2 PE=1 SV=2	Eef2	95.313	69.7	363	54	53	54	67	59	52	60	63	62	54	51	52	51	53	54	53	50	51	50	52	53	54	51	52	51	53	54	2277800000	2219000000	1976800000	2001000000	1981500000	2269400000	1.07397	1.04625	0.93205	0.94346	0.934266	1.07001	0.966	0.601628
P58281	Dynamin-like 120 kDa protein, mitochondrial OS=Mus musculus OX=10090 GN=Opa1 PE=1 SV=1	Opa1	111.34	17.2	20	11	11	11	4	3	2	5	3	3	6	7	8	11	9	7	6	7	8	11	9	7	6	7	8	11	9	7	59985000	42784000	57286000	51898000	46265000	33236000	1.23488	0.88077	1.17931	1.06839	0.952432	0.684211	0.821	0.298031
P58389	Serine/threonine-protein phosphatase 2A activator OS=Mus musculus OX=10090 GN=Ptpa PE=1 SV=1	Ptpa	36.71	55.4	52	11	11	11	6	10	6	10	10	10	10	11	9	10	10	10	10	11	9	10	10	10	10	11	9	10	10	10	121250000	134350000	96218000	108820000	117320000	123270000	1.03747	1.14956	0.823281	0.931109	1.00384	1.05475	0.993	0.990354
P58404	Striatin-4 OS=Mus musculus OX=10090 GN=Strn4 PE=1 SV=2	Strn4	81.644	12.8	2	5	3	3	0	0	0	0	1	1	3	4	3	2	2	4	2	2	2	0	1	2	2	2	2	0	1	2	0	0	0	0	0	0
P58681	Toll-like receptor 7 OS=Mus musculus OX=10090 GN=Tlr7 PE=1 SV=1	Tlr7	121.84	25.8	65	21	21	21	7	9	9	18	14	8	15	14	16	19	18	14	15	14	16	19	18	14	15	14	16	19	18	14	244340000	229490000	208470000	249650000	272990000	155580000	1.07756	1.01207	0.919369	1.10098	1.20391	0.68612	0.994	0.865746
P58742	Aladin OS=Mus musculus OX=10090 GN=Aaas PE=1 SV=1	Aaas	59.43	37.5	46	13	13	13	7	7	5	10	7	10	10	10	11	10	10	11	10	10	11	10	10	11	10	10	11	10	10	11	49566000	53876000	55333000	50780000	50435000	49578000	0.960681	1.04422	1.07246	0.98421	0.977524	0.960913	0.95	0.210307
P58771	Tropomyosin alpha-1 chain OS=Mus musculus OX=10090 GN=Tpm1 PE=1 SV=1	Tpm1	32.68	40.1	26	16	6	9	2	3	2	12	3	4	11	11	11	16	11	11	5	5	5	6	5	5	5	5	5	9	5	5	98283000	127550000	105840000	205220000	86893000	144520000	0.76753	0.996087	0.826546	1.60264	0.678581	1.12861	1.316	0.444676
P58854	Gamma-tubulin complex component 3 OS=Mus musculus OX=10090 GN=Tubgcp3 PE=1 SV=2	Tubgcp3	103.47	3.3	4	2	2	2	0	1	0	1	1	1	2	1	1	2	2	1	2	1	1	2	2	1	2	1	1	2	2	1	0	0	0	0	0	0
P58929	Glucocorticoid modulatory element-binding protein 2 OS=Mus musculus OX=10090 GN=Gmeb2 PE=2 SV=2	Gmeb2	56.631	3.6	1	1	1	1	0	0	0	0	0	1	0	0	0	0	0	1	0	0	0	0	0	1	0	0	0	0	0	1	0	0	0	0	0	0
P59017	Bcl-2-like protein 13 OS=Mus musculus OX=10090 GN=Bcl2l13 PE=1 SV=2	Bcl2l13	46.719	18.2	13	5	5	5	1	2	3	3	3	1	4	4	5	5	5	5	4	4	5	5	5	5	4	4	5	5	5	5	33444000	38087000	39525000	35279000	36989000	21064000	0.98178	1.11808	1.16029	1.03565	1.08585	0.618353	0.84	0.342062
P59048	p53 and DNA damage-regulated protein 1 OS=Mus musculus OX=10090 GN=Pdrg1 PE=2 SV=1	Pdrg1	15.382	9.8	1	1	1	1	0	0	0	0	0	1	0	1	0	1	1	1	0	1	0	1	1	1	0	1	0	1	1	1	0	0	0	0	0	0
P59108	Copine-2 OS=Mus musculus OX=10090 GN=Cpne2 PE=1 SV=1	Cpne2	61.035	14.4	11	5	4	4	0	1	2	3	2	3	5	5	4	4	3	5	4	4	3	3	2	4	4	4	3	3	2	4	29862000	30691000	25572000	31373000	35368000	37775000	0.93984	0.965931	0.804822	0.987395	1.11313	1.18888	1.214	0.0693528
P59235	Nucleoporin Nup43 OS=Mus musculus OX=10090 GN=Nup43 PE=1 SV=2	Nup43	41.989	27.4	20	6	6	6	2	2	3	3	4	6	5	5	5	5	5	6	5	5	5	5	5	6	5	5	5	5	5	6	51153000	47211000	63589000	49567000	55671000	53432000	0.957255	0.883486	1.18998	0.927575	1.0418	0.999903	0.98	0.893635
P59325	Eukaryotic translation initiation factor 5 OS=Mus musculus OX=10090 GN=Eif5 PE=1 SV=1	Eif5	48.968	35.2	49	12	12	12	8	9	7	9	6	10	10	10	11	11	11	12	10	10	11	11	11	12	10	10	11	11	11	12	122020000	121260000	99445000	97553000	104900000	122470000	1.09657	1.08974	0.893689	0.876687	0.942712	1.10061	0.948	0.603249
P59328	WD repeat and HMG-box DNA-binding protein 1 OS=Mus musculus OX=10090 GN=Wdhd1 PE=1 SV=2	Wdhd1	124.25	20.1	35	17	17	17	3	3	1	6	10	12	9	9	8	12	17	15	9	9	8	12	17	15	9	9	8	12	17	15	32730000	34894000	32928000	30971000	32370000	38638000	0.969629	1.03374	0.975495	0.917519	0.958964	1.14465	1.014	0.895637
P59438	Hermansky-Pudlak syndrome 5 protein homolog OS=Mus musculus OX=10090 GN=Hps5 PE=1 SV=2	Hps5	126.34	1	4	1	1	1	0	1	1	0	1	1	1	1	1	1	1	1	1	1	1	1	1	1	1	1	1	1	1	1	0	0	0	0	0	0
P59708	Splicing factor 3B subunit 6 OS=Mus musculus OX=10090 GN=Sf3b6 PE=1 SV=1	Sf3b6	14.585	60	28	7	7	7	3	6	4	5	3	7	7	7	7	7	6	6	7	7	7	7	6	6	7	7	7	7	6	6	100570000	128720000	97148000	116070000	109060000	109240000	0.913155	1.16875	0.882084	1.05389	0.990242	0.991877	1.024	0.745454
P59999	Actin-related protein 2/3 complex subunit 4 OS=Mus musculus OX=10090 GN=Arpc4 PE=1 SV=3	Arpc4	19.667	53	33	8	8	8	5	4	5	7	7	5	8	7	6	8	8	8	8	7	6	8	8	8	8	7	6	8	8	8	313760000	357680000	280450000	295220000	280740000	281830000	1.04027	1.18589	0.929833	0.978803	0.930794	0.934408	0.901	0.240189
P60003	Transcription elongation factor 1 homolog OS=Mus musculus OX=10090 GN=Elof1 PE=1 SV=1	Elof1	9.4618	21.7	5	1	1	1	1	1	0	1	1	1	1	1	1	1	1	1	1	1	1	1	1	1	1	1	1	1	1	1	0	0	0	0	0	0
P60060	Protein transport protein Sec61 subunit gamma OS=Mus musculus OX=10090 GN=Sec61g PE=3 SV=1	Sec61g	7.7412	36.8	10	2	2	2	1	2	2	2	1	2	2	2	2	2	2	2	2	2	2	2	2	2	2	2	2	2	2	2	52185000	79532000	53627000	66391000	74588000	54114000	0.823027	1.25433	0.845769	1.04707	1.17635	0.85345	1.053	0.72719
P60122	RuvB-like 1 OS=Mus musculus OX=10090 GN=Ruvbl1 PE=1 SV=1	Ruvbl1	50.213	62.7	82	21	21	21	12	12	12	13	15	18	16	17	18	19	19	20	16	17	18	19	19	20	16	17	18	19	19	20	226900000	244120000	243310000	219750000	226530000	251120000	0.964349	1.03754	1.03409	0.93396	0.962776	1.06729	0.976	0.62128
P60229	Eukaryotic translation initiation factor 3 subunit E OS=Mus musculus OX=10090 GN=Eif3e PE=1 SV=1	Eif3e	52.22	58.9	119	23	23	23	18	20	15	21	22	23	22	21	19	22	22	21	22	21	19	22	22	21	22	21	19	22	22	21	214080000	225390000	188460000	199450000	189610000	230940000	1.02929	1.08367	0.906109	0.958948	0.911638	1.11035	0.987	0.873826
P60335	Poly(rC)-binding protein 1 OS=Mus musculus OX=10090 GN=Pcbp1 PE=1 SV=1	Pcbp1	37.497	80.1	80	17	13	17	11	12	12	15	15	15	16	16	15	17	17	17	13	12	12	13	13	13	16	16	15	17	17	17	1375600000	1351500000	1238100000	1149700000	1133300000	1297100000	1.09387	1.07471	0.984533	0.914238	0.901197	1.03145	0.903	0.128064
P60521	Gamma-aminobutyric acid receptor-associated protein-like 2 OS=Mus musculus OX=10090 GN=Gabarapl2 PE=1 SV=1	Gabarapl2	13.667	35.9	14	4	4	4	1	2	1	2	3	5	3	3	3	4	4	4	3	3	3	4	4	4	3	3	3	4	4	4	46227000	36890000	42491000	43424000	44868000	42981000	1.07973	0.861644	0.992467	1.01426	1.04799	1.00391	1.045	0.511922
P60603	Reactive oxygen species modulator 1 OS=Mus musculus OX=10090 GN=Romo1 PE=2 SV=1	Romo1	8.1828	21.5	4	1	1	1	1	1	0	1	1	0	1	1	1	1	1	0	1	1	1	1	1	0	1	1	1	1	1	0	0	0	0	0	0	0
P60605	Ubiquitin-conjugating enzyme E2 G2 OS=Mus musculus OX=10090 GN=Ube2g2 PE=1 SV=1	Ube2g2	18.566	27.9	5	3	3	3	0	0	0	1	2	2	2	2	2	3	3	3	2	2	2	3	3	3	2	2	2	3	3	3	0	0	0	49263000	47246000	68032000				0.89819	0.861414	1.2404
P60670	Nuclear protein localization protein 4 homolog OS=Mus musculus OX=10090 GN=Nploc4 PE=1 SV=3	Nploc4	68.016	38.8	46	14	14	14	5	7	7	6	9	12	8	8	9	11	14	13	8	8	9	11	14	13	8	8	9	11	14	13	61540000	70098000	69075000	68368000	74459000	76196000	0.879696	1.00203	0.987406	0.9773	1.06437	1.0892	1.091	0.170961
P60710	Actin, cytoplasmic 1 OS=Mus musculus OX=10090 GN=Actb PE=1 SV=1	Actb	41.736	78.1	0	27	1	1	0	0	0	0	0	0	25	23	25	27	25	24	1	1	1	1	1	1	1	1	1	1	1	1	0	0	0	0	0	0
P60762	Mortality factor 4-like protein 1 OS=Mus musculus OX=10090 GN=Morf4l1 PE=1 SV=2	Morf4l1	41.492	13.8	6	4	4	4	1	0	0	1	2	2	2	0	2	3	3	4	2	0	2	3	3	4	2	0	2	3	3	4	22925000	0	20128000	16200000	22504000	27988000	1.04447		0.917035	0.738075	1.02529	1.27514	1.033	0.966341
P60766	Cell division control protein 42 homolog OS=Mus musculus OX=10090 GN=Cdc42 PE=1 SV=2	Cdc42	21.258	63.9	60	11	10	10	10	8	11	10	11	10	11	10	11	10	11	10	10	9	10	9	10	9	10	9	10	9	10	9	929500000	837070000	816190000	810650000	760220000	367380000	1.23357	1.11091	1.0832	1.07584	1.00892	0.487564	0.75	0.251814
P60840	Alpha-endosulfine OS=Mus musculus OX=10090 GN=Ensa PE=1 SV=1	Ensa	13.335	44.6	12	4	3	3	4	0	0	3	2	3	4	3	3	3	3	3	3	2	2	2	2	2	3	2	2	2	2	2	45850000	48862000	41301000	53215000	48617000	52145000	0.948653	1.01097	0.854533	1.10104	1.0059	1.0789	1.132	0.088696
P60843	Eukaryotic initiation factor 4A-I OS=Mus musculus OX=10090 GN=Eif4a1 PE=1 SV=1	Eif4a1	46.153	64.5	187	28	23	28	28	27	25	35	35	37	25	28	27	27	28	28	21	23	23	22	23	23	25	28	27	27	28	28	1540700000	1512300000	1583400000	1378700000	1411700000	1687400000	1.01426	0.995567	1.04237	0.907617	0.929341	1.11084	0.966	0.583818
P60867	40S ribosomal protein S20 OS=Mus musculus OX=10090 GN=Rps20 PE=1 SV=1	Rps20	13.373	29.4	52	5	5	5	8	8	9	9	8	10	5	5	5	5	5	5	5	5	5	5	5	5	5	5	5	5	5	5	828690000	773630000	945770000	743340000	738090000	646790000	1.06326	0.992616	1.21348	0.953752	0.947016	0.829872	0.835	0.0741183
P60898	DNA-directed RNA polymerase II subunit RPB9 OS=Mus musculus OX=10090 GN=Polr2i PE=1 SV=1	Polr2i	14.523	56.8	14	5	5	5	1	3	2	1	3	4	3	3	2	4	4	5	3	3	2	4	4	5	3	3	2	4	4	5	68720000	85379000	45387000	75774000	63307000	80622000	0.983614	1.22206	0.64964	1.08458	0.906135	1.15397	1.101	0.565891
P60904	DnaJ homolog subfamily C member 5 OS=Mus musculus OX=10090 GN=Dnajc5 PE=1 SV=1	Dnajc5	22.101	32.8	7	3	3	3	0	1	0	1	5	0	1	2	3	3	3	2	1	2	3	3	3	2	1	2	3	3	3	2	32809000	32189000	40812000	41276000	50974000	31183000	0.858713	0.842486	1.06818	1.08032	1.33415	0.816156	1.167	0.434544
P61021	Ras-related protein Rab-5B OS=Mus musculus OX=10090 GN=Rab5b PE=1 SV=1	Rab5b	23.707	27.9	2	5	2	2	0	0	0	2	0	0	5	5	5	5	5	4	2	2	2	2	2	1	2	2	2	2	2	1	25568000	22694000	23680000	25795000	24502000	0	1.04582	0.928263	0.968594	1.0551	1.00222		1.049	0.395309
P61022	Calcineurin B homologous protein 1 OS=Mus musculus OX=10090 GN=Chp1 PE=1 SV=2	Chp1	22.432	17.9	8	3	3	3	2	0	2	2	2	0	3	1	3	3	3	1	3	1	3	3	3	1	3	1	3	3	3	1	60727000	0	62043000	50718000	49484000	0	1.08941		1.11302	0.909854	0.887717		0.816	0.0063982
P61025	Cyclin-dependent kinases regulatory subunit 1 OS=Mus musculus OX=10090 GN=Cks1b PE=3 SV=1	Cks1b	9.6601	32.9	10	2	2	2	1	0	2	3	2	2	2	1	2	2	2	2	2	1	2	2	2	2	2	1	2	2	2	2	49299000	0	47605000	59815000	62827000	61724000	0.876364		0.846251	1.0633	1.11685	1.09724	1.268	0.00185152
P61027	Ras-related protein Rab-10 OS=Mus musculus OX=10090 GN=Rab10 PE=1 SV=1	Rab10	22.541	32.5	32	7	6	6	7	4	6	7	3	5	6	6	6	7	7	7	5	5	5	6	6	6	5	5	5	6	6	6	193410000	176780000	176290000	187620000	182250000	83235000	1.16094	1.06112	1.05818	1.12619	1.09395	0.499617	0.829	0.403405
P61028	Ras-related protein Rab-8B OS=Mus musculus OX=10090 GN=Rab8b PE=1 SV=1	Rab8b	23.603	36.2	24	7	5	6	4	3	2	5	7	3	6	4	4	7	7	5	4	2	3	5	5	3	5	3	3	6	6	4	124670000	95105000	169190000	148930000	130600000	53160000	1.03653	0.790724	1.40668	1.23824	1.08584	0.441984	0.855	0.576655
P61079	Ubiquitin-conjugating enzyme E2 D3 OS=Mus musculus OX=10090 GN=Ube2d3 PE=1 SV=1	Ube2d3	16.687	40.8	17	4	1	4	3	3	4	3	1	3	4	4	4	4	4	4	1	1	1	1	1	1	4	4	4	4	4	4	340870000	317600000	190870000	279720000	323720000	331980000	1.14594	1.06771	0.641666	0.940362	1.08828	1.11605	1.101	0.547302
P61082	NEDD8-conjugating enzyme Ubc12 OS=Mus musculus OX=10090 GN=Ube2m PE=1 SV=1	Ube2m	20.9	42.1	38	7	7	7	7	6	7	6	6	6	7	7	7	7	7	7	7	7	7	7	7	7	7	7	7	7	7	7	211620000	205080000	212380000	168420000	165990000	179970000	1.11042	1.0761	1.11441	0.883739	0.870988	0.944344	0.818	0.00177515
P61087	Ubiquitin-conjugating enzyme E2 K OS=Mus musculus OX=10090 GN=Ube2k PE=1 SV=3	Ube2k	22.406	78	71	13	13	13	10	11	14	12	12	12	10	11	12	13	12	12	10	11	12	13	12	12	10	11	12	13	12	12	234080000	247820000	251500000	254020000	254440000	271550000	0.928023	0.982496	0.997086	1.00708	1.00874	1.07658	1.064	0.117946
P61089	Ubiquitin-conjugating enzyme E2 N OS=Mus musculus OX=10090 GN=Ube2n PE=1 SV=1	Ube2n	17.138	76.3	37	9	9	9	5	6	5	7	9	5	8	9	7	9	9	9	8	9	7	9	9	9	8	9	7	9	9	9	625790000	606590000	526200000	548600000	621080000	673620000	1.04244	1.01046	0.876542	0.913856	1.03459	1.12211	1.048	0.593925
P61161	Actin-related protein 2 OS=Mus musculus OX=10090 GN=Actr2 PE=1 SV=1	Actr2	44.76	47.5	68	16	16	16	9	9	9	14	14	13	16	14	16	16	15	16	16	14	16	16	15	16	16	14	16	16	15	16	319850000	353320000	327780000	370040000	410490000	372280000	0.891046	0.984288	0.913138	1.03087	1.14355	1.03711	1.152	0.0351047
P61164	Alpha-centractin OS=Mus musculus OX=10090 GN=Actr1a PE=1 SV=1	Actr1a	42.613	60.9	84	17	8	17	13	14	9	14	16	18	13	14	12	16	17	17	6	7	5	8	8	8	13	14	12	16	17	17	137240000	165220000	150840000	150790000	156600000	172130000	0.882743	1.06271	0.970219	0.969898	1.00727	1.10716	1.058	0.435572
P61202	COP9 signalosome complex subunit 2 OS=Mus musculus OX=10090 GN=Cops2 PE=1 SV=1	Cops2	51.596	44.5	64	16	16	16	10	7	4	14	12	17	13	11	11	15	12	16	13	11	11	15	12	16	13	11	11	15	12	16	60348000	64239000	57937000	54978000	57510000	71903000	0.986844	1.05047	0.947418	0.899031	0.940436	1.1758	1.01	0.96569
P61211	ADP-ribosylation factor-like protein 1 OS=Mus musculus OX=10090 GN=Arl1 PE=1 SV=1	Arl1	20.411	60.8	33	8	8	8	5	10	5	6	4	3	6	7	6	7	4	5	6	7	6	7	4	5	6	7	6	7	4	5	70474000	69603000	70211000	69283000	72076000	56252000	1.03664	1.02383	1.03277	1.01912	1.0602	0.82744	0.94	0.427368
P61222	ATP-binding cassette sub-family E member 1 OS=Mus musculus OX=10090 GN=Abce1 PE=1 SV=1	Abce1	67.314	54.8	120	27	27	27	20	16	17	25	22	20	24	24	22	24	23	24	24	24	22	24	23	24	24	24	22	24	23	24	178440000	179940000	161380000	196310000	192380000	203200000	0.963109	0.971205	0.87103	1.05956	1.03835	1.09675	1.139	0.0271637
P61226	Ras-related protein Rap-2b OS=Mus musculus OX=10090 GN=Rap2b PE=1 SV=1	Rap2b	20.504	53.6	7	6	2	2	1	2	1	1	1	1	5	5	5	5	6	5	2	2	2	2	2	1	2	2	2	2	2	1	32734000	33460000	35356000	31957000	25979000	0	1.02623	1.04899	1.10844	1.00188	0.81446		0.856	0.147346
P61255	60S ribosomal protein L26 OS=Mus musculus OX=10090 GN=Rpl26 PE=1 SV=1	Rpl26	17.258	39.3	22	7	7	7	5	3	4	3	3	4	7	7	7	7	7	7	7	7	7	7	7	7	7	7	7	7	7	7	562600000	496800000	765820000	336490000	370010000	417120000	1.14472	1.01084	1.55821	0.684656	0.752859	0.848713	0.616	0.0298094
P61290	Proteasome activator complex subunit 3 OS=Mus musculus OX=10090 GN=Psme3 PE=1 SV=1	Psme3	29.506	45.3	57	12	12	12	8	9	8	10	11	11	10	10	11	11	11	12	10	10	11	11	11	12	10	10	11	11	11	12	188130000	183060000	192800000	180870000	189990000	191450000	1.0022	0.975193	1.02708	0.963527	1.01211	1.01989	0.997	0.90125
P61327	Protein mago nashi homolog OS=Mus musculus OX=10090 GN=Magoh PE=2 SV=1	Magoh	17.163	68.5	54	9	9	9	10	7	6	11	10	10	8	7	6	7	8	9	8	7	6	7	8	9	8	7	6	7	8	9	217390000	220380000	230520000	248590000	237550000	262340000	0.920643	0.933306	0.976249	1.05278	1.00602	1.11101	1.12	0.0286813
P61358	60S ribosomal protein L27 OS=Mus musculus OX=10090 GN=Rpl27 PE=1 SV=2	Rpl27	15.798	51.5	53	8	8	8	8	8	8	9	10	10	8	8	8	8	8	8	8	8	8	8	8	8	8	8	8	8	8	8	1161200000	968440000	1350800000	687790000	864220000	1000000000	1.15495	0.963231	1.34353	0.68409	0.859571	0.994621	0.733	0.0977224
P61514	60S ribosomal protein L37a OS=Mus musculus OX=10090 GN=Rpl37a PE=1 SV=2	Rpl37a	10.275	52.2	18	5	5	5	2	3	4	2	2	5	4	4	4	5	4	5	4	4	4	5	4	5	4	4	4	5	4	5	439450000	512110000	270230000	758900000	736700000	738400000	0.76298	0.889134	0.469178	1.31761	1.27907	1.28202	1.828	0.0296936
P61600	N-alpha-acetyltransferase 20 OS=Mus musculus OX=10090 GN=Naa20 PE=1 SV=1	Naa20	20.368	29.2	15	4	4	4	2	2	4	1	3	3	4	4	4	3	3	4	4	4	4	3	3	4	4	4	4	3	3	4	48457000	39857000	49116000	36774000	34923000	47171000	1.13439	0.933062	1.14982	0.860888	0.817556	1.10428	0.865	0.262638
P61620	Protein transport protein Sec61 subunit alpha isoform 1 OS=Mus musculus OX=10090 GN=Sec61a1 PE=1 SV=2	Sec61a1	52.264	15.8	29	6	6	6	7	8	4	5	5	0	6	6	5	5	5	1	6	6	5	5	5	1	6	6	5	5	5	1	209590000	166900000	147700000	194230000	159110000	0	1.1942	0.950965	0.841567	1.10669	0.906579		1.011	0.919156
P61750	ADP-ribosylation factor 4 OS=Mus musculus OX=10090 GN=Arf4 PE=1 SV=2	Arf4	20.396	66.1	13	8	3	3	1	1	1	3	4	3	7	6	7	8	8	8	2	1	2	3	3	3	2	1	2	3	3	3	261910000	0	175060000	352670000	290290000	327100000	0.930719		0.622091	1.25324	1.03157	1.16238	1.48	0.0917767
P61759	Prefoldin subunit 3 OS=Mus musculus OX=10090 GN=Vbp1 PE=1 SV=2	Vbp1	22.435	49	31	8	8	8	4	6	4	5	6	6	6	8	7	7	8	7	6	8	7	7	8	7	6	8	7	7	8	7	108700000	105420000	86029000	125870000	111730000	130290000	0.97629	0.946831	0.77267	1.1305	1.0035	1.1702	1.226	0.0762141
P61804	Dolichyl-diphosphooligosaccharide--protein glycosyltransferase subunit DAD1 OS=Mus musculus OX=10090 GN=Dad1 PE=1 SV=3	Dad1	12.497	28.3	18	3	3	3	5	2	3	4	4	0	3	3	3	3	3	1	3	3	3	3	3	1	3	3	3	3	3	1	248080000	152390000	224460000	159240000	164170000	0	1.30797	0.803457	1.18344	0.839572	0.865565		0.776	0.313304
P61924	Coatomer subunit zeta-1 OS=Mus musculus OX=10090 GN=Copz1 PE=1 SV=1	Copz1	20.198	32.8	24	5	5	5	4	4	4	4	4	4	5	5	5	5	5	5	5	5	5	5	5	5	5	5	5	5	5	5	138440000	159890000	181210000	153750000	158650000	164650000	0.868334	1.00287	1.1366	0.964363	0.995097	1.03273	0.995	0.996042
P61957	Small ubiquitin-related modifier 2 OS=Mus musculus OX=10090 GN=Sumo2 PE=1 SV=1	Sumo2	10.871	27.4	8	3	3	3	2	1	0	2	2	1	3	2	2	3	3	3	3	2	2	3	3	3	3	2	2	3	3	3	941700000	981930000	0	956980000	1043000000	1134400000	0.9309	0.970668		0.946004	1.03104	1.12139	1.086	0.304992
P61961	Ubiquitin-fold modifier 1 OS=Mus musculus OX=10090 GN=Ufm1 PE=1 SV=1	Ufm1	9.1175	58.8	26	4	4	4	3	4	4	4	5	6	4	4	4	4	4	4	4	4	4	4	4	4	4	4	4	4	4	4	128680000	132280000	152860000	109090000	115010000	146310000	0.984507	1.01205	1.1695	0.834628	0.87992	1.11939	0.895	0.329966
P61963	DDB1- and CUL4-associated factor 7 OS=Mus musculus OX=10090 GN=Dcaf7 PE=1 SV=1	Dcaf7	38.926	3.8	1	1	1	1	0	1	0	0	0	0	0	1	0	0	1	0	0	1	0	0	1	0	0	1	0	0	1	0	0	0	0	0	0	0
P61965	WD repeat-containing protein 5 OS=Mus musculus OX=10090 GN=Wdr5 PE=1 SV=1	Wdr5	36.588	53.6	37	10	10	10	5	3	5	6	7	11	5	3	5	9	8	10	5	3	5	9	8	10	5	3	5	9	8	10	84338000	78363000	78206000	75564000	63038000	84562000	1.09041	1.01316	1.01113	0.976971	0.815022	1.09331	0.926	0.403739
P61967	AP-1 complex subunit sigma-1A OS=Mus musculus OX=10090 GN=Ap1s1 PE=1 SV=1	Ap1s1	18.733	5.7	5	1	1	1	1	1	0	1	1	1	1	1	1	1	1	1	1	1	1	1	1	1	1	1	1	1	1	1	0	0	0	0	0	0
P61971	Nuclear transport factor 2 OS=Mus musculus OX=10090 GN=Nutf2 PE=1 SV=1	Nutf2	14.478	94.5	47	7	7	7	7	8	5	8	9	10	7	7	6	7	6	7	7	7	6	7	6	7	7	7	6	7	6	7	144680000	160000000	142520000	324720000	330670000	367280000	0.590583	0.653119	0.581766	1.3255	1.34979	1.49924	2.287	9.73574e-05
P61979	Heterogeneous nuclear ribonucleoprotein K OS=Mus musculus OX=10090 GN=Hnrnpk PE=1 SV=1	Hnrnpk	50.976	67.6	167	28	28	28	30	26	26	27	28	30	25	24	24	26	25	26	25	24	24	26	25	26	25	24	24	26	25	26	1185800000	1199100000	1072300000	1025500000	1019000000	1143200000	1.07072	1.08272	0.968231	0.925973	0.920104	1.03225	0.922	0.189733
P61982	14-3-3 protein gamma OS=Mus musculus OX=10090 GN=Ywhag PE=1 SV=2	Ywhag	28.302	77.7	64	17	12	13	11	10	8	10	13	12	17	17	17	16	17	17	12	12	12	11	12	12	13	13	13	12	13	13	861570000	848170000	807670000	766590000	889470000	1131900000	0.974375	0.959221	0.913418	0.866959	1.00593	1.2801	1.107	0.480994
P62046	Leucine-rich repeat and calponin homology domain-containing protein 1 OS=Mus musculus OX=10090 GN=Lrch1 PE=1 SV=2	Lrch1	79.075	2.3	0	1	1	1	0	0	0	0	0	0	1	0	0	1	0	0	1	0	0	1	0	0	1	0	0	1	0	0	0	0	0	0	0	0
P62073	Mitochondrial import inner membrane translocase subunit Tim10 OS=Mus musculus OX=10090 GN=Timm10 PE=1 SV=1	Timm10	10.333	32.2	11	4	4	4	1	2	1	3	1	3	2	2	2	4	4	4	2	2	2	4	4	4	2	2	2	4	4	4	96856000	102280000	113190000	113080000	73660000	113700000	0.948382	1.00149	1.10832	1.10724	0.721254	1.11331	0.962	0.727979
P62075	Mitochondrial import inner membrane translocase subunit Tim13 OS=Mus musculus OX=10090 GN=Timm13 PE=1 SV=1	Timm13	10.458	69.5	25	5	5	5	4	4	4	5	5	3	5	5	5	5	5	4	5	5	5	5	5	4	5	5	5	5	5	4	368310000	337960000	317240000	447680000	437330000	400040000	0.957246	0.878366	0.824514	1.16353	1.13663	1.03971	1.256	0.0144225
P62077	Mitochondrial import inner membrane translocase subunit Tim8 B OS=Mus musculus OX=10090 GN=Timm8b PE=1 SV=1	Timm8b	9.2864	80.7	30	6	6	6	4	4	5	5	6	6	6	6	6	5	6	6	6	6	6	5	6	6	6	6	6	5	6	6	125060000	116380000	120750000	105500000	94212000	100770000	1.13233	1.05373	1.0933	0.955224	0.853019	0.912397	0.83	0.00851475
P62082	40S ribosomal protein S7 OS=Mus musculus OX=10090 GN=Rps7 PE=2 SV=1	Rps7	22.127	67	57	15	15	15	8	11	9	10	9	10	13	14	13	12	12	14	13	14	13	12	12	14	13	14	13	12	12	14	2065700000	1665800000	1789900000	1456600000	1443400000	1452000000	1.25531	1.0123	1.08771	0.885166	0.877145	0.882371	0.788	0.020907
P62137	Serine/threonine-protein phosphatase PP1-alpha catalytic subunit OS=Mus musculus OX=10090 GN=Ppp1ca PE=1 SV=1	Ppp1ca	37.54	75.8	116	20	7	20	16	17	19	20	22	22	18	17	18	18	17	19	5	5	6	5	5	6	18	17	18	18	17	19	405890000	400260000	342580000	402600000	423050000	449560000	1.0047	0.990767	0.847991	0.996559	1.04718	1.1128	1.11	0.166818
P62141	Serine/threonine-protein phosphatase PP1-beta catalytic subunit OS=Mus musculus OX=10090 GN=Ppp1cb PE=1 SV=3	Ppp1cb	37.186	73.7	45	18	7	8	6	6	7	9	7	10	17	16	17	16	17	18	6	5	6	5	6	7	7	6	7	6	7	8	117380000	123740000	103950000	114570000	118760000	117770000	1.01165	1.06646	0.895902	0.987431	1.02354	1.01501	1.017	0.725828
P62192	26S proteasome regulatory subunit 4 OS=Mus musculus OX=10090 GN=Psmc1 PE=1 SV=1	Psmc1	49.184	53.9	97	19	19	19	14	13	13	21	18	18	17	15	14	17	17	19	17	15	14	17	17	19	17	15	14	17	17	19	234480000	249110000	237730000	293160000	286940000	300610000	0.878186	0.932979	0.890358	1.09796	1.07466	1.12586	1.221	0.000922848
P62196	26S proteasome regulatory subunit 8 OS=Mus musculus OX=10090 GN=Psmc5 PE=1 SV=1	Psmc5	45.626	67.2	126	25	25	25	16	16	19	24	26	25	19	20	20	21	23	23	19	20	20	21	23	23	19	20	20	21	23	23	184960000	183610000	186830000	188810000	197190000	213010000	0.961322	0.954306	0.971041	0.981332	1.02489	1.10711	1.079	0.105123
P62242	40S ribosomal protein S8 OS=Mus musculus OX=10090 GN=Rps8 PE=1 SV=2	Rps8	24.205	58.7	61	13	13	13	9	11	7	13	10	11	13	13	13	12	12	13	13	13	13	12	12	13	13	13	13	12	12	13	1511500000	1459900000	1523300000	997930000	1018200000	1296800000	1.16156	1.1219	1.17062	0.766888	0.782465	0.996564	0.737	0.0214918
P62245	40S ribosomal protein S15a OS=Mus musculus OX=10090 GN=Rps15a PE=1 SV=2	Rps15a	14.839	65.4	51	8	8	8	8	9	7	9	9	9	8	8	8	7	8	8	8	8	8	7	8	8	8	8	8	7	8	8	827260000	607570000	559250000	912800000	855730000	583230000	1.14214	0.83883	0.772118	1.26024	1.18145	0.805225	1.179	0.430319
P62254	Ubiquitin-conjugating enzyme E2 G1 OS=Mus musculus OX=10090 GN=Ube2g1 PE=1 SV=3	Ube2g1	19.509	5.9	2	1	1	1	1	0	1	0	0	0	1	1	1	1	1	1	1	1	1	1	1	1	1	1	1	1	1	1	0	0	0	0	0	0
P62259	14-3-3 protein epsilon OS=Mus musculus OX=10090 GN=Ywhae PE=1 SV=1	Ywhae	29.174	77.6	143	25	22	25	20	25	18	28	26	26	21	22	22	25	24	24	18	19	19	22	21	21	21	22	22	25	24	24	3891700000	3814300000	4082500000	4126600000	4556900000	4992300000	0.916978	0.898741	0.961935	0.972326	1.07371	1.17631	1.16	0.0674153
P62264	40S ribosomal protein S14 OS=Mus musculus OX=10090 GN=Rps14 PE=1 SV=3	Rps14	16.273	68.2	90	11	11	11	14	17	13	15	15	16	11	11	11	11	11	11	11	11	11	11	11	11	11	11	11	11	11	11	1256900000	1121800000	1276100000	1262900000	1058300000	1083400000	1.06828	0.953452	1.0846	1.07338	0.899482	0.920815	0.932	0.35164
P62267	40S ribosomal protein S23 OS=Mus musculus OX=10090 GN=Rps23 PE=1 SV=3	Rps23	15.807	49.7	38	8	8	8	7	7	6	6	6	6	8	8	8	8	8	8	8	8	8	8	8	8	8	8	8	8	8	8	965650000	869240000	1002200000	686650000	801280000	834080000	1.12305	1.01092	1.16555	0.79857	0.931883	0.97003	0.818	0.0505194
P62270	40S ribosomal protein S18 OS=Mus musculus OX=10090 GN=Rps18 PE=1 SV=3	Rps18	17.718	58.6	54	14	14	14	9	7	8	10	9	11	13	13	13	14	13	13	13	13	13	14	13	13	13	13	13	14	13	13	1164100000	983550000	1177800000	765950000	711320000	846750000	1.23633	1.04458	1.25088	0.813475	0.755455	0.899288	0.699	0.00974249
P62274	40S ribosomal protein S29 OS=Mus musculus OX=10090 GN=Rps29 PE=1 SV=2	Rps29	6.6767	46.4	9	3	3	3	2	1	2	1	2	1	3	3	3	3	3	3	3	3	3	3	3	3	3	3	3	3	3	3	652600000	0	727860000	736930000	526390000	745150000	0.962841		1.07388	1.08726	0.776632	1.09939	0.97	0.803499
P62281	40S ribosomal protein S11 OS=Mus musculus OX=10090 GN=Rps11 PE=1 SV=3	Rps11	18.431	55.7	54	10	10	10	12	7	9	9	7	10	10	10	10	10	10	10	10	10	10	10	10	10	10	10	10	10	10	10	616110000	514900000	712430000	446740000	503930000	518300000	1.116	0.932674	1.29047	0.809211	0.912804	0.938833	0.797	0.10235
P62301	40S ribosomal protein S13 OS=Mus musculus OX=10090 GN=Rps13 PE=1 SV=2	Rps13	17.222	53.6	64	10	10	10	8	13	10	10	11	12	10	10	10	10	10	10	10	10	10	10	10	10	10	10	10	10	10	10	1080700000	1162400000	1151400000	831520000	937570000	857090000	1.07699	1.15841	1.14745	0.828664	0.93435	0.854146	0.774	0.00381119
P62305	Small nuclear ribonucleoprotein E OS=Mus musculus OX=10090 GN=Snrpe PE=1 SV=1	Snrpe	10.803	52.2	17	3	3	3	3	2	4	2	2	4	3	3	3	3	3	3	3	3	3	3	3	3	3	3	3	3	3	3	119830000	189110000	189850000	257820000	239710000	294600000	0.556952	0.878955	0.882394	1.19831	1.11414	1.36926	1.588	0.0428987
P62307	Small nuclear ribonucleoprotein F OS=Mus musculus OX=10090 GN=Snrpf PE=1 SV=1	Snrpf	9.7251	48.8	13	7	7	7	1	1	2	3	4	2	6	6	6	6	7	6	6	6	6	6	7	6	6	6	6	6	7	6	161920000	212550000	238170000	356020000	239590000	401960000	0.60335	0.792008	0.887474	1.32661	0.892766	1.49779	1.628	0.0694772
P62309	Small nuclear ribonucleoprotein G OS=Mus musculus OX=10090 GN=Snrpg PE=1 SV=1	Snrpg	8.496	36.8	8	4	4	4	0	1	2	1	1	3	2	3	2	4	4	4	2	3	2	4	4	4	2	3	2	4	4	4	0	671960000	0	364160000	329010000	354380000		1.56314		0.847125	0.765358	0.824374	0.52
P62311	U6 snRNA-associated Sm-like protein LSm3 OS=Mus musculus OX=10090 GN=Lsm3 PE=1 SV=2	Lsm3	11.845	40.2	15	3	3	3	3	2	3	2	2	3	3	3	3	3	3	3	3	3	3	3	3	3	3	3	3	3	3	3	143730000	127100000	150290000	117240000	124920000	146780000	1.06459	0.941412	1.11318	0.86838	0.925265	1.08718	0.924	0.384436
P62313	U6 snRNA-associated Sm-like protein LSm6 OS=Mus musculus OX=10090 GN=Lsm6 PE=1 SV=1	Lsm6	9.1275	46.2	14	5	5	5	1	2	3	2	3	3	5	5	5	4	5	5	5	5	5	4	5	5	5	5	5	4	5	5	66344000	79492000	89430000	65821000	64848000	65514000	0.922621	1.10547	1.24367	0.915348	0.901817	0.911079	0.834	0.115594
P62315	Small nuclear ribonucleoprotein Sm D1 OS=Mus musculus OX=10090 GN=Snrpd1 PE=1 SV=1	Snrpd1	13.281	54.6	32	5	5	5	5	5	5	3	7	7	4	4	4	3	4	5	4	4	4	3	4	5	4	4	4	3	4	5	293900000	363940000	269420000	255390000	261230000	375760000	0.969093	1.20004	0.888374	0.842112	0.861368	1.23901	0.962	0.777605
P62317	Small nuclear ribonucleoprotein Sm D2 OS=Mus musculus OX=10090 GN=Snrpd2 PE=1 SV=1	Snrpd2	13.527	61.9	31	8	8	8	4	6	3	5	6	7	8	8	7	7	8	8	8	8	7	7	8	8	8	8	7	7	8	8	346080000	390390000	380640000	406920000	413590000	462000000	0.865337	0.97613	0.951751	1.01746	1.03414	1.15518	1.148	0.0637716
P62320	Small nuclear ribonucleoprotein Sm D3 OS=Mus musculus OX=10090 GN=Snrpd3 PE=1 SV=1	Snrpd3	13.916	53.2	33	5	5	5	4	4	4	7	7	7	5	5	3	5	5	5	5	5	3	5	5	5	5	5	3	5	5	5	700590000	584710000	766330000	729080000	757090000	783310000	0.972792	0.811889	1.06407	1.01235	1.05124	1.08765	1.106	0.264018
P62322	U6 snRNA-associated Sm-like protein LSm5 OS=Mus musculus OX=10090 GN=Lsm5 PE=3 SV=2	Lsm5	9.9374	20.9	0	1	1	1	0	0	0	0	0	0	1	1	1	1	1	1	1	1	1	1	1	1	1	1	1	1	1	1	0	0	0	0	0	0
P62331	ADP-ribosylation factor 6 OS=Mus musculus OX=10090 GN=Arf6 PE=1 SV=2	Arf6	20.082	60	41	6	6	6	6	7	5	9	7	7	6	6	6	6	6	6	6	6	6	6	6	6	6	6	6	6	6	6	149900000	172660000	163910000	167670000	168980000	113190000	0.960579	1.10643	1.05036	1.07445	1.08285	0.725337	0.925	0.537877
P62334	26S proteasome regulatory subunit 10B OS=Mus musculus OX=10090 GN=Psmc6 PE=1 SV=1	Psmc6	44.172	63.2	111	20	20	20	13	14	17	21	23	23	19	20	20	20	19	19	19	20	20	20	19	19	19	20	20	20	19	19	220570000	239710000	248590000	259990000	287910000	326990000	0.835619	0.90813	0.941771	0.98496	1.09073	1.23879	1.234	0.0510096
P62340	TATA box-binding protein-like 1 OS=Mus musculus OX=10090 GN=Tbpl1 PE=1 SV=1	Tbpl1	20.886	7	3	1	1	1	1	1	0	0	1	0	1	1	1	1	1	1	1	1	1	1	1	1	1	1	1	1	1	1	0	0	0	0	0	0
P62342	Thioredoxin reductase-like selenoprotein T OS=Mus musculus OX=10090 GN=Selenot PE=1 SV=2	Selenot	22.292	11.8	3	2	2	2	0	0	1	1	1	0	0	1	1	2	2	0	0	1	1	2	2	0	0	1	1	2	2	0	0	0	0	21002000	20195000	0				1.01959	0.980411
P62482	Voltage-gated potassium channel subunit beta-2 OS=Mus musculus OX=10090 GN=Kcnab2 PE=1 SV=1	Kcnab2	41.021	54.5	51	13	13	13	6	9	7	13	8	8	10	10	9	13	11	11	10	10	9	13	11	11	10	10	9	13	11	11	94634000	82413000	85047000	91565000	88433000	102590000	1.04245	0.907829	0.936844	1.00864	0.974143	1.13009	1.078	0.288363
P62488	DNA-directed RNA polymerase II subunit RPB7 OS=Mus musculus OX=10090 GN=Polr2g PE=1 SV=1	Polr2g	19.294	25.6	5	3	3	3	0	0	0	1	2	2	0	2	1	2	2	3	0	2	1	2	2	3	0	2	1	2	2	3	0	22913000	0	26675000	33989000	27809000		0.822832		0.95793	1.22058	0.998653	1.287
P62627	Dynein light chain roadblock-type 1 OS=Mus musculus OX=10090 GN=Dynlrb1 PE=1 SV=3	Dynlrb1	10.99	83.3	18	5	5	5	2	2	2	4	5	3	4	4	4	4	5	5	4	4	4	4	5	5	4	4	4	4	5	5	181720000	180480000	197410000	197570000	204800000	193430000	0.943665	0.937226	1.02514	1.02597	1.06352	1.00448	1.065	0.130357
P62631	Elongation factor 1-alpha 2 OS=Mus musculus OX=10090 GN=Eef1a2 PE=1 SV=1	Eef1a2	50.454	40.6	1	14	1	1	0	0	1	0	0	0	13	13	14	13	13	13	0	1	1	0	0	0	0	1	1	0	0	0	0	0	0	0	0	0
P62700	Protein yippee-like 5 OS=Mus musculus OX=10090 GN=Ypel5 PE=1 SV=1	Ypel5	13.841	11.6	0	1	1	1	0	0	0	0	0	0	1	0	0	1	0	1	1	0	0	1	0	1	1	0	0	1	0	1	0	0	0	0	0	0
P62702	40S ribosomal protein S4, X isoform OS=Mus musculus OX=10090 GN=Rps4x PE=1 SV=2	Rps4x	29.597	55.9	107	16	16	16	16	20	16	19	17	19	16	16	15	16	15	16	16	16	15	16	15	16	16	16	15	16	15	16	846740000	764990000	904000000	779730000	773560000	810280000	1.04122	0.940696	1.11163	0.958822	0.951235	0.996389	0.94	0.299919
P62715	Serine/threonine-protein phosphatase 2A catalytic subunit beta isoform OS=Mus musculus OX=10090 GN=Ppp2cb PE=1 SV=1	Ppp2cb	35.575	58.9	72	14	13	14	11	12	11	14	11	13	14	13	13	14	14	14	13	12	12	13	13	13	14	13	13	14	14	14	340620000	359060000	318400000	350730000	358870000	392830000	0.963787	1.01596	0.900915	0.992393	1.01543	1.11152	1.083	0.18004
P62717	60S ribosomal protein L18a OS=Mus musculus OX=10090 GN=Rpl18a PE=1 SV=1	Rpl18a	20.732	52.3	62	13	13	13	8	10	11	10	11	12	10	9	11	11	11	10	10	9	11	11	11	10	10	9	11	11	11	10	872370000	1045600000	804820000	531430000	580590000	927660000	1.09906	1.3173	1.01395	0.669522	0.731457	1.16871	0.749	0.172692
P62748	Hippocalcin-like protein 1 OS=Mus musculus OX=10090 GN=Hpcal1 PE=1 SV=2	Hpcal1	22.338	47.2	28	9	9	9	6	3	2	5	5	7	7	7	8	7	7	6	7	7	8	7	7	6	7	7	8	7	7	6	66179000	50457000	57692000	60023000	58982000	66162000	1.10453	0.842131	0.962884	1.00179	0.984414	1.10425	1.062	0.491201
P62751	60S ribosomal protein L23a OS=Mus musculus OX=10090 GN=Rpl23a PE=1 SV=1	Rpl23a	17.695	51.3	65	10	10	10	10	10	10	12	10	13	10	10	10	10	10	10	10	10	10	10	10	10	10	10	10	10	10	10	1223500000	1081600000	1347600000	1117200000	1067000000	1022500000	1.07021	0.946089	1.17876	0.977228	0.933318	0.894393	0.878	0.138029
P62754	40S ribosomal protein S6 OS=Mus musculus OX=10090 GN=Rps6 PE=1 SV=1	Rps6	28.68	42.6	66	12	12	12	8	11	12	13	10	12	11	12	11	12	11	12	11	12	11	12	11	12	11	12	11	12	11	12	787280000	626410000	857710000	620700000	601980000	695630000	1.12745	0.897069	1.22831	0.888892	0.862084	0.996198	0.845	0.192216
P62774	Myotrophin OS=Mus musculus OX=10090 GN=Mtpn PE=1 SV=2	Mtpn	12.861	66.9	36	6	6	6	6	7	6	6	6	5	5	6	6	6	6	6	5	6	6	6	6	6	5	6	6	6	6	6	369210000	326070000	345010000	349730000	369140000	394920000	1.0284	0.908239	0.960995	0.974142	1.02821	1.10001	1.071	0.245592
P62806	Histone H4 OS=Mus musculus OX=10090 GN=H4c1 PE=1 SV=2	H4c1	11.367	68.9	89	16	16	16	20	12	25	14	12	6	13	13	16	14	12	9	13	13	16	14	12	9	13	13	16	14	12	9	12420000000	3296100000	12019000000	4244300000	2385700000	916650000	2.11214	0.560533	2.04395	0.721784	0.405711	0.155885	0.272	0.101601
P62814	V-type proton ATPase subunit B, brain isoform OS=Mus musculus OX=10090 GN=Atp6v1b2 PE=1 SV=1	Atp6v1b2	56.55	77.3	168	29	29	29	26	29	25	31	26	31	26	27	27	28	28	29	26	27	27	28	28	29	26	27	27	28	28	29	464870000	511550000	502170000	453590000	463800000	507640000	0.960601	1.05706	1.03768	0.937292	0.95839	1.04898	0.964	0.456324
P62821	Ras-related protein Rab-1A OS=Mus musculus OX=10090 GN=Rab1A PE=1 SV=3	Rab1A	22.677	64.9	62	11	7	11	10	10	11	13	12	6	11	11	11	11	11	9	7	7	7	7	7	5	11	11	11	11	11	9	648670000	547180000	648620000	548820000	481180000	269030000	1.23812	1.0444	1.23802	1.04753	0.918429	0.513498	0.704	0.158299
P62827	GTP-binding nuclear protein Ran OS=Mus musculus OX=10090 GN=Ran PE=1 SV=3	Ran	24.423	50.9	94	14	14	14	15	17	14	17	14	17	13	14	13	13	13	14	13	14	13	13	13	14	13	14	13	13	13	14	2514800000	2713600000	2720900000	2460900000	2590700000	2927600000	0.947283	1.02217	1.02492	0.92698	0.975873	1.10278	1.004	0.977417
P62830	60S ribosomal protein L23 OS=Mus musculus OX=10090 GN=Rpl23 PE=1 SV=1	Rpl23	14.865	66.4	29	8	8	8	4	4	3	6	6	6	7	7	7	7	8	7	7	7	7	7	8	7	7	7	7	7	8	7	723890000	494840000	620100000	902770000	751840000	637040000	1.05153	0.718812	0.900767	1.31138	1.09214	0.925374	1.246	0.211573
P62835	Ras-related protein Rap-1A OS=Mus musculus OX=10090 GN=Rap1a PE=1 SV=1	Rap1a	20.987	78.3	12	13	4	4	0	1	1	4	3	3	10	11	10	13	12	12	1	2	1	4	4	4	1	2	1	4	4	4	0	0	0	99406000	104860000	70520000				1.08527	1.14482	0.769908
P62838	Ubiquitin-conjugating enzyme E2 D2 OS=Mus musculus OX=10090 GN=Ube2d2 PE=1 SV=1	Ube2d2	16.735	40.8	4	4	1	1	0	0	1	1	1	1	3	4	4	4	4	4	0	1	1	1	1	1	0	1	1	1	1	1	0	0	0	0	0	0
P62843	40S ribosomal protein S15 OS=Mus musculus OX=10090 GN=Rps15 PE=1 SV=2	Rps15	17.04	49.7	14	5	5	5	1	1	1	3	4	4	5	4	5	5	5	5	5	4	5	5	5	5	5	4	5	5	5	5	175050000	198900000	183650000	508720000	508330000	525140000	0.500193	0.568343	0.524767	1.45363	1.45252	1.50055	2.766	1.24639e-05
P62849	40S ribosomal protein S24 OS=Mus musculus OX=10090 GN=Rps24 PE=1 SV=1	Rps24	15.423	35.3	31	5	5	5	5	6	4	5	4	7	5	4	4	5	5	5	5	4	4	5	5	5	5	4	4	5	5	5	445540000	480200000	536090000	612300000	639090000	744930000	0.773026	0.833162	0.930133	1.06236	1.10884	1.29248	1.366	0.0178762
P62852	40S ribosomal protein S25 OS=Mus musculus OX=10090 GN=Rps25 PE=1 SV=1	Rps25	13.742	38.4	20	6	6	6	3	4	3	4	3	3	6	6	6	6	6	6	6	6	6	6	6	6	6	6	6	6	6	6	1433800000	1182600000	1525100000	976350000	988930000	1019100000	1.20726	0.995751	1.28414	0.822088	0.83268	0.858083	0.721	0.0142788
P62855	40S ribosomal protein S26 OS=Mus musculus OX=10090 GN=Rps26 PE=1 SV=3	Rps26	13.015	37.4	20	4	4	4	2	4	4	3	4	3	4	4	4	4	4	4	4	4	4	4	4	4	4	4	4	4	4	4	1437600000	1353700000	1114600000	1201700000	903350000	1255800000	1.187	1.11772	0.920301	0.992218	0.745877	1.03689	0.86	0.295267
P62858	40S ribosomal protein S28 OS=Mus musculus OX=10090 GN=Rps28 PE=1 SV=1	Rps28	7.8409	46.4	18	3	3	3	2	3	3	3	4	3	3	3	3	3	3	3	3	3	3	3	3	3	3	3	3	3	3	3	937870000	1143000000	907850000	776820000	1005200000	1507400000	0.89632	1.09236	0.86763	0.742405	0.960667	1.44062	1.101	0.773557
P62862	40S ribosomal protein S30 OS=Mus musculus OX=10090 GN=Fau PE=1 SV=1	Fau	6.6478	33.9	20	4	4	4	3	3	3	3	4	4	4	4	4	3	4	4	4	4	4	3	4	4	4	4	4	3	4	4	725540000	608440000	742090000	527480000	505070000	528540000	1.19688	1.00371	1.22418	0.870151	0.833183	0.8719	0.752	0.0120251
P62869	Elongin-B OS=Mus musculus OX=10090 GN=Elob PE=1 SV=1	Elob	13.17	84.7	40	10	10	10	8	6	6	5	8	7	9	8	8	10	9	10	9	8	8	10	9	10	9	8	8	10	9	10	303550000	298480000	343860000	271310000	267660000	353850000	0.990531	0.973987	1.12207	0.885327	0.873417	1.15467	0.944	0.560417
P62874	Guanine nucleotide-binding protein G(I)/G(S)/G(T) subunit beta-1 OS=Mus musculus OX=10090 GN=Gnb1 PE=1 SV=3	Gnb1	37.377	69.4	82	17	9	17	16	10	12	17	11	16	15	13	14	15	16	16	8	7	8	8	8	8	15	13	14	15	16	16	648430000	610770000	595750000	609290000	620050000	680590000	1.03339	0.97337	0.949433	0.971011	0.988159	1.08464	1.03	0.537742
P62878	E3 ubiquitin-protein ligase RBX1 OS=Mus musculus OX=10090 GN=Rbx1 PE=1 SV=1	Rbx1	12.274	30.6	12	4	4	4	2	0	1	3	3	3	3	3	3	4	4	4	3	3	3	4	4	4	3	3	3	4	4	4	103660000	88685000	111850000	72392000	84963000	86143000	1.1356	0.971548	1.22532	0.793057	0.930773	0.9437	0.8	0.06637
P62880	Guanine nucleotide-binding protein G(I)/G(S)/G(T) subunit beta-2 OS=Mus musculus OX=10090 GN=Gnb2 PE=1 SV=3	Gnb2	37.331	69.4	45	16	7	10	9	6	6	7	8	9	15	13	14	16	13	14	6	4	5	7	6	6	9	7	8	10	7	8	378400000	421160000	298970000	384380000	385850000	360490000	1.01846	1.13355	0.804674	1.03455	1.03851	0.970255	1.029	0.729575
P62889	60S ribosomal protein L30 OS=Mus musculus OX=10090 GN=Rpl30 PE=1 SV=2	Rpl30	12.784	66.1	23	7	7	7	3	4	3	6	3	4	6	6	5	6	6	7	6	6	5	6	6	7	6	6	5	6	6	7	979150000	869860000	1446100000	946300000	954790000	919190000	0.960675	0.853447	1.41881	0.928444	0.936774	0.901846	0.856	0.441663
P62892	60S ribosomal protein L39 OS=Mus musculus OX=10090 GN=Rpl39 PE=1 SV=2	Rpl39	6.4066	19.6	8	1	1	1	2	1	1	2	1	1	1	1	1	1	1	1	1	1	1	1	1	1	1	1	1	1	1	1	559500000	517380000	540140000	382300000	448320000	511780000	1.13434	1.04895	1.09509	0.775084	0.908935	1.0376	0.83	0.0919395
P62897	Cytochrome c, somatic OS=Mus musculus OX=10090 GN=Cycs PE=1 SV=2	Cycs	11.605	55.2	40	7	7	7	6	5	8	5	8	8	7	7	7	7	7	7	7	7	7	7	7	7	7	7	7	7	7	7	416140000	443360000	418630000	583830000	565180000	491090000	0.855601	0.911566	0.86072	1.20038	1.16203	1.0097	1.283	0.0121688
P62900	60S ribosomal protein L31 OS=Mus musculus OX=10090 GN=Rpl31 PE=1 SV=1	Rpl31	14.463	40.8	17	6	6	6	2	2	3	3	6	1	5	5	5	5	6	6	5	5	5	5	6	6	5	5	5	5	6	6	1208200000	1015400000	1394300000	1013600000	974850000	814590000	1.12899	0.948833	1.30289	0.947151	0.910941	0.761188	0.775	0.0917
P62908	40S ribosomal protein S3 OS=Mus musculus OX=10090 GN=Rps3 PE=1 SV=1	Rps3	26.674	74.5	100	19	19	19	18	13	13	21	18	17	19	19	19	19	19	19	19	19	19	19	19	19	19	19	19	19	19	19	1152000000	967340000	1012400000	1016400000	1066000000	918860000	1.12702	0.946362	0.990445	0.994358	1.04288	0.898934	0.958	0.574228
P62911	60S ribosomal protein L32 OS=Mus musculus OX=10090 GN=Rpl32 PE=1 SV=2	Rpl32	15.86	48.1	44	9	9	9	7	7	6	8	6	10	9	9	8	9	9	8	9	9	8	9	9	8	9	9	8	9	9	8	649050000	637920000	716060000	1290300000	1122900000	1271800000	0.684648	0.672908	0.755334	1.36107	1.18449	1.34155	1.84	0.000432535
P62915	Transcription initiation factor IIB OS=Mus musculus OX=10090 GN=Gtf2b PE=1 SV=1	Gtf2b	34.819	28.5	22	6	6	6	1	3	2	6	5	5	5	5	5	5	6	6	5	5	5	5	6	6	5	5	5	5	6	6	38031000	44063000	38521000	43193000	33330000	39682000	0.963542	1.11637	0.975956	1.09432	0.844439	1.00537	0.963	0.673207
P62918	60S ribosomal protein L8 OS=Mus musculus OX=10090 GN=Rpl8 PE=1 SV=2	Rpl8	28.024	54.9	55	13	13	13	10	10	8	7	8	12	11	10	13	12	11	12	11	10	13	12	11	12	11	10	13	12	11	12	1247500000	1100100000	919510000	948470000	1053300000	1254400000	1.14743	1.01185	0.845749	0.872386	0.968807	1.15377	0.997	0.985567
P62960	Y-box-binding protein 1 OS=Mus musculus OX=10090 GN=Ybx1 PE=1 SV=3	Ybx1	35.73	68.6	96	19	13	19	15	12	13	19	14	23	18	17	17	18	19	19	12	11	11	12	13	13	18	17	17	18	19	19	1037500000	994060000	1265400000	1014900000	938720000	1242500000	0.958713	0.918572	1.16931	0.937829	0.867434	1.14814	0.969	0.785659
P62962	Profilin-1 OS=Mus musculus OX=10090 GN=Pfn1 PE=1 SV=2	Pfn1	14.957	91.4	74	13	13	13	12	10	9	13	13	17	13	12	12	13	13	13	13	12	12	13	13	13	13	12	12	13	13	13	2972500000	3260300000	2904200000	3195700000	4187800000	4399800000	0.852521	0.935063	0.832933	0.916536	1.20107	1.26188	1.29	0.0799994
P62983	Ubiquitin-40S ribosomal protein S27a OS=Mus musculus OX=10090 GN=Rps27a PE=1 SV=2	Rps27a	17.951	56.4	138	11	11	11	22	21	18	26	27	24	10	10	10	11	11	11	10	10	10	11	11	11	10	10	10	11	11	11	4382600000	4846900000	3763600000	4515200000	4568800000	4691000000	0.982348	1.08642	0.843601	1.01207	1.02408	1.05147	1.06	0.440347
P62996	Transformer-2 protein homolog beta OS=Mus musculus OX=10090 GN=Tra2b PE=1 SV=1	Tra2b	33.665	37.2	43	9	8	9	7	5	7	8	9	7	9	8	8	9	9	9	8	7	7	8	8	8	9	8	8	9	9	9	291050000	303540000	285180000	276630000	256700000	331430000	1.00101	1.04397	0.980826	0.95142	0.882874	1.13989	0.983	0.785521
P63001	Ras-related C3 botulinum toxin substrate 1 OS=Mus musculus OX=10090 GN=Rac1 PE=1 SV=1	Rac1	21.45	55.7	33	9	5	5	4	7	6	7	5	4	9	9	9	9	9	9	5	5	5	5	5	5	5	5	5	5	5	5	433840000	358900000	319620000	442450000	430610000	305230000	1.13638	0.940083	0.837195	1.15893	1.12792	0.799502	1.059	0.745133
P63005	Platelet-activating factor acetylhydrolase IB subunit beta OS=Mus musculus OX=10090 GN=Pafah1b1 PE=1 SV=2	Pafah1b1	46.67	65.6	97	21	21	21	13	13	13	19	20	19	16	15	15	20	21	20	16	15	15	20	21	20	16	15	15	20	21	20	193750000	187460000	184680000	208890000	207400000	211360000	0.973993	0.942373	0.928398	1.0501	1.04261	1.06252	1.109	0.00240811
P63017	Heat shock cognate 71 kDa protein OS=Mus musculus OX=10090 GN=Hspa8 PE=1 SV=1	Hspa8	70.87	68.1	301	45	31	45	45	49	39	57	49	62	44	43	44	45	44	45	31	30	30	31	31	31	44	43	44	45	44	45	4117200000	3981900000	4551700000	5300600000	4873900000	5628200000	0.868195	0.839665	0.959819	1.11774	1.02776	1.18682	1.249	0.0184898
P63024	Vesicle-associated membrane protein 3 OS=Mus musculus OX=10090 GN=Vamp3 PE=1 SV=1	Vamp3	11.48	55.3	25	5	5	5	4	3	5	4	5	4	5	4	4	5	5	4	5	4	4	5	5	4	5	4	4	5	5	4	68652000	79536000	76254000	72345000	67769000	43716000	1.00892	1.16887	1.12064	1.06319	0.995939	0.642454	0.819	0.24865
P63028	Translationally-controlled tumor protein OS=Mus musculus OX=10090 GN=Tpt1 PE=1 SV=1	Tpt1	19.462	41.9	48	9	9	9	7	9	7	9	8	8	8	8	9	9	9	9	8	8	9	9	9	9	8	8	9	9	9	9	775380000	772700000	779560000	869140000	787780000	1014900000	0.930557	0.92734	0.935573	1.04308	0.945438	1.21801	1.148	0.147113
P63030	Mitochondrial pyruvate carrier 1 OS=Mus musculus OX=10090 GN=Mpc1 PE=1 SV=1	Mpc1	12.454	23.9	3	1	1	1	0	0	0	2	1	0	0	0	0	1	1	0	0	0	0	1	1	0	0	0	0	1	1	0	0	0	0	0	0	0
P63037	DnaJ homolog subfamily A member 1 OS=Mus musculus OX=10090 GN=Dnaja1 PE=1 SV=1	Dnaja1	44.868	61.5	58	17	17	17	10	6	7	11	12	12	10	10	10	14	15	17	10	10	10	14	15	17	10	10	10	14	15	17	183730000	206580000	196390000	241370000	243500000	292380000	0.808226	0.908743	0.863917	1.06178	1.07115	1.28618	1.325	0.0173232
P63038	60 kDa heat shock protein, mitochondrial OS=Mus musculus OX=10090 GN=Hspd1 PE=1 SV=1	Hspd1	60.955	78.5	274	44	44	44	44	41	41	47	54	47	41	40	42	42	43	41	41	40	42	42	43	41	41	40	42	42	43	41	1525700000	1373000000	1324200000	1779000000	1594500000	1242900000	1.03563	0.931974	0.898849	1.20756	1.08233	0.843664	1.093	0.522856
P63073	Eukaryotic translation initiation factor 4E OS=Mus musculus OX=10090 GN=Eif4e PE=1 SV=1	Eif4e	25.053	47	56	10	10	10	7	10	8	11	10	10	8	9	8	10	10	10	8	9	8	10	10	10	8	9	8	10	10	10	325970000	306000000	335890000	272960000	284530000	292210000	1.07607	1.01015	1.10882	0.901076	0.93927	0.964623	0.878	0.0185737
P63082	V-type proton ATPase 16 kDa proteolipid subunit OS=Mus musculus OX=10090 GN=Atp6v0c PE=1 SV=1	Atp6v0c	15.808	20	6	1	1	1	1	1	1	1	1	1	1	1	1	1	1	1	1	1	1	1	1	1	1	1	1	1	1	1	0	0	0	0	0	0
P63085	Mitogen-activated protein kinase 1 OS=Mus musculus OX=10090 GN=Mapk1 PE=1 SV=3	Mapk1	41.275	69.8	81	18	13	18	13	11	10	17	15	15	16	12	13	18	15	15	11	8	8	13	11	11	16	12	13	18	15	15	160020000	157530000	117420000	147780000	152270000	135580000	1.10283	1.08567	0.809235	1.01847	1.04941	0.93439	1.002	0.929087
P63087	Serine/threonine-protein phosphatase PP1-gamma catalytic subunit OS=Mus musculus OX=10090 GN=Ppp1cc PE=1 SV=1	Ppp1cc	36.983	70	15	17	3	3	3	2	2	3	2	3	17	15	15	16	15	17	3	2	2	2	2	3	3	2	2	2	2	3	166040000	172770000	176300000	136000000	109170000	138820000	1.10804	1.15295	1.17651	0.907574	0.728529	0.926393	0.745	0.0192222
Q6R0H7	Guanine nucleotide-binding protein G(s) subunit alpha isoforms XLas OS=Mus musculus OX=10090 GN=Gnas PE=1 SV=1	Gnas	121.5	17.7	51	15	14	14	8	8	8	10	11	6	10	13	12	12	14	12	9	12	11	11	13	11	9	12	11	11	13	11	81337000	77848000	87771000	96947000	83437000	66007000	0.989206	0.946774	1.06746	1.17905	1.01475	0.802766	0.998	0.91476
P63101	14-3-3 protein zeta/delta OS=Mus musculus OX=10090 GN=Ywhaz PE=1 SV=1	Ywhaz	27.771	73.1	78	20	15	17	10	12	11	14	15	16	18	19	20	19	19	20	14	14	15	14	14	15	15	16	17	16	16	17	1081800000	1177100000	1117000000	991290000	1087600000	1116600000	0.987736	1.07475	1.01988	0.905096	0.993032	1.01951	0.947	0.27207
P63139	Nuclear transcription factor Y subunit beta OS=Mus musculus OX=10090 GN=Nfyb PE=1 SV=1	Nfyb	22.787	16.4	4	2	2	2	0	1	0	1	1	1	2	2	1	2	2	2	2	2	1	2	2	2	2	2	1	2	2	2	0	0	0	0	0	0
P63154	Crooked neck-like protein 1 OS=Mus musculus OX=10090 GN=Crnkl1 PE=1 SV=1	Crnkl1	83.415	6.4	13	4	4	4	2	2	2	3	2	2	3	3	4	4	4	4	3	3	4	4	4	4	3	3	4	4	4	4	43038000	45202000	38663000	30039000	24279000	27454000	1.23747	1.29969	1.11167	0.863707	0.69809	0.789381	0.644	0.00460411
P63158	High mobility group protein B1 OS=Mus musculus OX=10090 GN=Hmgb1 PE=1 SV=2	Hmgb1	24.893	47.4	47	12	10	10	10	6	5	8	8	10	11	10	11	12	11	12	9	9	9	10	9	10	9	9	9	10	9	10	1228400000	1165500000	1110500000	1138500000	1233100000	1223000000	1.03823	0.985068	0.938583	0.962248	1.0422	1.03367	1.026	0.543269
P63166	Small ubiquitin-related modifier 1 OS=Mus musculus OX=10090 GN=Sumo1 PE=1 SV=1	Sumo1	11.557	43.6	22	4	4	4	3	2	3	5	3	6	4	4	4	4	4	4	4	4	4	4	4	4	4	4	4	4	4	4	115440000	116740000	115560000	136510000	126130000	139300000	0.923914	0.934319	0.924875	1.09255	1.00947	1.11488	1.156	0.0091859
P63168	Dynein light chain 1, cytoplasmic OS=Mus musculus OX=10090 GN=Dynll1 PE=1 SV=1	Dynll1	10.366	50.6	28	4	1	4	4	3	4	6	6	5	4	4	4	4	4	4	1	1	1	1	1	1	4	4	4	4	4	4	360490000	329680000	339600000	505740000	428750000	447790000	0.896723	0.820083	0.844759	1.25803	1.06652	1.11388	1.342	0.00639356
P63213	Guanine nucleotide-binding protein G(I)/G(S)/G(O) subunit gamma-2 OS=Mus musculus OX=10090 GN=Gng2 PE=1 SV=2	Gng2	7.8501	59.2	5	3	3	3	1	1	0	1	2	0	2	2	2	2	3	1	2	2	2	2	3	1	2	2	2	2	3	1	46033000	51319000	0	60286000	86800000	38158000	0.814467	0.907992		1.06665	1.53576	0.675133	1.269	0.593316
P63242	Eukaryotic translation initiation factor 5A-1 OS=Mus musculus OX=10090 GN=Eif5a PE=1 SV=2	Eif5a	16.832	88.3	108	16	16	16	14	18	13	20	17	26	15	15	15	16	16	16	15	15	15	16	16	16	15	15	15	16	16	16	1603700000	1598700000	1516400000	1840200000	1938400000	2104900000	0.907558	0.904728	0.858153	1.0414	1.09697	1.19119	1.247	0.0070507
P63254	Cysteine-rich protein 1 OS=Mus musculus OX=10090 GN=Crip1 PE=1 SV=2	Crip1	8.5497	71.4	33	5	5	5	5	5	4	6	6	7	5	5	5	4	4	5	5	5	5	4	4	5	5	5	5	4	4	5	463810000	353370000	299190000	468050000	447760000	595020000	1.05925	0.807026	0.68329	1.06893	1.02259	1.35891	1.353	0.11572
P63260	Actin, cytoplasmic 2 OS=Mus musculus OX=10090 GN=Actg1 PE=1 SV=1	Actg1	41.792	78.1	408	27	1	27	47	43	50	89	90	89	25	23	25	27	25	24	1	1	1	1	1	1	25	23	25	27	25	24	12668000000	14353000000	14919000000	15115000000	15682000000	17502000000	0.842297	0.954332	0.991966	1.005	1.0427	1.16371	1.152	0.098981
Q9Z199	Transcription elongation factor SPT4-B OS=Mus musculus OX=10090 GN=Supt4h1b PE=2 SV=1	Supt4h1b	13.194	27.4	12	3	3	3	2	2	2	2	3	1	3	3	3	3	3	2	3	3	3	3	3	2	3	3	3	3	3	2	50453000	42995000	40157000	0	0	0	1.13288	0.96542	0.901695
P63276	40S ribosomal protein S17 OS=Mus musculus OX=10090 GN=Rps17 PE=1 SV=2	Rps17	15.524	60	47	10	10	10	6	9	6	11	8	7	9	9	10	10	10	10	9	9	10	10	10	10	9	9	10	10	10	10	595280000	580240000	606240000	608740000	639190000	584580000	0.988216	0.963248	1.00641	1.01056	1.06111	0.970453	1.028	0.392171
P63280	SUMO-conjugating enzyme UBC9 OS=Mus musculus OX=10090 GN=Ube2i PE=1 SV=1	Ube2i	18.007	75.9	60	8	8	8	8	10	7	12	15	8	7	8	7	8	8	8	7	8	7	8	8	8	7	8	7	8	8	8	152030000	136870000	124410000	148780000	178590000	187650000	0.982603	0.884621	0.804089	0.961598	1.15427	1.21282	1.246	0.0749062
P63321	Ras-related protein Ral-A OS=Mus musculus OX=10090 GN=Rala PE=1 SV=1	Rala	23.553	36.9	15	6	3	3	3	4	2	2	3	1	4	5	5	6	6	5	3	3	3	3	3	2	3	3	3	3	3	2	44495000	34877000	38617000	27436000	33819000	14955000	1.37472	1.07757	1.19312	0.847667	1.04488	0.462052	0.646	0.128043
P63323	40S ribosomal protein S12 OS=Mus musculus OX=10090 GN=Rps12 PE=1 SV=2	Rps12	14.525	59.1	54	6	6	6	8	9	6	8	11	12	6	6	6	6	6	6	6	6	6	6	6	6	6	6	6	6	6	6	1163500000	923150000	857410000	1272700000	1336400000	1533900000	0.985035	0.781551	0.725895	1.07749	1.13141	1.29862	1.407	0.0321073
P63325	40S ribosomal protein S10 OS=Mus musculus OX=10090 GN=Rps10 PE=1 SV=1	Rps10	18.916	42.4	49	7	7	7	6	8	8	8	11	8	6	7	6	7	7	6	6	7	6	7	7	6	6	7	6	7	7	6	783570000	822320000	826190000	643370000	655730000	626590000	1.07886	1.13221	1.13754	0.885825	0.902843	0.862721	0.792	0.000405494
P63328	Serine/threonine-protein phosphatase 2B catalytic subunit alpha isoform OS=Mus musculus OX=10090 GN=Ppp3ca PE=1 SV=1	Ppp3ca	58.643	28	21	10	5	10	2	4	2	4	3	6	7	8	5	10	9	9	4	4	2	5	5	4	7	8	5	10	9	9	54374000	56759000	63802000	45383000	71840000	67195000	0.907865	0.947687	1.06528	0.757745	1.19949	1.12193	1.054	0.825396
P67778	Prohibitin OS=Mus musculus OX=10090 GN=Phb PE=1 SV=1	Phb	29.82	79	94	17	17	17	13	16	16	15	16	18	17	17	15	17	17	17	17	17	15	17	17	17	17	17	15	17	17	17	582750000	573790000	679890000	492630000	451930000	460300000	1.07874	1.06215	1.25855	0.911915	0.836574	0.852068	0.765	0.0115665
P67871	Casein kinase II subunit beta OS=Mus musculus OX=10090 GN=Csnk2b PE=1 SV=1	Csnk2b	24.942	53	47	9	9	9	6	7	5	10	10	9	5	9	6	8	8	8	5	9	6	8	8	8	5	9	6	8	8	8	174860000	213340000	195120000	247860000	247530000	285860000	0.768858	0.938054	0.857941	1.08984	1.08839	1.25692	1.339	0.0172387
P67984	60S ribosomal protein L22 OS=Mus musculus OX=10090 GN=Rpl22 PE=1 SV=2	Rpl22	14.759	50.8	27	4	4	4	4	3	5	6	5	4	4	4	4	4	4	4	4	4	4	4	4	4	4	4	4	4	4	4	1334900000	1122000000	1217100000	1119200000	1175100000	949760000	1.15775	0.973105	1.05558	0.970677	1.01916	0.823722	0.883	0.19763
P68037	Ubiquitin-conjugating enzyme E2 L3 OS=Mus musculus OX=10090 GN=Ube2l3 PE=1 SV=1	Ube2l3	17.861	70.1	77	10	10	10	16	14	10	11	13	13	10	10	9	10	9	9	10	10	9	10	9	9	10	10	9	10	9	9	764380000	753130000	655490000	665300000	693120000	848730000	1.04706	1.03165	0.897901	0.911339	0.949447	1.1626	1.016	0.898768
P68040	Receptor of activated protein C kinase 1 OS=Mus musculus OX=10090 GN=Rack1 PE=1 SV=3	Rack1	35.076	93.7	84	25	25	25	13	14	12	17	14	14	22	21	22	23	23	21	22	21	22	23	23	21	22	21	22	23	23	21	1136100000	1089600000	989220000	911520000	928440000	1051000000	1.1164	1.07071	0.972066	0.895714	0.91234	1.03277	0.899	0.153783
P68134	Actin, alpha skeletal muscle OS=Mus musculus OX=10090 GN=Acta1 PE=1 SV=1	Acta1	42.051	58.9	5	22	7	7	0	0	0	5	0	0	14	13	14	22	15	13	1	1	1	7	2	1	1	1	1	7	2	1	0	0	0	0	0	0
P68181	cAMP-dependent protein kinase catalytic subunit beta OS=Mus musculus OX=10090 GN=Prkacb PE=1 SV=2	Prkacb	40.707	33.3	13	9	3	3	2	1	3	3	2	2	8	9	8	8	9	9	3	3	3	3	3	3	3	3	3	3	3	3	35288000	38174000	38420000	33320000	29460000	33332000	1.01795	1.1012	1.1083	0.961182	0.849832	0.961528	0.859	0.0363423
P68254	14-3-3 protein theta OS=Mus musculus OX=10090 GN=Ywhaq PE=1 SV=1	Ywhaq	27.778	56.7	69	18	13	13	11	10	11	12	14	11	15	17	16	17	17	18	11	12	11	12	12	13	11	12	11	12	12	13	941990000	960790000	907510000	910300000	989100000	1111300000	0.970959	0.990337	0.935418	0.938294	1.01952	1.14548	1.071	0.336028
P68368	Tubulin alpha-4A chain OS=Mus musculus OX=10090 GN=Tuba4a PE=1 SV=1	Tuba4a	49.924	68.3	30	28	6	6	4	5	3	6	6	6	24	24	23	25	25	27	6	6	5	6	6	6	6	6	5	6	6	6	149030000	143990000	128070000	148560000	143910000	170600000	1.01133	0.977131	0.869096	1.00814	0.976588	1.15771	1.1	0.246249
P68369	Tubulin alpha-1A chain OS=Mus musculus OX=10090 GN=Tuba1a PE=1 SV=1	Tuba1a	50.135	80.9	11	30	1	2	2	2	1	2	2	2	26	26	25	27	27	29	1	1	1	1	1	1	2	2	2	2	2	2	1092300000	835670000	932840000	898510000	611920000	673040000	1.29925	0.994001	1.10958	1.06875	0.727858	0.800558	0.763	0.11672
P68372	Tubulin beta-4B chain OS=Mus musculus OX=10090 GN=Tubb4b PE=1 SV=1	Tubb4b	49.83	82	201	28	5	28	32	35	32	29	35	38	28	28	28	27	26	26	5	5	5	5	4	4	28	28	28	27	26	26	2578800000	2557000000	2279900000	3182600000	3200800000	3620100000	0.888261	0.880752	0.785306	1.09624	1.10251	1.24693	1.349	0.00663907
P68373	Tubulin alpha-1C chain OS=Mus musculus OX=10090 GN=Tuba1c PE=1 SV=1	Tuba1c	49.909	80	1	29	2	2	0	0	0	0	0	1	26	25	24	27	27	29	2	2	1	2	2	2	2	2	1	2	2	2	0	0	0	0	0	0
P68433	Histone H3.1 OS=Mus musculus OX=10090 GN=H3c1 PE=1 SV=2	H3c1	15.404	55.9	17	7	1	1	3	4	5	4	1	0	7	6	7	7	7	6	1	1	1	1	1	1	1	1	1	1	1	1	337830000	90027000	156810000	250780000	152620000	0	1.70955	0.455571	0.793519	1.26904	0.772316		1.035	0.794497
P68510	14-3-3 protein eta OS=Mus musculus OX=10090 GN=Ywhah PE=1 SV=2	Ywhah	28.211	66.3	60	18	14	15	11	8	8	11	12	10	18	17	16	16	16	17	14	13	12	12	12	13	15	14	13	13	13	14	1004500000	1017400000	1053700000	1004400000	1067300000	1150400000	0.957016	0.969306	1.00389	0.956921	1.01685	1.09602	1.048	0.340153
P69566	Ran-binding protein 9 OS=Mus musculus OX=10090 GN=Ranbp9 PE=1 SV=1	Ranbp9	71.011	10.4	2	4	3	3	0	0	0	1	1	0	1	0	1	3	3	2	1	0	1	2	2	1	1	0	1	2	2	1	0	0	0	0	0	0
P70122	Ribosome maturation protein SBDS OS=Mus musculus OX=10090 GN=Sbds PE=1 SV=4	Sbds	28.78	31.2	21	6	6	6	3	6	3	3	2	4	6	6	5	6	5	4	6	6	5	6	5	4	6	6	5	6	5	4	135130000	103830000	114820000	89042000	76409000	94840000	1.32034	1.01451	1.12189	0.870017	0.746581	0.926668	0.736	0.0380836
P70168	Importin subunit beta-1 OS=Mus musculus OX=10090 GN=Kpnb1 PE=1 SV=2	Kpnb1	97.183	62.6	254	42	42	42	37	41	39	46	47	44	35	37	37	40	40	41	35	37	37	40	40	41	35	37	37	40	40	41	367930000	381030000	327040000	414920000	411910000	479940000	0.926476	0.959463	0.823512	1.0448	1.03722	1.20853	1.214	0.0461891
P70195	Proteasome subunit beta type-7 OS=Mus musculus OX=10090 GN=Psmb7 PE=1 SV=1	Psmb7	29.891	71.1	58	14	14	14	6	8	6	13	11	14	10	14	11	13	13	14	10	14	11	13	13	14	10	14	11	13	13	14	181840000	206590000	159330000	319010000	313390000	355530000	0.710456	0.807155	0.622508	1.24638	1.22443	1.38907	1.804	0.00218171
P70202	Latexin OS=Mus musculus OX=10090 GN=Lxn PE=1 SV=2	Lxn	25.492	17.6	11	3	3	3	2	1	1	2	3	2	2	3	3	3	3	2	2	3	3	3	3	2	2	3	3	3	3	2	43404000	41106000	40155000	40560000	45717000	54628000	0.980623	0.928704	0.907218	0.916369	1.03288	1.23421	1.13	0.266704
P70227	Inositol 1,4,5-trisphosphate receptor type 3 OS=Mus musculus OX=10090 GN=Itpr3 PE=1 SV=3	Itpr3	304.27	3.8	5	7	7	7	0	0	1	3	1	0	2	3	3	5	5	1	2	3	3	5	5	1	2	3	3	5	5	1	0	14920000	19711000	17639000	17177000	0		0.85936	1.13531	1.01597	0.989359		1.005	0.924874
P70245	3-beta-hydroxysteroid-Delta(8),Delta(7)-isomerase OS=Mus musculus OX=10090 GN=Ebp PE=1 SV=3	Ebp	26.215	5.2	4	1	1	1	1	1	0	1	1	0	1	1	1	1	1	0	1	1	1	1	1	0	1	1	1	1	1	0	0	0	0	0	0	0
P70248	Unconventional myosin-If OS=Mus musculus OX=10090 GN=Myo1f PE=1 SV=1	Myo1f	125.95	13.1	9	11	6	6	2	0	0	3	1	3	9	9	10	8	7	10	4	4	5	3	3	5	4	4	5	3	3	5	50176000	36894000	39105000	43250000	27026000	26791000	1.34856	0.991588	1.05101	1.16242	0.726369	0.720053	0.769	0.20397
P70255	Nuclear factor 1 C-type OS=Mus musculus OX=10090 GN=Nfic PE=1 SV=1	Nfic	48.768	5.7	1	1	1	1	0	0	0	0	1	0	0	0	0	1	1	1	0	0	0	1	1	1	0	0	0	1	1	1	0	0	0	0	0	0
P70268	Serine/threonine-protein kinase N1 OS=Mus musculus OX=10090 GN=Pkn1 PE=1 SV=3	Pkn1	104.41	8.5	16	6	6	6	2	3	4	3	2	2	5	4	6	5	6	5	5	4	6	5	6	5	5	4	6	5	6	5	30734000	32169000	30430000	27457000	20202000	24534000	1.11405	1.16606	1.10303	0.995264	0.732284	0.88931	0.773	0.0441858
P70279	Surfeit locus protein 6 OS=Mus musculus OX=10090 GN=Surf6 PE=1 SV=1	Surf6	41.234	20.8	23	8	8	8	4	3	3	3	7	3	5	6	5	4	7	6	5	6	5	4	7	6	5	6	5	4	7	6	28914000	29091000	38690000	28150000	34147000	26187000	0.936845	0.94258	1.2536	0.91209	1.1064	0.848487	0.915	0.529549
P70280	Vesicle-associated membrane protein 7 OS=Mus musculus OX=10090 GN=Vamp7 PE=1 SV=1	Vamp7	24.967	30.9	10	5	5	5	1	1	1	4	3	0	3	4	2	5	4	4	3	4	2	5	4	4	3	4	2	5	4	4	33710000	24431000	40459000	41841000	52484000	30752000	0.90425	0.655347	1.08529	1.12236	1.40785	0.824904	1.269	0.332703
P70288	Histone deacetylase 2 OS=Mus musculus OX=10090 GN=Hdac2 PE=1 SV=1	Hdac2	55.302	31.8	35	11	7	7	5	4	4	7	7	8	8	8	7	10	10	11	4	4	3	6	6	7	4	4	3	6	6	7	53953000	42836000	31885000	49075000	46032000	64328000	1.1236	0.892079	0.66402	1.02201	0.958637	1.33966	1.239	0.285013
P70290	55 kDa erythrocyte membrane protein OS=Mus musculus OX=10090 GN=Mpp1 PE=1 SV=1	Mpp1	52.227	32.4	31	10	10	10	5	6	4	5	6	5	9	10	7	9	8	9	9	10	7	9	8	9	9	10	7	9	8	9	55013000	53232000	68047000	40951000	44677000	39623000	1.09463	1.05919	1.35398	0.814829	0.888968	0.788405	0.71	0.0165208
P70295	Lipid droplet-regulating VLDL assembly factor AUP1 OS=Mus musculus OX=10090 GN=Aup1 PE=1 SV=1	Aup1	46.121	28.3	16	5	5	5	3	5	2	4	2	0	5	5	5	5	4	0	5	5	5	5	4	0	5	5	5	5	4	0	80983000	60697000	82276000	68865000	57894000	0	1.15454	0.865332	1.17298	0.98178	0.825371		0.849	0.350027
P70296	Phosphatidylethanolamine-binding protein 1 OS=Mus musculus OX=10090 GN=Pebp1 PE=1 SV=3	Pebp1	20.83	89.8	89	13	13	13	13	13	11	19	15	18	12	12	10	12	12	12	12	12	10	12	12	12	12	12	10	12	12	12	864120000	867950000	816140000	859650000	860350000	948510000	0.993866	0.998271	0.938682	0.988725	0.98953	1.09093	1.047	0.299981
P70303	CTP synthase 2 OS=Mus musculus OX=10090 GN=Ctps2 PE=1 SV=1	Ctps2	65.514	29.9	23	13	10	10	1	2	0	4	7	9	5	8	6	9	13	10	3	6	3	6	10	9	3	6	3	6	10	9	26441000	28134000	23944000	34661000	35433000	44507000	0.821489	0.874089	0.743911	1.07687	1.10086	1.38278	1.46	0.0157086
P70315	Wiskott-Aldrich syndrome protein homolog OS=Mus musculus OX=10090 GN=Was PE=1 SV=1	Was	54.191	37.3	36	11	11	11	5	4	4	7	8	8	8	9	9	9	10	11	8	9	9	9	10	11	8	9	9	9	10	11	110260000	100690000	122130000	91973000	93806000	99548000	1.06978	0.976929	1.18495	0.892354	0.910138	0.965849	0.857	0.0660012
P70318	Nucleolysin TIAR OS=Mus musculus OX=10090 GN=Tial1 PE=1 SV=1	Tial1	43.388	40.6	28	11	11	11	1	4	4	6	6	7	8	9	8	10	10	9	8	9	8	10	10	9	8	9	8	10	10	9	73971000	78003000	79210000	92453000	92462000	106880000	0.84865	0.894908	0.908755	1.06069	1.06079	1.22621	1.262	0.0117695
P70333	Heterogeneous nuclear ribonucleoprotein H2 OS=Mus musculus OX=10090 GN=Hnrnph2 PE=1 SV=1	Hnrnph2	49.279	45.9	27	15	8	8	2	2	2	6	7	8	12	11	12	15	14	12	5	4	5	8	7	6	5	4	5	8	7	6	95587000	83459000	82481000	179050000	184230000	241660000	0.661909	0.577926	0.571154	1.23986	1.27573	1.67342	2.313	0.00145913
P70336	Rho-associated protein kinase 2 OS=Mus musculus OX=10090 GN=Rock2 PE=1 SV=1	Rock2	160.58	8.6	15	8	8	8	1	2	1	3	4	4	4	6	4	7	8	7	4	6	4	7	8	7	4	6	4	7	8	7	99639000	99906000	82537000	60345000	62948000	64365000	1.27269	1.2761	1.05425	0.770788	0.804036	0.822136	0.665	0.00360447
P70349	Histidine triad nucleotide-binding protein 1 OS=Mus musculus OX=10090 GN=Hint1 PE=1 SV=3	Hint1	13.777	78.6	64	8	8	8	9	6	9	14	11	15	7	7	8	7	7	8	7	7	8	7	7	8	7	7	8	7	7	8	914820000	799900000	795670000	900320000	1085500000	1225700000	0.959281	0.838776	0.83434	0.944076	1.13826	1.28527	1.279	0.0752866
P70351	Histone-lysine N-methyltransferase EZH1 OS=Mus musculus OX=10090 GN=Ezh1 PE=1 SV=1	Ezh1	85.187	2.7	2	1	1	1	0	1	0	0	0	1	1	1	1	1	1	1	1	1	1	1	1	1	1	1	1	1	1	1	0	0	0	0	0	0
P70353	Nuclear transcription factor Y subunit gamma OS=Mus musculus OX=10090 GN=Nfyc PE=1 SV=2	Nfyc	37.253	7.5	3	2	2	2	0	0	0	1	1	1	0	0	0	2	1	1	0	0	0	2	1	1	0	0	0	2	1	1	0	0	0	0	0	0
P70362	Ubiquitin recognition factor in ER-associated degradation protein 1 OS=Mus musculus OX=10090 GN=Ufd1 PE=1 SV=2	Ufd1	34.481	23.1	19	6	6	6	3	2	1	4	4	5	6	6	5	5	6	6	6	6	5	5	6	6	6	6	5	5	6	6	41160000	37227000	35289000	67544000	67227000	74020000	0.765846	0.692666	0.656607	1.25676	1.25086	1.37726	1.837	0.00037621
P70372	ELAV-like protein 1 OS=Mus musculus OX=10090 GN=Elavl1 PE=1 SV=2	Elavl1	36.169	54	75	16	16	16	9	13	12	12	14	15	15	15	16	14	15	16	15	15	16	14	15	16	15	15	16	14	15	16	401630000	407270000	458590000	449580000	411030000	482060000	0.923231	0.936195	1.05417	1.03345	0.944839	1.10812	1.059	0.410756
P70388	DNA repair protein RAD50 OS=Mus musculus OX=10090 GN=Rad50 PE=1 SV=1	Rad50	153.49	15.9	26	16	16	16	2	1	5	7	6	5	7	7	7	11	13	12	7	7	7	11	13	12	7	7	7	11	13	12	60485000	61670000	67306000	46311000	63533000	65923000	0.993653	1.01312	1.10571	0.760801	1.04373	1.08299	0.928	0.502288
P70398	Probable ubiquitin carboxyl-terminal hydrolase FAF-X OS=Mus musculus OX=10090 GN=Usp9x PE=1 SV=2	Usp9x	290.71	17.4	72	32	32	32	9	9	6	20	15	13	23	25	17	29	26	27	23	25	17	29	26	27	23	25	17	29	26	27	52573000	58198000	61262000	47571000	52235000	54762000	0.965821	1.06916	1.12545	0.873929	0.959611	1.00604	0.898	0.155449
P70399	TP53-binding protein 1 OS=Mus musculus OX=10090 GN=Tp53bp1 PE=1 SV=3	Tp53bp1	212.73	3.7	4	4	4	4	0	0	1	0	1	2	3	2	2	4	3	4	3	2	2	4	3	4	3	2	2	4	3	4	0	0	0	27938000	27455000	27181000				1.01502	0.997469	0.987514
P70404	Isocitrate dehydrogenase [NAD] subunit gamma 1, mitochondrial OS=Mus musculus OX=10090 GN=Idh3g PE=1 SV=1	Idh3g	42.785	51.4	68	13	13	13	10	9	7	13	15	14	8	10	9	13	12	12	8	10	9	13	12	12	8	10	9	13	12	12	236060000	227790000	209850000	203190000	220140000	166380000	1.12106	1.08179	0.996589	0.96496	1.04546	0.790147	0.875	0.199037
P70429	Ena/VASP-like protein OS=Mus musculus OX=10090 GN=Evl PE=1 SV=2	Evl	44.337	11.8	3	3	3	3	0	0	0	0	1	2	2	2	2	3	3	3	2	2	2	3	3	3	2	2	2	3	3	3	0	0	0	20910000	25032000	25103000				0.882962	1.05702	1.06002
P70441	Na(+)/H(+) exchange regulatory cofactor NHE-RF1 OS=Mus musculus OX=10090 GN=Slc9a3r1 PE=1 SV=3	Slc9a3r1	38.6	16.3	8	4	4	4	2	0	1	2	0	3	4	4	4	4	2	4	4	4	4	4	2	4	4	4	4	4	2	4	54649000	53530000	76407000	54230000	0	56315000	0.925843	0.906885	1.29446	0.918745		0.954068	0.898	0.575549
P70444	BH3-interacting domain death agonist OS=Mus musculus OX=10090 GN=Bid PE=1 SV=2	Bid	21.951	46.7	27	5	5	5	4	4	1	5	6	7	5	5	3	5	5	5	5	5	3	5	5	5	5	5	3	5	5	5	164220000	167750000	151070000	140120000	168570000	207420000	0.986158	1.00736	0.907191	0.841435	1.01228	1.24558	1.068	0.668061
P70445	Eukaryotic translation initiation factor 4E-binding protein 2 OS=Mus musculus OX=10090 GN=Eif4ebp2 PE=1 SV=1	Eif4ebp2	12.898	25.8	1	1	1	1	0	0	0	0	0	1	0	0	1	0	0	1	0	0	1	0	0	1	0	0	1	0	0	1	0	0	0	0	0	0
P70452	Syntaxin-4 OS=Mus musculus OX=10090 GN=Stx4 PE=1 SV=1	Stx4	34.165	24.5	12	6	6	6	5	1	1	2	2	1	6	6	5	4	4	3	6	6	5	4	4	3	6	6	5	4	4	3	80926000	74739000	99353000	62389000	61387000	50948000	1.12988	1.0435	1.38715	0.871067	0.857077	0.711329	0.685	0.0246914
P70453	High affinity cAMP-specific 3',5'-cyclic phosphodiesterase 7A OS=Mus musculus OX=10090 GN=Pde7a PE=2 SV=2	Pde7a	52.485	4.4	1	2	2	2	0	1	0	0	0	0	1	1	1	1	1	1	1	1	1	1	1	1	1	1	1	1	1	1	0	0	0	0	0	0
P70460	Vasodilator-stimulated phosphoprotein OS=Mus musculus OX=10090 GN=Vasp PE=1 SV=4	Vasp	39.666	52.3	93	17	17	17	13	12	12	21	17	18	14	16	15	16	14	17	14	16	15	16	14	17	14	16	15	16	14	17	313420000	300750000	297450000	415390000	442820000	446120000	0.848629	0.814323	0.805388	1.12473	1.199	1.20793	1.431	0.000206394
P70665	Sialate O-acetylesterase OS=Mus musculus OX=10090 GN=Siae PE=1 SV=3	Siae	60.775	8.3	5	3	3	3	0	0	0	2	1	2	0	1	0	2	3	2	0	1	0	2	3	2	0	1	0	2	3	2	0	0	0	6858300	7756100	10626000				0.815157	0.921867	1.26297
Q60817	Nascent polypeptide-associated complex subunit alpha OS=Mus musculus OX=10090 GN=Naca PE=1 SV=1	Naca	23.384	32.6	47	5	5	5	8	8	5	9	8	9	5	5	5	5	5	5	5	5	5	5	5	5	5	5	5	5	5	5	935320000	873040000	937030000	1063000000	1108000000	1021200000	0.945151	0.882217	0.946879	1.07417	1.11965	1.03193	1.163	0.0103937
P70671	Interferon regulatory factor 3 OS=Mus musculus OX=10090 GN=Irf3 PE=1 SV=1	Irf3	46.852	9.5	5	3	3	3	1	0	0	1	1	2	1	1	1	2	3	3	1	1	1	2	3	3	1	1	1	2	3	3	0	0	0	36449000	30016000	27840000				1.1595	0.954859	0.885637
P70677	Caspase-3 OS=Mus musculus OX=10090 GN=Casp3 PE=1 SV=1	Casp3	31.474	45.5	39	10	10	10	4	3	4	9	10	9	7	6	6	10	10	10	7	6	6	10	10	10	7	6	6	10	10	10	95293000	90284000	92409000	104090000	112510000	115200000	0.937637	0.888351	0.90926	1.02419	1.10704	1.13351	1.194	0.00686253
P70697	Uroporphyrinogen decarboxylase OS=Mus musculus OX=10090 GN=Urod PE=1 SV=2	Urod	40.691	27.2	15	6	6	6	2	3	2	2	2	4	4	4	3	5	4	6	4	4	3	5	4	6	4	4	3	5	4	6	61929000	47684000	45785000	47326000	47225000	45218000	1.25886	0.969295	0.930693	0.962018	0.959965	0.919168	0.899	0.368428
P70698	CTP synthase 1 OS=Mus musculus OX=10090 GN=Ctps1 PE=1 SV=2	Ctps1	66.682	56	130	25	22	25	20	21	15	27	23	24	24	21	22	24	24	23	22	19	19	21	21	22	24	21	22	24	24	23	126510000	146130000	120250000	142730000	144700000	169570000	0.893127	1.03164	0.848933	1.00764	1.02154	1.19712	1.163	0.132666
P70699	Lysosomal alpha-glucosidase OS=Mus musculus OX=10090 GN=Gaa PE=1 SV=2	Gaa	106.25	33.2	68	23	23	23	10	8	8	15	11	16	18	16	15	19	18	21	18	16	15	19	18	21	18	16	15	19	18	21	66289000	62528000	71442000	58896000	60521000	68181000	1.02547	0.967284	1.10518	0.911099	0.936237	1.05473	0.937	0.328471
P70700	DNA-directed RNA polymerase I subunit RPA2 OS=Mus musculus OX=10090 GN=Polr1b PE=1 SV=2	Polr1b	128.21	7.1	15	6	6	6	2	2	2	3	4	2	6	5	4	4	5	5	6	5	4	4	5	5	6	5	4	4	5	5	34217000	35332000	35129000	37314000	35777000	28280000	0.996375	1.02884	1.02293	1.08656	1.0418	0.823493	0.968	0.674726
P80313	T-complex protein 1 subunit eta OS=Mus musculus OX=10090 GN=Cct7 PE=1 SV=1	Cct7	59.652	79.2	142	37	37	37	23	19	18	25	27	30	33	33	31	34	34	35	33	33	31	34	34	35	33	33	31	34	34	35	388080000	386400000	368200000	397310000	403480000	455330000	0.970685	0.966483	0.92096	0.993772	1.0092	1.13889	1.099	0.114685
P80314	T-complex protein 1 subunit beta OS=Mus musculus OX=10090 GN=Cct2 PE=1 SV=4	Cct2	57.477	77	252	35	35	35	40	38	36	42	47	49	35	33	34	35	35	35	35	33	34	35	35	35	35	33	34	35	35	35	596350000	614080000	586780000	558460000	619480000	692240000	0.975653	1.00466	0.959996	0.913663	1.0135	1.13253	1.041	0.599329
P80315	T-complex protein 1 subunit delta OS=Mus musculus OX=10090 GN=Cct4 PE=1 SV=3	Cct4	58.066	69.4	179	32	32	32	29	30	24	32	32	32	31	29	31	32	32	32	31	29	31	32	32	32	31	29	31	32	32	32	670620000	680250000	648860000	644310000	635410000	754090000	0.997565	1.01189	0.965197	0.958429	0.94519	1.12173	1.017	0.81666
P80316	T-complex protein 1 subunit epsilon OS=Mus musculus OX=10090 GN=Cct5 PE=1 SV=1	Cct5	59.623	74.1	178	36	36	36	24	28	22	33	38	33	29	31	29	34	36	33	29	31	29	34	36	33	29	31	29	34	36	33	512930000	544640000	526520000	684120000	662280000	752460000	0.835629	0.887289	0.857769	1.11452	1.07894	1.22585	1.325	0.00263719
P80317	T-complex protein 1 subunit zeta OS=Mus musculus OX=10090 GN=Cct6a PE=1 SV=3	Cct6a	58.004	75	187	31	31	31	26	29	28	35	32	37	29	26	27	29	28	30	29	26	27	29	28	30	29	26	27	29	28	30	733580000	701230000	695700000	617740000	653610000	717090000	1.06859	1.02147	1.01341	0.899851	0.952102	1.04457	0.933	0.203389
P80318	T-complex protein 1 subunit gamma OS=Mus musculus OX=10090 GN=Cct3 PE=1 SV=1	Cct3	60.629	69.5	195	37	37	37	27	33	26	36	34	39	34	34	34	35	37	37	34	34	34	35	37	37	34	34	34	35	37	37	745630000	781470000	783380000	769510000	795400000	946840000	0.927741	0.972334	0.974711	0.957453	0.989667	1.17809	1.087	0.296312
P81069	GA-binding protein subunit beta-2 OS=Mus musculus OX=10090 GN=Gabpb2 PE=1 SV=2	Gabpb2	45.658	26.3	6	5	5	5	0	0	1	0	1	4	1	3	2	3	3	4	1	3	2	3	3	4	1	3	2	3	3	4	0	31367000	30329000	29918000	0	41807000		0.940392	0.909272	0.89695		1.25339	1.163	0.501256
P81117	Nucleobindin-2 OS=Mus musculus OX=10090 GN=Nucb2 PE=1 SV=2	Nucb2	50.304	42.4	57	14	14	14	6	9	8	11	12	11	9	9	9	13	13	14	9	9	9	13	13	14	9	9	9	13	13	14	85185000	92882000	104980000	90574000	83129000	74857000	0.961443	1.04832	1.18486	1.02227	0.938238	0.844876	0.878	0.189731
P82343	N-acylglucosamine 2-epimerase OS=Mus musculus OX=10090 GN=Renbp PE=1 SV=3	Renbp	49.771	24.9	31	8	8	8	5	5	2	6	5	8	6	7	5	8	6	8	6	7	5	8	6	8	6	7	5	8	6	8	129500000	117990000	102230000	66068000	62164000	78539000	1.39625	1.27215	1.10223	0.712335	0.670243	0.846795	0.591	0.00585754
P83741	Serine/threonine-protein kinase WNK1 OS=Mus musculus OX=10090 GN=Wnk1 PE=1 SV=2	Wnk1	250.93	3.4	10	6	6	6	1	1	1	1	4	2	3	4	3	5	5	6	3	4	3	5	5	6	3	4	3	5	5	6	0	33572000	46080000	31917000	37585000	38772000		0.893224	1.22601	0.849191	0.999995	1.03158	0.906	0.571531
P83870	PHD finger-like domain-containing protein 5A OS=Mus musculus OX=10090 GN=Phf5a PE=1 SV=1	Phf5a	12.405	54.5	26	6	6	6	5	5	3	4	5	4	6	6	6	6	6	5	6	6	6	6	6	5	6	6	6	6	6	5	102900000	113830000	88895000	93693000	98913000	110940000	1.01351	1.12116	0.875567	0.922825	0.974239	1.0927	0.993	0.963773
P83877	Thioredoxin-like protein 4A OS=Mus musculus OX=10090 GN=Txnl4a PE=1 SV=1	Txnl4a	16.786	49.3	13	5	5	5	0	0	0	4	3	6	0	0	0	5	5	5	0	0	0	5	5	5	0	0	0	5	5	5	0	0	0	30682000	28491000	45047000				0.883189	0.820121	1.29669
P83882	60S ribosomal protein L36a OS=Mus musculus OX=10090 GN=Rpl36a PE=3 SV=2	Rpl36a	12.441	33	11	5	5	5	3	2	1	1	1	3	5	5	4	4	3	4	5	5	4	4	3	4	5	5	4	4	3	4	483690000	484920000	566630000	413050000	433860000	396590000	1.04441	1.04706	1.2235	0.891879	0.936813	0.856338	0.81	0.0233492
P83887	Tubulin gamma-1 chain OS=Mus musculus OX=10090 GN=Tubg1 PE=1 SV=1	Tubg1	51.1	44.6	27	10	10	10	3	4	6	4	6	4	7	7	5	9	10	8	7	7	5	9	10	8	7	7	5	9	10	8	58321000	65252000	67926000	53250000	54036000	52695000	0.995579	1.1139	1.15954	0.909013	0.922431	0.899539	0.835	0.0183201
P83917	Chromobox protein homolog 1 OS=Mus musculus OX=10090 GN=Cbx1 PE=1 SV=1	Cbx1	21.418	40	22	5	4	4	3	3	3	5	5	3	5	5	5	5	5	5	4	4	4	4	4	4	4	4	4	4	4	4	109160000	103150000	137430000	141900000	121410000	167170000	0.839456	0.793238	1.05686	1.09123	0.93366	1.28556	1.231	0.179362
P83940	Elongin-C OS=Mus musculus OX=10090 GN=Eloc PE=1 SV=1	Eloc	12.473	65.2	30	6	6	6	6	4	4	4	6	6	5	5	5	6	6	6	5	5	5	6	6	6	5	5	5	6	6	6	174080000	200980000	173160000	300450000	269930000	334240000	0.718923	0.830016	0.715123	1.24081	1.11477	1.38036	1.65	0.00315189
P84078	ADP-ribosylation factor 1 OS=Mus musculus OX=10090 GN=Arf1 PE=1 SV=2	Arf1	20.697	65.7	61	12	7	12	11	9	8	11	7	15	11	10	10	12	10	12	6	5	5	7	5	7	11	10	10	12	10	12	471370000	448730000	325740000	434670000	422280000	481470000	1.0944	1.04184	0.756286	1.00919	0.980428	1.11785	1.074	0.535307
P84084	ADP-ribosylation factor 5 OS=Mus musculus OX=10090 GN=Arf5 PE=1 SV=2	Arf5	20.529	80	32	12	6	7	5	4	4	6	6	7	10	9	9	12	12	12	4	3	3	6	6	6	5	4	4	7	7	7	140700000	156600000	130650000	121400000	115070000	119570000	1.0768	1.19849	0.999885	0.929093	0.880649	0.915088	0.832	0.0298789
P84089	Enhancer of rudimentary homolog OS=Mus musculus OX=10090 GN=Erh PE=1 SV=1	Erh	12.259	49	26	5	5	5	4	5	5	3	4	5	5	5	5	5	5	5	5	5	5	5	5	5	5	5	5	5	5	5	896070000	791790000	988550000	897480000	881760000	1127900000	0.962904	0.850846	1.06228	0.964419	0.947526	1.21202	1.086	0.474965
P84091	AP-2 complex subunit mu OS=Mus musculus OX=10090 GN=Ap2m1 PE=1 SV=1	Ap2m1	49.654	35.6	52	13	13	13	6	10	7	11	9	9	11	12	11	13	12	13	11	12	11	13	12	13	11	12	11	13	12	13	117020000	111410000	113130000	114610000	111760000	122640000	1.01673	0.967983	0.982927	0.995786	0.971024	1.06556	1.022	0.538831
P84096	Rho-related GTP-binding protein RhoG OS=Mus musculus OX=10090 GN=Rhog PE=1 SV=1	Rhog	21.308	63.4	45	11	10	11	8	7	6	9	9	6	11	10	10	10	10	9	10	9	9	9	9	8	11	10	10	10	10	9	399340000	370380000	390500000	366840000	369900000	169390000	1.15955	1.07546	1.13388	1.06518	1.07407	0.491853	0.781	0.30281
P84099	60S ribosomal protein L19 OS=Mus musculus OX=10090 GN=Rpl19 PE=1 SV=1	Rpl19	23.466	32.1	28	8	8	8	5	5	5	4	4	5	7	7	7	7	7	8	7	7	7	7	7	8	7	7	7	7	7	8	1129200000	1432700000	1648000000	1091900000	1327700000	1318300000	0.852462	1.08158	1.24412	0.824304	1.00232	0.995219	0.888	0.433474
P84102	Small EDRK-rich factor 2 OS=Mus musculus OX=10090 GN=Serf2 PE=1 SV=1	Serf2	6.8998	28.8	4	2	2	2	1	0	0	0	1	2	2	1	2	2	2	2	2	1	2	2	2	2	2	1	2	2	2	2	79151000	0	87128000	87351000	86698000	90000000	0.919659		1.01234	1.01493	1.00735	1.04571	1.059	0.230757
P84104	Serine/arginine-rich splicing factor 3 OS=Mus musculus OX=10090 GN=Srsf3 PE=1 SV=1	Srsf3	19.329	43.3	38	8	7	8	7	7	6	6	5	7	7	7	8	7	7	8	6	6	7	6	6	7	7	7	8	7	7	8	602650000	572880000	696930000	569160000	559850000	548900000	1.01846	0.968147	1.17779	0.96186	0.946127	0.927622	0.896	0.149377
P84228	Histone H3.2 OS=Mus musculus OX=10090 GN=H3c2 PE=1 SV=2	H3c2	15.388	55.9	63	7	1	7	15	8	11	15	8	6	7	6	7	7	7	6	1	1	1	1	1	1	7	6	7	7	7	6	8678700000	2091900000	13342000000	8689700000	2797700000	1206800000	1.41474	0.341008	2.17492	1.41654	0.456062	0.196725	0.526	0.428968
P85094	Isochorismatase domain-containing protein 2A OS=Mus musculus OX=10090 GN=Isoc2a PE=1 SV=1	Isoc2a	22.417	33	22	3	3	3	5	3	4	4	3	3	3	3	3	3	2	3	3	3	3	3	2	3	3	3	3	3	2	3	50379000	55192000	43336000	36767000	34130000	26223000	1.22862	1.346	1.05686	0.896658	0.832348	0.639515	0.652	0.0254204
P97287	Induced myeloid leukemia cell differentiation protein Mcl-1 homolog OS=Mus musculus OX=10090 GN=Mcl1 PE=1 SV=3	Mcl1	35.217	37.5	31	6	6	6	4	4	3	6	4	10	5	5	5	6	6	6	5	5	5	6	6	6	5	5	5	6	6	6	72229000	130650000	103660000	104190000	85893000	80321000	0.751156	1.35871	1.07803	1.08354	0.893256	0.83531	0.882	0.616184
P97300	Neuroplastin OS=Mus musculus OX=10090 GN=Nptn PE=1 SV=3	Nptn	44.373	18.6	24	6	6	6	5	2	4	5	6	2	5	5	5	5	6	5	5	5	5	5	6	5	5	5	5	5	6	5	187870000	189150000	160620000	148350000	163490000	75523000	1.21861	1.22691	1.04186	0.962267	1.06047	0.489877	0.72	0.202298
P97304	DNA-directed RNA polymerases I and III subunit RPAC2 OS=Mus musculus OX=10090 GN=Polr1d PE=1 SV=1	Polr1d	15.072	33.1	5	3	3	3	1	1	0	1	1	1	2	1	0	3	3	3	2	1	0	3	3	3	2	1	0	3	3	3	0	0	0	0	0	0
P97310	DNA replication licensing factor MCM2 OS=Mus musculus OX=10090 GN=Mcm2 PE=1 SV=3	Mcm2	102.08	49.3	141	34	34	34	25	22	18	23	27	26	28	28	27	32	31	30	28	28	27	32	31	30	28	28	27	32	31	30	173170000	171880000	167480000	150030000	153280000	164930000	1.05939	1.0515	1.02458	0.91783	0.937712	1.00898	0.914	0.0400696
P97311	DNA replication licensing factor MCM6 OS=Mus musculus OX=10090 GN=Mcm6 PE=1 SV=1	Mcm6	92.866	50.8	154	36	36	36	20	25	20	29	25	35	30	31	32	34	34	35	30	31	32	34	34	35	30	31	32	34	34	35	190340000	197950000	196810000	176470000	172860000	191700000	1.01413	1.05467	1.0486	0.940229	0.920995	1.02137	0.925	0.0797054
P97315	Cysteine and glycine-rich protein 1 OS=Mus musculus OX=10090 GN=Csrp1 PE=1 SV=3	Csrp1	20.583	47.7	27	6	6	6	4	6	3	5	3	6	5	6	5	5	6	5	5	6	5	5	6	5	5	6	5	5	6	5	74474000	78410000	62806000	78439000	74449000	80789000	0.994385	1.04694	0.838593	1.04733	0.994052	1.0787	1.083	0.303647
P97324	Glucose-6-phosphate 1-dehydrogenase 2 OS=Mus musculus OX=10090 GN=G6pd2 PE=1 SV=3	G6pd2	59.125	23.4	0	13	1	1	0	0	0	0	0	0	12	11	11	11	11	12	0	1	0	0	0	0	0	1	0	0	0	0	0	0	0	0	0	0
P97329	Kinesin-like protein KIF20A OS=Mus musculus OX=10090 GN=Kif20a PE=1 SV=1	Kif20a	99.875	2.6	1	2	2	2	0	0	0	1	0	0	1	0	2	1	1	2	1	0	2	1	1	2	1	0	2	1	1	2	0	0	0	0	0	0
P97348	Rho-related GTP-binding protein RhoD OS=Mus musculus OX=10090 GN=Rhod PE=1 SV=1	Rhod	23.562	3.3	0	1	1	1	0	0	0	0	0	0	1	0	0	0	0	0	1	0	0	0	0	0	1	0	0	0	0	0	0	0	0	0	0	0
P97351	40S ribosomal protein S3a OS=Mus musculus OX=10090 GN=Rps3a PE=1 SV=3	Rps3a	29.885	68.6	98	21	21	21	18	15	15	16	18	16	20	21	20	20	20	20	20	21	20	20	20	20	20	21	20	20	20	20	1016800000	813970000	981100000	779490000	922810000	866040000	1.13393	0.907738	1.09412	0.869286	1.02912	0.965806	0.913	0.356057
P97352	Protein S100-A13 OS=Mus musculus OX=10090 GN=S100a13 PE=1 SV=1	S100a13	11.158	23.5	13	2	2	2	2	1	2	3	2	3	2	2	2	2	2	2	2	2	2	2	2	2	2	2	2	2	2	2	160100000	222950000	193350000	159030000	167670000	187090000	0.881131	1.22703	1.06413	0.875242	0.922793	1.02967	0.891	0.369875
P97355	Spermine synthase OS=Mus musculus OX=10090 GN=Sms PE=1 SV=1	Sms	41.313	61.5	43	15	15	15	6	4	3	8	9	13	12	13	9	13	13	14	12	13	9	13	13	14	12	13	9	13	13	14	106910000	106720000	91894000	101330000	99656000	104900000	1.04915	1.04728	0.901791	0.99439	0.977962	1.02942	1.001	0.95097
P97360	Transcription factor ETV6 OS=Mus musculus OX=10090 GN=Etv6 PE=1 SV=1	Etv6	56.405	7.2	5	2	2	2	0	0	0	1	3	1	1	1	0	2	2	2	1	1	0	2	2	2	1	1	0	2	2	2	14244000	0	0	12571000	22882000	18653000	0.833592			0.735684	1.33911	1.09162	1.266
P97363	Serine palmitoyltransferase 2 OS=Mus musculus OX=10090 GN=Sptlc2 PE=1 SV=2	Sptlc2	62.981	9.1	9	3	3	3	2	2	1	2	2	0	3	2	2	3	3	2	3	2	2	3	3	2	3	2	2	3	3	2	30503000	30434000	27576000	24402000	30036000	19174000	1.12887	1.12632	1.02055	0.903081	1.11159	0.709601	0.832	0.2097
P97364	Selenide, water dikinase 2 OS=Mus musculus OX=10090 GN=Sephs2 PE=1 SV=3	Sephs2	47.833	21.9	16	5	5	5	3	2	2	2	3	4	4	3	5	4	4	5	4	3	5	4	4	5	4	3	5	4	4	5	37965000	29207000	39908000	28693000	28378000	42976000	1.09976	0.846061	1.15604	0.831171	0.822046	1.24492	0.934	0.664488
P97369	Neutrophil cytosol factor 4 OS=Mus musculus OX=10090 GN=Ncf4 PE=1 SV=2	Ncf4	38.707	52.2	60	14	14	14	10	7	8	12	13	10	12	12	12	14	14	12	12	12	12	14	14	12	12	12	12	14	14	12	73901000	74348000	75549000	71925000	72821000	66788000	1.01855	1.02471	1.04126	0.991312	1.00366	0.920511	0.945	0.1094
P97370	Sodium/potassium-transporting ATPase subunit beta-3 OS=Mus musculus OX=10090 GN=Atp1b3 PE=1 SV=1	Atp1b3	31.775	48.9	64	15	15	15	10	8	8	13	14	11	12	12	11	15	14	13	12	12	11	15	14	13	12	12	11	15	14	13	435230000	416950000	386800000	455180000	472030000	235950000	1.08711	1.04145	0.966139	1.13694	1.17902	0.589349	0.939	0.659018
P97371	Proteasome activator complex subunit 1 OS=Mus musculus OX=10090 GN=Psme1 PE=1 SV=2	Psme1	28.673	68.3	75	17	17	17	12	10	12	13	12	16	16	16	16	14	15	16	16	16	16	14	15	16	16	16	16	14	15	16	217510000	242530000	235140000	257590000	250220000	272380000	0.884565	0.986315	0.956262	1.04756	1.01759	1.10771	1.122	0.0471559
P97372	Proteasome activator complex subunit 2 OS=Mus musculus OX=10090 GN=Psme2 PE=1 SV=4	Psme2	27.057	61.9	95	12	12	12	14	17	11	18	15	20	11	11	12	11	11	11	11	11	12	11	11	11	11	11	12	11	11	11	198490000	202550000	183890000	206200000	185630000	230840000	0.986204	1.00638	0.913663	1.02451	0.922309	1.14694	1.065	0.440601
P97376	Protein FRG1 OS=Mus musculus OX=10090 GN=Frg1 PE=1 SV=2	Frg1	29.127	15.5	10	3	3	3	1	2	2	2	1	2	3	3	2	3	1	2	3	3	2	3	1	2	3	3	2	3	1	2	54415000	56180000	54984000	46591000	0	41271000	1.07352	1.10834	1.08475	0.919169		0.814213	0.796	0.0161313
P97377	Cyclin-dependent kinase 2 OS=Mus musculus OX=10090 GN=Cdk2 PE=1 SV=2	Cdk2	38.978	40.2	27	11	9	9	2	2	2	5	9	7	9	9	7	10	10	11	7	7	5	8	8	9	7	7	5	8	8	9	41033000	43319000	58035000	55313000	62873000	56589000	0.776253	0.819499	1.09789	1.0464	1.18942	1.07054	1.227	0.133636
P97379	Ras GTPase-activating protein-binding protein 2 OS=Mus musculus OX=10090 GN=G3bp2 PE=1 SV=2	G3bp2	54.087	31.7	53	13	11	11	7	5	9	9	11	12	8	9	11	10	13	13	7	8	10	8	11	11	7	8	10	8	11	11	179860000	164840000	156830000	174940000	154220000	191080000	1.05617	0.967967	0.920931	1.02728	0.905605	1.12205	1.037	0.666053
P97384	Annexin A11 OS=Mus musculus OX=10090 GN=Anxa11 PE=1 SV=2	Anxa11	54.079	27.2	41	12	12	12	8	8	6	4	6	9	9	10	10	8	11	11	9	10	10	8	11	11	9	10	10	8	11	11	66770000	84592000	75985000	61790000	65575000	78526000	0.924711	1.17153	1.05233	0.855742	0.908161	1.08752	0.906	0.372158
P97386	DNA ligase 3 OS=Mus musculus OX=10090 GN=Lig3 PE=1 SV=2	Lig3	113.07	5.7	10	4	4	4	3	1	1	1	2	2	4	2	3	3	3	3	4	2	3	3	3	3	4	2	3	3	3	3	32815000	26196000	22065000	33091000	17080000	20341000	1.29885	1.03686	0.873354	1.30977	0.676043	0.805116	0.87	0.506192
P97390	Vacuolar protein sorting-associated protein 45 OS=Mus musculus OX=10090 GN=Vps45 PE=1 SV=1	Vps45	65.052	2.3	3	1	1	1	0	1	0	1	1	0	1	1	1	1	1	1	1	1	1	1	1	1	1	1	1	1	1	1	0	0	0	0	0	0
P97429	Annexin A4 OS=Mus musculus OX=10090 GN=Anxa4 PE=1 SV=4	Anxa4	35.915	54.2	87	18	18	18	16	15	15	14	15	12	16	16	16	17	16	17	16	16	16	17	16	17	16	16	16	17	16	17	560730000	542820000	551060000	320030000	320250000	353900000	1.27016	1.22959	1.24825	0.724927	0.725426	0.801649	0.601	0.00012443
P97449	Aminopeptidase N OS=Mus musculus OX=10090 GN=Anpep PE=1 SV=4	Anpep	109.65	48.1	230	36	36	36	46	47	48	33	27	29	35	35	33	32	30	28	35	35	33	32	30	28	35	35	33	32	30	28	403050000	394070000	461120000	148540000	144100000	105090000	1.46035	1.42782	1.67075	0.538198	0.522111	0.380768	0.316	0.000659828
P97450	ATP synthase-coupling factor 6, mitochondrial OS=Mus musculus OX=10090 GN=Atp5pf PE=1 SV=1	Atp5pf	12.496	50.9	29	7	7	7	5	4	3	5	7	5	7	7	7	6	7	7	7	7	7	6	7	7	7	7	7	6	7	7	237550000	239650000	266380000	266300000	239370000	186570000	0.992673	1.00145	1.11315	1.11281	1.00028	0.779638	0.931	0.508324
P97452	Ribosome biogenesis protein BOP1 OS=Mus musculus OX=10090 GN=Bop1 PE=1 SV=1	Bop1	82.545	50.4	97	21	21	21	11	12	11	19	22	22	18	17	17	19	20	18	18	17	17	19	20	18	18	17	17	19	20	18	96330000	103740000	115940000	102190000	102190000	113530000	0.911755	0.98189	1.09736	0.96722	0.96722	1.07455	1.006	0.910804
P97457	Myosin regulatory light chain 2, skeletal muscle isoform OS=Mus musculus OX=10090 GN=Mylpf PE=1 SV=3	Mylpf	18.955	25.4	4	5	5	5	0	0	0	4	0	0	0	0	0	5	0	0	0	0	0	5	0	0	0	0	0	5	0	0	0	0	0	0	0	0
P97461	40S ribosomal protein S5 OS=Mus musculus OX=10090 GN=Rps5 PE=1 SV=3	Rps5	22.889	61.8	49	13	13	13	9	9	5	8	8	10	11	11	11	13	13	13	11	11	11	13	13	13	11	11	11	13	13	13	878270000	996740000	549270000	596900000	634050000	569700000	1.24727	1.41551	0.780041	0.847683	0.900441	0.809055	0.743	0.219662
P97465	Docking protein 1 OS=Mus musculus OX=10090 GN=Dok1 PE=1 SV=2	Dok1	52.451	15.1	7	4	4	4	1	1	1	2	1	1	2	1	1	2	3	1	2	1	1	2	3	1	2	1	1	2	3	1	0	0	0	25341000	27271000	0				0.963316	1.03668
P97470	Serine/threonine-protein phosphatase 4 catalytic subunit OS=Mus musculus OX=10090 GN=Ppp4c PE=1 SV=2	Ppp4c	35.08	36.8	26	7	6	6	3	5	3	5	4	6	4	6	4	7	6	6	3	5	3	6	5	5	3	5	3	6	5	5	92622000	71633000	73568000	75813000	62522000	77376000	1.22534	0.947664	0.973263	1.00296	0.827131	1.02364	0.907	0.420136
P97471	Mothers against decapentaplegic homolog 4 OS=Mus musculus OX=10090 GN=Smad4 PE=1 SV=2	Smad4	60.341	5.3	5	2	2	2	0	1	0	1	1	2	2	2	2	1	1	2	2	2	2	1	1	2	2	2	2	1	1	2	0	17720000	0	0	0	16802000		1.02659				0.973408	0.948
P97480	Eyes absent homolog 3 OS=Mus musculus OX=10090 GN=Eya3 PE=1 SV=2	Eya3	55.973	6.1	10	2	2	2	1	2	1	1	2	3	2	2	2	2	2	2	2	2	2	2	2	2	2	2	2	2	2	2	27528000	25259000	22725000	26079000	24103000	20587000	1.12912	1.03605	0.93211	1.06968	0.988631	0.844416	0.937	0.495665
P97493	Thioredoxin, mitochondrial OS=Mus musculus OX=10090 GN=Txn2 PE=1 SV=1	Txn2	18.255	41.6	21	5	5	5	4	4	3	4	3	3	4	5	5	5	5	4	4	5	5	5	5	4	4	5	5	5	5	4	86512000	78521000	74158000	80401000	89857000	62270000	1.10038	0.998743	0.943248	1.02266	1.14293	0.792039	0.972	0.764368
P97494	Glutamate--cysteine ligase catalytic subunit OS=Mus musculus OX=10090 GN=Gclc PE=1 SV=4	Gclc	72.571	27.6	40	12	12	12	4	5	5	11	8	7	9	9	9	12	11	11	9	9	9	12	11	11	9	9	9	12	11	11	80349000	83990000	76421000	63417000	71968000	69255000	1.08238	1.13143	1.02947	0.854293	0.969484	0.932937	0.85	0.0243864
P97496	SWI/SNF complex subunit SMARCC1 OS=Mus musculus OX=10090 GN=Smarcc1 PE=1 SV=2	Smarcc1	122.89	36.7	91	27	20	27	12	8	13	16	18	24	21	21	22	24	24	24	14	14	16	17	17	18	21	21	22	24	24	24	154890000	158770000	164690000	161930000	154610000	191090000	0.942555	0.966166	1.00219	0.985395	0.940851	1.16284	1.061	0.452139
P97742	Carnitine O-palmitoyltransferase 1, liver isoform OS=Mus musculus OX=10090 GN=Cpt1a PE=1 SV=4	Cpt1a	88.25	3.6	3	2	2	2	0	0	0	2	1	0	1	1	1	2	2	0	1	1	1	2	2	0	1	1	1	2	2	0	0	0	0	10744000	10709000	0				1.00163	0.998369
P97760	DNA-directed RNA polymerase II subunit RPB3 OS=Mus musculus OX=10090 GN=Polr2c PE=1 SV=2	Polr2c	31.443	46.2	19	8	8	8	2	4	2	2	5	4	6	6	6	4	7	7	6	6	6	4	7	7	6	6	6	4	7	7	77109000	80294000	70020000	57567000	61195000	67324000	1.11885	1.16506	1.01599	0.835295	0.887937	0.976869	0.818	0.0300919
P97765	WW domain-binding protein 2 OS=Mus musculus OX=10090 GN=Wbp2 PE=1 SV=1	Wbp2	28.032	13	13	3	3	3	3	2	2	2	2	2	3	3	3	3	3	3	3	3	3	3	3	3	3	3	3	3	3	3	68464000	60363000	84523000	69013000	71385000	66951000	0.976432	0.860896	1.20547	0.984262	1.01809	0.954854	0.972	0.85758
P97770	THUMP domain-containing protein 3 OS=Mus musculus OX=10090 GN=Thumpd3 PE=1 SV=1	Thumpd3	56.431	20.4	20	8	8	8	3	2	2	4	5	4	4	4	5	6	7	7	4	4	5	6	7	7	4	4	5	6	7	7	51608000	61358000	46869000	40230000	44392000	53676000	1.03862	1.23484	0.94325	0.809639	0.8934	1.08024	0.865	0.276152
P97783	Protein AF1q OS=Mus musculus OX=10090 GN=Mllt11 PE=1 SV=1	Mllt11	10.029	43.3	4	2	2	2	0	0	0	1	1	2	1	2	1	2	1	2	1	2	1	2	1	2	1	2	1	2	1	2	0	11953000	0	12616000	0	17980000		0.84277		0.889516		1.26771	1.28
P97797	Tyrosine-protein phosphatase non-receptor type substrate 1 OS=Mus musculus OX=10090 GN=Sirpa PE=1 SV=2	Sirpa	56.413	25.1	48	9	9	9	9	10	5	8	8	8	9	8	8	8	8	8	9	8	8	8	8	8	9	8	8	8	8	8	219730000	207140000	265610000	207500000	189320000	137100000	1.075	1.0134	1.29946	1.01517	0.926223	0.670744	0.771	0.139357
P97801	Survival motor neuron protein OS=Mus musculus OX=10090 GN=Smn1 PE=1 SV=1	Smn1	31.254	9.4	4	1	1	1	1	0	0	1	1	1	1	1	1	1	1	1	1	1	1	1	1	1	1	1	1	1	1	1	0	0	0	0	0	0
P97807	Fumarate hydratase, mitochondrial OS=Mus musculus OX=10090 GN=Fh PE=1 SV=3	Fh	54.356	63.9	136	25	25	25	18	18	21	22	29	28	21	21	21	24	23	22	21	21	21	24	23	22	21	21	21	24	23	22	231180000	254320000	248880000	279080000	261370000	267140000	0.899551	0.989591	0.968424	1.08594	1.01702	1.03947	1.1	0.0513675
P97808	FXYD domain-containing ion transport regulator 5 OS=Mus musculus OX=10090 GN=Fxyd5 PE=1 SV=3	Fxyd5	19.454	49.4	9	6	6	6	1	0	2	3	2	1	4	5	5	5	5	5	4	5	5	5	5	5	4	5	5	5	5	5	146310000	127450000	115660000	150720000	125120000	66877000	1.19904	1.04448	0.947855	1.23518	1.02538	0.54807	0.88	0.521827
P97814	Proline-serine-threonine phosphatase-interacting protein 1 OS=Mus musculus OX=10090 GN=Pstpip1 PE=1 SV=1	Pstpip1	47.59	20.5	20	7	7	7	4	4	2	4	2	4	7	7	5	5	6	7	7	7	5	5	6	7	7	7	5	5	6	7	36402000	40289000	38896000	31882000	36354000	38798000	0.981093	1.08585	1.04831	0.859272	0.9798	1.04567	0.926	0.289186
P97821	Dipeptidyl peptidase 1 OS=Mus musculus OX=10090 GN=Ctsc PE=1 SV=1	Ctsc	52.376	15.6	19	6	6	6	1	4	1	5	3	5	5	6	5	6	6	6	5	6	5	6	6	6	5	6	5	6	6	6	65647000	68935000	64331000	64292000	77675000	85656000	0.923444	0.969695	0.904932	0.904383	1.09264	1.20491	1.144	0.212985
P97822	Acidic leucine-rich nuclear phosphoprotein 32 family member E OS=Mus musculus OX=10090 GN=Anp32e PE=1 SV=2	Anp32e	29.622	42.3	48	8	8	8	6	7	7	8	10	10	6	5	7	7	8	8	6	5	7	7	8	8	6	5	7	7	8	8	423060000	432090000	351150000	322960000	350660000	349940000	1.13835	1.16265	0.944858	0.869005	0.943539	0.941602	0.849	0.0870633
P97823	Acyl-protein thioesterase 1 OS=Mus musculus OX=10090 GN=Lypla1 PE=1 SV=1	Lypla1	24.687	42.6	22	5	5	5	2	4	3	4	4	5	2	4	3	4	5	5	2	4	3	4	5	5	2	4	3	4	5	5	76217000	82838000	86774000	63402000	58172000	66761000	1.05329	1.14479	1.19919	0.876194	0.803917	0.922614	0.766	0.00849634
P97825	Jupiter microtubule associated homolog 1 OS=Mus musculus OX=10090 GN=Jpt1 PE=1 SV=3	Jpt1	16.08	55.2	28	4	4	4	5	4	4	3	6	6	3	3	3	3	3	4	3	3	3	3	3	4	3	3	3	3	3	4	123450000	125550000	145190000	161900000	150860000	197110000	0.819304	0.833241	0.963586	1.07449	1.00122	1.30817	1.293	0.0561291
P97855	Ras GTPase-activating protein-binding protein 1 OS=Mus musculus OX=10090 GN=G3bp1 PE=1 SV=1	G3bp1	51.828	52	127	20	18	20	20	21	23	20	21	22	18	19	18	18	19	20	17	18	17	16	17	18	18	19	18	18	19	20	469320000	440880000	479230000	609750000	593490000	635300000	0.87235	0.819487	0.89077	1.13338	1.10315	1.18087	1.323	0.000928357
P97868	E3 ubiquitin-protein ligase RBBP6 OS=Mus musculus OX=10090 GN=Rbbp6 PE=1 SV=5	Rbbp6	199.59	5.3	9	6	6	6	1	1	1	2	2	2	3	3	5	6	4	5	3	3	5	6	4	5	3	3	5	6	4	5	28361000	35468000	37924000	34173000	37348000	31060000	0.832784	1.04147	1.11359	1.00344	1.09668	0.912036	1.008	0.906831
P97930	Thymidylate kinase OS=Mus musculus OX=10090 GN=Dtymk PE=1 SV=2	Dtymk	23.914	10.8	6	2	2	2	1	2	1	1	0	1	2	2	1	1	1	1	2	2	1	1	1	1	2	2	1	1	1	1	18780000	29589000	0	0	0	0	0.77653	1.22347
P98078	Disabled homolog 2 OS=Mus musculus OX=10090 GN=Dab2 PE=1 SV=2	Dab2	82.311	17	42	9	9	9	8	7	8	7	6	6	9	9	9	9	8	9	9	9	9	9	8	9	9	9	9	9	8	9	61710000	58848000	63571000	44403000	49122000	53879000	1.11681	1.06502	1.15049	0.803594	0.888997	0.975088	0.801	0.0201573
P98083	SHC-transforming protein 1 OS=Mus musculus OX=10090 GN=Shc1 PE=1 SV=3	Shc1	62.607	15.2	13	6	6	6	0	1	2	3	3	4	4	4	4	4	4	5	4	4	4	4	4	5	4	4	4	4	4	5	41622000	33015000	41518000	31713000	27232000	36377000	1.18089	0.936698	1.17794	0.899757	0.772623	1.03208	0.821	0.154721
P99024	Tubulin beta-5 chain OS=Mus musculus OX=10090 GN=Tubb5 PE=1 SV=1	Tubb5	49.67	77.9	34	27	5	6	5	7	4	5	6	7	27	26	27	25	26	25	5	4	5	4	5	4	6	5	6	5	6	5	2495300000	2497900000	2871000000	2344300000	2460700000	2414000000	0.992614	0.993649	1.14207	0.932547	0.978851	0.960274	0.918	0.160933
P99026	Proteasome subunit beta type-4 OS=Mus musculus OX=10090 GN=Psmb4 PE=1 SV=1	Psmb4	29.116	40.2	36	7	7	7	7	6	5	6	6	6	7	7	6	7	6	7	7	7	6	7	6	7	7	7	6	7	6	7	235790000	291920000	237850000	482550000	541090000	563500000	0.601326	0.744472	0.60658	1.23063	1.37992	1.43707	2.073	0.000947266
P99027	60S acidic ribosomal protein P2 OS=Mus musculus OX=10090 GN=Rplp2 PE=1 SV=3	Rplp2	11.651	80.9	74	11	11	11	12	14	13	14	12	9	11	11	11	11	11	11	11	11	11	11	11	11	11	11	11	11	11	11	1867600000	2022500000	1916500000	1594800000	1614200000	1928000000	1.02394	1.10887	1.05075	0.874374	0.88501	1.05706	0.885	0.127884
P99028	Cytochrome b-c1 complex subunit 6, mitochondrial OS=Mus musculus OX=10090 GN=Uqcrh PE=1 SV=2	Uqcrh	10.435	43.8	23	5	5	5	4	4	5	4	3	3	4	3	4	4	4	4	4	3	4	4	4	4	4	3	4	4	4	4	563190000	577440000	687300000	414790000	377540000	402880000	1.11776	1.14604	1.36408	0.82323	0.7493	0.799592	0.654	0.0035412
P99029	Peroxiredoxin-5, mitochondrial OS=Mus musculus OX=10090 GN=Prdx5 PE=1 SV=2	Prdx5	21.897	57.1	63	12	12	12	12	11	8	8	11	13	11	11	11	9	11	11	11	11	11	9	11	11	11	11	11	9	11	11	198130000	191810000	177310000	154560000	167660000	202460000	1.0887	1.05397	0.974293	0.849285	0.921268	1.11249	0.925	0.389364
Q00262	Syntaxin-2 OS=Mus musculus OX=10090 GN=Stx2 PE=1 SV=1	Stx2	33.177	10.7	1	1	1	1	0	0	0	1	0	0	1	0	0	1	1	0	1	0	0	1	1	0	1	0	0	1	1	0	0	0	0	0	0	0
Q00422	GA-binding protein alpha chain OS=Mus musculus OX=10090 GN=Gabpa PE=1 SV=2	Gabpa	51.344	25.1	20	9	9	9	2	2	2	4	3	7	7	8	7	9	8	7	7	8	7	9	8	7	7	8	7	9	8	7	62603000	57819000	58478000	43948000	47944000	58927000	1.13921	1.05215	1.06414	0.799736	0.872452	1.07231	0.843	0.120713
Q00519	Xanthine dehydrogenase/oxidase OS=Mus musculus OX=10090 GN=Xdh PE=1 SV=5	Xdh	146.56	4	8	3	3	3	2	2	2	1	0	1	3	2	3	1	1	2	3	2	3	1	1	2	3	2	3	1	1	2	26360000	21883000	14400000	0	0	12631000	1.40075	1.16284	0.765204			0.671201	0.605
Q00547	Hyaluronan mediated motility receptor OS=Mus musculus OX=10090 GN=Hmmr PE=1 SV=4	Hmmr	91.784	9.9	5	3	3	3	1	1	0	1	1	1	2	2	1	2	3	1	2	2	1	2	3	1	2	2	1	2	3	1	73905000	55522000	0	94174000	89480000	0	0.944228	0.709363		1.20319	1.14322		1.419	0.131589
Q00612	Glucose-6-phosphate 1-dehydrogenase X OS=Mus musculus OX=10090 GN=G6pdx PE=1 SV=3	G6pdx	59.262	75.9	170	37	25	37	25	29	25	31	32	28	36	33	34	34	34	35	24	23	23	23	23	23	36	33	34	34	34	35	485590000	466050000	481010000	424050000	422350000	476190000	1.05745	1.0149	1.04748	0.92344	0.919738	1.03698	0.923	0.119915
Q00651	Integrin alpha-4 OS=Mus musculus OX=10090 GN=Itga4 PE=1 SV=1	Itga4	115.69	22.1	83	18	18	18	14	14	15	14	15	11	14	18	16	15	15	14	14	18	16	15	15	14	14	18	16	15	15	14	152100000	173940000	168790000	131250000	122690000	87043000	1.09187	1.24865	1.21168	0.942196	0.880747	0.62485	0.689	0.0444179
Q00899	Transcriptional repressor protein YY1 OS=Mus musculus OX=10090 GN=Yy1 PE=1 SV=1	Yy1	44.716	4.8	1	1	1	1	0	0	0	1	0	0	1	1	1	1	1	1	1	1	1	1	1	1	1	1	1	1	1	1	0	0	0	0	0	0
Q00PI9	Heterogeneous nuclear ribonucleoprotein U-like protein 2 OS=Mus musculus OX=10090 GN=Hnrnpul2 PE=1 SV=2	Hnrnpul2	84.939	34.9	65	22	22	22	8	10	7	11	14	15	13	18	16	20	20	22	13	18	16	20	20	22	13	18	16	20	20	22	157140000	161950000	167430000	142060000	146880000	185590000	0.981052	1.01108	1.04529	0.886905	0.916997	1.15867	0.975	0.729987
Q01063	cAMP-specific 3',5'-cyclic phosphodiesterase 4D OS=Mus musculus OX=10090 GN=Pde4d PE=1 SV=2	Pde4d	84.562	3.5	2	1	1	1	0	0	0	0	1	1	0	1	0	1	1	1	0	1	0	1	1	1	0	1	0	1	1	1	0	0	0	0	0	0
Q01147	Cyclic AMP-responsive element-binding protein 1 OS=Mus musculus OX=10090 GN=Creb1 PE=1 SV=2	Creb1	35.122	9.2	10	3	3	3	1	1	2	2	1	3	3	3	3	3	3	3	3	3	3	3	3	3	3	3	3	3	3	3	62986000	62653000	83261000	59177000	65140000	84899000	0.903854	0.899076	1.1948	0.849195	0.934765	1.21831	1.002	0.993065
Q01320	DNA topoisomerase 2-alpha OS=Mus musculus OX=10090 GN=Top2a PE=1 SV=2	Top2a	172.79	19.8	79	27	18	27	19	13	19	16	10	2	23	21	23	25	20	11	15	14	15	17	12	7	23	21	23	25	20	11	90126000	58617000	88132000	65628000	50142000	24072000	1.43544	0.933597	1.40369	1.04526	0.798615	0.383397	0.59	0.148783
Q01405	Protein transport protein Sec23A OS=Mus musculus OX=10090 GN=Sec23a PE=1 SV=2	Sec23a	86.161	27.7	30	16	12	12	3	2	3	8	6	8	11	9	7	13	12	16	7	5	4	10	9	12	7	5	4	10	9	12	49896000	49078000	53138000	47320000	57540000	56103000	0.956244	0.940567	1.01838	0.906875	1.10274	1.0752	1.058	0.463462
Q01730	Ras suppressor protein 1 OS=Mus musculus OX=10090 GN=Rsu1 PE=1 SV=3	Rsu1	31.55	60.6	41	12	12	12	7	7	6	8	6	7	10	9	8	9	10	10	10	9	8	9	10	10	10	9	8	9	10	10	109360000	96233000	95810000	96992000	84882000	104180000	1.11695	0.982877	0.978557	0.990629	0.866943	1.06404	0.949	0.506884
Q01768	Nucleoside diphosphate kinase B OS=Mus musculus OX=10090 GN=Nme2 PE=1 SV=1	Nme2	17.363	79.6	56	13	7	7	8	10	8	9	11	10	12	12	12	13	13	13	7	7	7	7	7	7	7	7	7	7	7	7	1129400000	1262000000	1083400000	1147500000	1213500000	1273900000	0.95312	1.06502	0.9143	0.968395	1.02409	1.07507	1.046	0.445174
Q01853	Transitional endoplasmic reticulum ATPase OS=Mus musculus OX=10090 GN=Vcp PE=1 SV=4	Vcp	89.321	78.8	309	52	52	52	49	44	44	60	56	56	47	48	48	52	52	49	47	48	48	52	52	49	47	48	48	52	52	49	1014000000	1060800000	1062300000	1099700000	1111800000	1273200000	0.918783	0.961189	0.962548	0.996436	1.0074	1.15364	1.111	0.105927
Q01965	T-lymphocyte surface antigen Ly-9 OS=Mus musculus OX=10090 GN=Ly9 PE=1 SV=2	Ly9	73.142	18.5	26	7	7	7	6	5	6	4	4	1	7	6	7	7	6	4	7	6	7	7	6	4	7	6	7	7	6	4	78695000	77909000	91930000	54146000	56229000	27673000	1.2214	1.2092	1.42681	0.840381	0.87271	0.429503	0.555	0.0552609
Q02053	Ubiquitin-like modifier-activating enzyme 1 OS=Mus musculus OX=10090 GN=Uba1 PE=1 SV=1	Uba1	117.81	75.9	268	53	53	53	37	41	31	54	52	53	45	49	46	51	53	50	45	49	46	51	53	50	45	49	46	51	53	50	385840000	402250000	384580000	399850000	411230000	498840000	0.93251	0.97217	0.929465	0.96637	0.993873	1.20561	1.117	0.209962
Q02257	Junction plakoglobin OS=Mus musculus OX=10090 GN=Jup PE=1 SV=3	Jup	81.8	2.4	0	1	1	1	0	0	0	0	0	0	1	1	1	1	1	1	1	1	1	1	1	1	1	1	1	1	1	1	0	0	0	0	0	0
Q02566	Myosin-6 OS=Mus musculus OX=10090 GN=Myh6 PE=1 SV=2	Myh6	223.56	8.8	0	15	1	1	0	0	0	0	0	0	5	5	4	13	4	1	1	1	1	0	1	0	1	1	1	0	1	0	0	0	0	0	0	0
Q02614	SAP30-binding protein OS=Mus musculus OX=10090 GN=Sap30bp PE=1 SV=2	Sap30bp	33.832	3.9	3	1	1	1	0	0	1	0	1	1	1	0	1	0	1	1	1	0	1	0	1	1	1	0	1	0	1	1	0	0	0	0	0	0
Q02788	Collagen alpha-2(VI) chain OS=Mus musculus OX=10090 GN=Col6a2 PE=1 SV=3	Col6a2	110.33	0.8	0	1	1	1	0	0	0	0	0	0	1	1	0	1	1	1	1	1	0	1	1	1	1	1	0	1	1	1	0	0	0	0	0	0
Q02789	Voltage-dependent L-type calcium channel subunit alpha-1S OS=Mus musculus OX=10090 GN=Cacna1s PE=1 SV=2	Cacna1s	213.26	1.1	2	2	2	2	0	1	0	1	0	0	1	2	1	1	1	1	1	2	1	1	1	1	1	2	1	1	1	1	0	0	0	0	0	0
Q02819	Nucleobindin-1 OS=Mus musculus OX=10090 GN=Nucb1 PE=1 SV=2	Nucb1	53.408	51.6	88	21	21	21	14	18	12	17	15	12	16	17	16	19	18	18	16	17	16	19	18	18	16	17	16	19	18	18	164620000	151430000	165980000	133830000	136340000	124060000	1.1272	1.03688	1.13651	0.916372	0.933559	0.849474	0.818	0.00811784
Q03147	Cyclin-dependent kinase 7 OS=Mus musculus OX=10090 GN=Cdk7 PE=1 SV=2	Cdk7	38.968	4.3	1	1	1	1	0	1	0	0	0	0	1	1	1	1	1	1	1	1	1	1	1	1	1	1	1	1	1	1	0	0	0	0	0	0
Q03265	ATP synthase subunit alpha, mitochondrial OS=Mus musculus OX=10090 GN=Atp5f1a PE=1 SV=1	Atp5f1a	59.752	64	197	33	33	33	34	35	30	36	33	29	31	31	31	32	32	31	31	31	31	32	32	31	31	31	31	32	32	31	1488400000	1481700000	1525900000	1548900000	1384200000	1010400000	1.05817	1.0534	1.08483	1.10118	0.984087	0.718336	0.877	0.315893
Q03267	DNA-binding protein Ikaros OS=Mus musculus OX=10090 GN=Ikzf1 PE=1 SV=2	Ikzf1	57.336	4.4	8	2	2	2	1	2	1	1	2	1	2	2	1	1	2	1	2	2	1	1	2	1	2	2	1	1	2	1	31181000	30101000	0	0	34447000	0	0.977165	0.943319			1.07952		1.124
Q03347	Runt-related transcription factor 1 OS=Mus musculus OX=10090 GN=Runx1 PE=1 SV=1	Runx1	48.609	11.1	3	3	3	3	0	0	0	0	0	3	1	1	1	2	3	3	1	1	1	2	3	3	1	1	1	2	3	3	0	0	0	26918000	24525000	28408000				1.01131	0.921404	1.06729
Q03958	Prefoldin subunit 6 OS=Mus musculus OX=10090 GN=Pfdn6 PE=1 SV=1	Pfdn6	14.454	46.5	21	5	5	5	4	3	5	3	2	4	4	4	4	5	5	5	4	4	4	5	5	5	4	4	4	5	5	5	126670000	149900000	130530000	109390000	103830000	118230000	1.02907	1.21779	1.06043	0.888687	0.843518	0.960504	0.814	0.0333607
Q03963	Interferon-induced, double-stranded RNA-activated protein kinase OS=Mus musculus OX=10090 GN=Eif2ak2 PE=1 SV=2	Eif2ak2	58.279	15.9	15	5	5	5	2	2	1	4	2	4	3	5	4	5	3	5	3	5	4	5	3	5	3	5	4	5	3	5	0	30548000	43638000	47741000	46392000	50081000		0.699359	0.999038	1.09297	1.06209	1.14654	1.296	0.136789
Q04207	Transcription factor p65 OS=Mus musculus OX=10090 GN=Rela PE=1 SV=1	Rela	60.211	18.6	17	8	7	7	3	2	2	5	3	2	6	6	6	8	7	7	5	5	5	7	6	6	5	5	5	7	6	6	39383000	37084000	46346000	30587000	37738000	35456000	1.04282	0.98195	1.2272	0.809916	0.999267	0.938842	0.845	0.139743
Q04447	Creatine kinase B-type OS=Mus musculus OX=10090 GN=Ckb PE=1 SV=1	Ckb	42.713	71.9	155	21	20	21	23	23	28	24	25	32	20	19	20	18	19	19	19	18	19	18	18	18	20	19	20	18	19	19	604310000	657070000	615720000	457960000	493550000	533060000	1.07859	1.17276	1.09895	0.817379	0.880901	0.95142	0.791	0.00960902
Q04646	Sodium/potassium-transporting ATPase subunit gamma OS=Mus musculus OX=10090 GN=Fxyd2 PE=1 SV=2	Fxyd2	7.5194	42.9	6	2	2	2	1	1	1	1	1	1	2	2	2	2	2	2	2	2	2	2	2	2	2	2	2	2	2	2	0	0	0	0	0	0
Q04692	SWI/SNF-related matrix-associated actin-dependent regulator of chromatin subfamily A containing DEAD/H box 1 OS=Mus musculus OX=10090 GN=Smarcad1 PE=1 SV=2	Smarcad1	116.45	2.6	2	1	1	1	0	0	0	1	0	1	1	0	0	1	0	1	1	0	0	1	0	1	1	0	0	1	0	1	0	0	0	0	0	0
Q04750	DNA topoisomerase 1 OS=Mus musculus OX=10090 GN=Top1 PE=1 SV=2	Top1	90.875	22	43	15	15	15	9	3	8	9	10	4	13	8	14	13	12	8	13	8	14	13	12	8	13	8	14	13	12	8	84136000	36015000	76879000	56364000	56172000	19930000	1.53208	0.65582	1.39994	1.02637	1.02287	0.362918	0.672	0.376754
Q05117	Tartrate-resistant acid phosphatase type 5 OS=Mus musculus OX=10090 GN=Acp5 PE=1 SV=2	Acp5	36.807	31.2	14	5	5	5	0	0	0	4	5	5	0	1	0	4	5	5	0	1	0	4	5	5	0	1	0	4	5	5	0	0	0	50376000	50981000	54331000				0.970711	0.982369	1.04692
Q05144	Ras-related C3 botulinum toxin substrate 2 OS=Mus musculus OX=10090 GN=Rac2 PE=1 SV=1	Rac2	21.441	55.7	62	9	5	8	10	9	11	9	11	12	9	9	9	9	9	9	5	5	5	5	5	5	8	8	8	8	8	8	1394800000	1313400000	1355800000	1429700000	1474100000	776100000	1.0807	1.01763	1.05048	1.10774	1.14214	0.601325	0.905	0.542917
Q05816	Fatty acid-binding protein 5 OS=Mus musculus OX=10090 GN=Fabp5 PE=1 SV=3	Fabp5	15.137	77.8	109	15	15	15	24	15	20	15	17	18	15	15	15	13	12	14	15	15	15	13	12	14	15	15	15	13	12	14	2689900000	3128400000	2927900000	1624300000	1780700000	1994000000	1.14098	1.32698	1.24193	0.688983	0.755323	0.845799	0.617	0.00277657
Q05910	Disintegrin and metalloproteinase domain-containing protein 8 OS=Mus musculus OX=10090 GN=Adam8 PE=1 SV=3	Adam8	90.046	1.6	4	1	1	1	1	1	1	1	0	0	1	1	1	1	1	1	1	1	1	1	1	1	1	1	1	1	1	1	0	0	0	0	0	0
Q05920	Pyruvate carboxylase, mitochondrial OS=Mus musculus OX=10090 GN=Pc PE=1 SV=1	Pc	129.68	3.7	3	4	4	4	1	1	0	0	1	0	3	3	1	3	3	1	3	3	1	3	3	1	3	3	1	3	3	1	65435000	0	0	0	42646000	0	1.21085				0.789149		0.652
Q05CL8	La-related protein 7 OS=Mus musculus OX=10090 GN=Larp7 PE=1 SV=2	Larp7	64.802	21.9	22	9	9	9	5	4	3	2	3	5	7	7	8	7	7	9	7	7	8	7	7	9	7	7	8	7	7	9	48769000	49221000	50279000	42989000	42657000	44269000	1.05187	1.06162	1.08444	0.927206	0.920046	0.954814	0.876	0.000794706
Q05D44	Eukaryotic translation initiation factor 5B OS=Mus musculus OX=10090 GN=Eif5b PE=1 SV=2	Eif5b	137.61	30.8	107	23	23	23	16	14	19	23	17	18	21	19	20	21	22	21	21	19	20	21	22	21	21	19	20	21	22	21	88163000	82675000	90376000	85496000	75625000	71435000	1.0713	1.00462	1.0982	1.0389	0.91895	0.868036	0.89	0.116613
Q06138	Calcium-binding protein 39 OS=Mus musculus OX=10090 GN=Cab39 PE=1 SV=2	Cab39	39.842	41.6	55	12	12	12	8	5	5	13	11	13	9	9	7	12	12	12	9	9	7	12	12	12	9	9	7	12	12	12	72631000	70400000	66288000	65177000	63094000	61508000	1.09193	1.05839	0.996567	0.979865	0.948549	0.924705	0.907	0.0367632
Q06180	Tyrosine-protein phosphatase non-receptor type 2 OS=Mus musculus OX=10090 GN=Ptpn2 PE=1 SV=2	Ptpn2	47.36	5.9	5	2	2	2	1	0	1	2	0	1	2	1	2	2	2	2	2	1	2	2	2	2	2	1	2	2	2	2	29731000	0	33737000	19815000	30433000	23263000	1.08524		1.23147	0.723286	1.11086	0.849145	0.772	0.20397
Q06185	ATP synthase subunit e, mitochondrial OS=Mus musculus OX=10090 GN=Atp5me PE=1 SV=2	Atp5me	8.2355	52.1	17	4	4	4	3	2	3	4	3	2	4	3	4	4	4	3	4	3	4	4	4	3	4	3	4	4	4	3	435810000	465880000	386910000	437380000	421300000	84200000	1.1718	1.25266	1.04032	1.17603	1.13279	0.226397	0.732	0.377945
Q06219	Nuclear receptor subfamily 4 group A member 2 OS=Mus musculus OX=10090 GN=Nr4a2 PE=1 SV=1	Nr4a2	66.592	2.3	0	1	1	1	0	0	0	0	0	0	1	1	0	1	0	0	1	1	0	1	0	0	1	1	0	1	0	0	0	0	0	0	0	0
Q06649	SH3 domain-binding protein 2 OS=Mus musculus OX=10090 GN=Sh3bp2 PE=1 SV=1	Sh3bp2	62.208	2.9	1	1	1	1	0	0	0	1	0	0	0	0	1	1	1	1	0	0	1	1	1	1	0	0	1	1	1	1	0	0	0	0	0	0
Q07076	Annexin A7 OS=Mus musculus OX=10090 GN=Anxa7 PE=1 SV=2	Anxa7	49.925	33.7	65	15	15	15	6	11	7	12	14	15	12	14	12	14	14	15	12	14	12	14	14	15	12	14	12	14	14	15	146930000	150820000	134440000	147600000	155670000	194250000	0.948231	0.973336	0.867625	0.952555	1.00464	1.25362	1.151	0.212822
Q07113	Cation-independent mannose-6-phosphate receptor OS=Mus musculus OX=10090 GN=Igf2r PE=1 SV=1	Igf2r	273.81	20.2	97	37	37	37	14	14	11	22	26	10	25	30	23	29	29	21	25	30	23	29	29	21	25	30	23	29	29	21	94798000	105780000	108160000	81098000	78785000	57205000	1.0817	1.20701	1.23417	0.925378	0.898986	0.652744	0.703	0.0381712
Q07417	Short-chain specific acyl-CoA dehydrogenase, mitochondrial OS=Mus musculus OX=10090 GN=Acads PE=1 SV=2	Acads	44.889	43	57	13	13	13	7	8	8	12	9	13	10	12	12	13	12	13	10	12	12	13	12	13	10	12	12	13	12	13	85696000	72816000	78968000	77230000	77075000	49100000	1.16624	0.990952	1.07468	1.05102	1.04891	0.668201	0.857	0.331786
Q07797	Galectin-3-binding protein OS=Mus musculus OX=10090 GN=Lgals3bp PE=1 SV=1	Lgals3bp	64.49	44	84	16	16	16	14	12	16	12	13	17	14	14	15	12	14	14	14	14	15	12	14	14	14	14	15	12	14	14	287150000	302230000	272540000	266560000	256080000	321750000	1.00972	1.06275	0.958349	0.937321	0.900469	1.13139	0.98	0.762735
Q07813	Apoptosis regulator BAX OS=Mus musculus OX=10090 GN=Bax PE=1 SV=1	Bax	21.394	41.7	33	7	7	7	6	5	5	5	6	6	5	6	5	5	5	6	5	6	5	5	5	6	5	6	5	5	5	6	340420000	351580000	365450000	476900000	471990000	572470000	0.79204	0.818005	0.850276	1.10958	1.09816	1.33194	1.439	0.00546643
Q08024	Core-binding factor subunit beta OS=Mus musculus OX=10090 GN=Cbfb PE=1 SV=1	Cbfb	22.03	41.2	19	6	6	6	3	2	3	4	4	3	6	6	5	6	6	6	6	6	5	6	6	6	6	6	5	6	6	6	81578000	79690000	70785000	74878000	81138000	79974000	1.04578	1.02157	0.907417	0.959886	1.04014	1.02521	1.017	0.737368
Q08122	Transducin-like enhancer protein 3 OS=Mus musculus OX=10090 GN=Tle3 PE=1 SV=3	Tle3	83.446	5.2	3	3	3	3	0	0	0	0	1	2	1	1	1	1	1	3	1	1	1	1	1	3	1	1	1	1	1	3	0	0	0	0	0	0
Q08288	Cell growth-regulating nucleolar protein OS=Mus musculus OX=10090 GN=Lyar PE=1 SV=2	Lyar	43.735	18	17	6	6	6	5	0	3	4	3	2	6	1	4	5	4	5	6	1	4	5	4	5	6	1	4	5	4	5	62692000	0	81241000	43831000	39298000	24330000	1.2469		1.61582	0.871766	0.781608	0.483906	0.498	0.0650655
Q08509	Epidermal growth factor receptor kinase substrate 8 OS=Mus musculus OX=10090 GN=Eps8 PE=1 SV=2	Eps8	91.736	7.3	3	4	4	4	0	1	2	0	0	0	3	1	4	2	0	1	3	1	4	2	0	1	3	1	4	2	0	1	0	0	0	0	0	0
Q08857	Platelet glycoprotein 4 OS=Mus musculus OX=10090 GN=Cd36 PE=1 SV=2	Cd36	52.697	4.2	5	2	2	2	1	2	2	0	0	0	2	2	2	2	2	2	2	2	2	2	2	2	2	2	2	2	2	2	24816000	43517000	44009000	19425000	17786000	14556000	0.907299	1.59103	1.60902	0.710199	0.650275	0.532183	0.461	0.0225943
Q08943	FACT complex subunit SSRP1 OS=Mus musculus OX=10090 GN=Ssrp1 PE=1 SV=2	Ssrp1	80.859	38.1	93	23	23	23	15	12	9	19	20	18	21	19	18	23	21	22	21	19	18	23	21	22	21	19	18	23	21	22	174340000	181080000	153910000	162610000	161600000	181320000	1.03072	1.07057	0.909938	0.961374	0.955403	1.07199	0.993	0.920906
Q08EC4	Cas scaffolding protein family member 4 OS=Mus musculus OX=10090 GN=Cass4 PE=1 SV=1	Cass4	88.62	7.6	7	5	5	5	0	0	0	1	3	3	2	1	2	3	4	5	2	1	2	3	4	5	2	1	2	3	4	5	0	0	20912000	29801000	21533000	28783000			0.82796	1.1799	0.852547	1.13959	1.277
Q09014	Neutrophil cytosol factor 1 OS=Mus musculus OX=10090 GN=Ncf1 PE=1 SV=3	Ncf1	44.666	60.3	91	16	16	16	16	11	12	18	15	19	15	16	15	16	14	16	15	16	15	16	14	16	15	16	15	16	14	16	218480000	198310000	220090000	267620000	288610000	246430000	0.910624	0.826556	0.917335	1.11544	1.20293	1.02712	1.26	0.0152618
Q09143	High affinity cationic amino acid transporter 1 OS=Mus musculus OX=10090 GN=Slc7a1 PE=1 SV=1	Slc7a1	67.091	9.3	15	3	3	3	3	3	3	3	2	1	3	3	3	3	2	2	3	3	3	3	2	2	3	3	3	3	2	2	68065000	68527000	76964000	46467000	43065000	27528000	1.23524	1.24362	1.39674	0.84328	0.781541	0.499577	0.548	0.0205401
Q09200	Beta-1,4 N-acetylgalactosaminyltransferase 1 OS=Mus musculus OX=10090 GN=B4galnt1 PE=1 SV=1	B4galnt1	59.211	16.9	16	7	7	7	1	2	2	5	5	1	6	4	5	7	6	4	6	4	5	7	6	4	6	4	5	7	6	4	28580000	26249000	24022000	30194000	32011000	19433000	1.06848	0.981338	0.89808	1.12882	1.19676	0.726517	1.035	0.937501
Q0GNC1	Inverted formin-2 OS=Mus musculus OX=10090 GN=Inf2 PE=1 SV=1	Inf2	138.56	21.5	53	15	15	15	7	7	5	12	9	13	10	8	9	14	13	14	10	8	9	14	13	14	10	8	9	14	13	14	44112000	47991000	39430000	40286000	40417000	44318000	1.03164	1.12236	0.922145	0.942164	0.945228	1.03646	0.95	0.496286
Q0KK56	Protein FAM184B OS=Mus musculus OX=10090 GN=Fam184b PE=2 SV=1	Fam184b	107.6	1.2	0	1	1	1	0	0	0	0	0	0	1	1	1	0	0	0	1	1	1	0	0	0	1	1	1	0	0	0	0	0	0	0	0	0
Q0KL02	Triple functional domain protein OS=Mus musculus OX=10090 GN=Trio PE=1 SV=3	Trio	347.86	0.8	1	1	1	1	0	1	0	0	0	0	0	1	1	1	0	1	0	1	1	1	0	1	0	1	1	1	0	1	0	0	0	0	0	0
Q0P678	Zinc finger CCCH domain-containing protein 18 OS=Mus musculus OX=10090 GN=Zc3h18 PE=1 SV=1	Zc3h18	105.69	15.4	28	8	8	8	4	3	4	5	5	7	6	5	6	8	7	7	6	5	6	8	7	7	6	5	6	8	7	7	67360000	70152000	83815000	64067000	68049000	82238000	0.927651	0.966101	1.15426	0.882302	0.93714	1.13254	0.968	0.758542
Q0VBD0	Integrin beta-8 OS=Mus musculus OX=10090 GN=Itgb8 PE=1 SV=1	Itgb8	84.518	1.6	0	1	1	1	0	0	0	0	0	0	0	0	0	0	1	0	0	0	0	0	1	0	0	0	0	0	1	0	0	0	0	0	0	0
Q0VBL3	RNA-binding protein 15 OS=Mus musculus OX=10090 GN=Rbm15 PE=1 SV=1	Rbm15	105.72	18.2	36	11	11	11	5	7	6	5	6	7	10	10	9	10	9	8	10	10	9	10	9	8	10	10	9	10	9	8	42240000	44752000	54733000	36684000	36041000	33746000	1.02113	1.08186	1.32314	0.886815	0.871271	0.815791	0.751	0.0273524
Q0VGB7	Serine/threonine-protein phosphatase 4 regulatory subunit 2 OS=Mus musculus OX=10090 GN=Ppp4r2 PE=1 SV=1	Ppp4r2	46.478	24.7	18	7	7	7	2	3	2	2	4	5	5	5	4	5	6	6	5	5	4	5	6	6	5	5	4	5	6	6	64208000	62883000	72544000	52554000	55383000	63222000	1.03898	1.01754	1.17387	0.850402	0.89618	1.02303	0.857	0.0938029
Q0VGY8	Protein TANC1 OS=Mus musculus OX=10090 GN=Tanc1 PE=1 SV=2	Tanc1	200.8	0.4	0	1	1	1	0	0	0	0	0	0	1	1	1	1	1	0	1	1	1	1	1	0	1	1	1	1	1	0	0	0	0	0	0	0
Q11011	Puromycin-sensitive aminopeptidase OS=Mus musculus OX=10090 GN=Npepps PE=1 SV=2	Npepps	103.32	42.5	127	29	29	29	19	23	17	23	22	23	23	26	22	27	25	26	23	26	22	27	25	26	23	26	22	27	25	26	96064000	105390000	102320000	93825000	100430000	106530000	0.953396	1.04595	1.01548	0.931175	0.996727	1.05727	0.99	0.829894
Q11136	Xaa-Pro dipeptidase OS=Mus musculus OX=10090 GN=Pepd PE=1 SV=3	Pepd	55.028	40	67	15	15	15	9	10	9	14	12	13	13	13	12	15	15	14	13	13	12	15	15	14	13	13	12	15	15	14	109180000	112610000	108870000	94603000	96319000	103160000	1.04856	1.0815	1.04558	0.908564	0.925044	0.990745	0.889	0.0144724
Q149F1	RNA pseudouridylate synthase domain-containing protein 2 OS=Mus musculus OX=10090 GN=Rpusd2 PE=1 SV=2	Rpusd2	61.534	5.6	2	2	2	2	0	0	0	0	0	2	1	0	0	2	2	2	1	0	0	2	2	2	1	0	0	2	2	2	0	0	0	17640000	15112000	16909000				1.06563	0.91291	1.02147
Q14AX6	Cyclin-dependent kinase 12 OS=Mus musculus OX=10090 GN=Cdk12 PE=1 SV=2	Cdk12	163.68	1.6	1	2	1	1	0	0	0	0	0	1	1	1	1	1	1	2	0	0	0	0	0	1	0	0	0	0	0	1	0	0	0	0	0	0
Q14C51	Pentatricopeptide repeat domain-containing protein 3, mitochondrial OS=Mus musculus OX=10090 GN=Ptcd3 PE=1 SV=2	Ptcd3	77.795	27.4	40	15	15	15	6	7	6	9	10	2	8	9	10	13	14	10	8	9	10	13	14	10	8	9	10	13	14	10	60662000	54683000	58567000	41126000	45362000	26479000	1.26873	1.14368	1.22491	0.86014	0.948734	0.553801	0.65	0.0534348
Q14DL3	Leucine-rich repeat and IQ domain-containing protein 3 OS=Mus musculus OX=10090 GN=Lrriq3 PE=2 SV=1	Lrriq3	75.363	3.3	0	2	2	2	0	0	0	0	0	0	0	1	2	0	0	0	0	1	2	0	0	0	0	1	2	0	0	0	0	0	0	0	0	0
Q1HFZ0	RNA cytosine C(5)-methyltransferase NSUN2 OS=Mus musculus OX=10090 GN=Nsun2 PE=1 SV=2	Nsun2	85.451	69.1	173	41	41	41	25	28	24	30	31	35	32	33	34	36	38	38	32	33	34	36	38	38	32	33	34	36	38	38	155390000	154990000	150660000	135990000	138170000	152440000	1.05036	1.04765	1.01839	0.919224	0.93396	1.03042	0.925	0.100519
Q91VK1	Basic leucine zipper and W2 domain-containing protein 2 OS=Mus musculus OX=10090 GN=Bzw2 PE=1 SV=1	Bzw2	48.063	36	59	15	14	14	9	8	8	11	13	10	13	12	10	14	14	14	12	11	9	13	13	13	12	11	9	13	13	13	68874000	72740000	87784000	74819000	79394000	74835000	0.901402	0.951999	1.14889	0.979208	1.03908	0.979417	0.998	0.96476
Q2NL51	Glycogen synthase kinase-3 alpha OS=Mus musculus OX=10090 GN=Gsk3a PE=1 SV=2	Gsk3a	51.66	18.8	10	5	3	3	1	2	1	2	2	2	2	5	3	4	4	5	1	3	2	2	2	3	1	3	2	2	2	3	35847000	36935000	43039000	35208000	34293000	38230000	0.962112	0.991313	1.15514	0.944961	0.920403	1.02607	0.93	0.343394
Q2TBE6	Phosphatidylinositol 4-kinase type 2-alpha OS=Mus musculus OX=10090 GN=Pi4k2a PE=1 SV=1	Pi4k2a	54.257	13.2	7	4	4	4	2	1	2	1	1	0	4	4	4	2	2	1	4	4	4	2	2	1	4	4	4	2	2	1	49272000	51137000	50278000	37556000	31617000	0	1.12053	1.16294	1.14341	0.854089	0.719026		0.689	0.010502
Q2YDW2	Protein misato homolog 1 OS=Mus musculus OX=10090 GN=Msto1 PE=1 SV=1	Msto1	61.23	48	72	18	18	18	9	13	11	13	12	14	13	13	12	17	18	16	13	13	12	17	18	16	13	13	12	17	18	16	89621000	111000000	89822000	77878000	80516000	93930000	0.990712	1.22705	0.992934	0.8609	0.890061	1.03835	0.869	0.203368
Q31125	Zinc transporter SLC39A7 OS=Mus musculus OX=10090 GN=Slc39a7 PE=1 SV=2	Slc39a7	50.656	3.2	9	1	1	1	3	1	2	3	0	0	1	1	1	1	1	1	1	1	1	1	1	1	1	1	1	1	1	1	140320000	90550000	161630000	133440000	79402000	19923000	1.3465	0.868912	1.55099	1.28048	0.761936	0.19118	0.593	0.270611
Q3B7Z2	Oxysterol-binding protein 1 OS=Mus musculus OX=10090 GN=Osbp PE=1 SV=3	Osbp	88.796	13.3	12	7	7	7	1	3	1	2	3	2	6	5	5	7	7	7	6	5	5	7	7	7	6	5	5	7	7	7	34730000	40200000	35694000	23248000	34758000	29027000	1.05425	1.2203	1.08351	0.705707	1.0551	0.881132	0.787	0.114167
Q3KNM2	E3 ubiquitin-protein ligase MARCHF5 OS=Mus musculus OX=10090 GN=Marchf5 PE=1 SV=1	Marchf5	31.231	15.8	3	3	3	3	0	0	0	2	1	0	2	3	1	3	2	1	2	3	1	3	2	1	2	3	1	3	2	1	34504000	40072000	0	44063000	0	0	0.872496	1.01329		1.11421			1.182
Q3SXD3	5'-deoxynucleotidase HDDC2 OS=Mus musculus OX=10090 GN=Hddc2 PE=1 SV=1	Hddc2	22.753	22.1	13	3	3	3	2	2	2	2	3	2	3	3	3	3	3	2	3	3	3	3	3	2	3	3	3	3	3	2	27394000	29871000	28950000	31864000	33515000	45564000	0.833666	0.909048	0.881019	0.969699	1.01994	1.38662	1.287	0.104352
Q3TAS6	ER membrane protein complex subunit 10 OS=Mus musculus OX=10090 GN=Emc10 PE=2 SV=2	Emc10	27.052	16.7	8	2	2	2	2	1	1	2	2	0	2	2	2	2	2	0	2	2	2	2	2	0	2	2	2	2	2	0	55369000	35035000	40346000	47803000	44571000	0	1.24077	0.785102	0.904116	1.07122	0.998794		1.06	0.695537
Q3TB92	Allergin-1 OS=Mus musculus OX=10090 GN=Milr1 PE=1 SV=2	Milr1	27.366	27.2	13	5	5	5	1	3	2	3	3	1	2	4	3	4	4	2	2	4	3	4	4	2	2	4	3	4	4	2	41135000	58493000	65609000	73073000	69395000	49498000	0.690952	0.982517	1.10205	1.22742	1.16564	0.831426	1.162	0.452978
Q3TBD2	Rho GTPase-activating protein 45 OS=Mus musculus OX=10090 GN=Arhgap45 PE=1 SV=2	Arhgap45	122.9	26.3	53	17	17	17	7	7	8	9	8	14	15	13	13	14	15	14	15	13	13	14	15	14	15	13	13	14	15	14	65762000	70728000	69536000	66599000	60247000	67045000	0.986635	1.06114	1.04326	0.999192	0.903893	1.00588	0.941	0.208352
Q3TBW2	39S ribosomal protein L10, mitochondrial OS=Mus musculus OX=10090 GN=Mrpl10 PE=1 SV=2	Mrpl10	29.395	23.3	23	3	3	3	5	4	4	3	3	4	3	3	3	3	3	3	3	3	3	3	3	3	3	3	3	3	3	3	72070000	83288000	64364000	62010000	48154000	46174000	1.14987	1.32885	1.02692	0.989363	0.768292	0.736702	0.712	0.0442044
Q3TC33	Coiled-coil domain-containing protein 127 OS=Mus musculus OX=10090 GN=Ccdc127 PE=1 SV=2	Ccdc127	30.509	4.6	0	1	1	1	0	0	0	0	0	0	0	0	0	1	0	1	0	0	0	1	0	1	0	0	0	1	0	1	0	0	0	0	0	0
Q3TC46	Protein PAT1 homolog 1 OS=Mus musculus OX=10090 GN=Patl1 PE=1 SV=2	Patl1	86.769	12.1	15	6	6	6	2	0	3	1	5	4	3	3	4	4	4	6	3	3	4	4	4	6	3	3	4	4	4	6	22858000	22544000	20079000	24873000	21731000	17345000	1.05963	1.04507	0.930804	1.15304	1.00739	0.804064	0.977	0.785384
Q3TC93	HCLS1-binding protein 3 OS=Mus musculus OX=10090 GN=Hs1bp3 PE=1 SV=2	Hs1bp3	43.691	15.9	5	4	4	4	0	2	1	0	1	1	3	3	2	3	3	3	3	3	2	3	3	3	3	3	2	3	3	3	28854000	34691000	33322000	0	0	0	0.893617	1.07439	1.03199
Q3TCH7	Cullin-4A OS=Mus musculus OX=10090 GN=Cul4a PE=1 SV=1	Cul4a	87.752	11.9	2	8	2	2	1	0	0	1	0	0	6	7	5	8	6	5	1	1	1	2	1	0	1	1	1	2	1	0	0	0	0	0	0	0
Q3TCJ1	BRISC complex subunit Abraxas 2 OS=Mus musculus OX=10090 GN=Abraxas2 PE=1 SV=1	Abraxas2	46.942	26.7	13	8	8	8	1	2	1	4	3	2	4	5	4	6	5	6	4	5	4	6	5	6	4	5	4	6	5	6	41259000	40158000	45365000	36495000	36709000	39048000	1.03564	1.00801	1.13871	0.916062	0.921434	0.980145	0.885	0.0477877
Q3TCN2	Putative phospholipase B-like 2 OS=Mus musculus OX=10090 GN=Plbd2 PE=1 SV=2	Plbd2	66.289	10.1	9	5	5	5	0	0	0	4	2	3	3	3	3	5	5	5	3	3	3	5	5	5	3	3	3	5	5	5	21069000	22960000	21599000	42864000	39773000	53113000	0.627745	0.684087	0.643536	1.27712	1.18502	1.58249	2.068	0.00134532
Q3TDD9	Protein phosphatase 1 regulatory subunit 21 OS=Mus musculus OX=10090 GN=Ppp1r21 PE=1 SV=2	Ppp1r21	88.337	5.9	3	3	3	3	0	1	0	0	1	1	1	1	0	1	1	1	1	1	0	1	1	1	1	1	0	1	1	1	0	0	0	0	0	0
Q3TDN2	FAS-associated factor 2 OS=Mus musculus OX=10090 GN=Faf2 PE=1 SV=2	Faf2	52.471	37.5	23	10	10	10	4	3	4	7	5	0	7	7	7	10	9	3	7	7	7	10	9	3	7	7	7	10	9	3	40526000	38823000	52099000	69410000	66114000	14034000	0.865305	0.828943	1.11241	1.48203	1.41166	0.299652	1.138	0.887372
Q3TDQ1	Dolichyl-diphosphooligosaccharide--protein glycosyltransferase subunit STT3B OS=Mus musculus OX=10090 GN=Stt3b PE=1 SV=2	Stt3b	93.245	10.1	23	7	6	6	4	4	5	4	6	0	6	6	7	6	6	1	5	5	6	5	5	1	5	5	6	5	5	1	95063000	73781000	96352000	88752000	84919000	0	1.08305	0.840585	1.09774	1.01115	0.96748		0.982	0.930196
Q3TEA8	Heterochromatin protein 1-binding protein 3 OS=Mus musculus OX=10090 GN=Hp1bp3 PE=1 SV=1	Hp1bp3	60.866	16.2	18	6	6	6	4	1	6	3	3	1	5	5	5	5	6	4	5	5	5	5	6	4	5	5	5	5	6	4	125620000	58754000	107160000	79188000	78231000	41920000	1.53547	0.718157	1.30983	0.967924	0.956227	0.512393	0.684	0.300578
Q3TFD2	Lysophosphatidylcholine acyltransferase 1 OS=Mus musculus OX=10090 GN=Lpcat1 PE=1 SV=1	Lpcat1	59.743	21.3	14	6	6	6	2	1	4	5	2	0	3	4	4	5	4	0	3	4	4	5	4	0	3	4	4	5	4	0	46326000	27665000	30716000	35381000	32221000	0	1.34427	0.802773	0.891306	1.02667	0.934977		0.968	0.973296
Q3TFQ1	SPRY domain-containing protein 7 OS=Mus musculus OX=10090 GN=Spryd7 PE=1 SV=2	Spryd7	21.681	39.8	19	5	5	5	3	4	1	4	3	4	4	5	2	5	4	4	4	5	2	5	4	4	4	5	2	5	4	4	33056000	28701000	28858000	28264000	27003000	31494000	1.11817	0.970853	0.976164	0.956071	0.913416	1.06533	0.957	0.54052
Q3TGW2	Endonuclease/exonuclease/phosphatase family domain-containing protein 1 OS=Mus musculus OX=10090 GN=Eepd1 PE=1 SV=1	Eepd1	62.953	3.5	0	1	1	1	0	0	0	0	0	0	0	1	0	1	1	0	0	1	0	1	1	0	0	1	0	1	1	0	0	0	0	0	0	0
Q3TH73	Protein tweety homolog 2 OS=Mus musculus OX=10090 GN=Ttyh2 PE=1 SV=1	Ttyh2	59.007	1.5	3	1	1	1	1	1	1	0	0	0	1	1	1	0	1	0	1	1	1	0	1	0	1	1	1	0	1	0	0	0	0	0	0	0
Q3THE2	Myosin regulatory light chain 12B OS=Mus musculus OX=10090 GN=Myl12b PE=1 SV=2	Myl12b	19.779	62.2	37	9	9	9	5	6	5	7	7	7	9	8	7	9	9	9	9	8	7	9	9	9	9	8	7	9	9	9	247070000	230310000	245060000	389670000	420320000	447500000	0.748723	0.697934	0.742632	1.18086	1.27374	1.35611	1.741	0.000268257
Q3THG9	Alanyl-tRNA editing protein Aarsd1 OS=Mus musculus OX=10090 GN=Aarsd1 PE=1 SV=2	Aarsd1	44.97	36.9	28	10	10	10	3	8	4	5	2	6	9	9	8	10	7	9	9	9	8	10	7	9	9	9	8	10	7	9	75269000	66879000	72711000	57998000	55093000	57205000	1.17255	1.04185	1.1327	0.903501	0.858247	0.891148	0.793	0.00377993
Q3THJ3	Probable RNA-binding protein EIF1AD OS=Mus musculus OX=10090 GN=Eif1ad PE=1 SV=2	Eif1ad	19.52	36.5	14	5	5	5	1	0	1	1	5	6	3	2	3	3	3	5	3	2	3	3	3	5	3	2	3	3	3	5	39937000	32562000	41211000	37146000	38793000	42949000	1.0302	0.839956	1.06306	0.958203	1.00069	1.10789	1.046	0.604436
Q3THK3	General transcription factor IIF subunit 1 OS=Mus musculus OX=10090 GN=Gtf2f1 PE=1 SV=2	Gtf2f1	57.241	26.8	54	11	11	11	8	10	8	8	9	11	9	9	10	10	11	10	9	9	10	10	11	10	9	9	10	10	11	10	92923000	107780000	82811000	76561000	74936000	74536000	1.09418	1.26913	0.975113	0.901518	0.882384	0.877674	0.797	0.0450885
Q3THK7	GMP synthase [glutamine-hydrolyzing] OS=Mus musculus OX=10090 GN=Gmps PE=1 SV=2	Gmps	76.723	62.2	138	30	30	30	20	23	16	25	24	30	23	27	26	25	27	28	23	27	26	25	27	28	23	27	26	25	27	28	114130000	117250000	121610000	116250000	125880000	141630000	0.92946	0.954869	0.990377	0.946725	1.02515	1.15342	1.087	0.25186
Q3THS6	S-adenosylmethionine synthase isoform type-2 OS=Mus musculus OX=10090 GN=Mat2a PE=1 SV=2	Mat2a	43.688	44.6	60	15	15	15	9	12	7	10	10	12	10	13	12	12	14	13	10	13	12	12	14	13	10	13	12	12	14	13	191300000	167910000	191280000	149450000	155480000	185800000	1.10236	0.967576	1.10224	0.861201	0.895949	1.07067	0.891	0.214613
Q3TIR1	Trafficking protein particle complex subunit 13 OS=Mus musculus OX=10090 GN=Trappc13 PE=2 SV=1	Trappc13	46.476	8.4	6	2	2	2	2	1	1	0	0	2	2	2	2	1	1	2	2	2	2	1	1	2	2	2	2	1	1	2	70373000	67679000	58758000	0	0	42834000	1.17463	1.12966	0.980755			0.714961	0.653
Q3TIU4	2',5'-phosphodiesterase 12 OS=Mus musculus OX=10090 GN=Pde12 PE=1 SV=2	Pde12	67.513	26.5	31	10	10	10	8	6	3	5	6	3	9	10	7	8	8	7	9	10	7	8	8	7	9	10	7	8	8	7	52070000	50313000	53651000	41082000	45972000	47745000	1.07422	1.03798	1.10684	0.847538	0.948421	0.984998	0.864	0.038713
Q3TIV5	Zinc finger CCCH domain-containing protein 15 OS=Mus musculus OX=10090 GN=Zc3h15 PE=1 SV=2	Zc3h15	48.327	37.3	38	13	13	13	5	6	6	8	7	6	9	10	9	12	12	10	9	10	9	12	12	10	9	10	9	12	12	10	72544000	75572000	81198000	72871000	76649000	72048000	0.965361	1.00566	1.08052	0.969713	1.01999	0.958761	0.966	0.426496
Q3TIX9	U4/U6.U5 tri-snRNP-associated protein 2 OS=Mus musculus OX=10090 GN=Usp39 PE=1 SV=2	Usp39	65.146	33.7	48	12	12	12	6	11	6	8	12	5	9	9	8	11	12	10	9	9	8	11	12	10	9	9	8	11	12	10	66903000	52428000	52429000	60265000	48253000	37378000	1.26369	0.990279	0.990298	1.13831	0.91142	0.706009	0.849	0.335222
Q3TJZ6	Protein FAM98A OS=Mus musculus OX=10090 GN=Fam98a PE=1 SV=1	Fam98a	55.055	29.5	19	9	7	7	4	3	1	5	3	3	6	8	8	9	8	8	4	6	7	7	6	7	4	6	7	7	6	7	116940000	130090000	134070000	105970000	106710000	96693000	1.01617	1.13044	1.16503	0.920847	0.927277	0.840233	0.812	0.0164211
Q3TKT4	Transcription activator BRG1 OS=Mus musculus OX=10090 GN=Smarca4 PE=1 SV=1	Smarca4	181.43	18.5	68	25	17	25	10	7	6	21	19	5	19	16	20	23	24	20	12	10	13	15	17	12	19	16	20	23	24	20	62161000	56823000	63916000	57336000	64732000	42191000	1.07434	0.98208	1.10467	0.990947	1.11877	0.729193	0.898	0.408573
Q3TKY6	Spliceosome-associated protein CWC27 homolog OS=Mus musculus OX=10090 GN=Cwc27 PE=1 SV=1	Cwc27	53.542	20	27	5	5	5	5	4	5	4	4	5	5	4	5	5	4	5	5	4	5	5	4	5	5	4	5	5	4	5	76077000	63519000	85351000	50431000	55245000	61256000	1.1648	0.97253	1.3068	0.772141	0.845848	0.937881	0.742	0.0457424
Q3TL44	NLR family member X1 OS=Mus musculus OX=10090 GN=Nlrx1 PE=1 SV=1	Nlrx1	107.83	3.6	3	2	2	2	1	0	0	2	0	0	1	2	1	2	1	1	1	2	1	2	1	1	1	2	1	2	1	1	0	6919100	0	8005300	0	0		0.92722		1.07278			1.157
Q3TLD5	Unconventional prefoldin RPB5 interactor OS=Mus musculus OX=10090 GN=Uri1 PE=1 SV=2	Uri1	59.083	4.1	2	2	2	2	0	1	0	0	0	1	1	1	0	1	1	1	1	1	0	1	1	1	1	1	0	1	1	1	0	0	0	0	0	0
Q3TLH4	Protein PRRC2C OS=Mus musculus OX=10090 GN=Prrc2c PE=1 SV=3	Prrc2c	310.89	16.1	71	32	30	32	6	11	7	12	18	17	20	22	19	25	27	25	19	22	18	23	25	23	20	22	19	25	27	25	89396000	89789000	88783000	74174000	72565000	77550000	1.08963	1.09442	1.08215	0.904089	0.884477	0.945238	0.837	0.000844951
Q3TNA1	Xylulose kinase OS=Mus musculus OX=10090 GN=Xylb PE=1 SV=1	Xylb	59.543	3.3	2	1	1	1	0	0	0	1	1	0	0	0	0	1	1	0	0	0	0	1	1	0	0	0	0	1	1	0	0	0	0	0	0	0
Q3TQI7	Telomere length and silencing protein 1 homolog OS=Mus musculus OX=10090 PE=1 SV=2	--	33.543	8.3	7	3	3	3	0	1	1	1	1	3	2	1	1	2	3	3	2	1	1	2	3	3	2	1	1	2	3	3	22802000	0	0	23651000	24931000	29303000	0.905857			0.939585	0.990436	1.16412	1.139
Q3TRM4	Patatin-like phospholipase domain-containing protein 6 OS=Mus musculus OX=10090 GN=Pnpla6 PE=1 SV=2	Pnpla6	149.54	4.2	7	3	3	3	0	1	3	1	2	0	0	2	1	1	3	0	0	2	1	1	3	0	0	2	1	1	3	0	0	14945000	0	0	12968000	0		1.07083			0.929173		0.868
Q3TRM8	Hexokinase-3 OS=Mus musculus OX=10090 GN=Hk3 PE=1 SV=2	Hk3	100.1	49.5	159	33	31	31	33	31	25	25	18	27	31	32	30	27	27	27	29	30	28	25	25	25	29	30	28	25	25	25	309370000	318240000	275340000	157040000	164030000	178660000	1.32334	1.36128	1.17777	0.671743	0.701643	0.764223	0.553	0.000532703
Q3TSG4	RNA demethylase ALKBH5 OS=Mus musculus OX=10090 GN=Alkbh5 PE=1 SV=2	Alkbh5	44.41	17	4	4	4	4	2	1	0	0	1	0	2	3	3	2	3	2	2	3	3	2	3	2	2	3	3	2	3	2	36181000	26642000	23115000	0	15306000	0	1.42946	1.05259	0.913239		0.604717		0.534
Q3TUH1	Phosphatidate cytidylyltransferase, mitochondrial OS=Mus musculus OX=10090 GN=Tamm41 PE=1 SV=2	Tamm41	37.827	10.1	5	2	2	2	1	1	1	1	1	0	1	1	1	2	2	0	1	1	1	2	2	0	1	1	1	2	2	0	0	0	0	0	0	0
Q3TUU5	Testis-expressed protein 30 OS=Mus musculus OX=10090 GN=Tex30 PE=1 SV=1	Tex30	25.263	8	2	1	1	1	0	0	0	0	1	1	0	0	0	1	1	1	0	0	0	1	1	1	0	0	0	1	1	1	0	0	0	0	0	0
Q3TVA9	Coiled-coil domain-containing protein 136 OS=Mus musculus OX=10090 GN=Ccdc136 PE=1 SV=2	Ccdc136	131.93	1	3	1	1	1	0	0	0	1	1	1	1	1	1	1	1	1	1	1	1	1	1	1	1	1	1	1	1	1	0	0	0	0	0	0
Q3TW96	UDP-N-acetylhexosamine pyrophosphorylase-like protein 1 OS=Mus musculus OX=10090 GN=Uap1l1 PE=1 SV=1	Uap1l1	56.613	60.9	143	29	27	29	24	26	26	21	25	21	25	27	27	26	27	26	23	25	25	24	25	24	25	27	27	26	27	26	321990000	327580000	312540000	193680000	198580000	221920000	1.22562	1.2469	1.18965	0.737225	0.755876	0.844718	0.638	0.000514513
Q3TWL2	Type 1 phosphatidylinositol 4,5-bisphosphate 4-phosphatase OS=Mus musculus OX=10090 GN=Pip4p1 PE=1 SV=1	Pip4p1	30.047	11.6	0	2	2	2	0	0	0	0	0	0	2	2	1	2	2	2	2	2	1	2	2	2	2	2	1	2	2	2	0	0	0	0	0	0
Q3TWW8	Serine/arginine-rich splicing factor 6 OS=Mus musculus OX=10090 GN=Srsf6 PE=1 SV=1	Srsf6	39.025	28.3	32	11	8	11	6	6	5	5	5	5	11	11	11	11	11	11	8	8	8	8	8	8	11	11	11	11	11	11	477970000	523470000	601530000	399580000	454660000	516470000	0.964401	1.05621	1.21371	0.806233	0.917368	1.04208	0.855	0.189598
Q3TX08	tRNA (guanine(26)-N(2))-dimethyltransferase OS=Mus musculus OX=10090 GN=Trmt1 PE=1 SV=2	Trmt1	72.349	24.6	23	9	9	9	1	2	2	6	5	7	6	5	6	8	8	9	6	5	6	8	8	9	6	5	6	8	8	9	96661000	106140000	114940000	87460000	96164000	87939000	0.984154	1.08066	1.17026	0.890474	0.979094	0.895351	0.855	0.0571612
Q3TXS7	26S proteasome non-ATPase regulatory subunit 1 OS=Mus musculus OX=10090 GN=Psmd1 PE=1 SV=1	Psmd1	105.73	55.7	185	36	36	36	27	26	30	34	32	36	30	28	28	33	33	33	30	28	28	33	33	33	30	28	28	33	33	33	205650000	207950000	195960000	221620000	220960000	265280000	0.936603	0.947078	0.892472	1.00934	1.00633	1.20818	1.161	0.0816326
Q3TXT3	SOSS complex subunit C OS=Mus musculus OX=10090 GN=Inip PE=3 SV=1	Inip	11.411	45.2	1	2	2	2	0	0	0	1	0	0	1	0	1	2	1	1	1	0	1	2	1	1	1	0	1	2	1	1	0	0	0	0	0	0
Q3TYS2	Cytochrome b-245 chaperone 1 OS=Mus musculus OX=10090 GN=Cybc1 PE=1 SV=2	Cybc1	20.921	9.6	3	2	2	2	0	0	0	3	0	0	2	2	2	2	2	0	2	2	2	2	2	0	2	2	2	2	2	0	61864000	41285000	49408000	39546000	41982000	0	1.3214	0.881838	1.05534	0.844693	0.896726		0.802	0.266651
Q3TYX3	SET and MYND domain-containing protein 5 OS=Mus musculus OX=10090 GN=Smyd5 PE=1 SV=2	Smyd5	47.095	16.1	32	5	5	5	5	6	3	7	6	5	4	5	4	5	5	5	4	5	4	5	5	5	4	5	4	5	5	5	49534000	71536000	55925000	56619000	46991000	57421000	0.879234	1.26977	0.992675	1.00499	0.834096	1.01923	0.91	0.528975
Q3TZX8	Polynucleotide 5'-hydroxyl-kinase NOL9 OS=Mus musculus OX=10090 GN=Nol9 PE=1 SV=1	Nol9	80.839	4.5	4	2	2	2	0	0	0	1	2	1	2	1	1	2	2	2	2	1	1	2	2	2	2	1	1	2	2	2	19474000	0	0	20182000	19867000	18745000	0.995247			1.03143	1.01533	0.95799	1.006
Q3TZZ7	Extended synaptotagmin-2 OS=Mus musculus OX=10090 GN=Esyt2 PE=1 SV=1	Esyt2	94.138	6.5	1	4	4	4	0	0	0	0	1	0	4	2	2	4	4	2	4	2	2	4	4	2	4	2	2	4	4	2	0	0	0	0	0	0
Q3U0K8	Prolyl 3-hydroxylase OGFOD1 OS=Mus musculus OX=10090 GN=Ogfod1 PE=1 SV=1	Ogfod1	62.734	4.6	8	2	2	2	1	1	1	2	1	2	1	1	2	2	1	2	1	1	2	2	1	2	1	1	2	2	1	2	0	0	17519000	23098000	0	25372000			0.796451	1.05008		1.15346	1.383
Q3U0L2	Ankyrin repeat domain-containing protein 33B OS=Mus musculus OX=10090 GN=Ankrd33b PE=1 SV=1	Ankrd33b	53.203	2.5	0	1	1	1	0	0	0	0	0	0	0	0	1	0	0	0	0	0	1	0	0	0	0	0	1	0	0	0	0	0	0	0	0	0
Q3U0V1	Far upstream element-binding protein 2 OS=Mus musculus OX=10090 GN=Khsrp PE=1 SV=2	Khsrp	76.775	48.5	156	30	28	30	22	23	25	28	26	32	27	27	27	27	27	29	26	25	26	26	25	27	27	27	27	27	27	29	351050000	368190000	398130000	309240000	298850000	398150000	0.991849	1.04028	1.12487	0.87372	0.844364	1.12492	0.901	0.315973
Q3U0V2	Tumor necrosis factor receptor type 1-associated DEATH domain protein OS=Mus musculus OX=10090 GN=Tradd PE=1 SV=1	Tradd	34.577	15.2	9	3	3	3	2	0	0	2	2	3	3	3	3	3	3	3	3	3	3	3	3	3	3	3	3	3	3	3	33354000	36664000	33145000	27163000	26797000	26874000	1.08765	1.19558	1.08083	0.885764	0.873829	0.87634	0.784	0.00179503
Q3U1G5	Interferon-stimulated 20 kDa exonuclease-like 2 OS=Mus musculus OX=10090 GN=Isg20l2 PE=1 SV=2	Isg20l2	41.019	9.8	2	2	2	2	0	0	1	1	0	0	1	0	1	2	2	2	1	0	1	2	2	2	1	0	1	2	2	2	0	0	0	0	0	0
Q3U1J4	DNA damage-binding protein 1 OS=Mus musculus OX=10090 GN=Ddb1 PE=1 SV=2	Ddb1	126.85	46.4	187	41	41	41	29	25	26	32	35	40	35	34	32	37	36	39	35	34	32	37	36	39	35	34	32	37	36	39	201830000	195580000	202790000	186590000	183250000	211630000	1.0248	0.993069	1.02968	0.947422	0.930463	1.07456	0.969	0.510912
Q3U1T3	Breast cancer metastasis-suppressor 1-like protein OS=Mus musculus OX=10090 GN=Brms1l PE=2 SV=1	Brms1l	37.657	4	1	1	1	1	0	0	0	0	0	1	1	0	1	1	0	1	1	0	1	1	0	1	1	0	1	1	0	1	0	0	0	0	0	0
Q3U1V6	Ubiquitin-conjugating enzyme E2 variant 3 OS=Mus musculus OX=10090 GN=Uevld PE=1 SV=1	Uevld	51.681	5.7	2	1	1	1	0	0	0	1	1	0	1	0	0	1	1	1	1	0	0	1	1	1	1	0	0	1	1	1	0	0	0	0	0	0
Q3U1Y4	DENN domain-containing protein 4B OS=Mus musculus OX=10090 GN=Dennd4b PE=1 SV=2	Dennd4b	164.74	2.3	5	2	2	2	0	1	0	1	2	1	0	2	1	2	2	2	0	2	1	2	2	2	0	2	1	2	2	2	0	13076000	0	18639000	14982000	16669000		0.825427		1.17659	0.945744	1.05224	1.282
Q3U1Z5	G-protein-signaling modulator 3 OS=Mus musculus OX=10090 GN=Gpsm3 PE=1 SV=2	Gpsm3	17.618	34.6	27	3	3	3	5	4	5	5	4	4	3	3	3	3	3	3	3	3	3	3	3	3	3	3	3	3	3	3	53848000	36528000	40530000	42138000	38050000	44266000	1.26523	0.858271	0.952303	0.990085	0.894032	1.04008	0.951	0.770776
Q3U2C5	E3 ubiquitin-protein ligase RNF149 OS=Mus musculus OX=10090 GN=Rnf149 PE=1 SV=3	Rnf149	42.552	7.9	6	2	2	2	2	2	2	0	0	0	2	2	2	1	0	0	2	2	2	1	0	0	2	2	2	1	0	0	17272000	17509000	23537000	0	0	0	0.888508	0.9007	1.21079
Q3U2P1	Protein transport protein Sec24A OS=Mus musculus OX=10090 GN=Sec24a PE=1 SV=1	Sec24a	118.78	6.4	11	6	6	6	1	1	1	3	2	3	5	6	5	6	4	5	5	6	5	6	4	5	5	6	5	6	4	5	32659000	30257000	30392000	35622000	33694000	30597000	1.01414	0.939556	0.943748	1.10615	1.04628	0.950114	1.071	0.257735
Q3U2V3	8-oxo-dGDP phosphatase NUDT18 OS=Mus musculus OX=10090 GN=Nudt18 PE=1 SV=1	Nudt18	35.693	5	4	1	1	1	0	1	1	1	0	1	0	1	1	1	1	1	0	1	1	1	1	1	0	1	1	1	1	1	0	0	0	0	0	0
Q3U308	Cytoplasmic tRNA 2-thiolation protein 2 OS=Mus musculus OX=10090 GN=Ctu2 PE=1 SV=1	Ctu2	56.104	15	13	5	5	5	2	3	1	1	3	3	4	4	5	4	5	4	4	4	5	4	5	4	4	4	5	4	5	4	33735000	33402000	39830000	30338000	27964000	35206000	1.00965	0.999686	1.19207	0.907984	0.836932	1.05368	0.874	0.19921
Q3U319	E3 ubiquitin-protein ligase BRE1B OS=Mus musculus OX=10090 GN=Rnf40 PE=1 SV=2	Rnf40	113.97	12.2	9	9	7	7	0	0	0	2	3	4	3	4	5	6	6	6	2	3	4	5	4	5	2	3	4	5	4	5	0	0	23696000	21787000	20640000	29475000			0.991485	0.911609	0.863616	1.23329	1.011
Q3U3T8	WD repeat-containing protein 62 OS=Mus musculus OX=10090 GN=Wdr62 PE=1 SV=2	Wdr62	167.28	0.8	2	1	1	1	0	0	0	1	1	0	0	0	0	1	1	0	0	0	0	1	1	0	0	0	0	1	1	0	0	0	0	0	0	0
Q3U5F4	YrdC domain-containing protein, mitochondrial OS=Mus musculus OX=10090 GN=Yrdc PE=1 SV=1	Yrdc	29.454	11.1	6	2	2	2	1	0	0	2	1	2	2	2	1	2	2	2	2	2	1	2	2	2	2	2	1	2	2	2	0	28786000	0	26516000	32816000	32566000		0.954095		0.878857	1.08767	1.07938	1.064
Q3U5Q7	UMP-CMP kinase 2, mitochondrial OS=Mus musculus OX=10090 GN=Cmpk2 PE=1 SV=2	Cmpk2	50.036	18.6	10	5	5	5	2	1	2	1	1	3	5	4	4	4	3	4	5	4	4	4	3	4	5	4	4	4	3	4	17140000	25573000	25556000	18541000	22847000	20865000	0.787913	1.17557	1.17479	0.852316	1.05026	0.959149	0.912	0.618027
Q3U7R1	Extended synaptotagmin-1 OS=Mus musculus OX=10090 GN=Esyt1 PE=1 SV=2	Esyt1	121.55	30	76	25	25	25	11	11	14	18	19	3	21	19	23	23	23	12	21	19	23	23	23	12	21	19	23	23	23	12	68243000	56447000	67419000	54970000	51144000	23272000	1.27361	1.05346	1.25823	1.0259	0.954491	0.434321	0.674	0.178558
Q3U821	WD repeat-containing protein 75 OS=Mus musculus OX=10090 GN=Wdr75 PE=1 SV=1	Wdr75	94.036	18	30	11	11	11	3	4	5	7	6	5	7	9	8	7	7	9	7	9	8	7	7	9	7	9	8	7	7	9	50056000	42837000	47473000	38793000	36688000	36430000	1.1905	1.01881	1.12907	0.922629	0.872565	0.866429	0.797	0.0107329
Q3U898	COP9 signalosome complex subunit 9 OS=Mus musculus OX=10090 GN=Cops9 PE=1 SV=1	Cops9	6.1966	35.1	4	1	1	1	1	0	0	1	1	1	1	0	0	1	1	1	1	0	0	1	1	1	1	0	0	1	1	1	0	0	0	0	0	0
Q3U9G9	Delta(14)-sterol reductase LBR OS=Mus musculus OX=10090 GN=Lbr PE=1 SV=2	Lbr	71.439	25.4	55	14	14	14	12	10	9	13	10	1	12	9	11	14	12	3	12	9	11	14	12	3	12	9	11	14	12	3	200950000	140470000	227120000	194020000	148900000	10060000	1.30838	0.914598	1.47877	1.26326	0.969485	0.0655	0.621	0.341591
Q3UA06	Pachytene checkpoint protein 2 homolog OS=Mus musculus OX=10090 GN=Trip13 PE=1 SV=1	Trip13	48.376	23.8	17	9	9	9	2	2	1	4	3	5	6	7	7	9	8	8	6	7	7	9	8	8	6	7	7	9	8	8	36076000	44083000	50523000	44704000	46932000	45114000	0.809387	0.989029	1.13351	1.00296	1.05295	1.01216	1.046	0.610389
Q3UA37	Glutamine-rich protein 1 OS=Mus musculus OX=10090 GN=Qrich1 PE=1 SV=1	Qrich1	86.555	6.4	5	4	4	4	0	0	0	2	2	1	1	2	2	4	2	4	1	2	2	4	2	4	1	2	2	4	2	4	0	0	0	24060000	24806000	31606000				0.896958	0.924769	1.17827
Q3UBG2	PTB-containing, cubilin and LRP1-interacting protein OS=Mus musculus OX=10090 GN=Pid1 PE=1 SV=2	Pid1	24.784	9.2	2	1	1	1	0	0	0	0	1	1	1	1	0	1	1	1	1	1	0	1	1	1	1	1	0	1	1	1	0	0	0	0	0	0
Q3UCV8	Ubiquitin thioesterase otulin OS=Mus musculus OX=10090 GN=Otulin PE=1 SV=1	Otulin	40.32	5.7	3	2	2	2	0	0	0	1	2	0	1	0	1	1	2	1	1	0	1	1	2	1	1	0	1	1	2	1	0	0	0	0	0	0
Q3UDE2	Tubulin--tyrosine ligase-like protein 12 OS=Mus musculus OX=10090 GN=Ttll12 PE=1 SV=1	Ttll12	74.042	36.2	66	17	17	17	10	9	11	9	9	18	15	15	16	15	16	17	15	15	16	15	16	17	15	15	16	15	16	17	46156000	44790000	50231000	33645000	39802000	46035000	1.06245	1.031	1.15625	0.77446	0.916186	1.05966	0.846	0.147209
Q3UDF0	Solute carrier family 2, facilitated glucose transporter member 6 OS=Mus musculus OX=10090 GN=Slc2a6 PE=1 SV=1	Slc2a6	54.433	19.3	22	6	6	6	5	4	4	3	4	2	5	5	5	5	6	5	5	5	5	5	6	5	5	5	5	5	6	5	77096000	78189000	66046000	57992000	52463000	36701000	1.25534	1.27314	1.07541	0.944272	0.854245	0.597595	0.665	0.0466752
Q3UDP0	WD repeat-containing protein 41 OS=Mus musculus OX=10090 GN=Wdr41 PE=1 SV=1	Wdr41	51.51	9.1	4	2	2	2	0	0	1	0	1	2	1	2	1	1	1	2	1	2	1	1	1	2	1	2	1	1	1	2	0	22697000	0	0	0	22541000		1.00345				0.996552	0.993
Q3UDR8	Protein YIPF3 OS=Mus musculus OX=10090 GN=Yipf3 PE=1 SV=1	Yipf3	37.998	6.9	3	1	1	1	0	0	0	1	1	1	0	0	0	1	1	1	0	0	0	1	1	1	0	0	0	1	1	1	0	0	0	0	0	0
Q3UDW8	Heparan-alpha-glucosaminide N-acetyltransferase OS=Mus musculus OX=10090 GN=Hgsnat PE=1 SV=2	Hgsnat	72.503	1.7	2	1	1	1	0	0	0	1	1	0	0	0	0	1	1	0	0	0	0	1	1	0	0	0	0	1	1	0	0	0	0	0	0	0
Q3UE37	Ubiquitin-conjugating enzyme E2 Z OS=Mus musculus OX=10090 GN=Ube2z PE=1 SV=2	Ube2z	38.368	23	20	7	7	7	2	2	2	5	3	6	4	4	4	7	7	7	4	4	4	7	7	7	4	4	4	7	7	7	68542000	58685000	59210000	49060000	60396000	57729000	1.16297	0.995724	1.00463	0.832414	1.02476	0.979504	0.897	0.243547
Q3UEB3	Poly(U)-binding-splicing factor PUF60 OS=Mus musculus OX=10090 GN=Puf60 PE=1 SV=2	Puf60	60.248	38.3	87	17	17	17	14	14	13	15	15	16	15	15	16	17	16	16	15	15	16	17	16	16	15	15	16	17	16	16	163630000	188870000	193900000	166150000	163040000	192950000	0.918805	1.06053	1.08878	0.932955	0.915492	1.08344	0.956	0.576161
Q3UFK8	FERM domain-containing protein 8 OS=Mus musculus OX=10090 GN=Frmd8 PE=1 SV=2	Frmd8	51.827	11.2	10	3	3	3	2	1	1	3	2	1	2	2	2	3	2	2	2	2	2	3	2	2	2	2	2	3	2	2	45774000	44812000	43388000	38110000	41138000	46669000	1.05677	1.03456	1.00168	0.87983	0.949737	1.07743	0.94	0.345328
Q3UFS0	Protein zyg-11 homolog B OS=Mus musculus OX=10090 GN=Zyg11b PE=1 SV=2	Zyg11b	83.99	3	1	1	1	1	0	0	0	1	0	0	1	1	0	1	1	0	1	1	0	1	1	0	1	1	0	1	1	0	0	0	0	0	0	0
Q3UFY7	7-methylguanosine phosphate-specific 5'-nucleotidase OS=Mus musculus OX=10090 GN=Nt5c3b PE=1 SV=3	Nt5c3b	34.425	26.7	12	5	5	5	0	2	1	3	3	3	2	4	1	3	4	4	2	4	1	3	4	4	2	4	1	3	4	4	25984000	21541000	0	30830000	32647000	44773000	0.834023	0.691414		0.989568	1.04789	1.43711	1.518	0.0900624
Q3UFY8	tRNA methyltransferase 10 homolog C OS=Mus musculus OX=10090 GN=Trmt10c PE=1 SV=2	Trmt10c	48.385	5.6	5	1	1	1	1	1	1	1	1	0	1	1	1	1	1	1	1	1	1	1	1	1	1	1	1	1	1	1	0	0	0	0	0	0
Q3UG98	N-acetyltransferase 9 OS=Mus musculus OX=10090 GN=Nat9 PE=1 SV=2	Nat9	27.662	5.8	0	1	1	1	0	0	0	0	0	0	0	0	0	1	0	1	0	0	0	1	0	1	0	0	0	1	0	1	0	0	0	0	0	0
Q3UGC7	Eukaryotic translation initiation factor 3 subunit J-A OS=Mus musculus OX=10090 GN=Eif3j1 PE=2 SV=1	Eif3j1	29.343	44.8	52	11	11	11	7	5	10	8	11	11	10	10	10	11	11	11	10	10	10	11	11	11	10	10	10	11	11	11	195700000	195320000	232610000	196740000	207610000	207320000	0.950538	0.948693	1.12982	0.95559	1.00839	1.00698	0.981	0.80162
Q3UGR5	Haloacid dehalogenase-like hydrolase domain-containing protein 2 OS=Mus musculus OX=10090 GN=Hdhd2 PE=1 SV=2	Hdhd2	28.73	52.5	32	7	7	7	3	7	3	7	4	8	5	6	5	7	6	7	5	6	5	7	6	7	5	6	5	7	6	7	112810000	104170000	81323000	84576000	91908000	103610000	1.17023	1.08061	0.843604	0.877349	0.953407	1.0748	0.939	0.645428
Q3UGS4	Mapk-regulated corepressor-interacting protein 1 OS=Mus musculus OX=10090 GN=Mcrip1 PE=1 SV=1	Mcrip1	11.101	41.2	4	3	3	3	0	0	0	1	1	2	2	0	1	2	3	3	2	0	1	2	3	3	2	0	1	2	3	3	0	0	0	0	29775000	34813000					0.921998	1.078
Q3UH60	Disco-interacting protein 2 homolog B OS=Mus musculus OX=10090 GN=Dip2b PE=1 SV=1	Dip2b	171.12	5.8	6	6	5	6	2	0	0	3	0	1	6	2	4	4	4	4	5	2	4	3	3	3	6	2	4	4	4	4	29826000	0	0	20666000	32088000	27363000	1.08514			0.751881	1.16744	0.995534	0.895
Q3UHD6	Sorting nexin-27 OS=Mus musculus OX=10090 GN=Snx27 PE=1 SV=2	Snx27	60.988	34.3	34	13	13	13	4	3	5	8	7	7	10	9	10	10	13	13	10	9	10	10	13	13	10	9	10	10	13	13	58381000	53433000	49999000	64550000	60695000	70229000	0.980405	0.897312	0.839644	1.084	1.01927	1.17937	1.208	0.0373663
Q3UHH1	Zinc finger SWIM domain-containing protein 8 OS=Mus musculus OX=10090 GN=Zswim8 PE=1 SV=1	Zswim8	197.06	0.4	0	1	1	1	0	0	0	0	0	0	0	1	0	1	1	1	0	1	0	1	1	1	0	1	0	1	1	1	0	0	0	0	0	0
Q3UHJ0	AP2-associated protein kinase 1 OS=Mus musculus OX=10090 GN=Aak1 PE=1 SV=2	Aak1	103.35	5	2	4	2	2	1	0	0	0	0	1	2	3	1	3	4	3	1	1	1	2	2	2	1	1	1	2	2	2	0	0	0	0	0	0
Q3UHX2	28 kDa heat- and acid-stable phosphoprotein OS=Mus musculus OX=10090 GN=Pdap1 PE=1 SV=1	Pdap1	20.605	38.1	35	7	7	7	4	6	7	7	4	7	6	6	6	6	6	7	6	6	6	6	6	7	6	6	6	6	6	7	193540000	204640000	219970000	171480000	196420000	191460000	0.986183	1.04274	1.12086	0.873776	1.00086	0.975584	0.905	0.146489
Q3UHX9	Putative methyltransferase C9orf114 homolog OS=Mus musculus OX=10090 GN=Spout1 PE=1 SV=1	Spout1	42.957	14	4	4	4	4	0	1	1	0	0	2	1	1	3	3	3	3	1	1	3	3	3	3	1	1	3	3	3	3	0	0	0	20031000	20376000	29149000				0.863951	0.878831	1.25722
Q3UI43	BRISC and BRCA1-A complex member 1 OS=Mus musculus OX=10090 GN=Babam1 PE=1 SV=1	Babam1	36.793	18.6	9	3	3	3	1	1	1	2	2	2	1	1	1	3	2	3	1	1	1	3	2	3	1	1	1	3	2	3	0	0	0	31383000	35768000	32547000				0.944342	1.07629	0.979368
Q3UIA2	Rho GTPase-activating protein 17 OS=Mus musculus OX=10090 GN=Arhgap17 PE=1 SV=1	Arhgap17	92.201	29.9	65	16	16	16	8	10	4	15	13	15	11	14	11	14	13	15	11	14	11	14	13	15	11	14	11	14	13	15	76330000	78939000	85129000	80722000	81328000	93573000	0.923308	0.954867	1.02974	0.976434	0.983765	1.13188	1.063	0.357602
Q3UIR3	E3 ubiquitin-protein ligase DTX3L OS=Mus musculus OX=10090 GN=Dtx3l PE=1 SV=1	Dtx3l	83.043	4.3	5	2	2	2	2	1	1	0	0	1	2	1	2	2	1	2	2	1	2	2	1	2	2	1	2	2	1	2	24826000	0	0	21707000	0	0	1.06703			0.932972			0.874
Q3UIU2	NADH dehydrogenase [ubiquinone] 1 beta subcomplex subunit 6 OS=Mus musculus OX=10090 GN=Ndufb6 PE=1 SV=3	Ndufb6	15.515	25	6	3	3	3	0	0	0	3	3	0	2	2	1	3	3	0	2	2	1	3	3	0	2	2	1	3	3	0	24787000	24383000	0	29113000	34631000	0	0.878084	0.863772		1.03133	1.22681		1.296	0.0991127
Q3UJ81	Nuclear envelope phosphatase-regulatory subunit 1 OS=Mus musculus OX=10090 GN=Cnep1r1 PE=1 SV=1	Cnep1r1	14.267	8.8	1	1	1	1	0	0	0	1	0	0	0	0	1	1	1	1	0	0	1	1	1	1	0	0	1	1	1	1	0	0	0	0	0	0
Q3UJB9	Enhancer of mRNA-decapping protein 4 OS=Mus musculus OX=10090 GN=Edc4 PE=1 SV=2	Edc4	152.48	35.6	107	29	29	29	17	12	12	22	21	23	20	23	23	23	26	27	20	23	23	23	26	27	20	23	23	23	26	27	74469000	73261000	76330000	73388000	73049000	81014000	0.989597	0.973544	1.01433	0.975232	0.970727	1.07657	1.015	0.715439
Q3UJD6	Ubiquitin carboxyl-terminal hydrolase 19 OS=Mus musculus OX=10090 GN=Usp19 PE=1 SV=1	Usp19	150.55	17	42	13	13	13	4	4	5	12	10	7	8	9	9	13	13	11	8	9	9	13	13	11	8	9	9	13	13	11	36934000	32513000	37801000	38142000	38147000	31374000	1.03114	0.907715	1.05535	1.06487	1.06501	0.875916	1.004	0.982442
Q3UJP5	Protein C8orf37 homolog OS=Mus musculus OX=10090 PE=1 SV=1	--	23.848	11	2	2	2	2	0	1	0	0	0	1	1	2	1	1	1	1	1	2	1	1	1	1	1	2	1	1	1	1	0	0	0	0	0	0
Q3UJU9	Regulator of microtubule dynamics protein 3 OS=Mus musculus OX=10090 GN=Rmdn3 PE=1 SV=2	Rmdn3	52.028	7	2	2	2	2	1	0	0	1	0	0	1	2	0	2	1	1	1	2	0	2	1	1	1	2	0	2	1	1	0	0	0	0	0	0
Q3UKJ7	WD40 repeat-containing protein SMU1 OS=Mus musculus OX=10090 GN=Smu1 PE=2 SV=2	Smu1	57.543	46.4	102	18	18	18	15	13	18	21	16	19	15	15	17	17	17	17	15	15	17	17	17	17	15	15	17	17	17	17	76414000	86692000	81261000	73544000	73873000	80182000	0.971434	1.1021	1.03305	0.934949	0.939131	1.01934	0.931	0.199904
Q3ULD5	Methylcrotonoyl-CoA carboxylase beta chain, mitochondrial OS=Mus musculus OX=10090 GN=Mccc2 PE=1 SV=1	Mccc2	61.378	5.2	5	2	2	2	2	0	0	2	1	0	2	1	1	2	1	0	2	1	1	2	1	0	2	1	1	2	1	0	0	0	0	0	0	0
Q3ULJ0	Glycerol-3-phosphate dehydrogenase 1-like protein OS=Mus musculus OX=10090 GN=Gpd1l PE=1 SV=2	Gpd1l	38.225	67.8	62	19	19	19	7	7	7	13	14	14	13	14	12	14	16	16	13	14	12	14	16	16	13	14	12	14	16	16	155220000	166760000	142180000	215460000	233220000	273310000	0.785162	0.843536	0.719201	1.08988	1.17972	1.38251	1.555	0.00633623
Q3UM45	Protein phosphatase 1 regulatory subunit 7 OS=Mus musculus OX=10090 GN=Ppp1r7 PE=1 SV=2	Ppp1r7	41.291	46	51	13	13	13	10	7	8	9	8	9	11	10	9	11	10	12	11	10	9	11	10	12	11	10	9	11	10	12	73829000	79104000	64458000	49141000	47407000	55940000	1.19762	1.28319	1.04561	0.797142	0.769014	0.907432	0.701	0.0107302
Q3UMB9	WASH complex subunit 4 OS=Mus musculus OX=10090 GN=Washc4 PE=1 SV=2	Washc4	136.37	9.8	13	7	7	7	3	2	1	2	4	1	7	4	3	6	6	4	7	4	3	6	6	4	7	4	3	6	6	4	25439000	31483000	27288000	23192000	18123000	19672000	1.05122	1.30098	1.12763	0.958367	0.7489	0.812909	0.724	0.027802
Q3UMC0	ATPase family protein 2 homolog OS=Mus musculus OX=10090 GN=Spata5 PE=1 SV=2	Spata5	97.255	6.9	10	4	4	4	1	2	2	1	2	2	2	4	4	4	4	3	2	4	4	4	4	3	2	4	4	4	4	3	669370000	755660000	667890000	435540000	485000000	525330000	1.13491	1.28122	1.1324	0.738456	0.822315	0.890694	0.691	0.00545672
Q3UMQ8	H/ACA ribonucleoprotein complex non-core subunit NAF1 OS=Mus musculus OX=10090 GN=Naf1 PE=1 SV=2	Naf1	53.245	12.5	9	3	3	3	1	1	2	1	2	2	2	2	2	2	3	2	2	2	2	2	3	2	2	2	2	2	3	2	9786400	13713000	9778600	21769000	24029000	25495000	0.561517	0.786815	0.56107	1.24905	1.37872	1.46283	2.142	0.00314472
Q3UMT1	Protein phosphatase 1 regulatory subunit 12C OS=Mus musculus OX=10090 GN=Ppp1r12c PE=1 SV=1	Ppp1r12c	84.684	2.7	4	2	2	2	1	1	2	0	0	0	1	1	1	1	0	2	1	1	1	1	0	2	1	1	1	1	0	2	0	0	0	0	0	0
Q3UMU9	Hepatoma-derived growth factor-related protein 2 OS=Mus musculus OX=10090 GN=Hdgfl2 PE=1 SV=1	Hdgfl2	74.29	9	13	5	4	4	3	1	0	3	3	3	4	4	4	4	5	4	3	3	3	3	4	3	3	3	3	3	4	3	51238000	50563000	51658000	44116000	39644000	50712000	1.06771	1.05365	1.07647	0.919304	0.826115	1.05675	0.876	0.127782
Q3UMW8	Ceroid-lipofuscinosis neuronal protein 5 homolog OS=Mus musculus OX=10090 GN=Cln5 PE=1 SV=1	Cln5	39.329	2.6	1	1	1	1	0	0	0	1	0	0	0	0	1	1	1	1	0	0	1	1	1	1	0	0	1	1	1	1	0	0	0	0	0	0
Q3UMY5	Echinoderm microtubule-associated protein-like 4 OS=Mus musculus OX=10090 GN=Eml4 PE=1 SV=1	Eml4	110.03	17.6	26	13	13	13	2	1	3	6	6	8	8	8	10	10	13	11	8	8	10	10	13	11	8	8	10	10	13	11	45143000	58171000	52416000	47068000	57540000	44862000	0.887477	1.1436	1.03046	0.925321	1.13119	0.881953	0.96	0.71468
Q3UND0	Src kinase-associated phosphoprotein 2 OS=Mus musculus OX=10090 GN=Skap2 PE=1 SV=2	Skap2	40.712	22.9	9	6	6	6	0	1	0	2	2	4	2	2	3	6	5	5	2	2	3	6	5	5	2	2	3	6	5	5	28553000	39963000	25751000	38153000	44075000	52982000	0.746558	1.04489	0.673296	0.997564	1.1524	1.38529	1.434	0.0861253
Q3UPF5	Zinc finger CCCH-type antiviral protein 1 OS=Mus musculus OX=10090 GN=Zc3hav1 PE=1 SV=1	Zc3hav1	106.69	27.3	46	16	16	16	6	7	4	8	9	12	12	15	10	13	15	13	12	15	10	13	15	13	12	15	10	13	15	13	123360000	118040000	118870000	103260000	92532000	111620000	1.10855	1.06074	1.0682	0.927927	0.831522	1.00305	0.853	0.0451157
Q3UPH1	Protein PRRC1 OS=Mus musculus OX=10090 GN=Prrc1 PE=1 SV=1	Prrc1	46.297	35.2	33	8	8	8	6	4	4	5	6	8	6	6	5	8	7	7	6	6	5	8	7	7	6	6	5	8	7	7	119050000	105970000	120810000	87306000	91252000	118910000	1.11037	0.988376	1.12679	0.814298	0.851102	1.10907	0.86	0.205648
Q3UPL0	Protein transport protein Sec31A OS=Mus musculus OX=10090 GN=Sec31a PE=1 SV=2	Sec31a	133.57	44	151	36	36	36	22	20	19	25	27	38	29	30	25	30	31	34	29	30	25	30	31	34	29	30	25	30	31	34	144280000	160230000	151560000	125230000	126610000	163780000	0.993105	1.10289	1.04322	0.861981	0.87148	1.12733	0.911	0.342364
Q3UQ84	Threonine--tRNA ligase, mitochondrial OS=Mus musculus OX=10090 GN=Tars2 PE=1 SV=1	Tars2	81.699	8.9	11	7	7	7	1	2	0	4	4	0	5	5	4	5	5	4	5	5	4	5	5	4	5	5	4	5	5	4	40191000	38920000	41851000	32570000	23563000	29984000	1.16451	1.12769	1.21261	0.943698	0.682725	0.86877	0.712	0.0247149
Q3UQA7	Selenoprotein H OS=Mus musculus OX=10090 GN=Selenoh PE=1 SV=2	Selenoh	12.974	22.4	5	1	1	1	1	0	0	2	2	0	1	1	1	1	1	1	1	1	1	1	1	1	1	1	1	1	1	1	51966000	0	0	51573000	59258000	50707000	0.973584			0.966221	1.1102	0.949996	1.036
Q3UQN2	F-BAR domain only protein 2 OS=Mus musculus OX=10090 GN=Fcho2 PE=1 SV=1	Fcho2	88.733	8	6	3	3	3	1	1	1	1	1	1	2	1	2	2	1	2	2	1	2	2	1	2	2	1	2	2	1	2	35649000	0	31010000	0	0	0	1.06959		0.930407
Q3URE1	Malonate--CoA ligase ACSF3, mitochondrial OS=Mus musculus OX=10090 GN=Acsf3 PE=1 SV=2	Acsf3	65.076	3.4	1	1	1	1	0	0	1	0	0	0	1	0	1	0	0	0	1	0	1	0	0	0	1	0	1	0	0	0	0	0	0	0	0	0
Q3URQ0	Testis-expressed protein 10 OS=Mus musculus OX=10090 GN=Tex10 PE=1 SV=1	Tex10	105.21	7.1	8	5	5	5	1	1	2	1	2	1	4	3	4	4	5	4	4	3	4	4	5	4	4	3	4	4	5	4	35064000	22943000	26728000	22326000	19928000	19398000	1.43718	0.94037	1.09551	0.915081	0.816794	0.795071	0.728	0.0813655
Q3UUQ7	GPI inositol-deacylase OS=Mus musculus OX=10090 GN=Pgap1 PE=1 SV=3	Pgap1	104.58	4.7	6	2	2	2	2	0	0	2	2	0	2	2	2	2	2	0	2	2	2	2	2	0	2	2	2	2	2	0	7025500	2974000	4132400	5998700	5666300	0	1.3617	0.576426	0.800949	1.16268	1.09825		1.238	0.455514
Q3UV17	Keratin, type II cytoskeletal 2 oral OS=Mus musculus OX=10090 GN=Krt76 PE=1 SV=1	Krt76	62.844	2.7	5	2	1	1	0	2	1	1	1	0	2	2	2	2	2	2	1	1	1	1	1	1	1	1	1	1	1	1	0	0	0	0	0	0
Q3UVG3	Protein FAM91A1 OS=Mus musculus OX=10090 GN=Fam91a1 PE=1 SV=1	Fam91a1	93.462	4.5	1	2	2	2	1	0	0	0	0	0	2	0	0	2	2	2	2	0	0	2	2	2	2	0	0	2	2	2	0	0	0	0	0	0
Q3UVK0	Endoplasmic reticulum metallopeptidase 1 OS=Mus musculus OX=10090 GN=Ermp1 PE=1 SV=2	Ermp1	100.15	8.6	15	4	4	4	2	3	2	5	3	0	3	3	3	4	4	0	3	3	3	4	4	0	3	3	3	4	4	0	31913000	21337000	31074000	27843000	24558000	0	1.16705	0.780289	1.13637	1.01821	0.89808		0.932	0.768427
Q3UVL4	Vacuolar protein sorting-associated protein 51 homolog OS=Mus musculus OX=10090 GN=Vps51 PE=1 SV=2	Vps51	86.186	11.9	10	6	6	6	1	3	1	1	2	2	4	4	3	4	4	6	4	4	3	4	4	6	4	4	3	4	4	6	32876000	36100000	26439000	20156000	0	28992000	1.13708	1.24859	0.914446	0.697136		1.00275	0.773	0.236739
Q3UW53	Protein Niban 1 OS=Mus musculus OX=10090 GN=Niban1 PE=1 SV=2	Niban1	102.65	11.6	8	7	7	7	0	1	1	2	0	4	5	4	4	5	3	4	5	4	4	5	3	4	5	4	4	5	3	4	29000000	0	0	26760000	29403000	33250000	0.979622			0.903955	0.993236	1.12319	1.028
Q3UX10	Tubulin alpha chain-like 3 OS=Mus musculus OX=10090 GN=Tubal3 PE=2 SV=2	Tubal3	49.988	8.3	6	4	1	1	1	1	1	1	1	1	4	4	4	4	4	4	1	1	1	1	1	1	1	1	1	1	1	1	0	0	0	0	0	0
Q3UY34	Protein CUSTOS OS=Mus musculus OX=10090 GN=Custos PE=2 SV=1	Custos	27.631	24.2	5	3	3	3	0	1	1	0	2	1	2	2	2	2	2	2	2	2	2	2	2	2	2	2	2	2	2	2	0	0	0	0	0	0
Q3UYV9	Nuclear cap-binding protein subunit 1 OS=Mus musculus OX=10090 GN=Ncbp1 PE=1 SV=2	Ncbp1	91.926	50.1	114	26	26	26	14	16	9	24	25	26	16	21	17	22	24	25	16	21	17	22	24	25	16	21	17	22	24	25	79257000	87173000	65449000	82277000	81849000	85455000	0.987708	1.08636	0.815632	1.02534	1.02001	1.06495	1.076	0.399806
Q3UZ39	Leucine-rich repeat flightless-interacting protein 1 OS=Mus musculus OX=10090 GN=Lrrfip1 PE=1 SV=2	Lrrfip1	79.248	31.7	46	15	14	15	5	4	6	12	7	12	11	9	11	15	14	15	10	9	10	14	13	14	11	9	11	15	14	15	145950000	151830000	168120000	131420000	154400000	180640000	0.939229	0.977069	1.0819	0.845725	0.993608	1.16247	1.001	0.95981
Q3UZA1	CapZ-interacting protein OS=Mus musculus OX=10090 GN=Rcsd1 PE=1 SV=1	Rcsd1	44.114	9.7	2	2	2	2	0	0	0	0	2	0	1	1	1	2	2	1	1	1	1	2	2	1	1	1	1	2	2	1	0	0	0	29645000	29603000	0				1.00071	0.999291
Q3V009	Transmembrane emp24 domain-containing protein 1 OS=Mus musculus OX=10090 GN=Tmed1 PE=1 SV=1	Tmed1	25.262	7.5	3	1	1	1	1	1	0	0	1	0	1	1	1	0	1	0	1	1	1	0	1	0	1	1	1	0	1	0	0	0	0	0	0	0
Q3V0C5	Ubiquitin carboxyl-terminal hydrolase 48 OS=Mus musculus OX=10090 GN=Usp48 PE=1 SV=2	Usp48	120.63	2.5	2	2	2	2	0	1	0	0	1	0	2	2	1	2	1	2	2	2	1	2	1	2	2	2	1	2	1	2	0	0	0	0	0	0
Q3V0Y1	Protein PPP4R3C OS=Mus musculus OX=10090 GN=Ppp4r3c PE=2 SV=2	Ppp4r3c	95.415	2.1	0	1	1	1	0	0	0	0	0	0	1	1	1	1	1	1	1	1	1	1	1	1	1	1	1	1	1	1	0	0	0	0	0	0
Q3V1L4	Cytosolic purine 5'-nucleotidase OS=Mus musculus OX=10090 GN=Nt5c2 PE=1 SV=2	Nt5c2	64.808	43.8	44	17	17	17	6	3	3	9	9	14	10	9	9	13	14	14	10	9	9	13	14	14	10	9	9	13	14	14	50253000	54570000	44563000	75291000	81518000	89095000	0.762777	0.828303	0.67641	1.14282	1.23734	1.35235	1.646	0.00281663
Q3V1V3	ESF1 homolog OS=Mus musculus OX=10090 GN=Esf1 PE=1 SV=1	Esf1	98.047	4.1	4	3	3	3	0	1	1	1	0	1	1	1	3	1	1	2	1	1	3	1	1	2	1	1	3	1	1	2	0	0	0	0	0	0
Q3V300	Kinesin-like protein KIF22 OS=Mus musculus OX=10090 GN=Kif22 PE=2 SV=2	Kif22	73.189	2.3	0	1	1	1	0	0	0	0	0	0	1	1	0	1	1	0	1	1	0	1	1	0	1	1	0	1	1	0	0	0	0	0	0	0
Q3V3R1	Monofunctional C1-tetrahydrofolate synthase, mitochondrial OS=Mus musculus OX=10090 GN=Mthfd1l PE=1 SV=2	Mthfd1l	105.73	60.7	180	42	42	42	31	31	22	36	37	23	37	37	35	38	40	37	37	37	35	38	40	37	37	37	35	38	40	37	193750000	200530000	163250000	145080000	143760000	105590000	1.22117	1.2639	1.02893	0.914408	0.906088	0.665511	0.707	0.0448347
Q3V4B5	COMM domain-containing protein 6 OS=Mus musculus OX=10090 GN=Commd6 PE=1 SV=1	Commd6	9.7951	43.7	8	3	3	3	0	0	0	2	3	3	2	3	2	3	3	3	2	3	2	3	3	3	2	3	2	3	3	3	29463000	38144000	30635000	40549000	45688000	43241000	0.776295	1.00502	0.807175	1.06839	1.20379	1.13932	1.318	0.0323171
Q4FK66	Pre-mRNA-splicing factor 38A OS=Mus musculus OX=10090 GN=Prpf38a PE=1 SV=1	Prpf38a	37.436	24.7	21	6	6	6	4	2	3	5	3	4	5	3	4	5	6	6	5	3	4	5	6	6	5	3	4	5	6	6	52908000	41435000	52725000	41556000	37442000	42864000	1.18041	0.924441	1.17633	0.927141	0.835355	0.956323	0.829	0.113253
Q4FZF3	Probable ATP-dependent RNA helicase DDX49 OS=Mus musculus OX=10090 GN=Ddx49 PE=2 SV=1	Ddx49	54.093	10.4	7	3	3	3	2	1	1	1	1	1	2	2	2	2	1	3	2	2	2	2	1	3	2	2	2	2	1	3	14280000	0	12826000	17327000	0	15148000	0.958695		0.86108	1.16326		1.01697	1.198	0.171603
Q4KML4	Costars family protein ABRACL OS=Mus musculus OX=10090 GN=Abracl PE=1 SV=1	Abracl	9.0303	46.9	23	3	3	3	2	3	3	4	5	6	3	3	3	3	3	3	3	3	3	3	3	3	3	3	3	3	3	3	281920000	227200000	222060000	213010000	226800000	284110000	1.16248	0.936843	0.915648	0.878331	0.935193	1.17151	0.99	0.923292
Q4KWH5	1-phosphatidylinositol 4,5-bisphosphate phosphodiesterase eta-1 OS=Mus musculus OX=10090 GN=Plch1 PE=2 SV=1	Plch1	187.74	1.3	12	3	3	3	2	2	1	2	2	3	1	2	1	1	1	2	1	2	1	1	1	2	1	2	1	1	1	2	0	0	0	0	0	0
Q4LDD4	Arf-GAP with Rho-GAP domain, ANK repeat and PH domain-containing protein 1 OS=Mus musculus OX=10090 GN=Arap1 PE=1 SV=2	Arap1	162.27	13.1	33	13	13	13	6	4	6	5	4	8	10	10	11	8	8	9	10	10	11	8	8	9	10	10	11	8	8	9	45762000	42350000	40069000	48761000	38779000	46210000	1.04826	0.970103	0.917852	1.11696	0.888303	1.05852	1.043	0.645412
Q4PJX1	Protein odr-4 homolog OS=Mus musculus OX=10090 GN=Odr4 PE=1 SV=2	Odr4	49.997	7.2	4	3	3	3	1	0	1	1	1	0	2	0	1	1	1	0	2	0	1	1	1	0	2	0	1	1	1	0	0	0	0	0	0	0
Q4PZA2	Endothelin-converting enzyme 1 OS=Mus musculus OX=10090 GN=Ece1 PE=1 SV=1	Ece1	87.072	2.5	0	1	1	1	0	0	0	0	0	0	1	1	1	0	1	0	1	1	1	0	1	0	1	1	1	0	1	0	0	0	0	0	0	0
Q4QRL3	Coiled-coil domain-containing protein 88B OS=Mus musculus OX=10090 GN=Ccdc88b PE=1 SV=2	Ccdc88b	166.61	9.3	10	10	10	10	2	3	0	0	2	3	5	6	6	7	7	9	5	6	6	7	7	9	5	6	6	7	7	9	23265000	23142000	21937000	17663000	21202000	23912000	1.06459	1.05896	1.00382	0.808246	0.970188	1.0942	0.919	0.363353
Q4VA53	Sister chromatid cohesion protein PDS5 homolog B OS=Mus musculus OX=10090 GN=Pds5b PE=1 SV=1	Pds5b	164.42	8.1	14	6	4	4	4	1	3	3	2	1	6	4	6	5	5	4	4	2	4	3	3	2	4	2	4	3	3	2	39078000	12671000	17485000	23010000	17350000	7861800	1.99622	0.647273	0.893187	1.17542	0.886291	0.401605	0.697	0.50659
Q4VAA2	Protein CDV3 OS=Mus musculus OX=10090 GN=Cdv3 PE=1 SV=2	Cdv3	29.729	50.5	51	10	10	10	10	7	9	7	9	9	9	9	9	8	10	8	9	9	9	8	10	8	9	9	9	8	10	8	331120000	309250000	321410000	299700000	297470000	379690000	1.0248	0.957114	0.994749	0.927557	0.920656	1.17512	1.016	0.915108
Q4VBD2	Transmembrane anterior posterior transformation protein 1 OS=Mus musculus OX=10090 GN=Tapt1 PE=1 SV=2	Tapt1	63.893	4.1	0	1	1	1	0	0	0	0	0	0	1	0	0	1	0	1	1	0	0	1	0	1	1	0	0	1	0	1	0	0	0	0	0	0
Q4VBE8	WD repeat-containing protein 18 OS=Mus musculus OX=10090 GN=Wdr18 PE=1 SV=1	Wdr18	47.211	37.8	30	11	11	11	3	4	3	6	5	9	9	10	9	11	11	11	9	10	9	11	11	11	9	10	9	11	11	11	67002000	72532000	79058000	62654000	56368000	75000000	0.974305	1.05472	1.14962	0.911079	0.819672	1.09061	0.888	0.2665
Q4VC33	E3 ubiquitin-protein transferase MAEA OS=Mus musculus OX=10090 GN=Maea PE=1 SV=1	Maea	45.336	8.6	5	2	2	2	1	1	0	2	1	0	1	1	1	2	2	2	1	1	1	2	2	2	1	1	1	2	2	2	0	0	0	17005000	0	16897000				1.00319		0.996814
Q501J6	Probable ATP-dependent RNA helicase DDX17 OS=Mus musculus OX=10090 GN=Ddx17 PE=1 SV=1	Ddx17	72.399	47.7	98	30	21	21	14	17	13	18	16	20	30	28	28	30	28	30	21	19	19	21	19	21	21	19	19	21	19	21	145900000	137680000	166300000	145650000	150690000	154580000	0.971803	0.917052	1.10768	0.970138	1.00371	1.02962	1.002	0.933835
Q504P2	C-type lectin domain family 12 member A OS=Mus musculus OX=10090 GN=Clec12a PE=2 SV=1	Clec12a	30.757	9.7	5	3	3	3	1	0	0	2	2	0	2	1	1	3	3	3	2	1	1	3	3	3	2	1	1	3	3	3	20558000	0	0	36673000	28989000	14090000	0.819779			1.46239	1.15598	0.561858	1.293
Q505B7	Protein archease OS=Mus musculus OX=10090 GN=Zbtb8os PE=1 SV=2	Zbtb8os	19.727	23.2	6	3	3	3	0	1	1	0	1	3	2	2	3	1	3	2	2	2	3	1	3	2	2	2	3	1	3	2	78217000	70772000	78627000	0	64448000	71928000	1.07443	0.972164	1.08007		0.885294	0.988044	0.899	0.173429
Q505D1	Serine/threonine-protein phosphatase 6 regulatory ankyrin repeat subunit A OS=Mus musculus OX=10090 GN=Ankrd28 PE=1 SV=1	Ankrd28	112.9	1.2	0	1	1	1	0	0	0	0	0	0	0	0	1	1	1	1	0	0	1	1	1	1	0	0	1	1	1	1	0	0	0	0	0	0
Q505F5	Leucine-rich repeat-containing protein 47 OS=Mus musculus OX=10090 GN=Lrrc47 PE=1 SV=1	Lrrc47	63.589	50.3	75	17	17	17	10	12	9	14	16	14	15	14	11	15	17	14	15	14	11	15	17	14	15	14	11	15	17	14	106650000	119100000	119160000	96592000	112370000	105020000	0.971176	1.08455	1.08509	0.879586	1.02326	0.956333	0.91	0.174
Q52KE7	Cyclin-L1 OS=Mus musculus OX=10090 GN=Ccnl1 PE=1 SV=1	Ccnl1	60.132	2.8	5	1	1	1	1	1	1	1	1	0	1	1	1	1	1	1	1	1	1	1	1	1	1	1	1	1	1	1	0	0	0	0	0	0
Q52KI8	Serine/arginine repetitive matrix protein 1 OS=Mus musculus OX=10090 GN=Srrm1 PE=1 SV=2	Srrm1	106.86	12.9	44	9	9	9	6	5	5	10	9	9	8	7	6	8	9	9	8	7	6	8	9	9	8	7	6	8	9	9	70654000	83665000	79645000	68400000	81324000	87547000	0.899602	1.06526	1.01408	0.870903	1.03546	1.11469	1.014	0.905077
[truncated: 2,767 more rows]

## Sheet: Peptide_quant
ID	Sequence	Length	Protein accession	Protein description	Charge	m/z	Mass error [ppm]	PEP	Score	Experiment	Intensity	Unique [yes/no]
[truncated: 263,127+ more rows]
