# Supplementary material for: Methionine enkephalin (MENK) protected macrophages from ferroptosis by downregulating HMOX1 and ferritin
Source: Proteome Sci. 2024 Jan 20;22:2. doi: 10.1186/s12953-024-00228-x (PMC10799539; doi:10.1186/s12953-024-00228-x)
Supplement: Supplementary file 2 — Additional file 2: Supplementary Table 2. KEGG pathway enrichment. [file 12953_2024_228_MOESM2_ESM.xlsx]

## Sheet: Q1
KEGG pathway	Mapping	Background	All Mapping	All Background	Fold Enrichment	Fisher's exact test p value	-log10(p value)	Related proteins
mmu04920 Adipocytokine signaling pathway	3	21	12	2278	27.12	0.000140954	3.85	P17809 Q08857 Q8BH04
mmu04931 Insulin resistance	3	35	12	2278	16.27	0.000665277	3.18	P17809 Q08857 Q8BH04
mmu04512 ECM-receptor interaction	2	10	12	2278	37.97	0.00111861	2.95	P10923 Q08857
mmu04978 Mineral absorption	2	11	12	2278	34.52	0.00136319	2.87	P09528 P29391
mmu04640 Hematopoietic cell lineage	2	12	12	2278	31.64	0.00163104	2.79	P97449 Q08857
mmu04217 Necroptosis	3	60	12	2278	9.49	0.00322776	2.49	P09528 P29391 Q64523
mmu04216 Ferroptosis	2	22	12	2278	17.26	0.0055437	2.26	P09528 P29391
mmu03320 PPAR signaling pathway	2	27	12	2278	14.06	0.00830102	2.08	Q08857 Q8BH04
mmu05230 Central carbon metabolism in cancer	2	32	12	2278	11.86	0.0115596	1.94	P17809 P57787
mmu04922 Glucagon signaling pathway	2	41	12	2278	9.26	0.0186135	1.73	P17809 Q8BH04
mmu04152 AMPK signaling pathway	2	46	12	2278	8.25	0.0231525	1.64	Q08857 Q8BH04

## Sheet: Q1 Pathway2Protein
KEGG pathway	Fisher's exact test p value	Fold Enrichment	Protein accession	Protein description	Gene name	B/A Ratio	B/A P value	Category	MW [kDa]	Coverage [%]	Peptides	Unique peptides	Razor + unique peptides	Razor + unique peptides A1	Razor + unique peptides A2	Razor + unique peptides A3	Razor + unique peptides B1	Razor + unique peptides B2	Razor + unique peptides B3	A1	A2	A3	B1	B2	B3
mmu04920 Adipocytokine signaling pathway	0.000140954	27.12	Q08857	Platelet glycoprotein 4 OS=Mus musculus OX=10090 GN=Cd36 PE=1 SV=2	Cd36	0.461	0.0225943	Q1	52.697	4.2	2	2	2	2	2	2	2	2	2	0.907299	1.59103	1.60902	0.710199	0.650275	0.532183
mmu04920 Adipocytokine signaling pathway	0.000140954	27.12	Q8BH04	Phosphoenolpyruvate carboxykinase [GTP], mitochondrial OS=Mus musculus OX=10090 GN=Pck2 PE=1 SV=1	Pck2	0.407	0.00135432	Q1	70.527	40.5	18	18	18	16	16	15	15	14	11	1.45628	1.36862	1.44014	0.642333	0.636884	0.455745
mmu04920 Adipocytokine signaling pathway	0.000140954	27.12	P17809	Solute carrier family 2, facilitated glucose transporter member 1 OS=Mus musculus OX=10090 GN=Slc2a1 PE=1 SV=4	Slc2a1	0.363	0.0108684	Q1	53.984	10.8	5	5	5	5	5	5	5	5	5	1.571	1.29534	1.53586	0.701189	0.569411	0.3272
mmu04931 Insulin resistance	0.000665277	16.27	Q8BH04	Phosphoenolpyruvate carboxykinase [GTP], mitochondrial OS=Mus musculus OX=10090 GN=Pck2 PE=1 SV=1	Pck2	0.407	0.00135432	Q1	70.527	40.5	18	18	18	16	16	15	15	14	11	1.45628	1.36862	1.44014	0.642333	0.636884	0.455745
mmu04931 Insulin resistance	0.000665277	16.27	Q08857	Platelet glycoprotein 4 OS=Mus musculus OX=10090 GN=Cd36 PE=1 SV=2	Cd36	0.461	0.0225943	Q1	52.697	4.2	2	2	2	2	2	2	2	2	2	0.907299	1.59103	1.60902	0.710199	0.650275	0.532183
mmu04931 Insulin resistance	0.000665277	16.27	P17809	Solute carrier family 2, facilitated glucose transporter member 1 OS=Mus musculus OX=10090 GN=Slc2a1 PE=1 SV=4	Slc2a1	0.363	0.0108684	Q1	53.984	10.8	5	5	5	5	5	5	5	5	5	1.571	1.29534	1.53586	0.701189	0.569411	0.3272
mmu04512 ECM-receptor interaction	0.00111861	37.97	Q08857	Platelet glycoprotein 4 OS=Mus musculus OX=10090 GN=Cd36 PE=1 SV=2	Cd36	0.461	0.0225943	Q1	52.697	4.2	2	2	2	2	2	2	2	2	2	0.907299	1.59103	1.60902	0.710199	0.650275	0.532183
mmu04512 ECM-receptor interaction	0.00111861	37.97	P10923	Osteopontin OS=Mus musculus OX=10090 GN=Spp1 PE=1 SV=1	Spp1	0.352	0.000643764	Q1	32.459	34	6	6	6	6	6	6	5	6	5	1.27593	1.39169	1.77006	0.485893	0.564506	0.511923
mmu04978 Mineral absorption	0.00136319	34.52	P29391	Ferritin light chain 1 OS=Mus musculus OX=10090 GN=Ftl1 PE=1 SV=2	Ftl1	0.267	0.00405013	Q1	20.802	62.3	12	12	12	10	12	9	8	8	8	1.5001	1.05386	2.18137	0.447545	0.435034	0.382095
mmu04978 Mineral absorption	0.00136319	34.52	P09528	Ferritin heavy chain OS=Mus musculus OX=10090 GN=Fth1 PE=1 SV=2	Fth1	0.482	0.00148882	Q1	21.066	71.4	18	18	18	17	18	17	15	15	15	1.36757	1.17365	1.50818	0.714324	0.582328	0.653943
mmu04640 Hematopoietic cell lineage	0.00163104	31.64	Q08857	Platelet glycoprotein 4 OS=Mus musculus OX=10090 GN=Cd36 PE=1 SV=2	Cd36	0.461	0.0225943	Q1	52.697	4.2	2	2	2	2	2	2	2	2	2	0.907299	1.59103	1.60902	0.710199	0.650275	0.532183
mmu04640 Hematopoietic cell lineage	0.00163104	31.64	P97449	Aminopeptidase N OS=Mus musculus OX=10090 GN=Anpep PE=1 SV=4	Anpep	0.316	0.000659828	Q1	109.65	48.1	36	36	36	35	35	33	32	30	28	1.46035	1.42782	1.67075	0.538198	0.522111	0.380768
mmu04217 Necroptosis	0.00322776	9.49	P29391	Ferritin light chain 1 OS=Mus musculus OX=10090 GN=Ftl1 PE=1 SV=2	Ftl1	0.267	0.00405013	Q1	20.802	62.3	12	12	12	10	12	9	8	8	8	1.5001	1.05386	2.18137	0.447545	0.435034	0.382095
mmu04217 Necroptosis	0.00322776	9.49	Q64523	Histone H2A type 2-C OS=Mus musculus OX=10090 GN=H2ac20 PE=1 SV=3	H2ac20	0.412	0.0278218	Q1	13.988	41.1	7	1	2	2	2	1	2	2	2	1.43006	0.93161	1.56037		0.491813	0.58615
mmu04217 Necroptosis	0.00322776	9.49	P09528	Ferritin heavy chain OS=Mus musculus OX=10090 GN=Fth1 PE=1 SV=2	Fth1	0.482	0.00148882	Q1	21.066	71.4	18	18	18	17	18	17	15	15	15	1.36757	1.17365	1.50818	0.714324	0.582328	0.653943
mmu04216 Ferroptosis	0.0055437	17.26	P29391	Ferritin light chain 1 OS=Mus musculus OX=10090 GN=Ftl1 PE=1 SV=2	Ftl1	0.267	0.00405013	Q1	20.802	62.3	12	12	12	10	12	9	8	8	8	1.5001	1.05386	2.18137	0.447545	0.435034	0.382095
mmu04216 Ferroptosis	0.0055437	17.26	P09528	Ferritin heavy chain OS=Mus musculus OX=10090 GN=Fth1 PE=1 SV=2	Fth1	0.482	0.00148882	Q1	21.066	71.4	18	18	18	17	18	17	15	15	15	1.36757	1.17365	1.50818	0.714324	0.582328	0.653943
mmu03320 PPAR signaling pathway	0.00830102	14.06	Q08857	Platelet glycoprotein 4 OS=Mus musculus OX=10090 GN=Cd36 PE=1 SV=2	Cd36	0.461	0.0225943	Q1	52.697	4.2	2	2	2	2	2	2	2	2	2	0.907299	1.59103	1.60902	0.710199	0.650275	0.532183
mmu03320 PPAR signaling pathway	0.00830102	14.06	Q8BH04	Phosphoenolpyruvate carboxykinase [GTP], mitochondrial OS=Mus musculus OX=10090 GN=Pck2 PE=1 SV=1	Pck2	0.407	0.00135432	Q1	70.527	40.5	18	18	18	16	16	15	15	14	11	1.45628	1.36862	1.44014	0.642333	0.636884	0.455745
mmu05230 Central carbon metabolism in cancer	0.0115596	11.86	P17809	Solute carrier family 2, facilitated glucose transporter member 1 OS=Mus musculus OX=10090 GN=Slc2a1 PE=1 SV=4	Slc2a1	0.363	0.0108684	Q1	53.984	10.8	5	5	5	5	5	5	5	5	5	1.571	1.29534	1.53586	0.701189	0.569411	0.3272
mmu05230 Central carbon metabolism in cancer	0.0115596	11.86	P57787	Monocarboxylate transporter 4 OS=Mus musculus OX=10090 GN=Slc16a3 PE=1 SV=1	Slc16a3	0.454	0.0113792	Q1	50.373	22.8	7	7	7	7	7	6	5	5	2	1.47823	1.38136	1.26716	0.754609	0.693602	0.425034
mmu04922 Glucagon signaling pathway	0.0186135	9.26	P17809	Solute carrier family 2, facilitated glucose transporter member 1 OS=Mus musculus OX=10090 GN=Slc2a1 PE=1 SV=4	Slc2a1	0.363	0.0108684	Q1	53.984	10.8	5	5	5	5	5	5	5	5	5	1.571	1.29534	1.53586	0.701189	0.569411	0.3272
mmu04922 Glucagon signaling pathway	0.0186135	9.26	Q8BH04	Phosphoenolpyruvate carboxykinase [GTP], mitochondrial OS=Mus musculus OX=10090 GN=Pck2 PE=1 SV=1	Pck2	0.407	0.00135432	Q1	70.527	40.5	18	18	18	16	16	15	15	14	11	1.45628	1.36862	1.44014	0.642333	0.636884	0.455745
mmu04152 AMPK signaling pathway	0.0231525	8.25	Q8BH04	Phosphoenolpyruvate carboxykinase [GTP], mitochondrial OS=Mus musculus OX=10090 GN=Pck2 PE=1 SV=1	Pck2	0.407	0.00135432	Q1	70.527	40.5	18	18	18	16	16	15	15	14	11	1.45628	1.36862	1.44014	0.642333	0.636884	0.455745
mmu04152 AMPK signaling pathway	0.0231525	8.25	Q08857	Platelet glycoprotein 4 OS=Mus musculus OX=10090 GN=Cd36 PE=1 SV=2	Cd36	0.461	0.0225943	Q1	52.697	4.2	2	2	2	2	2	2	2	2	2	0.907299	1.59103	1.60902	0.710199	0.650275	0.532183
mmu04151 PI3K-Akt signaling pathway	0.0611761	4.87	Q8BH04	Phosphoenolpyruvate carboxykinase [GTP], mitochondrial OS=Mus musculus OX=10090 GN=Pck2 PE=1 SV=1	Pck2	0.407	0.00135432	Q1	70.527	40.5	18	18	18	16	16	15	15	14	11	1.45628	1.36862	1.44014	0.642333	0.636884	0.455745
mmu04151 PI3K-Akt signaling pathway	0.0611761	4.87	P10923	Osteopontin OS=Mus musculus OX=10090 GN=Spp1 PE=1 SV=1	Spp1	0.352	0.000643764	Q1	32.459	34	6	6	6	6	6	6	5	6	5	1.27593	1.39169	1.77006	0.485893	0.564506	0.511923

## Sheet: Q2
KEGG pathway	Mapping	Background	All Mapping	All Background	Fold Enrichment	Fisher's exact test p value	-log10(p value)	Related proteins
mmu00520 Amino sugar and nucleotide sugar metabolism	6	34	53	2278	7.58	9.70415e-05	4.01	P82343 Q3TRM8 Q3TW96 Q91WG8 Q9D0F9 Q9QZ08
mmu05205 Proteoglycans in cancer	5	62	53	2278	3.47	0.013333	1.88	P09055 P70336 Q62432 Q63932 Q9R0C8
mmu04142 Lysosome	5	69	53	2278	3.11	0.0204836	1.69	O70370 P31996 P56542 Q9R1Q9 Q9Z1G4
mmu00190 Oxidative phosphorylation	6	95	53	2278	2.71	0.0211282	1.68	P99028 Q8BK30 Q91VD9 Q9CQA3 Q9R1Q9 Q9Z1G4
mmu05206 MicroRNAs in cancer	4	47	53	2278	3.66	0.0222446	1.65	O88508 P14901 Q09143 Q63932
mmu05225 Hepatocellular carcinoma	4	47	53	2278	3.66	0.0222446	1.65	P14901 Q62432 Q63932 Q9CPU4
mmu04145 Phagosome	5	75	53	2278	2.87	0.0283251	1.55	O70370 P09055 Q8K4Q8 Q9R1Q9 Q9Z1G4
mmu05230 Central carbon metabolism in cancer	3	32	53	2278	4.03	0.0366721	1.44	P54071 Q3TRM8 Q63932
mmu04140 Autophagy - animal	4	56	53	2278	3.07	0.0393045	1.41	Q63932 Q64337 Q9CPX6 Q9DCD6
mmu00500 Starch and sucrose metabolism	2	14	53	2278	6.14	0.0404257	1.39	Q3TRM8 Q9D0F9
mmu04136 Autophagy - other	2	14	53	2278	6.14	0.0404257	1.39	Q9CPX6 Q9DCD6
mmu04662 B cell receptor signaling pathway	3	34	53	2278	3.79	0.0428326	1.37	Q63932 Q64281 Q9R0C8
mmu00260 Glycine, serine and threonine metabolism	2	15	53	2278	5.73	0.0459618	1.34	Q91Z53 Q9CZN7
mmu00010 Glycolysis / Gluconeogenesis	3	36	53	2278	3.58	0.049481	1.31	P17751 Q3TRM8 Q9D0F9

## Sheet: Q2 Pathway2Protein
KEGG pathway	Fisher's exact test p value	Fold Enrichment	Protein accession	Protein description	Gene name	B/A Ratio	B/A P value	Category	MW [kDa]	Coverage [%]	Peptides	Unique peptides	Razor + unique peptides	Razor + unique peptides A1	Razor + unique peptides A2	Razor + unique peptides A3	Razor + unique peptides B1	Razor + unique peptides B2	Razor + unique peptides B3	A1	A2	A3	B1	B2	B3
mmu00520 Amino sugar and nucleotide sugar metabolism	9.70415e-05	7.58	Q9QZ08	N-acetyl-D-glucosamine kinase OS=Mus musculus OX=10090 GN=Nagk PE=1 SV=3	Nagk	0.597	0.00251872	Q2	37.268	23.9	6	6	6	6	4	5	5	3	5	1.28269	1.16756	1.30619	0.801939	0.649079	0.792544
mmu00520 Amino sugar and nucleotide sugar metabolism	9.70415e-05	7.58	Q9D0F9	Phosphoglucomutase-1 OS=Mus musculus OX=10090 GN=Pgm1 PE=1 SV=4	Pgm1	0.625	0.0164591	Q2	61.417	65.3	24	24	24	24	24	23	23	22	23	1.3792	1.347	0.966472	0.77704	0.774185	0.7561
mmu00520 Amino sugar and nucleotide sugar metabolism	9.70415e-05	7.58	Q91WG8	Bifunctional UDP-N-acetylglucosamine 2-epimerase/N-acetylmannosamine kinase OS=Mus musculus OX=10090 GN=Gne PE=1 SV=1	Gne	0.509	0.000746192	Q2	79.198	9.8	5	5	5	4	3	3	4	3	4	1.33587	1.29015	1.35098	0.752991	0.58786	0.682152
mmu00520 Amino sugar and nucleotide sugar metabolism	9.70415e-05	7.58	Q3TW96	UDP-N-acetylhexosamine pyrophosphorylase-like protein 1 OS=Mus musculus OX=10090 GN=Uap1l1 PE=1 SV=1	Uap1l1	0.638	0.000514513	Q2	56.613	60.9	29	27	29	25	27	27	26	27	26	1.22562	1.2469	1.18965	0.737225	0.755876	0.844718
mmu00520 Amino sugar and nucleotide sugar metabolism	9.70415e-05	7.58	Q3TRM8	Hexokinase-3 OS=Mus musculus OX=10090 GN=Hk3 PE=1 SV=2	Hk3	0.553	0.000532703	Q2	100.1	49.5	33	31	31	29	30	28	25	25	25	1.32334	1.36128	1.17777	0.671743	0.701643	0.764223
mmu00520 Amino sugar and nucleotide sugar metabolism	9.70415e-05	7.58	P82343	N-acylglucosamine 2-epimerase OS=Mus musculus OX=10090 GN=Renbp PE=1 SV=3	Renbp	0.591	0.00585754	Q2	49.771	24.9	8	8	8	6	7	5	8	6	8	1.39625	1.27215	1.10223	0.712335	0.670243	0.846795
mmu05205 Proteoglycans in cancer	0.013333	3.47	Q62432	Mothers against decapentaplegic homolog 2 OS=Mus musculus OX=10090 GN=Smad2 PE=1 SV=2	Smad2	0.596	0.00488404	Q2	52.265	13.1	4	4	4	4	4	4	4	4	3	1.32027	1.07417	1.36532	0.801937	0.765086	0.673216
mmu05205 Proteoglycans in cancer	0.013333	3.47	P70336	Rho-associated protein kinase 2 OS=Mus musculus OX=10090 GN=Rock2 PE=1 SV=1	Rock2	0.665	0.00360447	Q2	160.58	8.6	8	8	8	4	6	4	7	8	7	1.27269	1.2761	1.05425	0.770788	0.804036	0.822136
mmu05205 Proteoglycans in cancer	0.013333	3.47	P09055	Integrin beta-1 OS=Mus musculus OX=10090 GN=Itgb1 PE=1 SV=1	Itgb1	0.583	0.0240209	Q2	88.231	25.9	16	16	16	13	14	13	16	15	12	1.15684	1.29212	1.34077	0.872228	0.803761	0.534288
mmu05205 Proteoglycans in cancer	0.013333	3.47	Q9R0C8	Guanine nucleotide exchange factor VAV3 OS=Mus musculus OX=10090 GN=Vav3 PE=1 SV=2	Vav3	0.652	0.0096387	Q2	97.967	6.7	5	4	4	3	2	3	4	3	4	1.25647	1.3111	1.06485	0.851712	0.68832	0.82755
mmu05205 Proteoglycans in cancer	0.013333	3.47	Q63932	Dual specificity mitogen-activated protein kinase kinase 2 OS=Mus musculus OX=10090 GN=Map2k2 PE=1 SV=2	Map2k2	0.59	0.00967888	Q2	44.402	39.2	10	5	5	3	2	5	5	5	4	1.27242	1.43764	1.06424	0.798908	0.639499	0.787294
mmu04142 Lysosome	0.0204836	3.11	P56542	Deoxyribonuclease-2-alpha OS=Mus musculus OX=10090 GN=Dnase2 PE=1 SV=1	Dnase2	0.62	0.00345941	Q2	38.81	17.3	5	5	5	5	5	4	5	4	4	1.16734	1.40508	1.131	0.768116	0.71682	0.81165
mmu04142 Lysosome	0.0204836	3.11	Q9Z1G4	V-type proton ATPase 116 kDa subunit a1 OS=Mus musculus OX=10090 GN=Atp6v0a1 PE=1 SV=3	Atp6v0a1	0.654	0.0361117	Q2	96.466	7.2	5	5	5	4	5	4	5	4	2	1.18473	1.2064	1.23701	0.933005	0.853134	0.585712
mmu04142 Lysosome	0.0204836	3.11	Q9R1Q9	V-type proton ATPase subunit S1 OS=Mus musculus OX=10090 GN=Atp6ap1 PE=1 SV=1	Atp6ap1	0.533	0.0438572	Q2	51.007	19.9	7	7	7	6	6	6	7	7	3	1.26711	1.22279	1.42487	0.932228	0.723793	0.429206
mmu04142 Lysosome	0.0204836	3.11	P31996	Macrosialin OS=Mus musculus OX=10090 GN=Cd68 PE=1 SV=1	Cd68	0.639	0.0299127	Q2	34.817	22.4	5	5	5	5	4	4	5	5	5	1.27159	1.32347	1.06669	0.919774	0.809996	0.608484
mmu04142 Lysosome	0.0204836	3.11	O70370	Cathepsin S OS=Mus musculus OX=10090 GN=Ctss PE=1 SV=2	Ctss	0.647	0.0170069	Q2	38.474	55.9	13	13	13	12	11	13	12	11	11	1.21022	1.41691	1.01509	0.84146	0.710906	0.805417
mmu00190 Oxidative phosphorylation	0.0211282	2.71	P99028	Cytochrome b-c1 complex subunit 6, mitochondrial OS=Mus musculus OX=10090 GN=Uqcrh PE=1 SV=2	Uqcrh	0.654	0.0035412	Q2	10.435	43.8	5	5	5	4	3	4	4	4	4	1.11776	1.14604	1.36408	0.82323	0.7493	0.799592
mmu00190 Oxidative phosphorylation	0.0211282	2.71	Q9Z1G4	V-type proton ATPase 116 kDa subunit a1 OS=Mus musculus OX=10090 GN=Atp6v0a1 PE=1 SV=3	Atp6v0a1	0.654	0.0361117	Q2	96.466	7.2	5	5	5	4	5	4	5	4	2	1.18473	1.2064	1.23701	0.933005	0.853134	0.585712
mmu00190 Oxidative phosphorylation	0.0211282	2.71	Q9CQA3	Succinate dehydrogenase [ubiquinone] iron-sulfur subunit, mitochondrial OS=Mus musculus OX=10090 GN=Sdhb PE=1 SV=1	Sdhb	0.615	0.024656	Q2	31.814	41.8	13	13	13	13	13	13	13	12	12	1.16817	1.2389	1.30715	0.837256	0.881797	0.566715
mmu00190 Oxidative phosphorylation	0.0211282	2.71	Q9R1Q9	V-type proton ATPase subunit S1 OS=Mus musculus OX=10090 GN=Atp6ap1 PE=1 SV=1	Atp6ap1	0.533	0.0438572	Q2	51.007	19.9	7	7	7	6	6	6	7	7	3	1.26711	1.22279	1.42487	0.932228	0.723793	0.429206
mmu00190 Oxidative phosphorylation	0.0211282	2.71	Q8BK30	NADH dehydrogenase [ubiquinone] flavoprotein 3, mitochondrial OS=Mus musculus OX=10090 GN=Ndufv3 PE=1 SV=1	Ndufv3	0.643	0.0408565	Q2	11.813	24	2	2	2	2	2	2	2	1	2	1.08992	1.01435	1.39494	0.761235		0.739558
mmu00190 Oxidative phosphorylation	0.0211282	2.71	Q91VD9	NADH-ubiquinone oxidoreductase 75 kDa subunit, mitochondrial OS=Mus musculus OX=10090 GN=Ndufs1 PE=1 SV=2	Ndufs1	0.653	0.0276969	Q2	79.776	57.9	31	31	31	26	28	29	30	30	26	1.15354	1.19064	1.28485	0.889526	0.876302	0.605149
mmu05225 Hepatocellular carcinoma	0.0222446	3.66	Q63932	Dual specificity mitogen-activated protein kinase kinase 2 OS=Mus musculus OX=10090 GN=Map2k2 PE=1 SV=2	Map2k2	0.59	0.00967888	Q2	44.402	39.2	10	5	5	3	2	5	5	5	4	1.27242	1.43764	1.06424	0.798908	0.639499	0.787294
mmu05225 Hepatocellular carcinoma	0.0222446	3.66	P14901	Heme oxygenase 1 OS=Mus musculus OX=10090 GN=Hmox1 PE=1 SV=1	Hmox1	0.547	0.0480302	Q2	32.928	41.5	7	7	7	5	3	5	7	7	6	1.20341	1.0661	1.60779	0.842305	0.803997	0.476397
mmu05225 Hepatocellular carcinoma	0.0222446	3.66	Q62432	Mothers against decapentaplegic homolog 2 OS=Mus musculus OX=10090 GN=Smad2 PE=1 SV=2	Smad2	0.596	0.00488404	Q2	52.265	13.1	4	4	4	4	4	4	4	4	3	1.32027	1.07417	1.36532	0.801937	0.765086	0.673216
mmu05206 MicroRNAs in cancer	0.0222446	3.66	Q63932	Dual specificity mitogen-activated protein kinase kinase 2 OS=Mus musculus OX=10090 GN=Map2k2 PE=1 SV=2	Map2k2	0.59	0.00967888	Q2	44.402	39.2	10	5	5	3	2	5	5	5	4	1.27242	1.43764	1.06424	0.798908	0.639499	0.787294
mmu05206 MicroRNAs in cancer	0.0222446	3.66	Q09143	High affinity cationic amino acid transporter 1 OS=Mus musculus OX=10090 GN=Slc7a1 PE=1 SV=1	Slc7a1	0.548	0.0205401	Q2	67.091	9.3	3	3	3	3	3	3	3	2	2	1.23524	1.24362	1.39674	0.84328	0.781541	0.499577
mmu05206 MicroRNAs in cancer	0.0222446	3.66	P14901	Heme oxygenase 1 OS=Mus musculus OX=10090 GN=Hmox1 PE=1 SV=1	Hmox1	0.547	0.0480302	Q2	32.928	41.5	7	7	7	5	3	5	7	7	6	1.20341	1.0661	1.60779	0.842305	0.803997	0.476397
mmu05206 MicroRNAs in cancer	0.0222446	3.66	O88508	DNA (cytosine-5)-methyltransferase 3A OS=Mus musculus OX=10090 GN=Dnmt3a PE=1 SV=2	Dnmt3a	0.642	0.0087829	Q2	101.67	15.3	10	10	10	9	10	8	9	8	6	1.27784	1.11786	1.25804	0.810206	0.87508	0.660964
mmu05225 Hepatocellular carcinoma	0.0222446	3.66	Q9CPU4	Microsomal glutathione S-transferase 3 OS=Mus musculus OX=10090 GN=Mgst3 PE=1 SV=1	Mgst3	0.65	0.00866193	Q2	16.958	50.3	5	5	5	2	5	3	4	5	1	1.14121	1.25151	1.09556	0.706876	0.804838
mmu04145 Phagosome	0.0283251	2.87	P09055	Integrin beta-1 OS=Mus musculus OX=10090 GN=Itgb1 PE=1 SV=1	Itgb1	0.583	0.0240209	Q2	88.231	25.9	16	16	16	13	14	13	16	15	12	1.15684	1.29212	1.34077	0.872228	0.803761	0.534288
mmu04145 Phagosome	0.0283251	2.87	Q8K4Q8	Collectin-12 OS=Mus musculus OX=10090 GN=Colec12 PE=1 SV=1	Colec12	0.519	0.00833162	Q2	81.303	10.1	7	7	7	6	6	4	4	4	1	1.40203	1.11456	1.1985	0.592343	0.692569
mmu04145 Phagosome	0.0283251	2.87	O70370	Cathepsin S OS=Mus musculus OX=10090 GN=Ctss PE=1 SV=2	Ctss	0.647	0.0170069	Q2	38.474	55.9	13	13	13	12	11	13	12	11	11	1.21022	1.41691	1.01509	0.84146	0.710906	0.805417
mmu04145 Phagosome	0.0283251	2.87	Q9Z1G4	V-type proton ATPase 116 kDa subunit a1 OS=Mus musculus OX=10090 GN=Atp6v0a1 PE=1 SV=3	Atp6v0a1	0.654	0.0361117	Q2	96.466	7.2	5	5	5	4	5	4	5	4	2	1.18473	1.2064	1.23701	0.933005	0.853134	0.585712
mmu04145 Phagosome	0.0283251	2.87	Q9R1Q9	V-type proton ATPase subunit S1 OS=Mus musculus OX=10090 GN=Atp6ap1 PE=1 SV=1	Atp6ap1	0.533	0.0438572	Q2	51.007	19.9	7	7	7	6	6	6	7	7	3	1.26711	1.22279	1.42487	0.932228	0.723793	0.429206
mmu05230 Central carbon metabolism in cancer	0.0366721	4.03	Q63932	Dual specificity mitogen-activated protein kinase kinase 2 OS=Mus musculus OX=10090 GN=Map2k2 PE=1 SV=2	Map2k2	0.59	0.00967888	Q2	44.402	39.2	10	5	5	3	2	5	5	5	4	1.27242	1.43764	1.06424	0.798908	0.639499	0.787294
mmu05230 Central carbon metabolism in cancer	0.0366721	4.03	Q3TRM8	Hexokinase-3 OS=Mus musculus OX=10090 GN=Hk3 PE=1 SV=2	Hk3	0.553	0.000532703	Q2	100.1	49.5	33	31	31	29	30	28	25	25	25	1.32334	1.36128	1.17777	0.671743	0.701643	0.764223
mmu05230 Central carbon metabolism in cancer	0.0366721	4.03	P54071	Isocitrate dehydrogenase [NADP], mitochondrial OS=Mus musculus OX=10090 GN=Idh2 PE=1 SV=3	Idh2	0.628	0.0153975	Q2	50.906	46.7	18	18	18	17	17	17	18	18	18	1.24682	1.23589	1.20252	0.805433	0.901758	0.60758
mmu04140 Autophagy - animal	0.0393045	3.07	Q9DCD6	Gamma-aminobutyric acid receptor-associated protein OS=Mus musculus OX=10090 GN=Gabarap PE=1 SV=2	Gabarap	0.64	0.00231909	Q2	13.918	9.4	1	1	1	1	1	1	1	1	1	1.19589	1.19149	1.27184	0.817377	0.835883	0.687523
mmu04140 Autophagy - animal	0.0393045	3.07	Q9CPX6	Ubiquitin-like-conjugating enzyme ATG3 OS=Mus musculus OX=10090 GN=Atg3 PE=1 SV=1	Atg3	0.653	0.00166764	Q2	35.796	24.5	7	7	7	5	7	7	6	6	6	1.33211	1.18586	1.11203	0.815542	0.791947	0.762513
mmu04140 Autophagy - animal	0.0393045	3.07	Q64337	Sequestosome-1 OS=Mus musculus OX=10090 GN=Sqstm1 PE=1 SV=1	Sqstm1	0.523	0.0035247	Q2	48.162	72.6	17	17	17	14	12	10	16	16	14	1.15104	1.20673	1.58149	0.645488	0.713263	0.701988
mmu04140 Autophagy - animal	0.0393045	3.07	Q63932	Dual specificity mitogen-activated protein kinase kinase 2 OS=Mus musculus OX=10090 GN=Map2k2 PE=1 SV=2	Map2k2	0.59	0.00967888	Q2	44.402	39.2	10	5	5	3	2	5	5	5	4	1.27242	1.43764	1.06424	0.798908	0.639499	0.787294
mmu00500 Starch and sucrose metabolism	0.0404257	6.14	Q9D0F9	Phosphoglucomutase-1 OS=Mus musculus OX=10090 GN=Pgm1 PE=1 SV=4	Pgm1	0.625	0.0164591	Q2	61.417	65.3	24	24	24	24	24	23	23	22	23	1.3792	1.347	0.966472	0.77704	0.774185	0.7561
mmu04136 Autophagy - other	0.0404257	6.14	Q9DCD6	Gamma-aminobutyric acid receptor-associated protein OS=Mus musculus OX=10090 GN=Gabarap PE=1 SV=2	Gabarap	0.64	0.00231909	Q2	13.918	9.4	1	1	1	1	1	1	1	1	1	1.19589	1.19149	1.27184	0.817377	0.835883	0.687523
mmu04136 Autophagy - other	0.0404257	6.14	Q9CPX6	Ubiquitin-like-conjugating enzyme ATG3 OS=Mus musculus OX=10090 GN=Atg3 PE=1 SV=1	Atg3	0.653	0.00166764	Q2	35.796	24.5	7	7	7	5	7	7	6	6	6	1.33211	1.18586	1.11203	0.815542	0.791947	0.762513
mmu00500 Starch and sucrose metabolism	0.0404257	6.14	Q3TRM8	Hexokinase-3 OS=Mus musculus OX=10090 GN=Hk3 PE=1 SV=2	Hk3	0.553	0.000532703	Q2	100.1	49.5	33	31	31	29	30	28	25	25	25	1.32334	1.36128	1.17777	0.671743	0.701643	0.764223
mmu04662 B cell receptor signaling pathway	0.0428326	3.79	Q9R0C8	Guanine nucleotide exchange factor VAV3 OS=Mus musculus OX=10090 GN=Vav3 PE=1 SV=2	Vav3	0.652	0.0096387	Q2	97.967	6.7	5	4	4	3	2	3	4	3	4	1.25647	1.3111	1.06485	0.851712	0.68832	0.82755
mmu04662 B cell receptor signaling pathway	0.0428326	3.79	Q64281	Leukocyte immunoglobulin-like receptor subfamily B member 4 OS=Mus musculus OX=10090 GN=Lilrb4 PE=1 SV=1	Lilrb4	0.568	0.021552	Q2	37.544	20	4	4	4	3	4	3	4	2	3	1.28659	1.13633	1.20367	0.798407		0.575003
mmu04662 B cell receptor signaling pathway	0.0428326	3.79	Q63932	Dual specificity mitogen-activated protein kinase kinase 2 OS=Mus musculus OX=10090 GN=Map2k2 PE=1 SV=2	Map2k2	0.59	0.00967888	Q2	44.402	39.2	10	5	5	3	2	5	5	5	4	1.27242	1.43764	1.06424	0.798908	0.639499	0.787294
mmu00260 Glycine, serine and threonine metabolism	0.0459618	5.73	Q91Z53	Glyoxylate reductase/hydroxypyruvate reductase OS=Mus musculus OX=10090 GN=Grhpr PE=1 SV=1	Grhpr	0.627	0.00382698	Q2	35.328	27.4	6	6	6	4	5	5	4	4	5	1.30907	1.29225	1.08658	0.731878	0.732714	0.847512
mmu00260 Glycine, serine and threonine metabolism	0.0459618	5.73	Q9CZN7	Serine hydroxymethyltransferase, mitochondrial OS=Mus musculus OX=10090 GN=Shmt2 PE=1 SV=1	Shmt2	0.615	0.011097	Q2	55.758	67.7	26	25	26	26	26	25	25	26	26	1.2541	1.25948	1.20081	0.841341	0.840195	0.604076
mmu00010 Glycolysis / Gluconeogenesis	0.049481	3.58	P17751	Triosephosphate isomerase OS=Mus musculus OX=10090 GN=Tpi1 PE=1 SV=5	Tpi1	0.573	0.00241326	Q2	26.712	86.7	18	18	18	18	18	18	17	18	18	1.27982	1.34144	1.19225	0.690331	0.656991	0.839173
mmu00010 Glycolysis / Gluconeogenesis	0.049481	3.58	Q3TRM8	Hexokinase-3 OS=Mus musculus OX=10090 GN=Hk3 PE=1 SV=2	Hk3	0.553	0.000532703	Q2	100.1	49.5	33	31	31	29	30	28	25	25	25	1.32334	1.36128	1.17777	0.671743	0.701643	0.764223
mmu00010 Glycolysis / Gluconeogenesis	0.049481	3.58	Q9D0F9	Phosphoglucomutase-1 OS=Mus musculus OX=10090 GN=Pgm1 PE=1 SV=4	Pgm1	0.625	0.0164591	Q2	61.417	65.3	24	24	24	24	24	23	23	22	23	1.3792	1.347	0.966472	0.77704	0.774185	0.7561
mmu05135 Yersinia infection	0.0593839	2.69	P70336	Rho-associated protein kinase 2 OS=Mus musculus OX=10090 GN=Rock2 PE=1 SV=1	Rock2	0.665	0.00360447	Q2	160.58	8.6	8	8	8	4	6	4	7	8	7	1.27269	1.2761	1.05425	0.770788	0.804036	0.822136
mmu05135 Yersinia infection	0.0593839	2.69	P09055	Integrin beta-1 OS=Mus musculus OX=10090 GN=Itgb1 PE=1 SV=1	Itgb1	0.583	0.0240209	Q2	88.231	25.9	16	16	16	13	14	13	16	15	12	1.15684	1.29212	1.34077	0.872228	0.803761	0.534288
mmu05135 Yersinia infection	0.0593839	2.69	Q9R0C8	Guanine nucleotide exchange factor VAV3 OS=Mus musculus OX=10090 GN=Vav3 PE=1 SV=2	Vav3	0.652	0.0096387	Q2	97.967	6.7	5	4	4	3	2	3	4	3	4	1.25647	1.3111	1.06485	0.851712	0.68832	0.82755
mmu05135 Yersinia infection	0.0593839	2.69	Q63932	Dual specificity mitogen-activated protein kinase kinase 2 OS=Mus musculus OX=10090 GN=Map2k2 PE=1 SV=2	Map2k2	0.59	0.00967888	Q2	44.402	39.2	10	5	5	3	2	5	5	5	4	1.27242	1.43764	1.06424	0.798908	0.639499	0.787294
mmu05200 Pathways in cancer	0.0609177	2.11	P09055	Integrin beta-1 OS=Mus musculus OX=10090 GN=Itgb1 PE=1 SV=1	Itgb1	0.583	0.0240209	Q2	88.231	25.9	16	16	16	13	14	13	16	15	12	1.15684	1.29212	1.34077	0.872228	0.803761	0.534288
mmu05200 Pathways in cancer	0.0609177	2.11	Q62432	Mothers against decapentaplegic homolog 2 OS=Mus musculus OX=10090 GN=Smad2 PE=1 SV=2	Smad2	0.596	0.00488404	Q2	52.265	13.1	4	4	4	4	4	4	4	4	3	1.32027	1.07417	1.36532	0.801937	0.765086	0.673216
mmu05200 Pathways in cancer	0.0609177	2.11	Q63932	Dual specificity mitogen-activated protein kinase kinase 2 OS=Mus musculus OX=10090 GN=Map2k2 PE=1 SV=2	Map2k2	0.59	0.00967888	Q2	44.402	39.2	10	5	5	3	2	5	5	5	4	1.27242	1.43764	1.06424	0.798908	0.639499	0.787294
mmu05200 Pathways in cancer	0.0609177	2.11	Q9CPU4	Microsomal glutathione S-transferase 3 OS=Mus musculus OX=10090 GN=Mgst3 PE=1 SV=1	Mgst3	0.65	0.00866193	Q2	16.958	50.3	5	5	5	2	5	3	4	5	1	1.14121	1.25151	1.09556	0.706876	0.804838
mmu05200 Pathways in cancer	0.0609177	2.11	P14901	Heme oxygenase 1 OS=Mus musculus OX=10090 GN=Hmox1 PE=1 SV=1	Hmox1	0.547	0.0480302	Q2	32.928	41.5	7	7	7	5	3	5	7	7	6	1.20341	1.0661	1.60779	0.842305	0.803997	0.476397
mmu05200 Pathways in cancer	0.0609177	2.11	P70336	Rho-associated protein kinase 2 OS=Mus musculus OX=10090 GN=Rock2 PE=1 SV=1	Rock2	0.665	0.00360447	Q2	160.58	8.6	8	8	8	4	6	4	7	8	7	1.27269	1.2761	1.05425	0.770788	0.804036	0.822136
mmu04550 Signaling pathways regulating pluripotency of stem cells	0.0640823	4.78	Q62432	Mothers against decapentaplegic homolog 2 OS=Mus musculus OX=10090 GN=Smad2 PE=1 SV=2	Smad2	0.596	0.00488404	Q2	52.265	13.1	4	4	4	4	4	4	4	4	3	1.32027	1.07417	1.36532	0.801937	0.765086	0.673216
mmu04550 Signaling pathways regulating pluripotency of stem cells	0.0640823	4.78	Q63932	Dual specificity mitogen-activated protein kinase kinase 2 OS=Mus musculus OX=10090 GN=Map2k2 PE=1 SV=2	Map2k2	0.59	0.00967888	Q2	44.402	39.2	10	5	5	3	2	5	5	5	4	1.27242	1.43764	1.06424	0.798908	0.639499	0.787294
mmu05418 Fluid shear stress and atherosclerosis	0.0681574	3.14	Q64337	Sequestosome-1 OS=Mus musculus OX=10090 GN=Sqstm1 PE=1 SV=1	Sqstm1	0.523	0.0035247	Q2	48.162	72.6	17	17	17	14	12	10	16	16	14	1.15104	1.20673	1.58149	0.645488	0.713263	0.701988
mmu05418 Fluid shear stress and atherosclerosis	0.0681574	3.14	P14901	Heme oxygenase 1 OS=Mus musculus OX=10090 GN=Hmox1 PE=1 SV=1	Hmox1	0.547	0.0480302	Q2	32.928	41.5	7	7	7	5	3	5	7	7	6	1.20341	1.0661	1.60779	0.842305	0.803997	0.476397
mmu05418 Fluid shear stress and atherosclerosis	0.0681574	3.14	Q9CPU4	Microsomal glutathione S-transferase 3 OS=Mus musculus OX=10090 GN=Mgst3 PE=1 SV=1	Mgst3	0.65	0.00866193	Q2	16.958	50.3	5	5	5	2	5	3	4	5	1	1.14121	1.25151	1.09556	0.706876	0.804838
mmu00052 Galactose metabolism	0.0705793	4.52	Q9D0F9	Phosphoglucomutase-1 OS=Mus musculus OX=10090 GN=Pgm1 PE=1 SV=4	Pgm1	0.625	0.0164591	Q2	61.417	65.3	24	24	24	24	24	23	23	22	23	1.3792	1.347	0.966472	0.77704	0.774185	0.7561
mmu00052 Galactose metabolism	0.0705793	4.52	Q3TRM8	Hexokinase-3 OS=Mus musculus OX=10090 GN=Hk3 PE=1 SV=2	Hk3	0.553	0.000532703	Q2	100.1	49.5	33	31	31	29	30	28	25	25	25	1.32334	1.36128	1.17777	0.671743	0.701643	0.764223
mmu05323 Rheumatoid arthritis	0.0772826	4.3	Q9R1Q9	V-type proton ATPase subunit S1 OS=Mus musculus OX=10090 GN=Atp6ap1 PE=1 SV=1	Atp6ap1	0.533	0.0438572	Q2	51.007	19.9	7	7	7	6	6	6	7	7	3	1.26711	1.22279	1.42487	0.932228	0.723793	0.429206
mmu05323 Rheumatoid arthritis	0.0772826	4.3	Q9Z1G4	V-type proton ATPase 116 kDa subunit a1 OS=Mus musculus OX=10090 GN=Atp6v0a1 PE=1 SV=3	Atp6v0a1	0.654	0.0361117	Q2	96.466	7.2	5	5	5	4	5	4	5	4	2	1.18473	1.2064	1.23701	0.933005	0.853134	0.585712
mmu04015 Rap1 signaling pathway	0.0806994	2.93	Q9R0C8	Guanine nucleotide exchange factor VAV3 OS=Mus musculus OX=10090 GN=Vav3 PE=1 SV=2	Vav3	0.652	0.0096387	Q2	97.967	6.7	5	4	4	3	2	3	4	3	4	1.25647	1.3111	1.06485	0.851712	0.68832	0.82755
mmu04015 Rap1 signaling pathway	0.0806994	2.93	Q63932	Dual specificity mitogen-activated protein kinase kinase 2 OS=Mus musculus OX=10090 GN=Map2k2 PE=1 SV=2	Map2k2	0.59	0.00967888	Q2	44.402	39.2	10	5	5	3	2	5	5	5	4	1.27242	1.43764	1.06424	0.798908	0.639499	0.787294
mmu04015 Rap1 signaling pathway	0.0806994	2.93	P09055	Integrin beta-1 OS=Mus musculus OX=10090 GN=Itgb1 PE=1 SV=1	Itgb1	0.583	0.0240209	Q2	88.231	25.9	16	16	16	13	14	13	16	15	12	1.15684	1.29212	1.34077	0.872228	0.803761	0.534288
mmu00630 Glyoxylate and dicarboxylate metabolism	0.0841792	4.09	Q91Z53	Glyoxylate reductase/hydroxypyruvate reductase OS=Mus musculus OX=10090 GN=Grhpr PE=1 SV=1	Grhpr	0.627	0.00382698	Q2	35.328	27.4	6	6	6	4	5	5	4	4	5	1.30907	1.29225	1.08658	0.731878	0.732714	0.847512
mmu00630 Glyoxylate and dicarboxylate metabolism	0.0841792	4.09	Q9CZN7	Serine hydroxymethyltransferase, mitochondrial OS=Mus musculus OX=10090 GN=Shmt2 PE=1 SV=1	Shmt2	0.615	0.011097	Q2	55.758	67.7	26	25	26	26	26	25	25	26	26	1.2541	1.25948	1.20081	0.841341	0.840195	0.604076
mmu04670 Leukocyte transendothelial migration	0.0850903	2.87	Q9R0C8	Guanine nucleotide exchange factor VAV3 OS=Mus musculus OX=10090 GN=Vav3 PE=1 SV=2	Vav3	0.652	0.0096387	Q2	97.967	6.7	5	4	4	3	2	3	4	3	4	1.25647	1.3111	1.06485	0.851712	0.68832	0.82755
mmu04670 Leukocyte transendothelial migration	0.0850903	2.87	P09055	Integrin beta-1 OS=Mus musculus OX=10090 GN=Itgb1 PE=1 SV=1	Itgb1	0.583	0.0240209	Q2	88.231	25.9	16	16	16	13	14	13	16	15	12	1.15684	1.29212	1.34077	0.872228	0.803761	0.534288
mmu04670 Leukocyte transendothelial migration	0.0850903	2.87	P70336	Rho-associated protein kinase 2 OS=Mus musculus OX=10090 GN=Rock2 PE=1 SV=1	Rock2	0.665	0.00360447	Q2	160.58	8.6	8	8	8	4	6	4	7	8	7	1.27269	1.2761	1.05425	0.770788	0.804036	0.822136
mmu00051 Fructose and mannose metabolism	0.0985043	3.74	P17751	Triosephosphate isomerase OS=Mus musculus OX=10090 GN=Tpi1 PE=1 SV=5	Tpi1	0.573	0.00241326	Q2	26.712	86.7	18	18	18	18	18	18	17	18	18	1.27982	1.34144	1.19225	0.690331	0.656991	0.839173
mmu00051 Fructose and mannose metabolism	0.0985043	3.74	Q3TRM8	Hexokinase-3 OS=Mus musculus OX=10090 GN=Hk3 PE=1 SV=2	Hk3	0.553	0.000532703	Q2	100.1	49.5	33	31	31	29	30	28	25	25	25	1.32334	1.36128	1.17777	0.671743	0.701643	0.764223
mmu04371 Apelin signaling pathway	0.0988616	2.69	Q62432	Mothers against decapentaplegic homolog 2 OS=Mus musculus OX=10090 GN=Smad2 PE=1 SV=2	Smad2	0.596	0.00488404	Q2	52.265	13.1	4	4	4	4	4	4	4	4	3	1.32027	1.07417	1.36532	0.801937	0.765086	0.673216
mmu04371 Apelin signaling pathway	0.0988616	2.69	Q63932	Dual specificity mitogen-activated protein kinase kinase 2 OS=Mus musculus OX=10090 GN=Map2k2 PE=1 SV=2	Map2k2	0.59	0.00967888	Q2	44.402	39.2	10	5	5	3	2	5	5	5	4	1.27242	1.43764	1.06424	0.798908	0.639499	0.787294
mmu04371 Apelin signaling pathway	0.0988616	2.69	Q9DCD6	Gamma-aminobutyric acid receptor-associated protein OS=Mus musculus OX=10090 GN=Gabarap PE=1 SV=2	Gabarap	0.64	0.00231909	Q2	13.918	9.4	1	1	1	1	1	1	1	1	1	1.19589	1.19149	1.27184	0.817377	0.835883	0.687523
mmu04810 Regulation of actin cytoskeleton	0.101657	2.23	P09055	Integrin beta-1 OS=Mus musculus OX=10090 GN=Itgb1 PE=1 SV=1	Itgb1	0.583	0.0240209	Q2	88.231	25.9	16	16	16	13	14	13	16	15	12	1.15684	1.29212	1.34077	0.872228	0.803761	0.534288
mmu04810 Regulation of actin cytoskeleton	0.101657	2.23	P70336	Rho-associated protein kinase 2 OS=Mus musculus OX=10090 GN=Rock2 PE=1 SV=1	Rock2	0.665	0.00360447	Q2	160.58	8.6	8	8	8	4	6	4	7	8	7	1.27269	1.2761	1.05425	0.770788	0.804036	0.822136
mmu04810 Regulation of actin cytoskeleton	0.101657	2.23	Q63932	Dual specificity mitogen-activated protein kinase kinase 2 OS=Mus musculus OX=10090 GN=Map2k2 PE=1 SV=2	Map2k2	0.59	0.00967888	Q2	44.402	39.2	10	5	5	3	2	5	5	5	4	1.27242	1.43764	1.06424	0.798908	0.639499	0.787294
mmu04810 Regulation of actin cytoskeleton	0.101657	2.23	Q9R0C8	Guanine nucleotide exchange factor VAV3 OS=Mus musculus OX=10090 GN=Vav3 PE=1 SV=2	Vav3	0.652	0.0096387	Q2	97.967	6.7	5	4	4	3	2	3	4	3	4	1.25647	1.3111	1.06485	0.851712	0.68832	0.82755
mmu04066 HIF-1 signaling pathway	0.103644	2.63	Q63932	Dual specificity mitogen-activated protein kinase kinase 2 OS=Mus musculus OX=10090 GN=Map2k2 PE=1 SV=2	Map2k2	0.59	0.00967888	Q2	44.402	39.2	10	5	5	3	2	5	5	5	4	1.27242	1.43764	1.06424	0.798908	0.639499	0.787294
mmu04066 HIF-1 signaling pathway	0.103644	2.63	P14901	Heme oxygenase 1 OS=Mus musculus OX=10090 GN=Hmox1 PE=1 SV=1	Hmox1	0.547	0.0480302	Q2	32.928	41.5	7	7	7	5	3	5	7	7	6	1.20341	1.0661	1.60779	0.842305	0.803997	0.476397
mmu04024 cAMP signaling pathway	0.103644	2.63	Q9R0C8	Guanine nucleotide exchange factor VAV3 OS=Mus musculus OX=10090 GN=Vav3 PE=1 SV=2	Vav3	0.652	0.0096387	Q2	97.967	6.7	5	4	4	3	2	3	4	3	4	1.25647	1.3111	1.06485	0.851712	0.68832	0.82755
mmu04024 cAMP signaling pathway	0.103644	2.63	Q63932	Dual specificity mitogen-activated protein kinase kinase 2 OS=Mus musculus OX=10090 GN=Map2k2 PE=1 SV=2	Map2k2	0.59	0.00967888	Q2	44.402	39.2	10	5	5	3	2	5	5	5	4	1.27242	1.43764	1.06424	0.798908	0.639499	0.787294
mmu04024 cAMP signaling pathway	0.103644	2.63	P70336	Rho-associated protein kinase 2 OS=Mus musculus OX=10090 GN=Rock2 PE=1 SV=1	Rock2	0.665	0.00360447	Q2	160.58	8.6	8	8	8	4	6	4	7	8	7	1.27269	1.2761	1.05425	0.770788	0.804036	0.822136
mmu04066 HIF-1 signaling pathway	0.103644	2.63	Q3TRM8	Hexokinase-3 OS=Mus musculus OX=10090 GN=Hk3 PE=1 SV=2	Hk3	0.553	0.000532703	Q2	100.1	49.5	33	31	31	29	30	28	25	25	25	1.32334	1.36128	1.17777	0.671743	0.701643	0.764223
mmu04932 Non-alcoholic fatty liver disease	0.112997	2.15	Q8BK30	NADH dehydrogenase [ubiquinone] flavoprotein 3, mitochondrial OS=Mus musculus OX=10090 GN=Ndufv3 PE=1 SV=1	Ndufv3	0.643	0.0408565	Q2	11.813	24	2	2	2	2	2	2	2	1	2	1.08992	1.01435	1.39494	0.761235		0.739558
mmu04932 Non-alcoholic fatty liver disease	0.112997	2.15	Q9CQA3	Succinate dehydrogenase [ubiquinone] iron-sulfur subunit, mitochondrial OS=Mus musculus OX=10090 GN=Sdhb PE=1 SV=1	Sdhb	0.615	0.024656	Q2	31.814	41.8	13	13	13	13	13	13	13	12	12	1.16817	1.2389	1.30715	0.837256	0.881797	0.566715
mmu04932 Non-alcoholic fatty liver disease	0.112997	2.15	Q91VD9	NADH-ubiquinone oxidoreductase 75 kDa subunit, mitochondrial OS=Mus musculus OX=10090 GN=Ndufs1 PE=1 SV=2	Ndufs1	0.653	0.0276969	Q2	79.776	57.9	31	31	31	26	28	29	30	30	26	1.15354	1.19064	1.28485	0.889526	0.876302	0.605149
mmu04932 Non-alcoholic fatty liver disease	0.112997	2.15	P99028	Cytochrome b-c1 complex subunit 6, mitochondrial OS=Mus musculus OX=10090 GN=Uqcrh PE=1 SV=2	Uqcrh	0.654	0.0035412	Q2	10.435	43.8	5	5	5	4	3	4	4	4	4	1.11776	1.14604	1.36408	0.82323	0.7493	0.799592
mmu00480 Glutathione metabolism	0.113462	3.44	P54071	Isocitrate dehydrogenase [NADP], mitochondrial OS=Mus musculus OX=10090 GN=Idh2 PE=1 SV=3	Idh2	0.628	0.0153975	Q2	50.906	46.7	18	18	18	17	17	17	18	18	18	1.24682	1.23589	1.20252	0.805433	0.901758	0.60758
mmu00480 Glutathione metabolism	0.113462	3.44	Q9CPU4	Microsomal glutathione S-transferase 3 OS=Mus musculus OX=10090 GN=Mgst3 PE=1 SV=1	Mgst3	0.65	0.00866193	Q2	16.958	50.3	5	5	5	2	5	3	4	5	1	1.14121	1.25151	1.09556	0.706876	0.804838
mmu04218 Cellular senescence	0.118529	2.48	Q64337	Sequestosome-1 OS=Mus musculus OX=10090 GN=Sqstm1 PE=1 SV=1	Sqstm1	0.523	0.0035247	Q2	48.162	72.6	17	17	17	14	12	10	16	16	14	1.15104	1.20673	1.58149	0.645488	0.713263	0.701988
mmu04218 Cellular senescence	0.118529	2.48	Q63932	Dual specificity mitogen-activated protein kinase kinase 2 OS=Mus musculus OX=10090 GN=Map2k2 PE=1 SV=2	Map2k2	0.59	0.00967888	Q2	44.402	39.2	10	5	5	3	2	5	5	5	4	1.27242	1.43764	1.06424	0.798908	0.639499	0.787294
mmu04218 Cellular senescence	0.118529	2.48	Q62432	Mothers against decapentaplegic homolog 2 OS=Mus musculus OX=10090 GN=Smad2 PE=1 SV=2	Smad2	0.596	0.00488404	Q2	52.265	13.1	4	4	4	4	4	4	4	4	3	1.32027	1.07417	1.36532	0.801937	0.765086	0.673216
mmu00020 Citrate cycle (TCA cycle)	0.121151	3.31	Q9CQA3	Succinate dehydrogenase [ubiquinone] iron-sulfur subunit, mitochondrial OS=Mus musculus OX=10090 GN=Sdhb PE=1 SV=1	Sdhb	0.615	0.024656	Q2	31.814	41.8	13	13	13	13	13	13	13	12	12	1.16817	1.2389	1.30715	0.837256	0.881797	0.566715
mmu00020 Citrate cycle (TCA cycle)	0.121151	3.31	P54071	Isocitrate dehydrogenase [NADP], mitochondrial OS=Mus musculus OX=10090 GN=Idh2 PE=1 SV=3	Idh2	0.628	0.0153975	Q2	50.906	46.7	18	18	18	17	17	17	18	18	18	1.24682	1.23589	1.20252	0.805433	0.901758	0.60758
mmu05226 Gastric cancer	0.128967	3.18	Q63932	Dual specificity mitogen-activated protein kinase kinase 2 OS=Mus musculus OX=10090 GN=Map2k2 PE=1 SV=2	Map2k2	0.59	0.00967888	Q2	44.402	39.2	10	5	5	3	2	5	5	5	4	1.27242	1.43764	1.06424	0.798908	0.639499	0.787294
mmu05226 Gastric cancer	0.128967	3.18	Q62432	Mothers against decapentaplegic homolog 2 OS=Mus musculus OX=10090 GN=Smad2 PE=1 SV=2	Smad2	0.596	0.00488404	Q2	52.265	13.1	4	4	4	4	4	4	4	4	3	1.32027	1.07417	1.36532	0.801937	0.765086	0.673216
mmu04664 Fc epsilon RI signaling pathway	0.136899	3.07	Q63932	Dual specificity mitogen-activated protein kinase kinase 2 OS=Mus musculus OX=10090 GN=Map2k2 PE=1 SV=2	Map2k2	0.59	0.00967888	Q2	44.402	39.2	10	5	5	3	2	5	5	5	4	1.27242	1.43764	1.06424	0.798908	0.639499	0.787294
mmu04137 Mitophagy - animal	0.136899	3.07	Q9DCD6	Gamma-aminobutyric acid receptor-associated protein OS=Mus musculus OX=10090 GN=Gabarap PE=1 SV=2	Gabarap	0.64	0.00231909	Q2	13.918	9.4	1	1	1	1	1	1	1	1	1	1.19589	1.19149	1.27184	0.817377	0.835883	0.687523
mmu04664 Fc epsilon RI signaling pathway	0.136899	3.07	Q9R0C8	Guanine nucleotide exchange factor VAV3 OS=Mus musculus OX=10090 GN=Vav3 PE=1 SV=2	Vav3	0.652	0.0096387	Q2	97.967	6.7	5	4	4	3	2	3	4	3	4	1.25647	1.3111	1.06485	0.851712	0.68832	0.82755
mmu04137 Mitophagy - animal	0.136899	3.07	Q64337	Sequestosome-1 OS=Mus musculus OX=10090 GN=Sqstm1 PE=1 SV=1	Sqstm1	0.523	0.0035247	Q2	48.162	72.6	17	17	17	14	12	10	16	16	14	1.15104	1.20673	1.58149	0.645488	0.713263	0.701988
mmu00970 Aminoacyl-tRNA biosynthesis	0.144938	2.96	Q9ER72	Cysteine--tRNA ligase, cytoplasmic OS=Mus musculus OX=10090 GN=Cars1 PE=1 SV=2	Cars1	0.62	0.000143087	Q2	94.859	41.8	29	29	29	23	23	22	23	23	25	1.25838	1.28907	1.15727	0.76917	0.753041	0.773072
mmu00970 Aminoacyl-tRNA biosynthesis	0.144938	2.96	P26638	Serine--tRNA ligase, cytoplasmic OS=Mus musculus OX=10090 GN=Sars1 PE=1 SV=3	Sars1	0.56	0.00124907	Q2	58.388	56.8	24	24	24	24	24	24	21	23	23	1.3193	1.34671	1.18049	0.678343	0.670719	0.804436
mmu05165 Human papillomavirus infection	0.150182	1.93	Q9Z1G4	V-type proton ATPase 116 kDa subunit a1 OS=Mus musculus OX=10090 GN=Atp6v0a1 PE=1 SV=3	Atp6v0a1	0.654	0.0361117	Q2	96.466	7.2	5	5	5	4	5	4	5	4	2	1.18473	1.2064	1.23701	0.933005	0.853134	0.585712
mmu05165 Human papillomavirus infection	0.150182	1.93	Q9R1Q9	V-type proton ATPase subunit S1 OS=Mus musculus OX=10090 GN=Atp6ap1 PE=1 SV=1	Atp6ap1	0.533	0.0438572	Q2	51.007	19.9	7	7	7	6	6	6	7	7	3	1.26711	1.22279	1.42487	0.932228	0.723793	0.429206
mmu05165 Human papillomavirus infection	0.150182	1.93	Q63932	Dual specificity mitogen-activated protein kinase kinase 2 OS=Mus musculus OX=10090 GN=Map2k2 PE=1 SV=2	Map2k2	0.59	0.00967888	Q2	44.402	39.2	10	5	5	3	2	5	5	5	4	1.27242	1.43764	1.06424	0.798908	0.639499	0.787294
mmu05165 Human papillomavirus infection	0.150182	1.93	P09055	Integrin beta-1 OS=Mus musculus OX=10090 GN=Itgb1 PE=1 SV=1	Itgb1	0.583	0.0240209	Q2	88.231	25.9	16	16	16	13	14	13	16	15	12	1.15684	1.29212	1.34077	0.872228	0.803761	0.534288
mmu04510 Focal adhesion	0.150498	2.22	P09055	Integrin beta-1 OS=Mus musculus OX=10090 GN=Itgb1 PE=1 SV=1	Itgb1	0.583	0.0240209	Q2	88.231	25.9	16	16	16	13	14	13	16	15	12	1.15684	1.29212	1.34077	0.872228	0.803761	0.534288
mmu04510 Focal adhesion	0.150498	2.22	Q9R0C8	Guanine nucleotide exchange factor VAV3 OS=Mus musculus OX=10090 GN=Vav3 PE=1 SV=2	Vav3	0.652	0.0096387	Q2	97.967	6.7	5	4	4	3	2	3	4	3	4	1.25647	1.3111	1.06485	0.851712	0.68832	0.82755
mmu04510 Focal adhesion	0.150498	2.22	P70336	Rho-associated protein kinase 2 OS=Mus musculus OX=10090 GN=Rock2 PE=1 SV=1	Rock2	0.665	0.00360447	Q2	160.58	8.6	8	8	8	4	6	4	7	8	7	1.27269	1.2761	1.05425	0.770788	0.804036	0.822136
mmu04270 Vascular smooth muscle contraction	0.153076	2.87	P70336	Rho-associated protein kinase 2 OS=Mus musculus OX=10090 GN=Rock2 PE=1 SV=1	Rock2	0.665	0.00360447	Q2	160.58	8.6	8	8	8	4	6	4	7	8	7	1.27269	1.2761	1.05425	0.770788	0.804036	0.822136
mmu04270 Vascular smooth muscle contraction	0.153076	2.87	Q63932	Dual specificity mitogen-activated protein kinase kinase 2 OS=Mus musculus OX=10090 GN=Map2k2 PE=1 SV=2	Map2k2	0.59	0.00967888	Q2	44.402	39.2	10	5	5	3	2	5	5	5	4	1.27242	1.43764	1.06424	0.798908	0.639499	0.787294
mmu04217 Necroptosis	0.161729	2.15	Q64337	Sequestosome-1 OS=Mus musculus OX=10090 GN=Sqstm1 PE=1 SV=1	Sqstm1	0.523	0.0035247	Q2	48.162	72.6	17	17	17	14	12	10	16	16	14	1.15104	1.20673	1.58149	0.645488	0.713263	0.701988
mmu04217 Necroptosis	0.161729	2.15	C0HKE9	Histone H2A type 1-P OS=Mus musculus OX=10090 GN=Hist1h2ap PE=1 SV=1	Hist1h2ap	0.586	0.00820482	Q2	14.135	40.8	7	1	7	6	6	6	7	6	7	1.25803	1.05298	1.473	0.704113	0.700053	0.811822
mmu04217 Necroptosis	0.161729	2.15	Q9DB34	Charged multivesicular body protein 2a OS=Mus musculus OX=10090 GN=Chmp2a PE=1 SV=1	Chmp2a	0.565	0.000125902	Q2	25.134	16.2	3	3	3	3	3	3	2	2	3	1.23347	1.37516	1.22515	0.729655	0.729441	0.707122
mmu05152 Tuberculosis	0.184927	2.01	Q9R1Q9	V-type proton ATPase subunit S1 OS=Mus musculus OX=10090 GN=Atp6ap1 PE=1 SV=1	Atp6ap1	0.533	0.0438572	Q2	51.007	19.9	7	7	7	6	6	6	7	7	3	1.26711	1.22279	1.42487	0.932228	0.723793	0.429206
mmu05152 Tuberculosis	0.184927	2.01	O70370	Cathepsin S OS=Mus musculus OX=10090 GN=Ctss PE=1 SV=2	Ctss	0.647	0.0170069	Q2	38.474	55.9	13	13	13	12	11	13	12	11	11	1.21022	1.41691	1.01509	0.84146	0.710906	0.805417
mmu05152 Tuberculosis	0.184927	2.01	Q9Z1G4	V-type proton ATPase 116 kDa subunit a1 OS=Mus musculus OX=10090 GN=Atp6v0a1 PE=1 SV=3	Atp6v0a1	0.654	0.0361117	Q2	96.466	7.2	5	5	5	4	5	4	5	4	2	1.18473	1.2064	1.23701	0.933005	0.853134	0.585712
mmu04650 Natural killer cell mediated cytotoxicity	0.186442	2.53	Q63932	Dual specificity mitogen-activated protein kinase kinase 2 OS=Mus musculus OX=10090 GN=Map2k2 PE=1 SV=2	Map2k2	0.59	0.00967888	Q2	44.402	39.2	10	5	5	3	2	5	5	5	4	1.27242	1.43764	1.06424	0.798908	0.639499	0.787294
mmu04660 T cell receptor signaling pathway	0.186442	2.53	Q63932	Dual specificity mitogen-activated protein kinase kinase 2 OS=Mus musculus OX=10090 GN=Map2k2 PE=1 SV=2	Map2k2	0.59	0.00967888	Q2	44.402	39.2	10	5	5	3	2	5	5	5	4	1.27242	1.43764	1.06424	0.798908	0.639499	0.787294
mmu04660 T cell receptor signaling pathway	0.186442	2.53	Q9R0C8	Guanine nucleotide exchange factor VAV3 OS=Mus musculus OX=10090 GN=Vav3 PE=1 SV=2	Vav3	0.652	0.0096387	Q2	97.967	6.7	5	4	4	3	2	3	4	3	4	1.25647	1.3111	1.06485	0.851712	0.68832	0.82755
mmu04650 Natural killer cell mediated cytotoxicity	0.186442	2.53	Q9R0C8	Guanine nucleotide exchange factor VAV3 OS=Mus musculus OX=10090 GN=Vav3 PE=1 SV=2	Vav3	0.652	0.0096387	Q2	97.967	6.7	5	4	4	3	2	3	4	3	4	1.25647	1.3111	1.06485	0.851712	0.68832	0.82755
mmu05210 Colorectal cancer	0.194948	2.46	Q63932	Dual specificity mitogen-activated protein kinase kinase 2 OS=Mus musculus OX=10090 GN=Map2k2 PE=1 SV=2	Map2k2	0.59	0.00967888	Q2	44.402	39.2	10	5	5	3	2	5	5	5	4	1.27242	1.43764	1.06424	0.798908	0.639499	0.787294
mmu04926 Relaxin signaling pathway	0.194948	2.46	Q62432	Mothers against decapentaplegic homolog 2 OS=Mus musculus OX=10090 GN=Smad2 PE=1 SV=2	Smad2	0.596	0.00488404	Q2	52.265	13.1	4	4	4	4	4	4	4	4	3	1.32027	1.07417	1.36532	0.801937	0.765086	0.673216
mmu04068 FoxO signaling pathway	0.194948	2.46	Q9DCD6	Gamma-aminobutyric acid receptor-associated protein OS=Mus musculus OX=10090 GN=Gabarap PE=1 SV=2	Gabarap	0.64	0.00231909	Q2	13.918	9.4	1	1	1	1	1	1	1	1	1	1.19589	1.19149	1.27184	0.817377	0.835883	0.687523
mmu04068 FoxO signaling pathway	0.194948	2.46	Q63932	Dual specificity mitogen-activated protein kinase kinase 2 OS=Mus musculus OX=10090 GN=Map2k2 PE=1 SV=2	Map2k2	0.59	0.00967888	Q2	44.402	39.2	10	5	5	3	2	5	5	5	4	1.27242	1.43764	1.06424	0.798908	0.639499	0.787294
mmu04926 Relaxin signaling pathway	0.194948	2.46	Q63932	Dual specificity mitogen-activated protein kinase kinase 2 OS=Mus musculus OX=10090 GN=Map2k2 PE=1 SV=2	Map2k2	0.59	0.00967888	Q2	44.402	39.2	10	5	5	3	2	5	5	5	4	1.27242	1.43764	1.06424	0.798908	0.639499	0.787294
mmu05210 Colorectal cancer	0.194948	2.46	Q62432	Mothers against decapentaplegic homolog 2 OS=Mus musculus OX=10090 GN=Smad2 PE=1 SV=2	Smad2	0.596	0.00488404	Q2	52.265	13.1	4	4	4	4	4	4	4	4	3	1.32027	1.07417	1.36532	0.801937	0.765086	0.673216
mmu05167 Kaposi sarcoma-associated herpesvirus infection	0.196852	1.95	Q63932	Dual specificity mitogen-activated protein kinase kinase 2 OS=Mus musculus OX=10090 GN=Map2k2 PE=1 SV=2	Map2k2	0.59	0.00967888	Q2	44.402	39.2	10	5	5	3	2	5	5	5	4	1.27242	1.43764	1.06424	0.798908	0.639499	0.787294
mmu05167 Kaposi sarcoma-associated herpesvirus infection	0.196852	1.95	Q9CPX6	Ubiquitin-like-conjugating enzyme ATG3 OS=Mus musculus OX=10090 GN=Atg3 PE=1 SV=1	Atg3	0.653	0.00166764	Q2	35.796	24.5	7	7	7	5	7	7	6	6	6	1.33211	1.18586	1.11203	0.815542	0.791947	0.762513
mmu05167 Kaposi sarcoma-associated herpesvirus infection	0.196852	1.95	Q9DCD6	Gamma-aminobutyric acid receptor-associated protein OS=Mus musculus OX=10090 GN=Gabarap PE=1 SV=2	Gabarap	0.64	0.00231909	Q2	13.918	9.4	1	1	1	1	1	1	1	1	1	1.19589	1.19149	1.27184	0.817377	0.835883	0.687523
mmu04360 Axon guidance	0.212106	2.32	P70336	Rho-associated protein kinase 2 OS=Mus musculus OX=10090 GN=Rock2 PE=1 SV=1	Rock2	0.665	0.00360447	Q2	160.58	8.6	8	8	8	4	6	4	7	8	7	1.27269	1.2761	1.05425	0.770788	0.804036	0.822136
mmu04360 Axon guidance	0.212106	2.32	P09055	Integrin beta-1 OS=Mus musculus OX=10090 GN=Itgb1 PE=1 SV=1	Itgb1	0.583	0.0240209	Q2	88.231	25.9	16	16	16	13	14	13	16	15	12	1.15684	1.29212	1.34077	0.872228	0.803761	0.534288
mmu04071 Sphingolipid signaling pathway	0.264295	2	Q63932	Dual specificity mitogen-activated protein kinase kinase 2 OS=Mus musculus OX=10090 GN=Map2k2 PE=1 SV=2	Map2k2	0.59	0.00967888	Q2	44.402	39.2	10	5	5	3	2	5	5	5	4	1.27242	1.43764	1.06424	0.798908	0.639499	0.787294
mmu04071 Sphingolipid signaling pathway	0.264295	2	P70336	Rho-associated protein kinase 2 OS=Mus musculus OX=10090 GN=Rock2 PE=1 SV=1	Rock2	0.665	0.00360447	Q2	160.58	8.6	8	8	8	4	6	4	7	8	7	1.27269	1.2761	1.05425	0.770788	0.804036	0.822136
mmu04611 Platelet activation	0.273038	1.95	P09055	Integrin beta-1 OS=Mus musculus OX=10090 GN=Itgb1 PE=1 SV=1	Itgb1	0.583	0.0240209	Q2	88.231	25.9	16	16	16	13	14	13	16	15	12	1.15684	1.29212	1.34077	0.872228	0.803761	0.534288
mmu04611 Platelet activation	0.273038	1.95	P70336	Rho-associated protein kinase 2 OS=Mus musculus OX=10090 GN=Rock2 PE=1 SV=1	Rock2	0.665	0.00360447	Q2	160.58	8.6	8	8	8	4	6	4	7	8	7	1.27269	1.2761	1.05425	0.770788	0.804036	0.822136
mmu04921 Oxytocin signaling pathway	0.290516	1.87	P70336	Rho-associated protein kinase 2 OS=Mus musculus OX=10090 GN=Rock2 PE=1 SV=1	Rock2	0.665	0.00360447	Q2	160.58	8.6	8	8	8	4	6	4	7	8	7	1.27269	1.2761	1.05425	0.770788	0.804036	0.822136
mmu04921 Oxytocin signaling pathway	0.290516	1.87	Q63932	Dual specificity mitogen-activated protein kinase kinase 2 OS=Mus musculus OX=10090 GN=Map2k2 PE=1 SV=2	Map2k2	0.59	0.00967888	Q2	44.402	39.2	10	5	5	3	2	5	5	5	4	1.27242	1.43764	1.06424	0.798908	0.639499	0.787294
mmu04380 Osteoclast differentiation	0.299242	1.83	Q64281	Leukocyte immunoglobulin-like receptor subfamily B member 4 OS=Mus musculus OX=10090 GN=Lilrb4 PE=1 SV=1	Lilrb4	0.568	0.021552	Q2	37.544	20	4	4	4	3	4	3	4	2	3	1.28659	1.13633	1.20367	0.798407		0.575003
mmu04380 Osteoclast differentiation	0.299242	1.83	Q64337	Sequestosome-1 OS=Mus musculus OX=10090 GN=Sqstm1 PE=1 SV=1	Sqstm1	0.523	0.0035247	Q2	48.162	72.6	17	17	17	14	12	10	16	16	14	1.15104	1.20673	1.58149	0.645488	0.713263	0.701988
mmu04022 cGMP-PKG signaling pathway	0.316649	1.75	Q63932	Dual specificity mitogen-activated protein kinase kinase 2 OS=Mus musculus OX=10090 GN=Map2k2 PE=1 SV=2	Map2k2	0.59	0.00967888	Q2	44.402	39.2	10	5	5	3	2	5	5	5	4	1.27242	1.43764	1.06424	0.798908	0.639499	0.787294
mmu04022 cGMP-PKG signaling pathway	0.316649	1.75	P70336	Rho-associated protein kinase 2 OS=Mus musculus OX=10090 GN=Rock2 PE=1 SV=1	Rock2	0.665	0.00360447	Q2	160.58	8.6	8	8	8	4	6	4	7	8	7	1.27269	1.2761	1.05425	0.770788	0.804036	0.822136
mmu04150 mTOR signaling pathway	0.325321	1.72	Q9CQ22	Ragulator complex protein LAMTOR1 OS=Mus musculus OX=10090 GN=Lamtor1 PE=1 SV=1	Lamtor1	0.654	0.047458	Q2	17.749	74.5	8	8	8	6	8	5	8	8	7	1.2511	1.07283	1.30337	0.839266	0.947444	0.58599
mmu04150 mTOR signaling pathway	0.325321	1.72	Q63932	Dual specificity mitogen-activated protein kinase kinase 2 OS=Mus musculus OX=10090 GN=Map2k2 PE=1 SV=2	Map2k2	0.59	0.00967888	Q2	44.402	39.2	10	5	5	3	2	5	5	5	4	1.27242	1.43764	1.06424	0.798908	0.639499	0.787294
mmu04910 Insulin signaling pathway	0.342585	1.65	Q3TRM8	Hexokinase-3 OS=Mus musculus OX=10090 GN=Hk3 PE=1 SV=2	Hk3	0.553	0.000532703	Q2	100.1	49.5	33	31	31	29	30	28	25	25	25	1.32334	1.36128	1.17777	0.671743	0.701643	0.764223
mmu04910 Insulin signaling pathway	0.342585	1.65	Q63932	Dual specificity mitogen-activated protein kinase kinase 2 OS=Mus musculus OX=10090 GN=Map2k2 PE=1 SV=2	Map2k2	0.59	0.00967888	Q2	44.402	39.2	10	5	5	3	2	5	5	5	4	1.27242	1.43764	1.06424	0.798908	0.639499	0.787294
mmu03010 Ribosome	0.343522	1.48	P14115	60S ribosomal protein L27a OS=Mus musculus OX=10090 GN=Rpl27a PE=1 SV=5	Rpl27a	0.639	0.00277215	Q2	16.605	38.5	8	8	8	8	8	8	8	8	8	1.2503	1.15263	1.25893	0.710229	0.751916	0.875998
mmu03010 Ribosome	0.343522	1.48	P61255	60S ribosomal protein L26 OS=Mus musculus OX=10090 GN=Rpl26 PE=1 SV=1	Rpl26	0.616	0.0298094	Q2	17.258	39.3	7	7	7	7	7	7	7	7	7	1.14472	1.01084	1.55821	0.684656	0.752859	0.848713
mmu03010 Ribosome	0.343522	1.48	Q9D7S7	60S ribosomal protein L22-like 1 OS=Mus musculus OX=10090 GN=Rpl22l1 PE=1 SV=1	Rpl22l1	0.627	0.0133879	Q2	14.467	39.3	3	3	3	3	3	3	3	3	3	1.44789	1.0275	1.21287	0.811665	0.703857	0.796223
mmu03010 Ribosome	0.343522	1.48	O35972	39S ribosomal protein L23, mitochondrial OS=Mus musculus OX=10090 GN=Mrpl23 PE=1 SV=1	Mrpl23	0.549	0.0260924	Q2	17.121	44.5	4	4	4	4	3	4	4	3	3	1.33817	0.965124	1.57017	0.718607	0.815207	0.592716
mmu05022 Pathways of neurodegeneration - multiple diseases	0.350615	1.36	P99028	Cytochrome b-c1 complex subunit 6, mitochondrial OS=Mus musculus OX=10090 GN=Uqcrh PE=1 SV=2	Uqcrh	0.654	0.0035412	Q2	10.435	43.8	5	5	5	4	3	4	4	4	4	1.11776	1.14604	1.36408	0.82323	0.7493	0.799592
mmu05022 Pathways of neurodegeneration - multiple diseases	0.350615	1.36	Q64337	Sequestosome-1 OS=Mus musculus OX=10090 GN=Sqstm1 PE=1 SV=1	Sqstm1	0.523	0.0035247	Q2	48.162	72.6	17	17	17	14	12	10	16	16	14	1.15104	1.20673	1.58149	0.645488	0.713263	0.701988
mmu05022 Pathways of neurodegeneration - multiple diseases	0.350615	1.36	Q8BK30	NADH dehydrogenase [ubiquinone] flavoprotein 3, mitochondrial OS=Mus musculus OX=10090 GN=Ndufv3 PE=1 SV=1	Ndufv3	0.643	0.0408565	Q2	11.813	24	2	2	2	2	2	2	2	1	2	1.08992	1.01435	1.39494	0.761235		0.739558
mmu05022 Pathways of neurodegeneration - multiple diseases	0.350615	1.36	Q9CQA3	Succinate dehydrogenase [ubiquinone] iron-sulfur subunit, mitochondrial OS=Mus musculus OX=10090 GN=Sdhb PE=1 SV=1	Sdhb	0.615	0.024656	Q2	31.814	41.8	13	13	13	13	13	13	13	12	12	1.16817	1.2389	1.30715	0.837256	0.881797	0.566715
mmu05022 Pathways of neurodegeneration - multiple diseases	0.350615	1.36	Q9DCD6	Gamma-aminobutyric acid receptor-associated protein OS=Mus musculus OX=10090 GN=Gabarap PE=1 SV=2	Gabarap	0.64	0.00231909	Q2	13.918	9.4	1	1	1	1	1	1	1	1	1	1.19589	1.19149	1.27184	0.817377	0.835883	0.687523
mmu05022 Pathways of neurodegeneration - multiple diseases	0.350615	1.36	Q91VD9	NADH-ubiquinone oxidoreductase 75 kDa subunit, mitochondrial OS=Mus musculus OX=10090 GN=Ndufs1 PE=1 SV=2	Ndufs1	0.653	0.0276969	Q2	79.776	57.9	31	31	31	26	28	29	30	30	26	1.15354	1.19064	1.28485	0.889526	0.876302	0.605149
mmu05022 Pathways of neurodegeneration - multiple diseases	0.350615	1.36	Q63932	Dual specificity mitogen-activated protein kinase kinase 2 OS=Mus musculus OX=10090 GN=Map2k2 PE=1 SV=2	Map2k2	0.59	0.00967888	Q2	44.402	39.2	10	5	5	3	2	5	5	5	4	1.27242	1.43764	1.06424	0.798908	0.639499	0.787294
mmu04210 Apoptosis	0.368231	1.56	Q63932	Dual specificity mitogen-activated protein kinase kinase 2 OS=Mus musculus OX=10090 GN=Map2k2 PE=1 SV=2	Map2k2	0.59	0.00967888	Q2	44.402	39.2	10	5	5	3	2	5	5	5	4	1.27242	1.43764	1.06424	0.798908	0.639499	0.787294
mmu04210 Apoptosis	0.368231	1.56	O70370	Cathepsin S OS=Mus musculus OX=10090 GN=Ctss PE=1 SV=2	Ctss	0.647	0.0170069	Q2	38.474	55.9	13	13	13	12	11	13	12	11	11	1.21022	1.41691	1.01509	0.84146	0.710906	0.805417
mmu05161 Hepatitis B	0.385127	1.51	Q63932	Dual specificity mitogen-activated protein kinase kinase 2 OS=Mus musculus OX=10090 GN=Map2k2 PE=1 SV=2	Map2k2	0.59	0.00967888	Q2	44.402	39.2	10	5	5	3	2	5	5	5	4	1.27242	1.43764	1.06424	0.798908	0.639499	0.787294
mmu05161 Hepatitis B	0.385127	1.51	Q9R1Q9	V-type proton ATPase subunit S1 OS=Mus musculus OX=10090 GN=Atp6ap1 PE=1 SV=1	Atp6ap1	0.533	0.0438572	Q2	51.007	19.9	7	7	7	6	6	6	7	7	3	1.26711	1.22279	1.42487	0.932228	0.723793	0.429206

## Sheet: Q3
KEGG pathway	Mapping	Background	All Mapping	All Background	Fold Enrichment	Fisher's exact test p value	-log10(p value)	Related proteins
mmu00760 Nicotinate and nicotinamide metabolism	3	9	47	2278	16.16	0.000634227	3.2	P23492 P58058 Q3V1L4
mmu03050 Proteasome	4	42	47	2278	4.62	0.01003	2	O35593 O88685 P70195 Q9Z2U1
mmu00230 Purine metabolism	4	51	47	2278	3.8	0.0195615	1.71	P00493 P23492 Q3V1L4 Q9DCZ1
mmu05016 Huntington disease	8	181	47	2278	2.14	0.0290861	1.54	O08740 O09106 O35593 O88685 P11352 P70195 Q9CR21 Q9Z2U1
mmu05017 Spinocerebellar ataxia	4	68	47	2278	2.85	0.049453	1.31	O35593 O88685 P70195 Q9Z2U1

## Sheet: Q3 Pathway2Protein
KEGG pathway	Fisher's exact test p value	Fold Enrichment	Protein accession	Protein description	Gene name	B/A Ratio	B/A P value	Category	MW [kDa]	Coverage [%]	Peptides	Unique peptides	Razor + unique peptides	Razor + unique peptides A1	Razor + unique peptides A2	Razor + unique peptides A3	Razor + unique peptides B1	Razor + unique peptides B2	Razor + unique peptides B3	A1	A2	A3	B1	B2	B3
mmu00760 Nicotinate and nicotinamide metabolism	0.000634227	16.16	Q3V1L4	Cytosolic purine 5'-nucleotidase OS=Mus musculus OX=10090 GN=Nt5c2 PE=1 SV=2	Nt5c2	1.646	0.00281663	Q3	64.808	43.8	17	17	17	10	9	9	13	14	14	0.762777	0.828303	0.67641	1.14282	1.23734	1.35235
mmu00760 Nicotinate and nicotinamide metabolism	0.000634227	16.16	P58058	NAD kinase OS=Mus musculus OX=10090 GN=Nadk PE=1 SV=2	Nadk	1.706	0.00366152	Q3	48.597	33.3	10	10	10	5	7	5	9	9	9	0.794839	0.793518	0.628934	1.32107	1.15813	1.3035
mmu00760 Nicotinate and nicotinamide metabolism	0.000634227	16.16	P23492	Purine nucleoside phosphorylase OS=Mus musculus OX=10090 GN=Pnp PE=1 SV=2	Pnp	1.603	0.00325616	Q3	32.277	73.4	15	15	15	14	15	15	15	15	15	0.760428	0.844818	0.699692	1.16438	1.16899	1.36169
mmu03050 Proteasome	0.01003	4.62	Q9Z2U1	Proteasome subunit alpha type-5 OS=Mus musculus OX=10090 GN=Psma5 PE=1 SV=1	Psma5	1.541	0.00498351	Q3	26.411	58.1	12	12	12	11	10	9	12	12	12	0.76224	0.860889	0.737876	1.1887	1.0974	1.35289
mmu03050 Proteasome	0.01003	4.62	P70195	Proteasome subunit beta type-7 OS=Mus musculus OX=10090 GN=Psmb7 PE=1 SV=1	Psmb7	1.804	0.00218171	Q3	29.891	71.1	14	14	14	10	14	11	13	13	14	0.710456	0.807155	0.622508	1.24638	1.22443	1.38907
mmu03050 Proteasome	0.01003	4.62	O88685	26S proteasome regulatory subunit 6A OS=Mus musculus OX=10090 GN=Psmc3 PE=1 SV=2	Psmc3	1.505	0.00135694	Q3	49.548	60.2	21	21	21	18	17	18	20	20	21	0.761787	0.837566	0.795736	1.22186	1.10425	1.2788
mmu03050 Proteasome	0.01003	4.62	O35593	26S proteasome non-ATPase regulatory subunit 14 OS=Mus musculus OX=10090 GN=Psmd14 PE=1 SV=2	Psmd14	1.516	0.00723236	Q3	34.577	75.5	13	13	13	12	12	12	13	12	13	0.756759	0.847354	0.780541	1.0607	1.18409	1.37056
mmu00230 Purine metabolism	0.0195615	3.8	P00493	Hypoxanthine-guanine phosphoribosyltransferase OS=Mus musculus OX=10090 GN=Hprt1 PE=1 SV=3	Hprt1	1.505	0.0045258	Q3	24.57	79.4	13	13	13	13	13	13	13	13	13	0.839849	0.825571	0.7298	1.13157	1.13519	1.33802
mmu00230 Purine metabolism	0.0195615	3.8	P23492	Purine nucleoside phosphorylase OS=Mus musculus OX=10090 GN=Pnp PE=1 SV=2	Pnp	1.603	0.00325616	Q3	32.277	73.4	15	15	15	14	15	15	15	15	15	0.760428	0.844818	0.699692	1.16438	1.16899	1.36169
mmu00230 Purine metabolism	0.0195615	3.8	Q3V1L4	Cytosolic purine 5'-nucleotidase OS=Mus musculus OX=10090 GN=Nt5c2 PE=1 SV=2	Nt5c2	1.646	0.00281663	Q3	64.808	43.8	17	17	17	10	9	9	13	14	14	0.762777	0.828303	0.67641	1.14282	1.23734	1.35235
mmu00230 Purine metabolism	0.0195615	3.8	Q9DCZ1	GMP reductase 1 OS=Mus musculus OX=10090 GN=Gmpr PE=1 SV=1	Gmpr	1.695	0.000682944	Q3	37.482	29.3	6	5	5	2	3	2	4	4	5	0.756576	0.789012	0.680399	1.34198	1.19866	1.23337
mmu05016 Huntington disease	0.0290861	2.14	Q9CR21	Acyl carrier protein, mitochondrial OS=Mus musculus OX=10090 GN=Ndufab1 PE=1 SV=1	Ndufab1	1.53	0.0354858	Q3	17.37	21.2	4	4	4	4	4	4	4	4	4	0.813773	0.788002	0.769839	1.23709	1.45756	0.933735
mmu05016 Huntington disease	0.0290861	2.14	P70195	Proteasome subunit beta type-7 OS=Mus musculus OX=10090 GN=Psmb7 PE=1 SV=1	Psmb7	1.804	0.00218171	Q3	29.891	71.1	14	14	14	10	14	11	13	13	14	0.710456	0.807155	0.622508	1.24638	1.22443	1.38907
mmu05016 Huntington disease	0.0290861	2.14	O08740	DNA-directed RNA polymerase II subunit RPB11 OS=Mus musculus OX=10090 GN=Polr2j PE=1 SV=1	Polr2j	1.579	0.0076085	Q3	13.251	45.3	3	3	3	1	2	3	3	3	3		0.739268	0.744974	1.14485	1.07565	1.29526
mmu05016 Huntington disease	0.0290861	2.14	O09106	Histone deacetylase 1 OS=Mus musculus OX=10090 GN=Hdac1 PE=1 SV=1	Hdac1	1.558	0.00224566	Q3	55.074	54.4	16	12	16	12	14	13	15	16	14	0.78147	0.796705	0.766977	1.16445	1.11888	1.37152
mmu05016 Huntington disease	0.0290861	2.14	P11352	Glutathione peroxidase 1 OS=Mus musculus OX=10090 GN=Gpx1 PE=1 SV=2	Gpx1	1.691	0.00340041	Q3	22.329	79.6	12	12	12	12	12	12	12	12	12	0.789233	0.711387	0.728637	1.11406	1.20834	1.44835
mmu05016 Huntington disease	0.0290861	2.14	O88685	26S proteasome regulatory subunit 6A OS=Mus musculus OX=10090 GN=Psmc3 PE=1 SV=2	Psmc3	1.505	0.00135694	Q3	49.548	60.2	21	21	21	18	17	18	20	20	21	0.761787	0.837566	0.795736	1.22186	1.10425	1.2788
mmu05016 Huntington disease	0.0290861	2.14	O35593	26S proteasome non-ATPase regulatory subunit 14 OS=Mus musculus OX=10090 GN=Psmd14 PE=1 SV=2	Psmd14	1.516	0.00723236	Q3	34.577	75.5	13	13	13	12	12	12	13	12	13	0.756759	0.847354	0.780541	1.0607	1.18409	1.37056
mmu05016 Huntington disease	0.0290861	2.14	Q9Z2U1	Proteasome subunit alpha type-5 OS=Mus musculus OX=10090 GN=Psma5 PE=1 SV=1	Psma5	1.541	0.00498351	Q3	26.411	58.1	12	12	12	11	10	9	12	12	12	0.76224	0.860889	0.737876	1.1887	1.0974	1.35289
mmu05017 Spinocerebellar ataxia	0.049453	2.85	O88685	26S proteasome regulatory subunit 6A OS=Mus musculus OX=10090 GN=Psmc3 PE=1 SV=2	Psmc3	1.505	0.00135694	Q3	49.548	60.2	21	21	21	18	17	18	20	20	21	0.761787	0.837566	0.795736	1.22186	1.10425	1.2788
mmu05017 Spinocerebellar ataxia	0.049453	2.85	O35593	26S proteasome non-ATPase regulatory subunit 14 OS=Mus musculus OX=10090 GN=Psmd14 PE=1 SV=2	Psmd14	1.516	0.00723236	Q3	34.577	75.5	13	13	13	12	12	12	13	12	13	0.756759	0.847354	0.780541	1.0607	1.18409	1.37056
mmu05017 Spinocerebellar ataxia	0.049453	2.85	P70195	Proteasome subunit beta type-7 OS=Mus musculus OX=10090 GN=Psmb7 PE=1 SV=1	Psmb7	1.804	0.00218171	Q3	29.891	71.1	14	14	14	10	14	11	13	13	14	0.710456	0.807155	0.622508	1.24638	1.22443	1.38907
mmu05017 Spinocerebellar ataxia	0.049453	2.85	Q9Z2U1	Proteasome subunit alpha type-5 OS=Mus musculus OX=10090 GN=Psma5 PE=1 SV=1	Psma5	1.541	0.00498351	Q3	26.411	58.1	12	12	12	11	10	9	12	12	12	0.76224	0.860889	0.737876	1.1887	1.0974	1.35289
mmu03040 Spliceosome	0.0851239	2.11	Q80SY5	Pre-mRNA-splicing factor 38B OS=Mus musculus OX=10090 GN=Prpf38b PE=1 SV=1	Prpf38b	1.66	0.0321884	Q3	63.752	23.4	11	11	11	5	7	2	10	9	11	0.889114	0.789227	0.577076	1.11476	1.13794	1.49189
mmu03040 Spliceosome	0.0851239	2.11	Q62093	Serine/arginine-rich splicing factor 2 OS=Mus musculus OX=10090 GN=Srsf2 PE=1 SV=4	Srsf2	1.66	0.00596843	Q3	25.476	26.7	5	5	5	4	4	4	4	5	4	0.823424	0.728772	0.703803	1.19954	1.09783	1.44663
mmu03040 Spliceosome	0.0851239	2.11	P62305	Small nuclear ribonucleoprotein E OS=Mus musculus OX=10090 GN=Snrpe PE=1 SV=1	Snrpe	1.588	0.0428987	Q3	10.803	52.2	3	3	3	3	3	3	3	3	3	0.556952	0.878955	0.882394	1.19831	1.11414	1.36926
mmu03040 Spliceosome	0.0851239	2.11	Q9D0W5	Peptidyl-prolyl cis-trans isomerase-like 1 OS=Mus musculus OX=10090 GN=Ppil1 PE=1 SV=1	Ppil1	1.87	0.0311123	Q3	18.237	24.7	4	4	4	1	1	1	3	4	3		0.618594	0.69571	1.24317	0.974557	1.46797
mmu03040 Spliceosome	0.0851239	2.11	Q9CQQ8	U6 snRNA-associated Sm-like protein LSm7 OS=Mus musculus OX=10090 GN=Lsm7 PE=1 SV=1	Lsm7	1.881	0.000631062	Q3	11.636	57.3	3	3	3	2	2	2	3	3	3	0.643638	0.668174	0.771124	1.21723	1.33531	1.36453
mmu00240 Pyrimidine metabolism	0.0862842	4.04	P23492	Purine nucleoside phosphorylase OS=Mus musculus OX=10090 GN=Pnp PE=1 SV=2	Pnp	1.603	0.00325616	Q3	32.277	73.4	15	15	15	14	15	15	15	15	15	0.760428	0.844818	0.699692	1.16438	1.16899	1.36169
mmu00240 Pyrimidine metabolism	0.0862842	4.04	Q3V1L4	Cytosolic purine 5'-nucleotidase OS=Mus musculus OX=10090 GN=Nt5c2 PE=1 SV=2	Nt5c2	1.646	0.00281663	Q3	64.808	43.8	17	17	17	10	9	9	13	14	14	0.762777	0.828303	0.67641	1.14282	1.23734	1.35235
mmu00480 Glutathione metabolism	0.0925894	3.88	O88844	Isocitrate dehydrogenase [NADP] cytoplasmic OS=Mus musculus OX=10090 GN=Idh1 PE=1 SV=2	Idh1	1.541	0.00535315	Q3	46.674	72.2	27	27	27	25	24	26	27	27	26	0.758319	0.843862	0.759004	1.07782	1.19104	1.36996
mmu00480 Glutathione metabolism	0.0925894	3.88	P11352	Glutathione peroxidase 1 OS=Mus musculus OX=10090 GN=Gpx1 PE=1 SV=2	Gpx1	1.691	0.00340041	Q3	22.329	79.6	12	12	12	12	12	12	12	12	12	0.789233	0.711387	0.728637	1.11406	1.20834	1.44835
mmu05010 Alzheimer disease	0.0952176	1.86	Q9CR16	Peptidyl-prolyl cis-trans isomerase D OS=Mus musculus OX=10090 GN=Ppid PE=1 SV=3	Ppid	1.544	0.000234249	Q3	40.742	76.2	25	25	25	22	21	19	25	24	25	0.76572	0.81643	0.776498	1.17164	1.18591	1.2838
mmu05010 Alzheimer disease	0.0952176	1.86	P16858	Glyceraldehyde-3-phosphate dehydrogenase OS=Mus musculus OX=10090 GN=Gapdh PE=1 SV=2	Gapdh	1.602	0.00153564	Q3	35.81	79.6	21	21	21	20	21	20	21	21	21	0.72908	0.739004	0.838075	1.21917	1.14737	1.3273
mmu05010 Alzheimer disease	0.0952176	1.86	P70195	Proteasome subunit beta type-7 OS=Mus musculus OX=10090 GN=Psmb7 PE=1 SV=1	Psmb7	1.804	0.00218171	Q3	29.891	71.1	14	14	14	10	14	11	13	13	14	0.710456	0.807155	0.622508	1.24638	1.22443	1.38907
mmu05010 Alzheimer disease	0.0952176	1.86	O88685	26S proteasome regulatory subunit 6A OS=Mus musculus OX=10090 GN=Psmc3 PE=1 SV=2	Psmc3	1.505	0.00135694	Q3	49.548	60.2	21	21	21	18	17	18	20	20	21	0.761787	0.837566	0.795736	1.22186	1.10425	1.2788
mmu05010 Alzheimer disease	0.0952176	1.86	O35593	26S proteasome non-ATPase regulatory subunit 14 OS=Mus musculus OX=10090 GN=Psmd14 PE=1 SV=2	Psmd14	1.516	0.00723236	Q3	34.577	75.5	13	13	13	12	12	12	13	12	13	0.756759	0.847354	0.780541	1.0607	1.18409	1.37056
mmu05010 Alzheimer disease	0.0952176	1.86	Q9CR21	Acyl carrier protein, mitochondrial OS=Mus musculus OX=10090 GN=Ndufab1 PE=1 SV=1	Ndufab1	1.53	0.0354858	Q3	17.37	21.2	4	4	4	4	4	4	4	4	4	0.813773	0.788002	0.769839	1.23709	1.45756	0.933735
mmu05010 Alzheimer disease	0.0952176	1.86	Q9Z2U1	Proteasome subunit alpha type-5 OS=Mus musculus OX=10090 GN=Psma5 PE=1 SV=1	Psma5	1.541	0.00498351	Q3	26.411	58.1	12	12	12	11	10	9	12	12	12	0.76224	0.860889	0.737876	1.1887	1.0974	1.35289
mmu03420 Nucleotide excision repair	0.119048	3.34	Q9R1K9	Centrin-2 OS=Mus musculus OX=10090 GN=Cetn2 PE=1 SV=1	Cetn2	1.513	0.0128607	Q3	19.796	51.2	5	5	5	4	3	2	5	5	4	0.783284	0.719404	0.885057	1.13911	1.08542	1.38773
mmu05211 Renal cell carcinoma	0.119048	3.34	P83940	Elongin-C OS=Mus musculus OX=10090 GN=Eloc PE=1 SV=1	Eloc	1.65	0.00315189	Q3	12.473	65.2	6	6	6	5	5	5	6	6	6	0.718923	0.830016	0.715123	1.24081	1.11477	1.38036
mmu05211 Renal cell carcinoma	0.119048	3.34	P35235	Tyrosine-protein phosphatase non-receptor type 11 OS=Mus musculus OX=10090 GN=Ptpn11 PE=1 SV=3	Ptpn11	1.862	0.000424798	Q3	68.034	28.3	11	11	11	6	5	4	9	10	11	0.780715	0.666822	0.648997	1.29771	1.32029	1.28547
mmu03420 Nucleotide excision repair	0.119048	3.34	P17918	Proliferating cell nuclear antigen OS=Mus musculus OX=10090 GN=Pcna PE=1 SV=2	Pcna	1.698	0.0074995	Q3	28.785	88.1	17	17	17	15	16	16	17	16	17	0.842859	0.771888	0.609262	1.22204	1.17983	1.37411
mmu05012 Parkinson disease	0.130871	1.88	O88685	26S proteasome regulatory subunit 6A OS=Mus musculus OX=10090 GN=Psmc3 PE=1 SV=2	Psmc3	1.505	0.00135694	Q3	49.548	60.2	21	21	21	18	17	18	20	20	21	0.761787	0.837566	0.795736	1.22186	1.10425	1.2788
mmu05012 Parkinson disease	0.130871	1.88	Q9CR21	Acyl carrier protein, mitochondrial OS=Mus musculus OX=10090 GN=Ndufab1 PE=1 SV=1	Ndufab1	1.53	0.0354858	Q3	17.37	21.2	4	4	4	4	4	4	4	4	4	0.813773	0.788002	0.769839	1.23709	1.45756	0.933735
mmu05012 Parkinson disease	0.130871	1.88	Q9Z2U1	Proteasome subunit alpha type-5 OS=Mus musculus OX=10090 GN=Psma5 PE=1 SV=1	Psma5	1.541	0.00498351	Q3	26.411	58.1	12	12	12	11	10	9	12	12	12	0.76224	0.860889	0.737876	1.1887	1.0974	1.35289
mmu05012 Parkinson disease	0.130871	1.88	P70195	Proteasome subunit beta type-7 OS=Mus musculus OX=10090 GN=Psmb7 PE=1 SV=1	Psmb7	1.804	0.00218171	Q3	29.891	71.1	14	14	14	10	14	11	13	13	14	0.710456	0.807155	0.622508	1.24638	1.22443	1.38907
mmu05012 Parkinson disease	0.130871	1.88	P10639	Thioredoxin OS=Mus musculus OX=10090 GN=Txn PE=1 SV=3	Txn	1.518	0.0129271	Q3	11.675	65.7	10	10	10	10	9	8	10	9	9	0.776909	0.927769	0.678367	1.2123	1.11879	1.28586
mmu05012 Parkinson disease	0.130871	1.88	O35593	26S proteasome non-ATPase regulatory subunit 14 OS=Mus musculus OX=10090 GN=Psmd14 PE=1 SV=2	Psmd14	1.516	0.00723236	Q3	34.577	75.5	13	13	13	12	12	12	13	12	13	0.756759	0.847354	0.780541	1.0607	1.18409	1.37056
mmu05230 Central carbon metabolism in cancer	0.139988	3.03	O88844	Isocitrate dehydrogenase [NADP] cytoplasmic OS=Mus musculus OX=10090 GN=Idh1 PE=1 SV=2	Idh1	1.541	0.00535315	Q3	46.674	72.2	27	27	27	25	24	26	27	27	26	0.758319	0.843862	0.759004	1.07782	1.19104	1.36996
mmu05230 Central carbon metabolism in cancer	0.139988	3.03	D3Z7P3	Glutaminase kidney isoform, mitochondrial OS=Mus musculus OX=10090 GN=Gls PE=1 SV=1	Gls	1.609	0.045006	Q3	73.963	53.1	24	24	24	17	20	16	22	24	23	0.754741	0.757887	0.78743	1.41765	1.40099	0.881303
mmu05220 Chronic myeloid leukemia	0.14714	2.94	P35235	Tyrosine-protein phosphatase non-receptor type 11 OS=Mus musculus OX=10090 GN=Ptpn11 PE=1 SV=3	Ptpn11	1.862	0.000424798	Q3	68.034	28.3	11	11	11	6	5	4	9	10	11	0.780715	0.666822	0.648997	1.29771	1.32029	1.28547
mmu05220 Chronic myeloid leukemia	0.14714	2.94	O09106	Histone deacetylase 1 OS=Mus musculus OX=10090 GN=Hdac1 PE=1 SV=1	Hdac1	1.558	0.00224566	Q3	55.074	54.4	16	12	16	12	14	13	15	16	14	0.78147	0.796705	0.766977	1.16445	1.11888	1.37152
mmu04650 Natural killer cell mediated cytotoxicity	0.154367	2.85	Q60787	Lymphocyte cytosolic protein 2 OS=Mus musculus OX=10090 GN=Lcp2 PE=1 SV=2	Lcp2	1.553	0.00381436	Q3	60.238	47.1	17	17	17	14	14	12	16	16	16	0.794861	0.843469	0.711667	1.13853	1.16269	1.34878
mmu04650 Natural killer cell mediated cytotoxicity	0.154367	2.85	P35235	Tyrosine-protein phosphatase non-receptor type 11 OS=Mus musculus OX=10090 GN=Ptpn11 PE=1 SV=3	Ptpn11	1.862	0.000424798	Q3	68.034	28.3	11	11	11	6	5	4	9	10	11	0.780715	0.666822	0.648997	1.29771	1.32029	1.28547
mmu04360 Axon guidance	0.176446	2.62	P35235	Tyrosine-protein phosphatase non-receptor type 11 OS=Mus musculus OX=10090 GN=Ptpn11 PE=1 SV=3	Ptpn11	1.862	0.000424798	Q3	68.034	28.3	11	11	11	6	5	4	9	10	11	0.780715	0.666822	0.648997	1.29771	1.32029	1.28547
mmu04360 Axon guidance	0.176446	2.62	Q3THE2	Myosin regulatory light chain 12B OS=Mus musculus OX=10090 GN=Myl12b PE=1 SV=2	Myl12b	1.741	0.000268257	Q3	19.779	62.2	9	9	9	9	8	7	9	9	9	0.748723	0.697934	0.742632	1.18086	1.27374	1.35611
mmu03018 RNA degradation	0.199002	2.42	Q8VBV3	Exosome complex component RRP4 OS=Mus musculus OX=10090 GN=Exosc2 PE=1 SV=1	Exosc2	1.868	0.00653774	Q3	32.631	52.6	10	10	10	4	3	5	9	9	10	0.699453	0.620942	0.771781	1.35828	1.06092	1.48862
mmu03018 RNA degradation	0.199002	2.42	Q9CQQ8	U6 snRNA-associated Sm-like protein LSm7 OS=Mus musculus OX=10090 GN=Lsm7 PE=1 SV=1	Lsm7	1.881	0.000631062	Q3	11.636	57.3	3	3	3	2	2	2	3	3	3	0.643638	0.668174	0.771124	1.21723	1.33531	1.36453
mmu05022 Pathways of neurodegeneration - multiple diseases	0.214837	1.53	Q9CR16	Peptidyl-prolyl cis-trans isomerase D OS=Mus musculus OX=10090 GN=Ppid PE=1 SV=3	Ppid	1.544	0.000234249	Q3	40.742	76.2	25	25	25	22	21	19	25	24	25	0.76572	0.81643	0.776498	1.17164	1.18591	1.2838
mmu05022 Pathways of neurodegeneration - multiple diseases	0.214837	1.53	P70195	Proteasome subunit beta type-7 OS=Mus musculus OX=10090 GN=Psmb7 PE=1 SV=1	Psmb7	1.804	0.00218171	Q3	29.891	71.1	14	14	14	10	14	11	13	13	14	0.710456	0.807155	0.622508	1.24638	1.22443	1.38907
mmu05022 Pathways of neurodegeneration - multiple diseases	0.214837	1.53	P11352	Glutathione peroxidase 1 OS=Mus musculus OX=10090 GN=Gpx1 PE=1 SV=2	Gpx1	1.691	0.00340041	Q3	22.329	79.6	12	12	12	12	12	12	12	12	12	0.789233	0.711387	0.728637	1.11406	1.20834	1.44835
mmu05022 Pathways of neurodegeneration - multiple diseases	0.214837	1.53	O88685	26S proteasome regulatory subunit 6A OS=Mus musculus OX=10090 GN=Psmc3 PE=1 SV=2	Psmc3	1.505	0.00135694	Q3	49.548	60.2	21	21	21	18	17	18	20	20	21	0.761787	0.837566	0.795736	1.22186	1.10425	1.2788
mmu05022 Pathways of neurodegeneration - multiple diseases	0.214837	1.53	O35593	26S proteasome non-ATPase regulatory subunit 14 OS=Mus musculus OX=10090 GN=Psmd14 PE=1 SV=2	Psmd14	1.516	0.00723236	Q3	34.577	75.5	13	13	13	12	12	12	13	12	13	0.756759	0.847354	0.780541	1.0607	1.18409	1.37056
mmu05022 Pathways of neurodegeneration - multiple diseases	0.214837	1.53	Q9Z2U1	Proteasome subunit alpha type-5 OS=Mus musculus OX=10090 GN=Psma5 PE=1 SV=1	Psma5	1.541	0.00498351	Q3	26.411	58.1	12	12	12	11	10	9	12	12	12	0.76224	0.860889	0.737876	1.1887	1.0974	1.35289
mmu05022 Pathways of neurodegeneration - multiple diseases	0.214837	1.53	Q9CR21	Acyl carrier protein, mitochondrial OS=Mus musculus OX=10090 GN=Ndufab1 PE=1 SV=1	Ndufab1	1.53	0.0354858	Q3	17.37	21.2	4	4	4	4	4	4	4	4	4	0.813773	0.788002	0.769839	1.23709	1.45756	0.933735
mmu04611 Platelet activation	0.229589	2.2	Q3THE2	Myosin regulatory light chain 12B OS=Mus musculus OX=10090 GN=Myl12b PE=1 SV=2	Myl12b	1.741	0.000268257	Q3	19.779	62.2	9	9	9	9	8	7	9	9	9	0.748723	0.697934	0.742632	1.18086	1.27374	1.35611
mmu04611 Platelet activation	0.229589	2.2	Q60787	Lymphocyte cytosolic protein 2 OS=Mus musculus OX=10090 GN=Lcp2 PE=1 SV=2	Lcp2	1.553	0.00381436	Q3	60.238	47.1	17	17	17	14	14	12	16	16	16	0.794861	0.843469	0.711667	1.13853	1.16269	1.34878
mmu04670 Leukocyte transendothelial migration	0.237297	2.15	Q3THE2	Myosin regulatory light chain 12B OS=Mus musculus OX=10090 GN=Myl12b PE=1 SV=2	Myl12b	1.741	0.000268257	Q3	19.779	62.2	9	9	9	9	8	7	9	9	9	0.748723	0.697934	0.742632	1.18086	1.27374	1.35611
mmu04670 Leukocyte transendothelial migration	0.237297	2.15	P35235	Tyrosine-protein phosphatase non-receptor type 11 OS=Mus musculus OX=10090 GN=Ptpn11 PE=1 SV=3	Ptpn11	1.862	0.000424798	Q3	68.034	28.3	11	11	11	6	5	4	9	10	11	0.780715	0.666822	0.648997	1.29771	1.32029	1.28547
mmu05206 MicroRNAs in cancer	0.252758	2.06	O09106	Histone deacetylase 1 OS=Mus musculus OX=10090 GN=Hdac1 PE=1 SV=1	Hdac1	1.558	0.00224566	Q3	55.074	54.4	16	12	16	12	14	13	15	16	14	0.78147	0.796705	0.766977	1.16445	1.11888	1.37152
mmu05206 MicroRNAs in cancer	0.252758	2.06	D3Z7P3	Glutaminase kidney isoform, mitochondrial OS=Mus musculus OX=10090 GN=Gls PE=1 SV=1	Gls	1.609	0.045006	Q3	73.963	53.1	24	24	24	17	20	16	22	24	23	0.754741	0.757887	0.78743	1.41765	1.40099	0.881303
mmu04066 HIF-1 signaling pathway	0.268254	1.98	P83940	Elongin-C OS=Mus musculus OX=10090 GN=Eloc PE=1 SV=1	Eloc	1.65	0.00315189	Q3	12.473	65.2	6	6	6	5	5	5	6	6	6	0.718923	0.830016	0.715123	1.24081	1.11477	1.38036
mmu04066 HIF-1 signaling pathway	0.268254	1.98	P16858	Glyceraldehyde-3-phosphate dehydrogenase OS=Mus musculus OX=10090 GN=Gapdh PE=1 SV=2	Gapdh	1.602	0.00153564	Q3	35.81	79.6	21	21	21	20	21	20	21	21	21	0.72908	0.739004	0.838075	1.21917	1.14737	1.3273
mmu03015 mRNA surveillance pathway	0.322382	1.73	Q8BIQ5	Cleavage stimulation factor subunit 2 OS=Mus musculus OX=10090 GN=Cstf2 PE=1 SV=2	Cstf2	1.709	0.00393159	Q3	61.341	37.6	14	14	14	9	6	7	12	13	14	0.636866	0.746068	0.83193	1.17365	1.23803	1.37345
mmu03015 mRNA surveillance pathway	0.322382	1.73	Q99M28	RNA-binding protein with serine-rich domain 1 OS=Mus musculus OX=10090 GN=Rnps1 PE=1 SV=1	Rnps1	1.965	0.002132	Q3	34.208	23.3	5	5	5	4	4	5	5	4	4	0.698211	0.767484	0.557736	1.30516	1.2902	1.38121
mmu04110 Cell cycle	0.330062	1.7	P17918	Proliferating cell nuclear antigen OS=Mus musculus OX=10090 GN=Pcna PE=1 SV=2	Pcna	1.698	0.0074995	Q3	28.785	88.1	17	17	17	15	16	16	17	16	17	0.842859	0.771888	0.609262	1.22204	1.17983	1.37411
mmu04110 Cell cycle	0.330062	1.7	O09106	Histone deacetylase 1 OS=Mus musculus OX=10090 GN=Hdac1 PE=1 SV=1	Hdac1	1.558	0.00224566	Q3	55.074	54.4	16	12	16	12	14	13	15	16	14	0.78147	0.796705	0.766977	1.16445	1.11888	1.37152
mmu05132 Salmonella infection	0.36108	1.43	Q91VR8	Protein BRICK1 OS=Mus musculus OX=10090 GN=Brk1 PE=1 SV=1	Brk1	1.515	0.0422353	Q3	8.7608	54.7	4	4	4	3	4	3	4	3	3	0.795232	0.878727	0.711279	1.02183	1.07935	1.51358
mmu05132 Salmonella infection	0.36108	1.43	Q3THE2	Myosin regulatory light chain 12B OS=Mus musculus OX=10090 GN=Myl12b PE=1 SV=2	Myl12b	1.741	0.000268257	Q3	19.779	62.2	9	9	9	9	8	7	9	9	9	0.748723	0.697934	0.742632	1.18086	1.27374	1.35611
mmu05132 Salmonella infection	0.36108	1.43	P16858	Glyceraldehyde-3-phosphate dehydrogenase OS=Mus musculus OX=10090 GN=Gapdh PE=1 SV=2	Gapdh	1.602	0.00153564	Q3	35.81	79.6	21	21	21	20	21	20	21	21	21	0.72908	0.739004	0.838075	1.21917	1.14737	1.3273
mmu05132 Salmonella infection	0.36108	1.43	P10639	Thioredoxin OS=Mus musculus OX=10090 GN=Txn PE=1 SV=3	Txn	1.518	0.0129271	Q3	11.675	65.7	10	10	10	10	9	8	10	9	9	0.776909	0.927769	0.678367	1.2123	1.11879	1.28586
mmu04530 Tight junction	0.383097	1.51	Q3THE2	Myosin regulatory light chain 12B OS=Mus musculus OX=10090 GN=Myl12b PE=1 SV=2	Myl12b	1.741	0.000268257	Q3	19.779	62.2	9	9	9	9	8	7	9	9	9	0.748723	0.697934	0.742632	1.18086	1.27374	1.35611
mmu04530 Tight junction	0.383097	1.51	P17918	Proliferating cell nuclear antigen OS=Mus musculus OX=10090 GN=Pcna PE=1 SV=2	Pcna	1.698	0.0074995	Q3	28.785	88.1	17	17	17	15	16	16	17	16	17	0.842859	0.771888	0.609262	1.22204	1.17983	1.37411
mmu05020 Prion disease	0.384525	1.47	O35593	26S proteasome non-ATPase regulatory subunit 14 OS=Mus musculus OX=10090 GN=Psmd14 PE=1 SV=2	Psmd14	1.516	0.00723236	Q3	34.577	75.5	13	13	13	12	12	12	13	12	13	0.756759	0.847354	0.780541	1.0607	1.18409	1.37056
mmu05020 Prion disease	0.384525	1.47	Q9Z2U1	Proteasome subunit alpha type-5 OS=Mus musculus OX=10090 GN=Psma5 PE=1 SV=1	Psma5	1.541	0.00498351	Q3	26.411	58.1	12	12	12	11	10	9	12	12	12	0.76224	0.860889	0.737876	1.1887	1.0974	1.35289
mmu05020 Prion disease	0.384525	1.47	Q9CR21	Acyl carrier protein, mitochondrial OS=Mus musculus OX=10090 GN=Ndufab1 PE=1 SV=1	Ndufab1	1.53	0.0354858	Q3	17.37	21.2	4	4	4	4	4	4	4	4	4	0.813773	0.788002	0.769839	1.23709	1.45756	0.933735
mmu05020 Prion disease	0.384525	1.47	P70195	Proteasome subunit beta type-7 OS=Mus musculus OX=10090 GN=Psmb7 PE=1 SV=1	Psmb7	1.804	0.00218171	Q3	29.891	71.1	14	14	14	10	14	11	13	13	14	0.710456	0.807155	0.622508	1.24638	1.22443	1.38907
mmu05020 Prion disease	0.384525	1.47	O88685	26S proteasome regulatory subunit 6A OS=Mus musculus OX=10090 GN=Psmc3 PE=1 SV=2	Psmc3	1.505	0.00135694	Q3	49.548	60.2	21	21	21	18	17	18	20	20	21	0.761787	0.837566	0.795736	1.22186	1.10425	1.2788
mmu05169 Epstein-Barr virus infection	0.421356	1.69	O09106	Histone deacetylase 1 OS=Mus musculus OX=10090 GN=Hdac1 PE=1 SV=1	Hdac1	1.558	0.00224566	Q3	55.074	54.4	16	12	16	12	14	13	15	16	14	0.78147	0.796705	0.766977	1.16445	1.11888	1.37152
mmu05169 Epstein-Barr virus infection	0.421356	1.69	O35593	26S proteasome non-ATPase regulatory subunit 14 OS=Mus musculus OX=10090 GN=Psmd14 PE=1 SV=2	Psmd14	1.516	0.00723236	Q3	34.577	75.5	13	13	13	12	12	12	13	12	13	0.756759	0.847354	0.780541	1.0607	1.18409	1.37056
mmu05169 Epstein-Barr virus infection	0.421356	1.69	O88685	26S proteasome regulatory subunit 6A OS=Mus musculus OX=10090 GN=Psmc3 PE=1 SV=2	Psmc3	1.505	0.00135694	Q3	49.548	60.2	21	21	21	18	17	18	20	20	21	0.761787	0.837566	0.795736	1.22186	1.10425	1.2788
mmu05014 Amyotrophic lateral sclerosis	0.44542	1.35	P70195	Proteasome subunit beta type-7 OS=Mus musculus OX=10090 GN=Psmb7 PE=1 SV=1	Psmb7	1.804	0.00218171	Q3	29.891	71.1	14	14	14	10	14	11	13	13	14	0.710456	0.807155	0.622508	1.24638	1.22443	1.38907
mmu05014 Amyotrophic lateral sclerosis	0.44542	1.35	Q9CR21	Acyl carrier protein, mitochondrial OS=Mus musculus OX=10090 GN=Ndufab1 PE=1 SV=1	Ndufab1	1.53	0.0354858	Q3	17.37	21.2	4	4	4	4	4	4	4	4	4	0.813773	0.788002	0.769839	1.23709	1.45756	0.933735
mmu05014 Amyotrophic lateral sclerosis	0.44542	1.35	Q9Z2U1	Proteasome subunit alpha type-5 OS=Mus musculus OX=10090 GN=Psma5 PE=1 SV=1	Psma5	1.541	0.00498351	Q3	26.411	58.1	12	12	12	11	10	9	12	12	12	0.76224	0.860889	0.737876	1.1887	1.0974	1.35289
mmu05014 Amyotrophic lateral sclerosis	0.44542	1.35	O35593	26S proteasome non-ATPase regulatory subunit 14 OS=Mus musculus OX=10090 GN=Psmd14 PE=1 SV=2	Psmd14	1.516	0.00723236	Q3	34.577	75.5	13	13	13	12	12	12	13	12	13	0.756759	0.847354	0.780541	1.0607	1.18409	1.37056
mmu05014 Amyotrophic lateral sclerosis	0.44542	1.35	P11352	Glutathione peroxidase 1 OS=Mus musculus OX=10090 GN=Gpx1 PE=1 SV=2	Gpx1	1.691	0.00340041	Q3	22.329	79.6	12	12	12	12	12	12	12	12	12	0.789233	0.711387	0.728637	1.11406	1.20834	1.44835
mmu05014 Amyotrophic lateral sclerosis	0.44542	1.35	O88685	26S proteasome regulatory subunit 6A OS=Mus musculus OX=10090 GN=Psmc3 PE=1 SV=2	Psmc3	1.505	0.00135694	Q3	49.548	60.2	21	21	21	18	17	18	20	20	21	0.761787	0.837566	0.795736	1.22186	1.10425	1.2788
mmu04141 Protein processing in endoplasmic reticulum	0.46589	1.43	Q61699	Heat shock protein 105 kDa OS=Mus musculus OX=10090 GN=Hsph1 PE=1 SV=2	Hsph1	1.809	0.000593428	Q3	96.406	72.5	46	43	43	32	34	35	42	42	43	0.719241	0.718571	0.69806	1.19178	1.23027	1.44208
mmu04141 Protein processing in endoplasmic reticulum	0.46589	1.43	P70362	Ubiquitin recognition factor in ER-associated degradation protein 1 OS=Mus musculus OX=10090 GN=Ufd1 PE=1 SV=2	Ufd1	1.837	0.00037621	Q3	34.481	23.1	6	6	6	6	6	5	5	6	6	0.765846	0.692666	0.656607	1.25676	1.25086	1.37726
mmu04141 Protein processing in endoplasmic reticulum	0.46589	1.43	P36536	GTP-binding protein SAR1a OS=Mus musculus OX=10090 GN=Sar1a PE=1 SV=1	Sar1a	1.519	0.0123703	Q3	22.371	59.6	7	5	5	5	5	4	5	5	5	0.792094	0.911582	0.67841	1.14719	1.1473	1.32343

## Sheet: Q4
KEGG pathway	Mapping	Background	All Mapping	All Background	Fold Enrichment	Fisher's exact test p value	-log10(p value)	Related proteins
mmu03320 PPAR signaling pathway	2	27	15	2278	11.25	0.0129201	1.89	P06801 P13011
mmu04612 Antigen processing and presentation	2	29	15	2278	10.47	0.0148315	1.83	P17879 Q9ESY9
mmu05145 Toxoplasmosis	2	35	15	2278	8.68	0.0212462	1.67	P17879 P48999

## Sheet: Q4 Pathway2Protein
KEGG pathway	Fisher's exact test p value	Fold Enrichment	Protein accession	Protein description	Gene name	B/A Ratio	B/A P value	Category	MW [kDa]	Coverage [%]	Peptides	Unique peptides	Razor + unique peptides	Razor + unique peptides A1	Razor + unique peptides A2	Razor + unique peptides A3	Razor + unique peptides B1	Razor + unique peptides B2	Razor + unique peptides B3	A1	A2	A3	B1	B2	B3
mmu03320 PPAR signaling pathway	0.0129201	11.25	P06801	NADP-dependent malic enzyme OS=Mus musculus OX=10090 GN=Me1 PE=1 SV=2	Me1	3.091	0.000933807	Q4	63.953	59.3	21	21	21	9	9	12	19	19	19	0.404107	0.510808	0.551564	1.26021	1.58885	1.68447
mmu03320 PPAR signaling pathway	0.0129201	11.25	P13011	Stearoyl-CoA desaturase 2 OS=Mus musculus OX=10090 GN=Scd2 PE=1 SV=2	Scd2	2.232	0.0282932	Q4	40.916	24	5	5	5	2	1	2	4	5	0	0.678613		0.558959	1.51635	1.24608
mmu04612 Antigen processing and presentation	0.0148315	10.47	P17879	Heat shock 70 kDa protein 1B OS=Mus musculus OX=10090 GN=Hspa1b PE=1 SV=3	Hspa1b	2.152	0.00112054	Q4	70.175	52.5	25	12	20	14	14	14	18	18	20	0.555478	0.656725	0.69146	1.20624	1.39225	1.49785
mmu04612 Antigen processing and presentation	0.0148315	10.47	Q9ESY9	Gamma-interferon-inducible lysosomal thiol reductase OS=Mus musculus OX=10090 GN=Ifi30 PE=1 SV=3	Ifi30	2.235	0.000151084	Q4	27.784	31.9	7	7	7	6	5	4	7	7	7	0.562685	0.671208	0.621018	1.329	1.36264	1.45344
mmu05145 Toxoplasmosis	0.0212462	8.68	P17879	Heat shock 70 kDa protein 1B OS=Mus musculus OX=10090 GN=Hspa1b PE=1 SV=3	Hspa1b	2.152	0.00112054	Q4	70.175	52.5	25	12	20	14	14	14	18	18	20	0.555478	0.656725	0.69146	1.20624	1.39225	1.49785
mmu05145 Toxoplasmosis	0.0212462	8.68	P48999	Polyunsaturated fatty acid 5-lipoxygenase OS=Mus musculus OX=10090 GN=Alox5 PE=1 SV=3	Alox5	2.977	0.00762971	Q4	77.966	21.1	11	11	11	5	1	2	11	10	11	0.561106		0.35372	1.40373	1.31384	1.3676
mmu04141 Protein processing in endoplasmic reticulum	0.142881	2.98	P17879	Heat shock 70 kDa protein 1B OS=Mus musculus OX=10090 GN=Hspa1b PE=1 SV=3	Hspa1b	2.152	0.00112054	Q4	70.175	52.5	25	12	20	14	14	14	18	18	20	0.555478	0.656725	0.69146	1.20624	1.39225	1.49785
mmu04141 Protein processing in endoplasmic reticulum	0.142881	2.98	P48722	Heat shock 70 kDa protein 4L OS=Mus musculus OX=10090 GN=Hspa4l PE=1 SV=2	Hspa4l	2.045	0.000588984	Q4	94.381	64.4	39	36	36	22	18	20	33	33	33	0.661896	0.666664	0.641897	1.17741	1.34713	1.505
mmu03040 Spliceosome	0.173208	2.64	P17879	Heat shock 70 kDa protein 1B OS=Mus musculus OX=10090 GN=Hspa1b PE=1 SV=3	Hspa1b	2.152	0.00112054	Q4	70.175	52.5	25	12	20	14	14	14	18	18	20	0.555478	0.656725	0.69146	1.20624	1.39225	1.49785
mmu03040 Spliceosome	0.173208	2.64	Q9QXA5	U6 snRNA-associated Sm-like protein LSm4 OS=Mus musculus OX=10090 GN=Lsm4 PE=1 SV=1	Lsm4	2.073	0.00146003	Q4	15.076	13.1	2	2	2	2	2	2	2	2	2	0.632225	0.591901	0.728469	1.47051	1.40814	1.16875
mmu05020 Prion disease	0.297089	1.84	P17879	Heat shock 70 kDa protein 1B OS=Mus musculus OX=10090 GN=Hspa1b PE=1 SV=3	Hspa1b	2.152	0.00112054	Q4	70.175	52.5	25	12	20	14	14	14	18	18	20	0.555478	0.656725	0.69146	1.20624	1.39225	1.49785
mmu05020 Prion disease	0.297089	1.84	P99026	Proteasome subunit beta type-4 OS=Mus musculus OX=10090 GN=Psmb4 PE=1 SV=1	Psmb4	2.073	0.000947266	Q4	29.116	40.2	7	7	7	7	7	6	7	6	7	0.601326	0.744472	0.60658	1.23063	1.37992	1.43707

## Sheet: all
KEGG pathway	Mapping	Background	All Mapping	All Background	Fold Enrichment	Fisher's exact test p value	-log10(p value)	Related proteins
mmu00520 Amino sugar and nucleotide sugar metabolism	8	34	127	2278	4.22	0.000397819	3.4	P82343 Q3TRM8 Q3TW96 Q8JZV7 Q91WG8 Q9D0F9 Q9DCJ9 Q9QZ08
mmu05230 Central carbon metabolism in cancer	7	32	127	2278	3.92	0.00148121	2.83	D3Z7P3 O88844 P17809 P54071 P57787 Q3TRM8 Q63932
mmu00480 Glutathione metabolism	5	25	127	2278	3.59	0.0107278	1.97	O88844 P11352 P54071 P97449 Q9CPU4
mmu00760 Nicotinate and nicotinamide metabolism	3	9	127	2278	5.98	0.0110973	1.95	P23492 P58058 Q3V1L4
mmu03320 PPAR signaling pathway	5	27	127	2278	3.32	0.014907	1.83	P06801 P13011 Q05816 Q08857 Q8BH04
mmu04512 ECM-receptor interaction	3	10	127	2278	5.38	0.0152153	1.82	P09055 P10923 Q08857
mmu04964 Proximal tubule bicarbonate reclamation	3	10	127	2278	5.38	0.0152153	1.82	D3Z7P3 P00920 Q8BH04
mmu00052 Galactose metabolism	4	19	127	2278	3.78	0.0185772	1.73	P45376 P45377 Q3TRM8 Q9D0F9
mmu04978 Mineral absorption	3	11	127	2278	4.89	0.0200813	1.7	P09528 P14901 P29391
mmu04640 Hematopoietic cell lineage	3	12	127	2278	4.48	0.0257033	1.59	P26151 P97449 Q08857
mmu04920 Adipocytokine signaling pathway	4	21	127	2278	3.42	0.0263185	1.58	P17809 P35235 Q08857 Q8BH04
mmu00051 Fructose and mannose metabolism	4	23	127	2278	3.12	0.0357383	1.45	P17751 P45376 P45377 Q3TRM8
mmu05206 MicroRNAs in cancer	6	47	127	2278	2.29	0.0436797	1.36	D3Z7P3 O09106 O88508 P14901 Q09143 Q63932
mmu04217 Necroptosis	7	60	127	2278	2.09	0.0464809	1.33	C0HKE9 P09528 P29391 Q64337 Q64523 Q9CR16 Q9DB34
mmu00010 Glycolysis / Gluconeogenesis	5	36	127	2278	2.49	0.046706	1.33	P16858 P17751 Q3TRM8 Q8BH04 Q9D0F9

## Sheet: all Pathway2Protein
KEGG pathway	Fisher's exact test p value	Fold Enrichment	Protein accession	Protein description	Gene name	B/A Ratio	B/A P value	Category	MW [kDa]	Coverage [%]	Peptides	Unique peptides	Razor + unique peptides	Razor + unique peptides A1	Razor + unique peptides A2	Razor + unique peptides A3	Razor + unique peptides B1	Razor + unique peptides B2	Razor + unique peptides B3	A1	A2	A3	B1	B2	B3
mmu00520 Amino sugar and nucleotide sugar metabolism	0.000397819	4.22	Q3TW96	UDP-N-acetylhexosamine pyrophosphorylase-like protein 1 OS=Mus musculus OX=10090 GN=Uap1l1 PE=1 SV=1	Uap1l1	0.638	0.000514513	Q2	56.613	60.9	29	27	29	25	27	27	26	27	26	1.22562	1.2469	1.18965	0.737225	0.755876	0.844718
mmu00520 Amino sugar and nucleotide sugar metabolism	0.000397819	4.22	Q9QZ08	N-acetyl-D-glucosamine kinase OS=Mus musculus OX=10090 GN=Nagk PE=1 SV=3	Nagk	0.597	0.00251872	Q2	37.268	23.9	6	6	6	6	4	5	5	3	5	1.28269	1.16756	1.30619	0.801939	0.649079	0.792544
mmu00520 Amino sugar and nucleotide sugar metabolism	0.000397819	4.22	Q3TRM8	Hexokinase-3 OS=Mus musculus OX=10090 GN=Hk3 PE=1 SV=2	Hk3	0.553	0.000532703	Q2	100.1	49.5	33	31	31	29	30	28	25	25	25	1.32334	1.36128	1.17777	0.671743	0.701643	0.764223
mmu00520 Amino sugar and nucleotide sugar metabolism	0.000397819	4.22	P82343	N-acylglucosamine 2-epimerase OS=Mus musculus OX=10090 GN=Renbp PE=1 SV=3	Renbp	0.591	0.00585754	Q2	49.771	24.9	8	8	8	6	7	5	8	6	8	1.39625	1.27215	1.10223	0.712335	0.670243	0.846795
mmu00520 Amino sugar and nucleotide sugar metabolism	0.000397819	4.22	Q9DCJ9	N-acetylneuraminate lyase OS=Mus musculus OX=10090 GN=Npl PE=1 SV=1	Npl	2.003	0.0161327	Q4	35.13	35.3	7	7	7	4	2	4	7	6	7	0.64164	0.872897	0.483341	1.2053	1.3257	1.47113
mmu00520 Amino sugar and nucleotide sugar metabolism	0.000397819	4.22	Q9D0F9	Phosphoglucomutase-1 OS=Mus musculus OX=10090 GN=Pgm1 PE=1 SV=4	Pgm1	0.625	0.0164591	Q2	61.417	65.3	24	24	24	24	24	23	23	22	23	1.3792	1.347	0.966472	0.77704	0.774185	0.7561
mmu00520 Amino sugar and nucleotide sugar metabolism	0.000397819	4.22	Q91WG8	Bifunctional UDP-N-acetylglucosamine 2-epimerase/N-acetylmannosamine kinase OS=Mus musculus OX=10090 GN=Gne PE=1 SV=1	Gne	0.509	0.000746192	Q2	79.198	9.8	5	5	5	4	3	3	4	3	4	1.33587	1.29015	1.35098	0.752991	0.58786	0.682152
mmu00520 Amino sugar and nucleotide sugar metabolism	0.000397819	4.22	Q8JZV7	N-acetylglucosamine-6-phosphate deacetylase OS=Mus musculus OX=10090 GN=Amdhd2 PE=1 SV=1	Amdhd2	0.48	0.00271015	Q1	43.5	63.3	12	12	12	9	9	7	7	5	8	1.38586	1.56288	1.10589	0.70177	0.634744	0.608857
mmu05230 Central carbon metabolism in cancer	0.00148121	3.92	P17809	Solute carrier family 2, facilitated glucose transporter member 1 OS=Mus musculus OX=10090 GN=Slc2a1 PE=1 SV=4	Slc2a1	0.363	0.0108684	Q1	53.984	10.8	5	5	5	5	5	5	5	5	5	1.571	1.29534	1.53586	0.701189	0.569411	0.3272
mmu05230 Central carbon metabolism in cancer	0.00148121	3.92	P54071	Isocitrate dehydrogenase [NADP], mitochondrial OS=Mus musculus OX=10090 GN=Idh2 PE=1 SV=3	Idh2	0.628	0.0153975	Q2	50.906	46.7	18	18	18	17	17	17	18	18	18	1.24682	1.23589	1.20252	0.805433	0.901758	0.60758
mmu05230 Central carbon metabolism in cancer	0.00148121	3.92	P57787	Monocarboxylate transporter 4 OS=Mus musculus OX=10090 GN=Slc16a3 PE=1 SV=1	Slc16a3	0.454	0.0113792	Q1	50.373	22.8	7	7	7	7	7	6	5	5	2	1.47823	1.38136	1.26716	0.754609	0.693602	0.425034
mmu05230 Central carbon metabolism in cancer	0.00148121	3.92	Q3TRM8	Hexokinase-3 OS=Mus musculus OX=10090 GN=Hk3 PE=1 SV=2	Hk3	0.553	0.000532703	Q2	100.1	49.5	33	31	31	29	30	28	25	25	25	1.32334	1.36128	1.17777	0.671743	0.701643	0.764223
mmu05230 Central carbon metabolism in cancer	0.00148121	3.92	Q63932	Dual specificity mitogen-activated protein kinase kinase 2 OS=Mus musculus OX=10090 GN=Map2k2 PE=1 SV=2	Map2k2	0.59	0.00967888	Q2	44.402	39.2	10	5	5	3	2	5	5	5	4	1.27242	1.43764	1.06424	0.798908	0.639499	0.787294
mmu05230 Central carbon metabolism in cancer	0.00148121	3.92	D3Z7P3	Glutaminase kidney isoform, mitochondrial OS=Mus musculus OX=10090 GN=Gls PE=1 SV=1	Gls	1.609	0.045006	Q3	73.963	53.1	24	24	24	17	20	16	22	24	23	0.754741	0.757887	0.78743	1.41765	1.40099	0.881303
mmu05230 Central carbon metabolism in cancer	0.00148121	3.92	O88844	Isocitrate dehydrogenase [NADP] cytoplasmic OS=Mus musculus OX=10090 GN=Idh1 PE=1 SV=2	Idh1	1.541	0.00535315	Q3	46.674	72.2	27	27	27	25	24	26	27	27	26	0.758319	0.843862	0.759004	1.07782	1.19104	1.36996
mmu00480 Glutathione metabolism	0.0107278	3.59	Q9CPU4	Microsomal glutathione S-transferase 3 OS=Mus musculus OX=10090 GN=Mgst3 PE=1 SV=1	Mgst3	0.65	0.00866193	Q2	16.958	50.3	5	5	5	2	5	3	4	5	1	1.14121	1.25151	1.09556	0.706876	0.804838
mmu00480 Glutathione metabolism	0.0107278	3.59	O88844	Isocitrate dehydrogenase [NADP] cytoplasmic OS=Mus musculus OX=10090 GN=Idh1 PE=1 SV=2	Idh1	1.541	0.00535315	Q3	46.674	72.2	27	27	27	25	24	26	27	27	26	0.758319	0.843862	0.759004	1.07782	1.19104	1.36996
mmu00480 Glutathione metabolism	0.0107278	3.59	P97449	Aminopeptidase N OS=Mus musculus OX=10090 GN=Anpep PE=1 SV=4	Anpep	0.316	0.000659828	Q1	109.65	48.1	36	36	36	35	35	33	32	30	28	1.46035	1.42782	1.67075	0.538198	0.522111	0.380768
mmu00480 Glutathione metabolism	0.0107278	3.59	P54071	Isocitrate dehydrogenase [NADP], mitochondrial OS=Mus musculus OX=10090 GN=Idh2 PE=1 SV=3	Idh2	0.628	0.0153975	Q2	50.906	46.7	18	18	18	17	17	17	18	18	18	1.24682	1.23589	1.20252	0.805433	0.901758	0.60758
mmu00480 Glutathione metabolism	0.0107278	3.59	P11352	Glutathione peroxidase 1 OS=Mus musculus OX=10090 GN=Gpx1 PE=1 SV=2	Gpx1	1.691	0.00340041	Q3	22.329	79.6	12	12	12	12	12	12	12	12	12	0.789233	0.711387	0.728637	1.11406	1.20834	1.44835
mmu00760 Nicotinate and nicotinamide metabolism	0.0110973	5.98	Q3V1L4	Cytosolic purine 5'-nucleotidase OS=Mus musculus OX=10090 GN=Nt5c2 PE=1 SV=2	Nt5c2	1.646	0.00281663	Q3	64.808	43.8	17	17	17	10	9	9	13	14	14	0.762777	0.828303	0.67641	1.14282	1.23734	1.35235
mmu00760 Nicotinate and nicotinamide metabolism	0.0110973	5.98	P58058	NAD kinase OS=Mus musculus OX=10090 GN=Nadk PE=1 SV=2	Nadk	1.706	0.00366152	Q3	48.597	33.3	10	10	10	5	7	5	9	9	9	0.794839	0.793518	0.628934	1.32107	1.15813	1.3035
mmu00760 Nicotinate and nicotinamide metabolism	0.0110973	5.98	P23492	Purine nucleoside phosphorylase OS=Mus musculus OX=10090 GN=Pnp PE=1 SV=2	Pnp	1.603	0.00325616	Q3	32.277	73.4	15	15	15	14	15	15	15	15	15	0.760428	0.844818	0.699692	1.16438	1.16899	1.36169
mmu03320 PPAR signaling pathway	0.014907	3.32	P06801	NADP-dependent malic enzyme OS=Mus musculus OX=10090 GN=Me1 PE=1 SV=2	Me1	3.091	0.000933807	Q4	63.953	59.3	21	21	21	9	9	12	19	19	19	0.404107	0.510808	0.551564	1.26021	1.58885	1.68447
mmu03320 PPAR signaling pathway	0.014907	3.32	P13011	Stearoyl-CoA desaturase 2 OS=Mus musculus OX=10090 GN=Scd2 PE=1 SV=2	Scd2	2.232	0.0282932	Q4	40.916	24	5	5	5	2	1	2	4	5	0	0.678613		0.558959	1.51635	1.24608
mmu03320 PPAR signaling pathway	0.014907	3.32	Q05816	Fatty acid-binding protein 5 OS=Mus musculus OX=10090 GN=Fabp5 PE=1 SV=3	Fabp5	0.617	0.00277657	Q2	15.137	77.8	15	15	15	15	15	15	13	12	14	1.14098	1.32698	1.24193	0.688983	0.755323	0.845799
mmu03320 PPAR signaling pathway	0.014907	3.32	Q08857	Platelet glycoprotein 4 OS=Mus musculus OX=10090 GN=Cd36 PE=1 SV=2	Cd36	0.461	0.0225943	Q1	52.697	4.2	2	2	2	2	2	2	2	2	2	0.907299	1.59103	1.60902	0.710199	0.650275	0.532183
mmu03320 PPAR signaling pathway	0.014907	3.32	Q8BH04	Phosphoenolpyruvate carboxykinase [GTP], mitochondrial OS=Mus musculus OX=10090 GN=Pck2 PE=1 SV=1	Pck2	0.407	0.00135432	Q1	70.527	40.5	18	18	18	16	16	15	15	14	11	1.45628	1.36862	1.44014	0.642333	0.636884	0.455745
mmu04964 Proximal tubule bicarbonate reclamation	0.0152153	5.38	Q8BH04	Phosphoenolpyruvate carboxykinase [GTP], mitochondrial OS=Mus musculus OX=10090 GN=Pck2 PE=1 SV=1	Pck2	0.407	0.00135432	Q1	70.527	40.5	18	18	18	16	16	15	15	14	11	1.45628	1.36862	1.44014	0.642333	0.636884	0.455745
mmu04512 ECM-receptor interaction	0.0152153	5.38	Q08857	Platelet glycoprotein 4 OS=Mus musculus OX=10090 GN=Cd36 PE=1 SV=2	Cd36	0.461	0.0225943	Q1	52.697	4.2	2	2	2	2	2	2	2	2	2	0.907299	1.59103	1.60902	0.710199	0.650275	0.532183
mmu04512 ECM-receptor interaction	0.0152153	5.38	P10923	Osteopontin OS=Mus musculus OX=10090 GN=Spp1 PE=1 SV=1	Spp1	0.352	0.000643764	Q1	32.459	34	6	6	6	6	6	6	5	6	5	1.27593	1.39169	1.77006	0.485893	0.564506	0.511923
mmu04512 ECM-receptor interaction	0.0152153	5.38	P09055	Integrin beta-1 OS=Mus musculus OX=10090 GN=Itgb1 PE=1 SV=1	Itgb1	0.583	0.0240209	Q2	88.231	25.9	16	16	16	13	14	13	16	15	12	1.15684	1.29212	1.34077	0.872228	0.803761	0.534288
mmu04964 Proximal tubule bicarbonate reclamation	0.0152153	5.38	D3Z7P3	Glutaminase kidney isoform, mitochondrial OS=Mus musculus OX=10090 GN=Gls PE=1 SV=1	Gls	1.609	0.045006	Q3	73.963	53.1	24	24	24	17	20	16	22	24	23	0.754741	0.757887	0.78743	1.41765	1.40099	0.881303
mmu04964 Proximal tubule bicarbonate reclamation	0.0152153	5.38	P00920	Carbonic anhydrase 2 OS=Mus musculus OX=10090 GN=Ca2 PE=1 SV=4	Ca2	2.43	0.0014115	Q4	29.032	65	14	14	14	14	13	12	12	13	14	0.537577	0.684301	0.527309	1.30991	1.30166	1.63925
mmu00052 Galactose metabolism	0.0185772	3.78	Q3TRM8	Hexokinase-3 OS=Mus musculus OX=10090 GN=Hk3 PE=1 SV=2	Hk3	0.553	0.000532703	Q2	100.1	49.5	33	31	31	29	30	28	25	25	25	1.32334	1.36128	1.17777	0.671743	0.701643	0.764223
mmu00052 Galactose metabolism	0.0185772	3.78	P45377	Aldose reductase-related protein 2 OS=Mus musculus OX=10090 GN=Akr1b8 PE=1 SV=2	Akr1b8	1.745	0.00447628	Q3	36.12	65.8	16	12	16	15	15	15	15	15	16	0.769913	0.780371	0.635497	1.17541	1.18399	1.45481
mmu00052 Galactose metabolism	0.0185772	3.78	P45376	Aldo-keto reductase family 1 member B1 OS=Mus musculus OX=10090 GN=Akr1b1 PE=1 SV=3	Akr1b1	2.343	0.000775488	Q4	35.732	70.6	23	23	23	20	23	20	23	23	23	0.569419	0.677897	0.54744	1.2547	1.37924	1.5713
mmu00052 Galactose metabolism	0.0185772	3.78	Q9D0F9	Phosphoglucomutase-1 OS=Mus musculus OX=10090 GN=Pgm1 PE=1 SV=4	Pgm1	0.625	0.0164591	Q2	61.417	65.3	24	24	24	24	24	23	23	22	23	1.3792	1.347	0.966472	0.77704	0.774185	0.7561
mmu04978 Mineral absorption	0.0200813	4.89	P29391	Ferritin light chain 1 OS=Mus musculus OX=10090 GN=Ftl1 PE=1 SV=2	Ftl1	0.267	0.00405013	Q1	20.802	62.3	12	12	12	10	12	9	8	8	8	1.5001	1.05386	2.18137	0.447545	0.435034	0.382095
mmu04978 Mineral absorption	0.0200813	4.89	P14901	Heme oxygenase 1 OS=Mus musculus OX=10090 GN=Hmox1 PE=1 SV=1	Hmox1	0.547	0.0480302	Q2	32.928	41.5	7	7	7	5	3	5	7	7	6	1.20341	1.0661	1.60779	0.842305	0.803997	0.476397
mmu04978 Mineral absorption	0.0200813	4.89	P09528	Ferritin heavy chain OS=Mus musculus OX=10090 GN=Fth1 PE=1 SV=2	Fth1	0.482	0.00148882	Q1	21.066	71.4	18	18	18	17	18	17	15	15	15	1.36757	1.17365	1.50818	0.714324	0.582328	0.653943
mmu04640 Hematopoietic cell lineage	0.0257033	4.48	P26151	High affinity immunoglobulin gamma Fc receptor I OS=Mus musculus OX=10090 GN=Fcgr1 PE=1 SV=1	Fcgr1	3.003	0.0112705	Q4	44.887	15.3	5	5	5	2	2	3	4	5	5	0.474267	0.496188	0.528333	1.81799	1.78964	0.893589
mmu04640 Hematopoietic cell lineage	0.0257033	4.48	P97449	Aminopeptidase N OS=Mus musculus OX=10090 GN=Anpep PE=1 SV=4	Anpep	0.316	0.000659828	Q1	109.65	48.1	36	36	36	35	35	33	32	30	28	1.46035	1.42782	1.67075	0.538198	0.522111	0.380768
mmu04640 Hematopoietic cell lineage	0.0257033	4.48	Q08857	Platelet glycoprotein 4 OS=Mus musculus OX=10090 GN=Cd36 PE=1 SV=2	Cd36	0.461	0.0225943	Q1	52.697	4.2	2	2	2	2	2	2	2	2	2	0.907299	1.59103	1.60902	0.710199	0.650275	0.532183
mmu04920 Adipocytokine signaling pathway	0.0263185	3.42	Q08857	Platelet glycoprotein 4 OS=Mus musculus OX=10090 GN=Cd36 PE=1 SV=2	Cd36	0.461	0.0225943	Q1	52.697	4.2	2	2	2	2	2	2	2	2	2	0.907299	1.59103	1.60902	0.710199	0.650275	0.532183
mmu04920 Adipocytokine signaling pathway	0.0263185	3.42	P17809	Solute carrier family 2, facilitated glucose transporter member 1 OS=Mus musculus OX=10090 GN=Slc2a1 PE=1 SV=4	Slc2a1	0.363	0.0108684	Q1	53.984	10.8	5	5	5	5	5	5	5	5	5	1.571	1.29534	1.53586	0.701189	0.569411	0.3272
mmu04920 Adipocytokine signaling pathway	0.0263185	3.42	P35235	Tyrosine-protein phosphatase non-receptor type 11 OS=Mus musculus OX=10090 GN=Ptpn11 PE=1 SV=3	Ptpn11	1.862	0.000424798	Q3	68.034	28.3	11	11	11	6	5	4	9	10	11	0.780715	0.666822	0.648997	1.29771	1.32029	1.28547
mmu04920 Adipocytokine signaling pathway	0.0263185	3.42	Q8BH04	Phosphoenolpyruvate carboxykinase [GTP], mitochondrial OS=Mus musculus OX=10090 GN=Pck2 PE=1 SV=1	Pck2	0.407	0.00135432	Q1	70.527	40.5	18	18	18	16	16	15	15	14	11	1.45628	1.36862	1.44014	0.642333	0.636884	0.455745
mmu00051 Fructose and mannose metabolism	0.0357383	3.12	Q3TRM8	Hexokinase-3 OS=Mus musculus OX=10090 GN=Hk3 PE=1 SV=2	Hk3	0.553	0.000532703	Q2	100.1	49.5	33	31	31	29	30	28	25	25	25	1.32334	1.36128	1.17777	0.671743	0.701643	0.764223
mmu00051 Fructose and mannose metabolism	0.0357383	3.12	P45377	Aldose reductase-related protein 2 OS=Mus musculus OX=10090 GN=Akr1b8 PE=1 SV=2	Akr1b8	1.745	0.00447628	Q3	36.12	65.8	16	12	16	15	15	15	15	15	16	0.769913	0.780371	0.635497	1.17541	1.18399	1.45481
mmu00051 Fructose and mannose metabolism	0.0357383	3.12	P45376	Aldo-keto reductase family 1 member B1 OS=Mus musculus OX=10090 GN=Akr1b1 PE=1 SV=3	Akr1b1	2.343	0.000775488	Q4	35.732	70.6	23	23	23	20	23	20	23	23	23	0.569419	0.677897	0.54744	1.2547	1.37924	1.5713
mmu00051 Fructose and mannose metabolism	0.0357383	3.12	P17751	Triosephosphate isomerase OS=Mus musculus OX=10090 GN=Tpi1 PE=1 SV=5	Tpi1	0.573	0.00241326	Q2	26.712	86.7	18	18	18	18	18	18	17	18	18	1.27982	1.34144	1.19225	0.690331	0.656991	0.839173
mmu05206 MicroRNAs in cancer	0.0436797	2.29	D3Z7P3	Glutaminase kidney isoform, mitochondrial OS=Mus musculus OX=10090 GN=Gls PE=1 SV=1	Gls	1.609	0.045006	Q3	73.963	53.1	24	24	24	17	20	16	22	24	23	0.754741	0.757887	0.78743	1.41765	1.40099	0.881303
mmu05206 MicroRNAs in cancer	0.0436797	2.29	O09106	Histone deacetylase 1 OS=Mus musculus OX=10090 GN=Hdac1 PE=1 SV=1	Hdac1	1.558	0.00224566	Q3	55.074	54.4	16	12	16	12	14	13	15	16	14	0.78147	0.796705	0.766977	1.16445	1.11888	1.37152
mmu05206 MicroRNAs in cancer	0.0436797	2.29	P14901	Heme oxygenase 1 OS=Mus musculus OX=10090 GN=Hmox1 PE=1 SV=1	Hmox1	0.547	0.0480302	Q2	32.928	41.5	7	7	7	5	3	5	7	7	6	1.20341	1.0661	1.60779	0.842305	0.803997	0.476397
mmu05206 MicroRNAs in cancer	0.0436797	2.29	Q63932	Dual specificity mitogen-activated protein kinase kinase 2 OS=Mus musculus OX=10090 GN=Map2k2 PE=1 SV=2	Map2k2	0.59	0.00967888	Q2	44.402	39.2	10	5	5	3	2	5	5	5	4	1.27242	1.43764	1.06424	0.798908	0.639499	0.787294
mmu05206 MicroRNAs in cancer	0.0436797	2.29	Q09143	High affinity cationic amino acid transporter 1 OS=Mus musculus OX=10090 GN=Slc7a1 PE=1 SV=1	Slc7a1	0.548	0.0205401	Q2	67.091	9.3	3	3	3	3	3	3	3	2	2	1.23524	1.24362	1.39674	0.84328	0.781541	0.499577
mmu05206 MicroRNAs in cancer	0.0436797	2.29	O88508	DNA (cytosine-5)-methyltransferase 3A OS=Mus musculus OX=10090 GN=Dnmt3a PE=1 SV=2	Dnmt3a	0.642	0.0087829	Q2	101.67	15.3	10	10	10	9	10	8	9	8	6	1.27784	1.11786	1.25804	0.810206	0.87508	0.660964
mmu04217 Necroptosis	0.0464809	2.09	Q9DB34	Charged multivesicular body protein 2a OS=Mus musculus OX=10090 GN=Chmp2a PE=1 SV=1	Chmp2a	0.565	0.000125902	Q2	25.134	16.2	3	3	3	3	3	3	2	2	3	1.23347	1.37516	1.22515	0.729655	0.729441	0.707122
mmu04217 Necroptosis	0.0464809	2.09	Q9CR16	Peptidyl-prolyl cis-trans isomerase D OS=Mus musculus OX=10090 GN=Ppid PE=1 SV=3	Ppid	1.544	0.000234249	Q3	40.742	76.2	25	25	25	22	21	19	25	24	25	0.76572	0.81643	0.776498	1.17164	1.18591	1.2838
mmu04217 Necroptosis	0.0464809	2.09	Q64523	Histone H2A type 2-C OS=Mus musculus OX=10090 GN=H2ac20 PE=1 SV=3	H2ac20	0.412	0.0278218	Q1	13.988	41.1	7	1	2	2	2	1	2	2	2	1.43006	0.93161	1.56037		0.491813	0.58615
mmu04217 Necroptosis	0.0464809	2.09	Q64337	Sequestosome-1 OS=Mus musculus OX=10090 GN=Sqstm1 PE=1 SV=1	Sqstm1	0.523	0.0035247	Q2	48.162	72.6	17	17	17	14	12	10	16	16	14	1.15104	1.20673	1.58149	0.645488	0.713263	0.701988
mmu04217 Necroptosis	0.0464809	2.09	P29391	Ferritin light chain 1 OS=Mus musculus OX=10090 GN=Ftl1 PE=1 SV=2	Ftl1	0.267	0.00405013	Q1	20.802	62.3	12	12	12	10	12	9	8	8	8	1.5001	1.05386	2.18137	0.447545	0.435034	0.382095
mmu04217 Necroptosis	0.0464809	2.09	C0HKE9	Histone H2A type 1-P OS=Mus musculus OX=10090 GN=Hist1h2ap PE=1 SV=1	Hist1h2ap	0.586	0.00820482	Q2	14.135	40.8	7	1	7	6	6	6	7	6	7	1.25803	1.05298	1.473	0.704113	0.700053	0.811822
mmu04217 Necroptosis	0.0464809	2.09	P09528	Ferritin heavy chain OS=Mus musculus OX=10090 GN=Fth1 PE=1 SV=2	Fth1	0.482	0.00148882	Q1	21.066	71.4	18	18	18	17	18	17	15	15	15	1.36757	1.17365	1.50818	0.714324	0.582328	0.653943
mmu00010 Glycolysis / Gluconeogenesis	0.046706	2.49	P16858	Glyceraldehyde-3-phosphate dehydrogenase OS=Mus musculus OX=10090 GN=Gapdh PE=1 SV=2	Gapdh	1.602	0.00153564	Q3	35.81	79.6	21	21	21	20	21	20	21	21	21	0.72908	0.739004	0.838075	1.21917	1.14737	1.3273
mmu00010 Glycolysis / Gluconeogenesis	0.046706	2.49	P17751	Triosephosphate isomerase OS=Mus musculus OX=10090 GN=Tpi1 PE=1 SV=5	Tpi1	0.573	0.00241326	Q2	26.712	86.7	18	18	18	18	18	18	17	18	18	1.27982	1.34144	1.19225	0.690331	0.656991	0.839173
mmu00010 Glycolysis / Gluconeogenesis	0.046706	2.49	Q3TRM8	Hexokinase-3 OS=Mus musculus OX=10090 GN=Hk3 PE=1 SV=2	Hk3	0.553	0.000532703	Q2	100.1	49.5	33	31	31	29	30	28	25	25	25	1.32334	1.36128	1.17777	0.671743	0.701643	0.764223
mmu00010 Glycolysis / Gluconeogenesis	0.046706	2.49	Q8BH04	Phosphoenolpyruvate carboxykinase [GTP], mitochondrial OS=Mus musculus OX=10090 GN=Pck2 PE=1 SV=1	Pck2	0.407	0.00135432	Q1	70.527	40.5	18	18	18	16	16	15	15	14	11	1.45628	1.36862	1.44014	0.642333	0.636884	0.455745
mmu00010 Glycolysis / Gluconeogenesis	0.046706	2.49	Q9D0F9	Phosphoglucomutase-1 OS=Mus musculus OX=10090 GN=Pgm1 PE=1 SV=4	Pgm1	0.625	0.0164591	Q2	61.417	65.3	24	24	24	24	24	23	23	22	23	1.3792	1.347	0.966472	0.77704	0.774185	0.7561
mmu04066 HIF-1 signaling pathway	0.0519869	2.2	P14901	Heme oxygenase 1 OS=Mus musculus OX=10090 GN=Hmox1 PE=1 SV=1	Hmox1	0.547	0.0480302	Q2	32.928	41.5	7	7	7	5	3	5	7	7	6	1.20341	1.0661	1.60779	0.842305	0.803997	0.476397
mmu04066 HIF-1 signaling pathway	0.0519869	2.2	P16858	Glyceraldehyde-3-phosphate dehydrogenase OS=Mus musculus OX=10090 GN=Gapdh PE=1 SV=2	Gapdh	1.602	0.00153564	Q3	35.81	79.6	21	21	21	20	21	20	21	21	21	0.72908	0.739004	0.838075	1.21917	1.14737	1.3273
mmu04066 HIF-1 signaling pathway	0.0519869	2.2	P17809	Solute carrier family 2, facilitated glucose transporter member 1 OS=Mus musculus OX=10090 GN=Slc2a1 PE=1 SV=4	Slc2a1	0.363	0.0108684	Q1	53.984	10.8	5	5	5	5	5	5	5	5	5	1.571	1.29534	1.53586	0.701189	0.569411	0.3272
mmu04066 HIF-1 signaling pathway	0.0519869	2.2	P83940	Elongin-C OS=Mus musculus OX=10090 GN=Eloc PE=1 SV=1	Eloc	1.65	0.00315189	Q3	12.473	65.2	6	6	6	5	5	5	6	6	6	0.718923	0.830016	0.715123	1.24081	1.11477	1.38036
mmu04066 HIF-1 signaling pathway	0.0519869	2.2	Q3TRM8	Hexokinase-3 OS=Mus musculus OX=10090 GN=Hk3 PE=1 SV=2	Hk3	0.553	0.000532703	Q2	100.1	49.5	33	31	31	29	30	28	25	25	25	1.32334	1.36128	1.17777	0.671743	0.701643	0.764223
mmu04066 HIF-1 signaling pathway	0.0519869	2.2	Q63932	Dual specificity mitogen-activated protein kinase kinase 2 OS=Mus musculus OX=10090 GN=Map2k2 PE=1 SV=2	Map2k2	0.59	0.00967888	Q2	44.402	39.2	10	5	5	3	2	5	5	5	4	1.27242	1.43764	1.06424	0.798908	0.639499	0.787294
mmu00020 Citrate cycle (TCA cycle)	0.0530877	2.76	P54071	Isocitrate dehydrogenase [NADP], mitochondrial OS=Mus musculus OX=10090 GN=Idh2 PE=1 SV=3	Idh2	0.628	0.0153975	Q2	50.906	46.7	18	18	18	17	17	17	18	18	18	1.24682	1.23589	1.20252	0.805433	0.901758	0.60758
mmu00020 Citrate cycle (TCA cycle)	0.0530877	2.76	Q8BH04	Phosphoenolpyruvate carboxykinase [GTP], mitochondrial OS=Mus musculus OX=10090 GN=Pck2 PE=1 SV=1	Pck2	0.407	0.00135432	Q1	70.527	40.5	18	18	18	16	16	15	15	14	11	1.45628	1.36862	1.44014	0.642333	0.636884	0.455745
mmu00020 Citrate cycle (TCA cycle)	0.0530877	2.76	Q9CQA3	Succinate dehydrogenase [ubiquinone] iron-sulfur subunit, mitochondrial OS=Mus musculus OX=10090 GN=Sdhb PE=1 SV=1	Sdhb	0.615	0.024656	Q2	31.814	41.8	13	13	13	13	13	13	13	12	12	1.16817	1.2389	1.30715	0.837256	0.881797	0.566715
mmu00020 Citrate cycle (TCA cycle)	0.0530877	2.76	O88844	Isocitrate dehydrogenase [NADP] cytoplasmic OS=Mus musculus OX=10090 GN=Idh1 PE=1 SV=2	Idh1	1.541	0.00535315	Q3	46.674	72.2	27	27	27	25	24	26	27	27	26	0.758319	0.843862	0.759004	1.07782	1.19104	1.36996
mmu00230 Purine metabolism	0.0612011	2.11	P00493	Hypoxanthine-guanine phosphoribosyltransferase OS=Mus musculus OX=10090 GN=Hprt1 PE=1 SV=3	Hprt1	1.505	0.0045258	Q3	24.57	79.4	13	13	13	13	13	13	13	13	13	0.839849	0.825571	0.7298	1.13157	1.13519	1.33802
mmu00230 Purine metabolism	0.0612011	2.11	Q3V1L4	Cytosolic purine 5'-nucleotidase OS=Mus musculus OX=10090 GN=Nt5c2 PE=1 SV=2	Nt5c2	1.646	0.00281663	Q3	64.808	43.8	17	17	17	10	9	9	13	14	14	0.762777	0.828303	0.67641	1.14282	1.23734	1.35235
mmu00230 Purine metabolism	0.0612011	2.11	Q9D0F9	Phosphoglucomutase-1 OS=Mus musculus OX=10090 GN=Pgm1 PE=1 SV=4	Pgm1	0.625	0.0164591	Q2	61.417	65.3	24	24	24	24	24	23	23	22	23	1.3792	1.347	0.966472	0.77704	0.774185	0.7561
mmu00230 Purine metabolism	0.0612011	2.11	P23492	Purine nucleoside phosphorylase OS=Mus musculus OX=10090 GN=Pnp PE=1 SV=2	Pnp	1.603	0.00325616	Q3	32.277	73.4	15	15	15	14	15	15	15	15	15	0.760428	0.844818	0.699692	1.16438	1.16899	1.36169
mmu00230 Purine metabolism	0.0612011	2.11	Q9WUR9	Adenylate kinase 4, mitochondrial OS=Mus musculus OX=10090 GN=Ak4 PE=1 SV=1	Ak4	0.455	0.000509725	Q1	25.061	52.5	8	8	8	8	8	8	8	7	5	1.44605	1.48335	1.19446	0.664776	0.620714	0.590654
mmu00230 Purine metabolism	0.0612011	2.11	Q9DCZ1	GMP reductase 1 OS=Mus musculus OX=10090 GN=Gmpr PE=1 SV=1	Gmpr	1.695	0.000682944	Q3	37.482	29.3	6	5	5	2	3	2	4	4	5	0.756576	0.789012	0.680399	1.34198	1.19866	1.23337
mmu04664 Fc epsilon RI signaling pathway	0.0667898	2.56	P48999	Polyunsaturated fatty acid 5-lipoxygenase OS=Mus musculus OX=10090 GN=Alox5 PE=1 SV=3	Alox5	2.977	0.00762971	Q4	77.966	21.1	11	11	11	5	1	2	11	10	11	0.561106		0.35372	1.40373	1.31384	1.3676
mmu04664 Fc epsilon RI signaling pathway	0.0667898	2.56	Q60787	Lymphocyte cytosolic protein 2 OS=Mus musculus OX=10090 GN=Lcp2 PE=1 SV=2	Lcp2	1.553	0.00381436	Q3	60.238	47.1	17	17	17	14	14	12	16	16	16	0.794861	0.843469	0.711667	1.13853	1.16269	1.34878
mmu04664 Fc epsilon RI signaling pathway	0.0667898	2.56	Q63932	Dual specificity mitogen-activated protein kinase kinase 2 OS=Mus musculus OX=10090 GN=Map2k2 PE=1 SV=2	Map2k2	0.59	0.00967888	Q2	44.402	39.2	10	5	5	3	2	5	5	5	4	1.27242	1.43764	1.06424	0.798908	0.639499	0.787294
mmu04664 Fc epsilon RI signaling pathway	0.0667898	2.56	Q9R0C8	Guanine nucleotide exchange factor VAV3 OS=Mus musculus OX=10090 GN=Vav3 PE=1 SV=2	Vav3	0.652	0.0096387	Q2	97.967	6.7	5	4	4	3	2	3	4	3	4	1.25647	1.3111	1.06485	0.851712	0.68832	0.82755
mmu05211 Renal cell carcinoma	0.0742668	2.47	P35235	Tyrosine-protein phosphatase non-receptor type 11 OS=Mus musculus OX=10090 GN=Ptpn11 PE=1 SV=3	Ptpn11	1.862	0.000424798	Q3	68.034	28.3	11	11	11	6	5	4	9	10	11	0.780715	0.666822	0.648997	1.29771	1.32029	1.28547
mmu05211 Renal cell carcinoma	0.0742668	2.47	Q63932	Dual specificity mitogen-activated protein kinase kinase 2 OS=Mus musculus OX=10090 GN=Map2k2 PE=1 SV=2	Map2k2	0.59	0.00967888	Q2	44.402	39.2	10	5	5	3	2	5	5	5	4	1.27242	1.43764	1.06424	0.798908	0.639499	0.787294
mmu05211 Renal cell carcinoma	0.0742668	2.47	P83940	Elongin-C OS=Mus musculus OX=10090 GN=Eloc PE=1 SV=1	Eloc	1.65	0.00315189	Q3	12.473	65.2	6	6	6	5	5	5	6	6	6	0.718923	0.830016	0.715123	1.24081	1.11477	1.38036
mmu05211 Renal cell carcinoma	0.0742668	2.47	P17809	Solute carrier family 2, facilitated glucose transporter member 1 OS=Mus musculus OX=10090 GN=Slc2a1 PE=1 SV=4	Slc2a1	0.363	0.0108684	Q1	53.984	10.8	5	5	5	5	5	5	5	5	5	1.571	1.29534	1.53586	0.701189	0.569411	0.3272
mmu03050 Proteasome	0.0810178	2.14	O35593	26S proteasome non-ATPase regulatory subunit 14 OS=Mus musculus OX=10090 GN=Psmd14 PE=1 SV=2	Psmd14	1.516	0.00723236	Q3	34.577	75.5	13	13	13	12	12	12	13	12	13	0.756759	0.847354	0.780541	1.0607	1.18409	1.37056
mmu03050 Proteasome	0.0810178	2.14	O88685	26S proteasome regulatory subunit 6A OS=Mus musculus OX=10090 GN=Psmc3 PE=1 SV=2	Psmc3	1.505	0.00135694	Q3	49.548	60.2	21	21	21	18	17	18	20	20	21	0.761787	0.837566	0.795736	1.22186	1.10425	1.2788
mmu03050 Proteasome	0.0810178	2.14	P70195	Proteasome subunit beta type-7 OS=Mus musculus OX=10090 GN=Psmb7 PE=1 SV=1	Psmb7	1.804	0.00218171	Q3	29.891	71.1	14	14	14	10	14	11	13	13	14	0.710456	0.807155	0.622508	1.24638	1.22443	1.38907
mmu03050 Proteasome	0.0810178	2.14	P99026	Proteasome subunit beta type-4 OS=Mus musculus OX=10090 GN=Psmb4 PE=1 SV=1	Psmb4	2.073	0.000947266	Q4	29.116	40.2	7	7	7	7	7	6	7	6	7	0.601326	0.744472	0.60658	1.23063	1.37992	1.43707
mmu03050 Proteasome	0.0810178	2.14	Q9Z2U1	Proteasome subunit alpha type-5 OS=Mus musculus OX=10090 GN=Psma5 PE=1 SV=1	Psma5	1.541	0.00498351	Q3	26.411	58.1	12	12	12	11	10	9	12	12	12	0.76224	0.860889	0.737876	1.1887	1.0974	1.35289
mmu05322 Systemic lupus erythematosus	0.0964753	2.69	C0HKE9	Histone H2A type 1-P OS=Mus musculus OX=10090 GN=Hist1h2ap PE=1 SV=1	Hist1h2ap	0.586	0.00820482	Q2	14.135	40.8	7	1	7	6	6	6	7	6	7	1.25803	1.05298	1.473	0.704113	0.700053	0.811822
mmu05322 Systemic lupus erythematosus	0.0964753	2.69	Q64523	Histone H2A type 2-C OS=Mus musculus OX=10090 GN=H2ac20 PE=1 SV=3	H2ac20	0.412	0.0278218	Q1	13.988	41.1	7	1	2	2	2	1	2	2	2	1.43006	0.93161	1.56037		0.491813	0.58615
mmu05322 Systemic lupus erythematosus	0.0964753	2.69	P26151	High affinity immunoglobulin gamma Fc receptor I OS=Mus musculus OX=10090 GN=Fcgr1 PE=1 SV=1	Fcgr1	3.003	0.0112705	Q4	44.887	15.3	5	5	5	2	2	3	4	5	5	0.474267	0.496188	0.528333	1.81799	1.78964	0.893589
mmu04670 Leukocyte transendothelial migration	0.102123	1.99	P35235	Tyrosine-protein phosphatase non-receptor type 11 OS=Mus musculus OX=10090 GN=Ptpn11 PE=1 SV=3	Ptpn11	1.862	0.000424798	Q3	68.034	28.3	11	11	11	6	5	4	9	10	11	0.780715	0.666822	0.648997	1.29771	1.32029	1.28547
mmu04670 Leukocyte transendothelial migration	0.102123	1.99	P70336	Rho-associated protein kinase 2 OS=Mus musculus OX=10090 GN=Rock2 PE=1 SV=1	Rock2	0.665	0.00360447	Q2	160.58	8.6	8	8	8	4	6	4	7	8	7	1.27269	1.2761	1.05425	0.770788	0.804036	0.822136
mmu04670 Leukocyte transendothelial migration	0.102123	1.99	Q9R0C8	Guanine nucleotide exchange factor VAV3 OS=Mus musculus OX=10090 GN=Vav3 PE=1 SV=2	Vav3	0.652	0.0096387	Q2	97.967	6.7	5	4	4	3	2	3	4	3	4	1.25647	1.3111	1.06485	0.851712	0.68832	0.82755
mmu04670 Leukocyte transendothelial migration	0.102123	1.99	P09055	Integrin beta-1 OS=Mus musculus OX=10090 GN=Itgb1 PE=1 SV=1	Itgb1	0.583	0.0240209	Q2	88.231	25.9	16	16	16	13	14	13	16	15	12	1.15684	1.29212	1.34077	0.872228	0.803761	0.534288
mmu04670 Leukocyte transendothelial migration	0.102123	1.99	Q3THE2	Myosin regulatory light chain 12B OS=Mus musculus OX=10090 GN=Myl12b PE=1 SV=2	Myl12b	1.741	0.000268257	Q3	19.779	62.2	9	9	9	9	8	7	9	9	9	0.748723	0.697934	0.742632	1.18086	1.27374	1.35611
mmu00590 Arachidonic acid metabolism	0.103504	3.59	P11352	Glutathione peroxidase 1 OS=Mus musculus OX=10090 GN=Gpx1 PE=1 SV=2	Gpx1	1.691	0.00340041	Q3	22.329	79.6	12	12	12	12	12	12	12	12	12	0.789233	0.711387	0.728637	1.11406	1.20834	1.44835
mmu00590 Arachidonic acid metabolism	0.103504	3.59	P48999	Polyunsaturated fatty acid 5-lipoxygenase OS=Mus musculus OX=10090 GN=Alox5 PE=1 SV=3	Alox5	2.977	0.00762971	Q4	77.966	21.1	11	11	11	5	1	2	11	10	11	0.561106		0.35372	1.40373	1.31384	1.3676
mmu00790 Folate biosynthesis	0.103504	3.59	P45377	Aldose reductase-related protein 2 OS=Mus musculus OX=10090 GN=Akr1b8 PE=1 SV=2	Akr1b8	1.745	0.00447628	Q3	36.12	65.8	16	12	16	15	15	15	15	15	16	0.769913	0.780371	0.635497	1.17541	1.18399	1.45481
mmu00790 Folate biosynthesis	0.103504	3.59	P45376	Aldo-keto reductase family 1 member B1 OS=Mus musculus OX=10090 GN=Akr1b1 PE=1 SV=3	Akr1b1	2.343	0.000775488	Q4	35.732	70.6	23	23	23	20	23	20	23	23	23	0.569419	0.677897	0.54744	1.2547	1.37924	1.5713
mmu04142 Lysosome	0.104116	1.82	O70370	Cathepsin S OS=Mus musculus OX=10090 GN=Ctss PE=1 SV=2	Ctss	0.647	0.0170069	Q2	38.474	55.9	13	13	13	12	11	13	12	11	11	1.21022	1.41691	1.01509	0.84146	0.710906	0.805417
mmu04142 Lysosome	0.104116	1.82	P31996	Macrosialin OS=Mus musculus OX=10090 GN=Cd68 PE=1 SV=1	Cd68	0.639	0.0299127	Q2	34.817	22.4	5	5	5	5	4	4	5	5	5	1.27159	1.32347	1.06669	0.919774	0.809996	0.608484
mmu04142 Lysosome	0.104116	1.82	P56542	Deoxyribonuclease-2-alpha OS=Mus musculus OX=10090 GN=Dnase2 PE=1 SV=1	Dnase2	0.62	0.00345941	Q2	38.81	17.3	5	5	5	5	5	4	5	4	4	1.16734	1.40508	1.131	0.768116	0.71682	0.81165
mmu04142 Lysosome	0.104116	1.82	Q9R1Q9	V-type proton ATPase subunit S1 OS=Mus musculus OX=10090 GN=Atp6ap1 PE=1 SV=1	Atp6ap1	0.533	0.0438572	Q2	51.007	19.9	7	7	7	6	6	6	7	7	3	1.26711	1.22279	1.42487	0.932228	0.723793	0.429206
mmu04142 Lysosome	0.104116	1.82	Q9WV54	Acid ceramidase OS=Mus musculus OX=10090 GN=Asah1 PE=1 SV=1	Asah1	1.546	0.031163	Q3	44.669	27.2	8	8	8	6	7	6	7	7	7	0.881924	0.834483	0.640272	1.2243	1.02174	1.39728
mmu04142 Lysosome	0.104116	1.82	Q9Z0M5	Lysosomal acid lipase/cholesteryl ester hydrolase OS=Mus musculus OX=10090 GN=Lipa PE=1 SV=2	Lipa	1.691	2.8113e-05	Q3	45.325	41.3	11	11	11	10	10	8	11	10	10	0.759307	0.70739	0.763195	1.26022	1.25608	1.25381
mmu04142 Lysosome	0.104116	1.82	Q9Z1G4	V-type proton ATPase 116 kDa subunit a1 OS=Mus musculus OX=10090 GN=Atp6v0a1 PE=1 SV=3	Atp6v0a1	0.654	0.0361117	Q2	96.466	7.2	5	5	5	4	5	4	5	4	2	1.18473	1.2064	1.23701	0.933005	0.853134	0.585712
mmu04650 Natural killer cell mediated cytotoxicity	0.117532	2.11	Q60787	Lymphocyte cytosolic protein 2 OS=Mus musculus OX=10090 GN=Lcp2 PE=1 SV=2	Lcp2	1.553	0.00381436	Q3	60.238	47.1	17	17	17	14	14	12	16	16	16	0.794861	0.843469	0.711667	1.13853	1.16269	1.34878
mmu04650 Natural killer cell mediated cytotoxicity	0.117532	2.11	Q9R0C8	Guanine nucleotide exchange factor VAV3 OS=Mus musculus OX=10090 GN=Vav3 PE=1 SV=2	Vav3	0.652	0.0096387	Q2	97.967	6.7	5	4	4	3	2	3	4	3	4	1.25647	1.3111	1.06485	0.851712	0.68832	0.82755
mmu04650 Natural killer cell mediated cytotoxicity	0.117532	2.11	P35235	Tyrosine-protein phosphatase non-receptor type 11 OS=Mus musculus OX=10090 GN=Ptpn11 PE=1 SV=3	Ptpn11	1.862	0.000424798	Q3	68.034	28.3	11	11	11	6	5	4	9	10	11	0.780715	0.666822	0.648997	1.29771	1.32029	1.28547
mmu04650 Natural killer cell mediated cytotoxicity	0.117532	2.11	Q63932	Dual specificity mitogen-activated protein kinase kinase 2 OS=Mus musculus OX=10090 GN=Map2k2 PE=1 SV=2	Map2k2	0.59	0.00967888	Q2	44.402	39.2	10	5	5	3	2	5	5	5	4	1.27242	1.43764	1.06424	0.798908	0.639499	0.787294
mmu04216 Ferroptosis	0.120382	2.45	P09528	Ferritin heavy chain OS=Mus musculus OX=10090 GN=Fth1 PE=1 SV=2	Fth1	0.482	0.00148882	Q1	21.066	71.4	18	18	18	17	18	17	15	15	15	1.36757	1.17365	1.50818	0.714324	0.582328	0.653943
mmu04216 Ferroptosis	0.120382	2.45	P14901	Heme oxygenase 1 OS=Mus musculus OX=10090 GN=Hmox1 PE=1 SV=1	Hmox1	0.547	0.0480302	Q2	32.928	41.5	7	7	7	5	3	5	7	7	6	1.20341	1.0661	1.60779	0.842305	0.803997	0.476397
mmu04216 Ferroptosis	0.120382	2.45	P29391	Ferritin light chain 1 OS=Mus musculus OX=10090 GN=Ftl1 PE=1 SV=2	Ftl1	0.267	0.00405013	Q1	20.802	62.3	12	12	12	10	12	9	8	8	8	1.5001	1.05386	2.18137	0.447545	0.435034	0.382095
mmu04931 Insulin resistance	0.127274	2.05	P17809	Solute carrier family 2, facilitated glucose transporter member 1 OS=Mus musculus OX=10090 GN=Slc2a1 PE=1 SV=4	Slc2a1	0.363	0.0108684	Q1	53.984	10.8	5	5	5	5	5	5	5	5	5	1.571	1.29534	1.53586	0.701189	0.569411	0.3272
mmu04931 Insulin resistance	0.127274	2.05	P35235	Tyrosine-protein phosphatase non-receptor type 11 OS=Mus musculus OX=10090 GN=Ptpn11 PE=1 SV=3	Ptpn11	1.862	0.000424798	Q3	68.034	28.3	11	11	11	6	5	4	9	10	11	0.780715	0.666822	0.648997	1.29771	1.32029	1.28547
mmu04931 Insulin resistance	0.127274	2.05	Q08857	Platelet glycoprotein 4 OS=Mus musculus OX=10090 GN=Cd36 PE=1 SV=2	Cd36	0.461	0.0225943	Q1	52.697	4.2	2	2	2	2	2	2	2	2	2	0.907299	1.59103	1.60902	0.710199	0.650275	0.532183
mmu04931 Insulin resistance	0.127274	2.05	Q8BH04	Phosphoenolpyruvate carboxykinase [GTP], mitochondrial OS=Mus musculus OX=10090 GN=Pck2 PE=1 SV=1	Pck2	0.407	0.00135432	Q1	70.527	40.5	18	18	18	16	16	15	15	14	11	1.45628	1.36862	1.44014	0.642333	0.636884	0.455745
mmu04360 Axon guidance	0.147729	1.94	P09055	Integrin beta-1 OS=Mus musculus OX=10090 GN=Itgb1 PE=1 SV=1	Itgb1	0.583	0.0240209	Q2	88.231	25.9	16	16	16	13	14	13	16	15	12	1.15684	1.29212	1.34077	0.872228	0.803761	0.534288
mmu04360 Axon guidance	0.147729	1.94	Q3THE2	Myosin regulatory light chain 12B OS=Mus musculus OX=10090 GN=Myl12b PE=1 SV=2	Myl12b	1.741	0.000268257	Q3	19.779	62.2	9	9	9	9	8	7	9	9	9	0.748723	0.697934	0.742632	1.18086	1.27374	1.35611
mmu04360 Axon guidance	0.147729	1.94	P70336	Rho-associated protein kinase 2 OS=Mus musculus OX=10090 GN=Rock2 PE=1 SV=1	Rock2	0.665	0.00360447	Q2	160.58	8.6	8	8	8	4	6	4	7	8	7	1.27269	1.2761	1.05425	0.770788	0.804036	0.822136
mmu04360 Axon guidance	0.147729	1.94	P35235	Tyrosine-protein phosphatase non-receptor type 11 OS=Mus musculus OX=10090 GN=Ptpn11 PE=1 SV=3	Ptpn11	1.862	0.000424798	Q3	68.034	28.3	11	11	11	6	5	4	9	10	11	0.780715	0.666822	0.648997	1.29771	1.32029	1.28547
mmu05205 Proteoglycans in cancer	0.155149	1.74	Q62432	Mothers against decapentaplegic homolog 2 OS=Mus musculus OX=10090 GN=Smad2 PE=1 SV=2	Smad2	0.596	0.00488404	Q2	52.265	13.1	4	4	4	4	4	4	4	4	3	1.32027	1.07417	1.36532	0.801937	0.765086	0.673216
mmu05205 Proteoglycans in cancer	0.155149	1.74	P70336	Rho-associated protein kinase 2 OS=Mus musculus OX=10090 GN=Rock2 PE=1 SV=1	Rock2	0.665	0.00360447	Q2	160.58	8.6	8	8	8	4	6	4	7	8	7	1.27269	1.2761	1.05425	0.770788	0.804036	0.822136
mmu05205 Proteoglycans in cancer	0.155149	1.74	P35235	Tyrosine-protein phosphatase non-receptor type 11 OS=Mus musculus OX=10090 GN=Ptpn11 PE=1 SV=3	Ptpn11	1.862	0.000424798	Q3	68.034	28.3	11	11	11	6	5	4	9	10	11	0.780715	0.666822	0.648997	1.29771	1.32029	1.28547
mmu05205 Proteoglycans in cancer	0.155149	1.74	P09055	Integrin beta-1 OS=Mus musculus OX=10090 GN=Itgb1 PE=1 SV=1	Itgb1	0.583	0.0240209	Q2	88.231	25.9	16	16	16	13	14	13	16	15	12	1.15684	1.29212	1.34077	0.872228	0.803761	0.534288
mmu05205 Proteoglycans in cancer	0.155149	1.74	Q9R0C8	Guanine nucleotide exchange factor VAV3 OS=Mus musculus OX=10090 GN=Vav3 PE=1 SV=2	Vav3	0.652	0.0096387	Q2	97.967	6.7	5	4	4	3	2	3	4	3	4	1.25647	1.3111	1.06485	0.851712	0.68832	0.82755
mmu05205 Proteoglycans in cancer	0.155149	1.74	Q63932	Dual specificity mitogen-activated protein kinase kinase 2 OS=Mus musculus OX=10090 GN=Map2k2 PE=1 SV=2	Map2k2	0.59	0.00967888	Q2	44.402	39.2	10	5	5	3	2	5	5	5	4	1.27242	1.43764	1.06424	0.798908	0.639499	0.787294
mmu00620 Pyruvate metabolism	0.159766	2.15	P06801	NADP-dependent malic enzyme OS=Mus musculus OX=10090 GN=Me1 PE=1 SV=2	Me1	3.091	0.000933807	Q4	63.953	59.3	21	21	21	9	9	12	19	19	19	0.404107	0.510808	0.551564	1.26021	1.58885	1.68447
mmu00620 Pyruvate metabolism	0.159766	2.15	Q8BH04	Phosphoenolpyruvate carboxykinase [GTP], mitochondrial OS=Mus musculus OX=10090 GN=Pck2 PE=1 SV=1	Pck2	0.407	0.00135432	Q1	70.527	40.5	18	18	18	16	16	15	15	14	11	1.45628	1.36862	1.44014	0.642333	0.636884	0.455745
mmu00620 Pyruvate metabolism	0.159766	2.15	Q91Z53	Glyoxylate reductase/hydroxypyruvate reductase OS=Mus musculus OX=10090 GN=Grhpr PE=1 SV=1	Grhpr	0.627	0.00382698	Q2	35.328	27.4	6	6	6	4	5	5	4	4	5	1.30907	1.29225	1.08658	0.731878	0.732714	0.847512
mmu04966 Collecting duct acid secretion	0.16117	2.76	Q9Z1G4	V-type proton ATPase 116 kDa subunit a1 OS=Mus musculus OX=10090 GN=Atp6v0a1 PE=1 SV=3	Atp6v0a1	0.654	0.0361117	Q2	96.466	7.2	5	5	5	4	5	4	5	4	2	1.18473	1.2064	1.23701	0.933005	0.853134	0.585712
mmu04966 Collecting duct acid secretion	0.16117	2.76	P00920	Carbonic anhydrase 2 OS=Mus musculus OX=10090 GN=Ca2 PE=1 SV=4	Ca2	2.43	0.0014115	Q4	29.032	65	14	14	14	14	13	12	12	13	14	0.537577	0.684301	0.527309	1.30991	1.30166	1.63925
mmu04136 Autophagy - other	0.181497	2.56	Q9CPX6	Ubiquitin-like-conjugating enzyme ATG3 OS=Mus musculus OX=10090 GN=Atg3 PE=1 SV=1	Atg3	0.653	0.00166764	Q2	35.796	24.5	7	7	7	5	7	7	6	6	6	1.33211	1.18586	1.11203	0.815542	0.791947	0.762513
mmu04136 Autophagy - other	0.181497	2.56	Q9DCD6	Gamma-aminobutyric acid receptor-associated protein OS=Mus musculus OX=10090 GN=Gabarap PE=1 SV=2	Gabarap	0.64	0.00231909	Q2	13.918	9.4	1	1	1	1	1	1	1	1	1	1.19589	1.19149	1.27184	0.817377	0.835883	0.687523
mmu00500 Starch and sucrose metabolism	0.181497	2.56	Q3TRM8	Hexokinase-3 OS=Mus musculus OX=10090 GN=Hk3 PE=1 SV=2	Hk3	0.553	0.000532703	Q2	100.1	49.5	33	31	31	29	30	28	25	25	25	1.32334	1.36128	1.17777	0.671743	0.701643	0.764223
mmu00500 Starch and sucrose metabolism	0.181497	2.56	Q9D0F9	Phosphoglucomutase-1 OS=Mus musculus OX=10090 GN=Pgm1 PE=1 SV=4	Pgm1	0.625	0.0164591	Q2	61.417	65.3	24	24	24	24	24	23	23	22	23	1.3792	1.347	0.966472	0.77704	0.774185	0.7561
mmu04514 Cell adhesion molecules	0.181497	2.56	Q61490	CD166 antigen OS=Mus musculus OX=10090 GN=Alcam PE=1 SV=3	Alcam	0.499	0.0204121	Q1	65.091	48.2	23	23	23	21	19	19	18	18	15	1.22939	1.31319	1.46034	0.840033	0.70997	0.44708
mmu04514 Cell adhesion molecules	0.181497	2.56	P09055	Integrin beta-1 OS=Mus musculus OX=10090 GN=Itgb1 PE=1 SV=1	Itgb1	0.583	0.0240209	Q2	88.231	25.9	16	16	16	13	14	13	16	15	12	1.15684	1.29212	1.34077	0.872228	0.803761	0.534288
mmu00564 Glycerophospholipid metabolism	0.187925	1.99	Q3ULJ0	Glycerol-3-phosphate dehydrogenase 1-like protein OS=Mus musculus OX=10090 GN=Gpd1l PE=1 SV=2	Gpd1l	1.555	0.00633623	Q3	38.225	67.8	19	19	19	13	14	12	14	16	16	0.785162	0.843536	0.719201	1.08988	1.17972	1.38251
mmu00564 Glycerophospholipid metabolism	0.187925	1.99	O35405	5'-3' exonuclease PLD3 OS=Mus musculus OX=10090 GN=Pld3 PE=1 SV=1	Pld3	0.539	0.00090324	Q2	54.388	17.4	5	5	5	5	5	5	5	4	4	1.4039	1.16758	1.32758	0.722544	0.737203	0.641194
mmu00564 Glycerophospholipid metabolism	0.187925	1.99	A2AJ88	Patatin-like phospholipase domain-containing protein 7 OS=Mus musculus OX=10090 GN=Pnpla7 PE=1 SV=1	Pnpla7	2.858	0.0473939	Q4	150.49	3	2	2	2	2	1	0	2	1	0	0.525501	0.51135		1.14561	1.81754
mmu04145 Phagosome	0.191118	1.67	Q08857	Platelet glycoprotein 4 OS=Mus musculus OX=10090 GN=Cd36 PE=1 SV=2	Cd36	0.461	0.0225943	Q1	52.697	4.2	2	2	2	2	2	2	2	2	2	0.907299	1.59103	1.60902	0.710199	0.650275	0.532183
mmu04145 Phagosome	0.191118	1.67	Q8K4Q8	Collectin-12 OS=Mus musculus OX=10090 GN=Colec12 PE=1 SV=1	Colec12	0.519	0.00833162	Q2	81.303	10.1	7	7	7	6	6	4	4	4	1	1.40203	1.11456	1.1985	0.592343	0.692569
mmu04145 Phagosome	0.191118	1.67	Q9R1Q9	V-type proton ATPase subunit S1 OS=Mus musculus OX=10090 GN=Atp6ap1 PE=1 SV=1	Atp6ap1	0.533	0.0438572	Q2	51.007	19.9	7	7	7	6	6	6	7	7	3	1.26711	1.22279	1.42487	0.932228	0.723793	0.429206
mmu04145 Phagosome	0.191118	1.67	Q9Z1G4	V-type proton ATPase 116 kDa subunit a1 OS=Mus musculus OX=10090 GN=Atp6v0a1 PE=1 SV=3	Atp6v0a1	0.654	0.0361117	Q2	96.466	7.2	5	5	5	4	5	4	5	4	2	1.18473	1.2064	1.23701	0.933005	0.853134	0.585712
mmu04145 Phagosome	0.191118	1.67	P26151	High affinity immunoglobulin gamma Fc receptor I OS=Mus musculus OX=10090 GN=Fcgr1 PE=1 SV=1	Fcgr1	3.003	0.0112705	Q4	44.887	15.3	5	5	5	2	2	3	4	5	5	0.474267	0.496188	0.528333	1.81799	1.78964	0.893589
mmu04145 Phagosome	0.191118	1.67	P09055	Integrin beta-1 OS=Mus musculus OX=10090 GN=Itgb1 PE=1 SV=1	Itgb1	0.583	0.0240209	Q2	88.231	25.9	16	16	16	13	14	13	16	15	12	1.15684	1.29212	1.34077	0.872228	0.803761	0.534288
mmu04145 Phagosome	0.191118	1.67	O70370	Cathepsin S OS=Mus musculus OX=10090 GN=Ctss PE=1 SV=2	Ctss	0.647	0.0170069	Q2	38.474	55.9	13	13	13	12	11	13	12	11	11	1.21022	1.41691	1.01509	0.84146	0.710906	0.805417
mmu00062 Fatty acid elongation	0.20218	2.39	Q91V12	Cytosolic acyl coenzyme A thioester hydrolase OS=Mus musculus OX=10090 GN=Acot7 PE=1 SV=2	Acot7	1.813	0.00944203	Q3	42.536	38.1	11	11	11	7	7	7	9	8	11	0.74082	0.755474	0.636842	1.11579	1.15919	1.59188
mmu00040 Pentose and glucuronate interconversions	0.20218	2.39	P45376	Aldo-keto reductase family 1 member B1 OS=Mus musculus OX=10090 GN=Akr1b1 PE=1 SV=3	Akr1b1	2.343	0.000775488	Q4	35.732	70.6	23	23	23	20	23	20	23	23	23	0.569419	0.677897	0.54744	1.2547	1.37924	1.5713
mmu00040 Pentose and glucuronate interconversions	0.20218	2.39	P45377	Aldose reductase-related protein 2 OS=Mus musculus OX=10090 GN=Akr1b8 PE=1 SV=2	Akr1b8	1.745	0.00447628	Q3	36.12	65.8	16	12	16	15	15	15	15	15	16	0.769913	0.780371	0.635497	1.17541	1.18399	1.45481
mmu00062 Fatty acid elongation	0.20218	2.39	Q8BH95	Enoyl-CoA hydratase, mitochondrial OS=Mus musculus OX=10090 GN=Echs1 PE=1 SV=1	Echs1	0.634	0.00630857	Q2	31.474	40	9	9	9	8	8	8	9	9	7	1.21907	1.2029	1.25103	0.866855	0.811301	0.648848
mmu01040 Biosynthesis of unsaturated fatty acids	0.20218	2.39	P13011	Stearoyl-CoA desaturase 2 OS=Mus musculus OX=10090 GN=Scd2 PE=1 SV=2	Scd2	2.232	0.0282932	Q4	40.916	24	5	5	5	2	1	2	4	5	0	0.678613		0.558959	1.51635	1.24608
mmu00260 Glycine, serine and threonine metabolism	0.20218	2.39	Q91Z53	Glyoxylate reductase/hydroxypyruvate reductase OS=Mus musculus OX=10090 GN=Grhpr PE=1 SV=1	Grhpr	0.627	0.00382698	Q2	35.328	27.4	6	6	6	4	5	5	4	4	5	1.30907	1.29225	1.08658	0.731878	0.732714	0.847512
mmu01040 Biosynthesis of unsaturated fatty acids	0.20218	2.39	Q91V12	Cytosolic acyl coenzyme A thioester hydrolase OS=Mus musculus OX=10090 GN=Acot7 PE=1 SV=2	Acot7	1.813	0.00944203	Q3	42.536	38.1	11	11	11	7	7	7	9	8	11	0.74082	0.755474	0.636842	1.11579	1.15919	1.59188
mmu00260 Glycine, serine and threonine metabolism	0.20218	2.39	Q9CZN7	Serine hydroxymethyltransferase, mitochondrial OS=Mus musculus OX=10090 GN=Shmt2 PE=1 SV=1	Shmt2	0.615	0.011097	Q2	55.758	67.7	26	25	26	26	26	25	25	26	26	1.2541	1.25948	1.20081	0.841341	0.840195	0.604076
mmu04612 Antigen processing and presentation	0.217253	1.86	Q9ESY9	Gamma-interferon-inducible lysosomal thiol reductase OS=Mus musculus OX=10090 GN=Ifi30 PE=1 SV=3	Ifi30	2.235	0.000151084	Q4	27.784	31.9	7	7	7	6	5	4	7	7	7	0.562685	0.671208	0.621018	1.329	1.36264	1.45344
mmu04612 Antigen processing and presentation	0.217253	1.86	O70370	Cathepsin S OS=Mus musculus OX=10090 GN=Ctss PE=1 SV=2	Ctss	0.647	0.0170069	Q2	38.474	55.9	13	13	13	12	11	13	12	11	11	1.21022	1.41691	1.01509	0.84146	0.710906	0.805417
mmu04612 Antigen processing and presentation	0.217253	1.86	P17879	Heat shock 70 kDa protein 1B OS=Mus musculus OX=10090 GN=Hspa1b PE=1 SV=3	Hspa1b	2.152	0.00112054	Q4	70.175	52.5	25	12	20	14	14	14	18	18	20	0.555478	0.656725	0.69146	1.20624	1.39225	1.49785
mmu04929 GnRH secretion	0.223116	2.24	P10923	Osteopontin OS=Mus musculus OX=10090 GN=Spp1 PE=1 SV=1	Spp1	0.352	0.000643764	Q1	32.459	34	6	6	6	6	6	6	5	6	5	1.27593	1.39169	1.77006	0.485893	0.564506	0.511923
mmu04929 GnRH secretion	0.223116	2.24	Q63932	Dual specificity mitogen-activated protein kinase kinase 2 OS=Mus musculus OX=10090 GN=Map2k2 PE=1 SV=2	Map2k2	0.59	0.00967888	Q2	44.402	39.2	10	5	5	3	2	5	5	5	4	1.27242	1.43764	1.06424	0.798908	0.639499	0.787294
mmu00561 Glycerolipid metabolism	0.223116	2.24	P45376	Aldo-keto reductase family 1 member B1 OS=Mus musculus OX=10090 GN=Akr1b1 PE=1 SV=3	Akr1b1	2.343	0.000775488	Q4	35.732	70.6	23	23	23	20	23	20	23	23	23	0.569419	0.677897	0.54744	1.2547	1.37924	1.5713
mmu00561 Glycerolipid metabolism	0.223116	2.24	P45377	Aldose reductase-related protein 2 OS=Mus musculus OX=10090 GN=Akr1b8 PE=1 SV=2	Akr1b8	1.745	0.00447628	Q3	36.12	65.8	16	12	16	15	15	15	15	15	16	0.769913	0.780371	0.635497	1.17541	1.18399	1.45481
mmu04976 Bile secretion	0.223116	2.24	P17809	Solute carrier family 2, facilitated glucose transporter member 1 OS=Mus musculus OX=10090 GN=Slc2a1 PE=1 SV=4	Slc2a1	0.363	0.0108684	Q1	53.984	10.8	5	5	5	5	5	5	5	5	5	1.571	1.29534	1.53586	0.701189	0.569411	0.3272
mmu04976 Bile secretion	0.223116	2.24	P00920	Carbonic anhydrase 2 OS=Mus musculus OX=10090 GN=Ca2 PE=1 SV=4	Ca2	2.43	0.0014115	Q4	29.032	65	14	14	14	14	13	12	12	13	14	0.537577	0.684301	0.527309	1.30991	1.30166	1.63925
mmu04510 Focal adhesion	0.253732	1.55	Q3THE2	Myosin regulatory light chain 12B OS=Mus musculus OX=10090 GN=Myl12b PE=1 SV=2	Myl12b	1.741	0.000268257	Q3	19.779	62.2	9	9	9	9	8	7	9	9	9	0.748723	0.697934	0.742632	1.18086	1.27374	1.35611
mmu04510 Focal adhesion	0.253732	1.55	P70336	Rho-associated protein kinase 2 OS=Mus musculus OX=10090 GN=Rock2 PE=1 SV=1	Rock2	0.665	0.00360447	Q2	160.58	8.6	8	8	8	4	6	4	7	8	7	1.27269	1.2761	1.05425	0.770788	0.804036	0.822136
mmu04510 Focal adhesion	0.253732	1.55	Q9R0C8	Guanine nucleotide exchange factor VAV3 OS=Mus musculus OX=10090 GN=Vav3 PE=1 SV=2	Vav3	0.652	0.0096387	Q2	97.967	6.7	5	4	4	3	2	3	4	3	4	1.25647	1.3111	1.06485	0.851712	0.68832	0.82755
mmu04510 Focal adhesion	0.253732	1.55	P09055	Integrin beta-1 OS=Mus musculus OX=10090 GN=Itgb1 PE=1 SV=1	Itgb1	0.583	0.0240209	Q2	88.231	25.9	16	16	16	13	14	13	16	15	12	1.15684	1.29212	1.34077	0.872228	0.803761	0.534288
mmu04510 Focal adhesion	0.253732	1.55	P10923	Osteopontin OS=Mus musculus OX=10090 GN=Spp1 PE=1 SV=1	Spp1	0.352	0.000643764	Q1	32.459	34	6	6	6	6	6	6	5	6	5	1.27593	1.39169	1.77006	0.485893	0.564506	0.511923
mmu04550 Signaling pathways regulating pluripotency of stem cells	0.26539	1.99	Q62432	Mothers against decapentaplegic homolog 2 OS=Mus musculus OX=10090 GN=Smad2 PE=1 SV=2	Smad2	0.596	0.00488404	Q2	52.265	13.1	4	4	4	4	4	4	4	4	3	1.32027	1.07417	1.36532	0.801937	0.765086	0.673216
mmu04979 Cholesterol metabolism	0.26539	1.99	Q08857	Platelet glycoprotein 4 OS=Mus musculus OX=10090 GN=Cd36 PE=1 SV=2	Cd36	0.461	0.0225943	Q1	52.697	4.2	2	2	2	2	2	2	2	2	2	0.907299	1.59103	1.60902	0.710199	0.650275	0.532183
mmu04979 Cholesterol metabolism	0.26539	1.99	Q9Z0M5	Lysosomal acid lipase/cholesteryl ester hydrolase OS=Mus musculus OX=10090 GN=Lipa PE=1 SV=2	Lipa	1.691	2.8113e-05	Q3	45.325	41.3	11	11	11	10	10	8	11	10	10	0.759307	0.70739	0.763195	1.26022	1.25608	1.25381
mmu04550 Signaling pathways regulating pluripotency of stem cells	0.26539	1.99	Q63932	Dual specificity mitogen-activated protein kinase kinase 2 OS=Mus musculus OX=10090 GN=Map2k2 PE=1 SV=2	Map2k2	0.59	0.00967888	Q2	44.402	39.2	10	5	5	3	2	5	5	5	4	1.27242	1.43764	1.06424	0.798908	0.639499	0.787294
mmu05418 Fluid shear stress and atherosclerosis	0.285206	1.75	P10639	Thioredoxin OS=Mus musculus OX=10090 GN=Txn PE=1 SV=3	Txn	1.518	0.0129271	Q3	11.675	65.7	10	10	10	10	9	8	10	9	9	0.776909	0.927769	0.678367	1.2123	1.11879	1.28586
mmu05418 Fluid shear stress and atherosclerosis	0.285206	1.75	P14901	Heme oxygenase 1 OS=Mus musculus OX=10090 GN=Hmox1 PE=1 SV=1	Hmox1	0.547	0.0480302	Q2	32.928	41.5	7	7	7	5	3	5	7	7	6	1.20341	1.0661	1.60779	0.842305	0.803997	0.476397
mmu05418 Fluid shear stress and atherosclerosis	0.285206	1.75	Q9CPU4	Microsomal glutathione S-transferase 3 OS=Mus musculus OX=10090 GN=Mgst3 PE=1 SV=1	Mgst3	0.65	0.00866193	Q2	16.958	50.3	5	5	5	2	5	3	4	5	1	1.14121	1.25151	1.09556	0.706876	0.804838
mmu05418 Fluid shear stress and atherosclerosis	0.285206	1.75	Q64337	Sequestosome-1 OS=Mus musculus OX=10090 GN=Sqstm1 PE=1 SV=1	Sqstm1	0.523	0.0035247	Q2	48.162	72.6	17	17	17	14	12	10	16	16	14	1.15104	1.20673	1.58149	0.645488	0.713263	0.701988
mmu03040 Spliceosome	0.292562	1.4	Q62093	Serine/arginine-rich splicing factor 2 OS=Mus musculus OX=10090 GN=Srsf2 PE=1 SV=4	Srsf2	1.66	0.00596843	Q3	25.476	26.7	5	5	5	4	4	4	4	5	4	0.823424	0.728772	0.703803	1.19954	1.09783	1.44663
mmu03040 Spliceosome	0.292562	1.4	Q9QXA5	U6 snRNA-associated Sm-like protein LSm4 OS=Mus musculus OX=10090 GN=Lsm4 PE=1 SV=1	Lsm4	2.073	0.00146003	Q4	15.076	13.1	2	2	2	2	2	2	2	2	2	0.632225	0.591901	0.728469	1.47051	1.40814	1.16875
mmu03040 Spliceosome	0.292562	1.4	Q9D0W5	Peptidyl-prolyl cis-trans isomerase-like 1 OS=Mus musculus OX=10090 GN=Ppil1 PE=1 SV=1	Ppil1	1.87	0.0311123	Q3	18.237	24.7	4	4	4	1	1	1	3	4	3		0.618594	0.69571	1.24317	0.974557	1.46797
mmu03040 Spliceosome	0.292562	1.4	Q9CQQ8	U6 snRNA-associated Sm-like protein LSm7 OS=Mus musculus OX=10090 GN=Lsm7 PE=1 SV=1	Lsm7	1.881	0.000631062	Q3	11.636	57.3	3	3	3	2	2	2	3	3	3	0.643638	0.668174	0.771124	1.21723	1.33531	1.36453
mmu03040 Spliceosome	0.292562	1.4	Q810A7	ATP-dependent RNA helicase DDX42 OS=Mus musculus OX=10090 GN=Ddx42 PE=1 SV=3	Ddx42	0.658	0.00133598	Q2	101.96	28.1	18	18	18	16	15	15	13	13	15	1.19084	1.28268	1.14613	0.768991	0.75254	0.858824
mmu03040 Spliceosome	0.292562	1.4	Q80SY5	Pre-mRNA-splicing factor 38B OS=Mus musculus OX=10090 GN=Prpf38b PE=1 SV=1	Prpf38b	1.66	0.0321884	Q3	63.752	23.4	11	11	11	5	7	2	10	9	11	0.889114	0.789227	0.577076	1.11476	1.13794	1.49189
mmu03040 Spliceosome	0.292562	1.4	P63154	Crooked neck-like protein 1 OS=Mus musculus OX=10090 GN=Crnkl1 PE=1 SV=1	Crnkl1	0.644	0.00460411	Q2	83.415	6.4	4	4	4	3	3	4	4	4	4	1.23747	1.29969	1.11167	0.863707	0.69809	0.789381
mmu03040 Spliceosome	0.292562	1.4	P62305	Small nuclear ribonucleoprotein E OS=Mus musculus OX=10090 GN=Snrpe PE=1 SV=1	Snrpe	1.588	0.0428987	Q3	10.803	52.2	3	3	3	3	3	3	3	3	3	0.556952	0.878955	0.882394	1.19831	1.11414	1.36926
mmu03040 Spliceosome	0.292562	1.4	P17879	Heat shock 70 kDa protein 1B OS=Mus musculus OX=10090 GN=Hspa1b PE=1 SV=3	Hspa1b	2.152	0.00112054	Q4	70.175	52.5	25	12	20	14	14	14	18	18	20	0.555478	0.656725	0.69146	1.20624	1.39225	1.49785
mmu04611 Platelet activation	0.305882	1.63	Q60787	Lymphocyte cytosolic protein 2 OS=Mus musculus OX=10090 GN=Lcp2 PE=1 SV=2	Lcp2	1.553	0.00381436	Q3	60.238	47.1	17	17	17	14	14	12	16	16	16	0.794861	0.843469	0.711667	1.13853	1.16269	1.34878
mmu04611 Platelet activation	0.305882	1.63	Q3THE2	Myosin regulatory light chain 12B OS=Mus musculus OX=10090 GN=Myl12b PE=1 SV=2	Myl12b	1.741	0.000268257	Q3	19.779	62.2	9	9	9	9	8	7	9	9	9	0.748723	0.697934	0.742632	1.18086	1.27374	1.35611
mmu04611 Platelet activation	0.305882	1.63	P70336	Rho-associated protein kinase 2 OS=Mus musculus OX=10090 GN=Rock2 PE=1 SV=1	Rock2	0.665	0.00360447	Q2	160.58	8.6	8	8	8	4	6	4	7	8	7	1.27269	1.2761	1.05425	0.770788	0.804036	0.822136
mmu04611 Platelet activation	0.305882	1.63	P09055	Integrin beta-1 OS=Mus musculus OX=10090 GN=Itgb1 PE=1 SV=1	Itgb1	0.583	0.0240209	Q2	88.231	25.9	16	16	16	13	14	13	16	15	12	1.15684	1.29212	1.34077	0.872228	0.803761	0.534288
mmu04015 Rap1 signaling pathway	0.305882	1.63	P09055	Integrin beta-1 OS=Mus musculus OX=10090 GN=Itgb1 PE=1 SV=1	Itgb1	0.583	0.0240209	Q2	88.231	25.9	16	16	16	13	14	13	16	15	12	1.15684	1.29212	1.34077	0.872228	0.803761	0.534288
mmu04015 Rap1 signaling pathway	0.305882	1.63	Q63932	Dual specificity mitogen-activated protein kinase kinase 2 OS=Mus musculus OX=10090 GN=Map2k2 PE=1 SV=2	Map2k2	0.59	0.00967888	Q2	44.402	39.2	10	5	5	3	2	5	5	5	4	1.27242	1.43764	1.06424	0.798908	0.639499	0.787294
mmu04015 Rap1 signaling pathway	0.305882	1.63	Q9R0C8	Guanine nucleotide exchange factor VAV3 OS=Mus musculus OX=10090 GN=Vav3 PE=1 SV=2	Vav3	0.652	0.0096387	Q2	97.967	6.7	5	4	4	3	2	3	4	3	4	1.25647	1.3111	1.06485	0.851712	0.68832	0.82755
mmu04015 Rap1 signaling pathway	0.305882	1.63	Q60787	Lymphocyte cytosolic protein 2 OS=Mus musculus OX=10090 GN=Lcp2 PE=1 SV=2	Lcp2	1.553	0.00381436	Q3	60.238	47.1	17	17	17	14	14	12	16	16	16	0.794861	0.843469	0.711667	1.13853	1.16269	1.34878
mmu04727 GABAergic synapse	0.307694	1.79	Q9DCD6	Gamma-aminobutyric acid receptor-associated protein OS=Mus musculus OX=10090 GN=Gabarap PE=1 SV=2	Gabarap	0.64	0.00231909	Q2	13.918	9.4	1	1	1	1	1	1	1	1	1	1.19589	1.19149	1.27184	0.817377	0.835883	0.687523
mmu04727 GABAergic synapse	0.307694	1.79	D3Z7P3	Glutaminase kidney isoform, mitochondrial OS=Mus musculus OX=10090 GN=Gls PE=1 SV=1	Gls	1.609	0.045006	Q3	73.963	53.1	24	24	24	17	20	16	22	24	23	0.754741	0.757887	0.78743	1.41765	1.40099	0.881303
mmu05323 Rheumatoid arthritis	0.307694	1.79	Q9Z1G4	V-type proton ATPase 116 kDa subunit a1 OS=Mus musculus OX=10090 GN=Atp6v0a1 PE=1 SV=3	Atp6v0a1	0.654	0.0361117	Q2	96.466	7.2	5	5	5	4	5	4	5	4	2	1.18473	1.2064	1.23701	0.933005	0.853134	0.585712
mmu05323 Rheumatoid arthritis	0.307694	1.79	Q9R1Q9	V-type proton ATPase subunit S1 OS=Mus musculus OX=10090 GN=Atp6ap1 PE=1 SV=1	Atp6ap1	0.533	0.0438572	Q2	51.007	19.9	7	7	7	6	6	6	7	7	3	1.26711	1.22279	1.42487	0.932228	0.723793	0.429206
mmu05016 Huntington disease	0.311259	1.29	Q8BK30	NADH dehydrogenase [ubiquinone] flavoprotein 3, mitochondrial OS=Mus musculus OX=10090 GN=Ndufv3 PE=1 SV=1	Ndufv3	0.643	0.0408565	Q2	11.813	24	2	2	2	2	2	2	2	1	2	1.08992	1.01435	1.39494	0.761235		0.739558
mmu05016 Huntington disease	0.311259	1.29	Q9CQA3	Succinate dehydrogenase [ubiquinone] iron-sulfur subunit, mitochondrial OS=Mus musculus OX=10090 GN=Sdhb PE=1 SV=1	Sdhb	0.615	0.024656	Q2	31.814	41.8	13	13	13	13	13	13	13	12	12	1.16817	1.2389	1.30715	0.837256	0.881797	0.566715
mmu05016 Huntington disease	0.311259	1.29	P99028	Cytochrome b-c1 complex subunit 6, mitochondrial OS=Mus musculus OX=10090 GN=Uqcrh PE=1 SV=2	Uqcrh	0.654	0.0035412	Q2	10.435	43.8	5	5	5	4	3	4	4	4	4	1.11776	1.14604	1.36408	0.82323	0.7493	0.799592
mmu05016 Huntington disease	0.311259	1.29	O08740	DNA-directed RNA polymerase II subunit RPB11 OS=Mus musculus OX=10090 GN=Polr2j PE=1 SV=1	Polr2j	1.579	0.0076085	Q3	13.251	45.3	3	3	3	1	2	3	3	3	3		0.739268	0.744974	1.14485	1.07565	1.29526
mmu05016 Huntington disease	0.311259	1.29	O09106	Histone deacetylase 1 OS=Mus musculus OX=10090 GN=Hdac1 PE=1 SV=1	Hdac1	1.558	0.00224566	Q3	55.074	54.4	16	12	16	12	14	13	15	16	14	0.78147	0.796705	0.766977	1.16445	1.11888	1.37152
mmu05016 Huntington disease	0.311259	1.29	Q91VD9	NADH-ubiquinone oxidoreductase 75 kDa subunit, mitochondrial OS=Mus musculus OX=10090 GN=Ndufs1 PE=1 SV=2	Ndufs1	0.653	0.0276969	Q2	79.776	57.9	31	31	31	26	28	29	30	30	26	1.15354	1.19064	1.28485	0.889526	0.876302	0.605149
mmu05016 Huntington disease	0.311259	1.29	Q9Z2U1	Proteasome subunit alpha type-5 OS=Mus musculus OX=10090 GN=Psma5 PE=1 SV=1	Psma5	1.541	0.00498351	Q3	26.411	58.1	12	12	12	11	10	9	12	12	12	0.76224	0.860889	0.737876	1.1887	1.0974	1.35289
mmu05016 Huntington disease	0.311259	1.29	O35593	26S proteasome non-ATPase regulatory subunit 14 OS=Mus musculus OX=10090 GN=Psmd14 PE=1 SV=2	Psmd14	1.516	0.00723236	Q3	34.577	75.5	13	13	13	12	12	12	13	12	13	0.756759	0.847354	0.780541	1.0607	1.18409	1.37056
mmu05016 Huntington disease	0.311259	1.29	O88685	26S proteasome regulatory subunit 6A OS=Mus musculus OX=10090 GN=Psmc3 PE=1 SV=2	Psmc3	1.505	0.00135694	Q3	49.548	60.2	21	21	21	18	17	18	20	20	21	0.761787	0.837566	0.795736	1.22186	1.10425	1.2788
mmu05016 Huntington disease	0.311259	1.29	P11352	Glutathione peroxidase 1 OS=Mus musculus OX=10090 GN=Gpx1 PE=1 SV=2	Gpx1	1.691	0.00340041	Q3	22.329	79.6	12	12	12	12	12	12	12	12	12	0.789233	0.711387	0.728637	1.11406	1.20834	1.44835
mmu05016 Huntington disease	0.311259	1.29	Q9CR21	Acyl carrier protein, mitochondrial OS=Mus musculus OX=10090 GN=Ndufab1 PE=1 SV=1	Ndufab1	1.53	0.0354858	Q3	17.37	21.2	4	4	4	4	4	4	4	4	4	0.813773	0.788002	0.769839	1.23709	1.45756	0.933735
mmu05016 Huntington disease	0.311259	1.29	P99026	Proteasome subunit beta type-4 OS=Mus musculus OX=10090 GN=Psmb4 PE=1 SV=1	Psmb4	2.073	0.000947266	Q4	29.116	40.2	7	7	7	7	7	6	7	6	7	0.601326	0.744472	0.60658	1.23063	1.37992	1.43707
mmu05016 Huntington disease	0.311259	1.29	P70195	Proteasome subunit beta type-7 OS=Mus musculus OX=10090 GN=Psmb7 PE=1 SV=1	Psmb7	1.804	0.00218171	Q3	29.891	71.1	14	14	14	10	14	11	13	13	14	0.710456	0.807155	0.622508	1.24638	1.22443	1.38907
mmu05010 Alzheimer disease	0.313622	1.28	P16858	Glyceraldehyde-3-phosphate dehydrogenase OS=Mus musculus OX=10090 GN=Gapdh PE=1 SV=2	Gapdh	1.602	0.00153564	Q3	35.81	79.6	21	21	21	20	21	20	21	21	21	0.72908	0.739004	0.838075	1.21917	1.14737	1.3273
mmu05010 Alzheimer disease	0.313622	1.28	O35593	26S proteasome non-ATPase regulatory subunit 14 OS=Mus musculus OX=10090 GN=Psmd14 PE=1 SV=2	Psmd14	1.516	0.00723236	Q3	34.577	75.5	13	13	13	12	12	12	13	12	13	0.756759	0.847354	0.780541	1.0607	1.18409	1.37056
mmu05010 Alzheimer disease	0.313622	1.28	O88685	26S proteasome regulatory subunit 6A OS=Mus musculus OX=10090 GN=Psmc3 PE=1 SV=2	Psmc3	1.505	0.00135694	Q3	49.548	60.2	21	21	21	18	17	18	20	20	21	0.761787	0.837566	0.795736	1.22186	1.10425	1.2788
mmu05010 Alzheimer disease	0.313622	1.28	Q9Z2U1	Proteasome subunit alpha type-5 OS=Mus musculus OX=10090 GN=Psma5 PE=1 SV=1	Psma5	1.541	0.00498351	Q3	26.411	58.1	12	12	12	11	10	9	12	12	12	0.76224	0.860889	0.737876	1.1887	1.0974	1.35289
mmu05010 Alzheimer disease	0.313622	1.28	Q9CR21	Acyl carrier protein, mitochondrial OS=Mus musculus OX=10090 GN=Ndufab1 PE=1 SV=1	Ndufab1	1.53	0.0354858	Q3	17.37	21.2	4	4	4	4	4	4	4	4	4	0.813773	0.788002	0.769839	1.23709	1.45756	0.933735
mmu05010 Alzheimer disease	0.313622	1.28	Q9CR16	Peptidyl-prolyl cis-trans isomerase D OS=Mus musculus OX=10090 GN=Ppid PE=1 SV=3	Ppid	1.544	0.000234249	Q3	40.742	76.2	25	25	25	22	21	19	25	24	25	0.76572	0.81643	0.776498	1.17164	1.18591	1.2838
mmu05010 Alzheimer disease	0.313622	1.28	P70195	Proteasome subunit beta type-7 OS=Mus musculus OX=10090 GN=Psmb7 PE=1 SV=1	Psmb7	1.804	0.00218171	Q3	29.891	71.1	14	14	14	10	14	11	13	13	14	0.710456	0.807155	0.622508	1.24638	1.22443	1.38907
mmu05010 Alzheimer disease	0.313622	1.28	Q91VD9	NADH-ubiquinone oxidoreductase 75 kDa subunit, mitochondrial OS=Mus musculus OX=10090 GN=Ndufs1 PE=1 SV=2	Ndufs1	0.653	0.0276969	Q2	79.776	57.9	31	31	31	26	28	29	30	30	26	1.15354	1.19064	1.28485	0.889526	0.876302	0.605149
mmu05010 Alzheimer disease	0.313622	1.28	Q8BK30	NADH dehydrogenase [ubiquinone] flavoprotein 3, mitochondrial OS=Mus musculus OX=10090 GN=Ndufv3 PE=1 SV=1	Ndufv3	0.643	0.0408565	Q2	11.813	24	2	2	2	2	2	2	2	1	2	1.08992	1.01435	1.39494	0.761235		0.739558
mmu05010 Alzheimer disease	0.313622	1.28	Q63932	Dual specificity mitogen-activated protein kinase kinase 2 OS=Mus musculus OX=10090 GN=Map2k2 PE=1 SV=2	Map2k2	0.59	0.00967888	Q2	44.402	39.2	10	5	5	3	2	5	5	5	4	1.27242	1.43764	1.06424	0.798908	0.639499	0.787294
mmu05010 Alzheimer disease	0.313622	1.28	P99028	Cytochrome b-c1 complex subunit 6, mitochondrial OS=Mus musculus OX=10090 GN=Uqcrh PE=1 SV=2	Uqcrh	0.654	0.0035412	Q2	10.435	43.8	5	5	5	4	3	4	4	4	4	1.11776	1.14604	1.36408	0.82323	0.7493	0.799592
mmu05010 Alzheimer disease	0.313622	1.28	P99026	Proteasome subunit beta type-4 OS=Mus musculus OX=10090 GN=Psmb4 PE=1 SV=1	Psmb4	2.073	0.000947266	Q4	29.116	40.2	7	7	7	7	7	6	7	6	7	0.601326	0.744472	0.60658	1.23063	1.37992	1.43707
mmu05010 Alzheimer disease	0.313622	1.28	Q9CQA3	Succinate dehydrogenase [ubiquinone] iron-sulfur subunit, mitochondrial OS=Mus musculus OX=10090 GN=Sdhb PE=1 SV=1	Sdhb	0.615	0.024656	Q2	31.814	41.8	13	13	13	13	13	13	13	12	12	1.16817	1.2389	1.30715	0.837256	0.881797	0.566715
mmu00630 Glyoxylate and dicarboxylate metabolism	0.328697	1.71	Q9CZN7	Serine hydroxymethyltransferase, mitochondrial OS=Mus musculus OX=10090 GN=Shmt2 PE=1 SV=1	Shmt2	0.615	0.011097	Q2	55.758	67.7	26	25	26	26	26	25	25	26	26	1.2541	1.25948	1.20081	0.841341	0.840195	0.604076
mmu00630 Glyoxylate and dicarboxylate metabolism	0.328697	1.71	Q91Z53	Glyoxylate reductase/hydroxypyruvate reductase OS=Mus musculus OX=10090 GN=Grhpr PE=1 SV=1	Grhpr	0.627	0.00382698	Q2	35.328	27.4	6	6	6	4	5	5	4	4	5	1.30907	1.29225	1.08658	0.731878	0.732714	0.847512
mmu05225 Hepatocellular carcinoma	0.330486	1.53	Q9CPU4	Microsomal glutathione S-transferase 3 OS=Mus musculus OX=10090 GN=Mgst3 PE=1 SV=1	Mgst3	0.65	0.00866193	Q2	16.958	50.3	5	5	5	2	5	3	4	5	1	1.14121	1.25151	1.09556	0.706876	0.804838
mmu05225 Hepatocellular carcinoma	0.330486	1.53	Q62432	Mothers against decapentaplegic homolog 2 OS=Mus musculus OX=10090 GN=Smad2 PE=1 SV=2	Smad2	0.596	0.00488404	Q2	52.265	13.1	4	4	4	4	4	4	4	4	3	1.32027	1.07417	1.36532	0.801937	0.765086	0.673216
mmu04380 Osteoclast differentiation	0.330486	1.53	Q64337	Sequestosome-1 OS=Mus musculus OX=10090 GN=Sqstm1 PE=1 SV=1	Sqstm1	0.523	0.0035247	Q2	48.162	72.6	17	17	17	14	12	10	16	16	14	1.15104	1.20673	1.58149	0.645488	0.713263	0.701988
mmu04380 Osteoclast differentiation	0.330486	1.53	Q64281	Leukocyte immunoglobulin-like receptor subfamily B member 4 OS=Mus musculus OX=10090 GN=Lilrb4 PE=1 SV=1	Lilrb4	0.568	0.021552	Q2	37.544	20	4	4	4	3	4	3	4	2	3	1.28659	1.13633	1.20367	0.798407		0.575003
mmu04380 Osteoclast differentiation	0.330486	1.53	Q60787	Lymphocyte cytosolic protein 2 OS=Mus musculus OX=10090 GN=Lcp2 PE=1 SV=2	Lcp2	1.553	0.00381436	Q3	60.238	47.1	17	17	17	14	14	12	16	16	16	0.794861	0.843469	0.711667	1.13853	1.16269	1.34878
mmu04380 Osteoclast differentiation	0.330486	1.53	P26151	High affinity immunoglobulin gamma Fc receptor I OS=Mus musculus OX=10090 GN=Fcgr1 PE=1 SV=1	Fcgr1	3.003	0.0112705	Q4	44.887	15.3	5	5	5	2	2	3	4	5	5	0.474267	0.496188	0.528333	1.81799	1.78964	0.893589
mmu05225 Hepatocellular carcinoma	0.330486	1.53	P14901	Heme oxygenase 1 OS=Mus musculus OX=10090 GN=Hmox1 PE=1 SV=1	Hmox1	0.547	0.0480302	Q2	32.928	41.5	7	7	7	5	3	5	7	7	6	1.20341	1.0661	1.60779	0.842305	0.803997	0.476397
mmu05225 Hepatocellular carcinoma	0.330486	1.53	Q63932	Dual specificity mitogen-activated protein kinase kinase 2 OS=Mus musculus OX=10090 GN=Map2k2 PE=1 SV=2	Map2k2	0.59	0.00967888	Q2	44.402	39.2	10	5	5	3	2	5	5	5	4	1.27242	1.43764	1.06424	0.798908	0.639499	0.787294
mmu04371 Apelin signaling pathway	0.339408	1.49	P10923	Osteopontin OS=Mus musculus OX=10090 GN=Spp1 PE=1 SV=1	Spp1	0.352	0.000643764	Q1	32.459	34	6	6	6	6	6	6	5	6	5	1.27593	1.39169	1.77006	0.485893	0.564506	0.511923
mmu04371 Apelin signaling pathway	0.339408	1.49	Q9DCD6	Gamma-aminobutyric acid receptor-associated protein OS=Mus musculus OX=10090 GN=Gabarap PE=1 SV=2	Gabarap	0.64	0.00231909	Q2	13.918	9.4	1	1	1	1	1	1	1	1	1	1.19589	1.19149	1.27184	0.817377	0.835883	0.687523
mmu04371 Apelin signaling pathway	0.339408	1.49	Q63932	Dual specificity mitogen-activated protein kinase kinase 2 OS=Mus musculus OX=10090 GN=Map2k2 PE=1 SV=2	Map2k2	0.59	0.00967888	Q2	44.402	39.2	10	5	5	3	2	5	5	5	4	1.27242	1.43764	1.06424	0.798908	0.639499	0.787294
mmu04371 Apelin signaling pathway	0.339408	1.49	Q62432	Mothers against decapentaplegic homolog 2 OS=Mus musculus OX=10090 GN=Smad2 PE=1 SV=2	Smad2	0.596	0.00488404	Q2	52.265	13.1	4	4	4	4	4	4	4	4	3	1.32027	1.07417	1.36532	0.801937	0.765086	0.673216
mmu05012 Parkinson disease	0.365225	1.27	O88685	26S proteasome regulatory subunit 6A OS=Mus musculus OX=10090 GN=Psmc3 PE=1 SV=2	Psmc3	1.505	0.00135694	Q3	49.548	60.2	21	21	21	18	17	18	20	20	21	0.761787	0.837566	0.795736	1.22186	1.10425	1.2788
mmu05012 Parkinson disease	0.365225	1.27	Q9CR21	Acyl carrier protein, mitochondrial OS=Mus musculus OX=10090 GN=Ndufab1 PE=1 SV=1	Ndufab1	1.53	0.0354858	Q3	17.37	21.2	4	4	4	4	4	4	4	4	4	0.813773	0.788002	0.769839	1.23709	1.45756	0.933735
mmu05012 Parkinson disease	0.365225	1.27	Q9CQA3	Succinate dehydrogenase [ubiquinone] iron-sulfur subunit, mitochondrial OS=Mus musculus OX=10090 GN=Sdhb PE=1 SV=1	Sdhb	0.615	0.024656	Q2	31.814	41.8	13	13	13	13	13	13	13	12	12	1.16817	1.2389	1.30715	0.837256	0.881797	0.566715
mmu05012 Parkinson disease	0.365225	1.27	Q91VD9	NADH-ubiquinone oxidoreductase 75 kDa subunit, mitochondrial OS=Mus musculus OX=10090 GN=Ndufs1 PE=1 SV=2	Ndufs1	0.653	0.0276969	Q2	79.776	57.9	31	31	31	26	28	29	30	30	26	1.15354	1.19064	1.28485	0.889526	0.876302	0.605149
mmu05012 Parkinson disease	0.365225	1.27	Q8BK30	NADH dehydrogenase [ubiquinone] flavoprotein 3, mitochondrial OS=Mus musculus OX=10090 GN=Ndufv3 PE=1 SV=1	Ndufv3	0.643	0.0408565	Q2	11.813	24	2	2	2	2	2	2	2	1	2	1.08992	1.01435	1.39494	0.761235		0.739558
mmu05012 Parkinson disease	0.365225	1.27	P99028	Cytochrome b-c1 complex subunit 6, mitochondrial OS=Mus musculus OX=10090 GN=Uqcrh PE=1 SV=2	Uqcrh	0.654	0.0035412	Q2	10.435	43.8	5	5	5	4	3	4	4	4	4	1.11776	1.14604	1.36408	0.82323	0.7493	0.799592
mmu05012 Parkinson disease	0.365225	1.27	Q9Z2U1	Proteasome subunit alpha type-5 OS=Mus musculus OX=10090 GN=Psma5 PE=1 SV=1	Psma5	1.541	0.00498351	Q3	26.411	58.1	12	12	12	11	10	9	12	12	12	0.76224	0.860889	0.737876	1.1887	1.0974	1.35289
mmu05012 Parkinson disease	0.365225	1.27	P99026	Proteasome subunit beta type-4 OS=Mus musculus OX=10090 GN=Psmb4 PE=1 SV=1	Psmb4	2.073	0.000947266	Q4	29.116	40.2	7	7	7	7	7	6	7	6	7	0.601326	0.744472	0.60658	1.23063	1.37992	1.43707
mmu05012 Parkinson disease	0.365225	1.27	P70195	Proteasome subunit beta type-7 OS=Mus musculus OX=10090 GN=Psmb7 PE=1 SV=1	Psmb7	1.804	0.00218171	Q3	29.891	71.1	14	14	14	10	14	11	13	13	14	0.710456	0.807155	0.622508	1.24638	1.22443	1.38907
mmu05012 Parkinson disease	0.365225	1.27	P10639	Thioredoxin OS=Mus musculus OX=10090 GN=Txn PE=1 SV=3	Txn	1.518	0.0129271	Q3	11.675	65.7	10	10	10	10	9	8	10	9	9	0.776909	0.927769	0.678367	1.2123	1.11879	1.28586
mmu05012 Parkinson disease	0.365225	1.27	O35593	26S proteasome non-ATPase regulatory subunit 14 OS=Mus musculus OX=10090 GN=Psmd14 PE=1 SV=2	Psmd14	1.516	0.00723236	Q3	34.577	75.5	13	13	13	12	12	12	13	12	13	0.756759	0.847354	0.780541	1.0607	1.18409	1.37056
mmu00190 Oxidative phosphorylation	0.367102	1.32	Q9CQA3	Succinate dehydrogenase [ubiquinone] iron-sulfur subunit, mitochondrial OS=Mus musculus OX=10090 GN=Sdhb PE=1 SV=1	Sdhb	0.615	0.024656	Q2	31.814	41.8	13	13	13	13	13	13	13	12	12	1.16817	1.2389	1.30715	0.837256	0.881797	0.566715
mmu00190 Oxidative phosphorylation	0.367102	1.32	Q91VD9	NADH-ubiquinone oxidoreductase 75 kDa subunit, mitochondrial OS=Mus musculus OX=10090 GN=Ndufs1 PE=1 SV=2	Ndufs1	0.653	0.0276969	Q2	79.776	57.9	31	31	31	26	28	29	30	30	26	1.15354	1.19064	1.28485	0.889526	0.876302	0.605149
mmu00190 Oxidative phosphorylation	0.367102	1.32	Q9R1Q9	V-type proton ATPase subunit S1 OS=Mus musculus OX=10090 GN=Atp6ap1 PE=1 SV=1	Atp6ap1	0.533	0.0438572	Q2	51.007	19.9	7	7	7	6	6	6	7	7	3	1.26711	1.22279	1.42487	0.932228	0.723793	0.429206
mmu00190 Oxidative phosphorylation	0.367102	1.32	P99028	Cytochrome b-c1 complex subunit 6, mitochondrial OS=Mus musculus OX=10090 GN=Uqcrh PE=1 SV=2	Uqcrh	0.654	0.0035412	Q2	10.435	43.8	5	5	5	4	3	4	4	4	4	1.11776	1.14604	1.36408	0.82323	0.7493	0.799592
mmu00190 Oxidative phosphorylation	0.367102	1.32	Q8BK30	NADH dehydrogenase [ubiquinone] flavoprotein 3, mitochondrial OS=Mus musculus OX=10090 GN=Ndufv3 PE=1 SV=1	Ndufv3	0.643	0.0408565	Q2	11.813	24	2	2	2	2	2	2	2	1	2	1.08992	1.01435	1.39494	0.761235		0.739558
mmu00190 Oxidative phosphorylation	0.367102	1.32	Q9CR21	Acyl carrier protein, mitochondrial OS=Mus musculus OX=10090 GN=Ndufab1 PE=1 SV=1	Ndufab1	1.53	0.0354858	Q3	17.37	21.2	4	4	4	4	4	4	4	4	4	0.813773	0.788002	0.769839	1.23709	1.45756	0.933735
mmu00190 Oxidative phosphorylation	0.367102	1.32	Q9Z1G4	V-type proton ATPase 116 kDa subunit a1 OS=Mus musculus OX=10090 GN=Atp6v0a1 PE=1 SV=3	Atp6v0a1	0.654	0.0361117	Q2	96.466	7.2	5	5	5	4	5	4	5	4	2	1.18473	1.2064	1.23701	0.933005	0.853134	0.585712
mmu00983 Drug metabolism - other enzymes	0.370142	1.56	P00493	Hypoxanthine-guanine phosphoribosyltransferase OS=Mus musculus OX=10090 GN=Hprt1 PE=1 SV=3	Hprt1	1.505	0.0045258	Q3	24.57	79.4	13	13	13	13	13	13	13	13	13	0.839849	0.825571	0.7298	1.13157	1.13519	1.33802
mmu00983 Drug metabolism - other enzymes	0.370142	1.56	Q9CPU4	Microsomal glutathione S-transferase 3 OS=Mus musculus OX=10090 GN=Mgst3 PE=1 SV=1	Mgst3	0.65	0.00866193	Q2	16.958	50.3	5	5	5	2	5	3	4	5	1	1.14121	1.25151	1.09556	0.706876	0.804838
mmu00240 Pyrimidine metabolism	0.390499	1.49	Q3V1L4	Cytosolic purine 5'-nucleotidase OS=Mus musculus OX=10090 GN=Nt5c2 PE=1 SV=2	Nt5c2	1.646	0.00281663	Q3	64.808	43.8	17	17	17	10	9	9	13	14	14	0.762777	0.828303	0.67641	1.14282	1.23734	1.35235
mmu00240 Pyrimidine metabolism	0.390499	1.49	P23492	Purine nucleoside phosphorylase OS=Mus musculus OX=10090 GN=Pnp PE=1 SV=2	Pnp	1.603	0.00325616	Q3	32.277	73.4	15	15	15	14	15	15	15	15	15	0.760428	0.844818	0.699692	1.16438	1.16899	1.36169
mmu04213 Longevity regulating pathway - multiple species	0.390499	1.49	P17879	Heat shock 70 kDa protein 1B OS=Mus musculus OX=10090 GN=Hspa1b PE=1 SV=3	Hspa1b	2.152	0.00112054	Q4	70.175	52.5	25	12	20	14	14	14	18	18	20	0.555478	0.656725	0.69146	1.20624	1.39225	1.49785
mmu04213 Longevity regulating pathway - multiple species	0.390499	1.49	O09106	Histone deacetylase 1 OS=Mus musculus OX=10090 GN=Hdac1 PE=1 SV=1	Hdac1	1.558	0.00224566	Q3	55.074	54.4	16	12	16	12	14	13	15	16	14	0.78147	0.796705	0.766977	1.16445	1.11888	1.37152
mmu05135 Yersinia infection	0.401653	1.4	P09055	Integrin beta-1 OS=Mus musculus OX=10090 GN=Itgb1 PE=1 SV=1	Itgb1	0.583	0.0240209	Q2	88.231	25.9	16	16	16	13	14	13	16	15	12	1.15684	1.29212	1.34077	0.872228	0.803761	0.534288
mmu05135 Yersinia infection	0.401653	1.4	P70336	Rho-associated protein kinase 2 OS=Mus musculus OX=10090 GN=Rock2 PE=1 SV=1	Rock2	0.665	0.00360447	Q2	160.58	8.6	8	8	8	4	6	4	7	8	7	1.27269	1.2761	1.05425	0.770788	0.804036	0.822136
mmu05135 Yersinia infection	0.401653	1.4	Q60787	Lymphocyte cytosolic protein 2 OS=Mus musculus OX=10090 GN=Lcp2 PE=1 SV=2	Lcp2	1.553	0.00381436	Q3	60.238	47.1	17	17	17	14	14	12	16	16	16	0.794861	0.843469	0.711667	1.13853	1.16269	1.34878
mmu05135 Yersinia infection	0.401653	1.4	Q63932	Dual specificity mitogen-activated protein kinase kinase 2 OS=Mus musculus OX=10090 GN=Map2k2 PE=1 SV=2	Map2k2	0.59	0.00967888	Q2	44.402	39.2	10	5	5	3	2	5	5	5	4	1.27242	1.43764	1.06424	0.798908	0.639499	0.787294
mmu05135 Yersinia infection	0.401653	1.4	Q9R0C8	Guanine nucleotide exchange factor VAV3 OS=Mus musculus OX=10090 GN=Vav3 PE=1 SV=2	Vav3	0.652	0.0096387	Q2	97.967	6.7	5	4	4	3	2	3	4	3	4	1.25647	1.3111	1.06485	0.851712	0.68832	0.82755
mmu05200 Pathways in cancer	0.412934	1.32	Q9CPU4	Microsomal glutathione S-transferase 3 OS=Mus musculus OX=10090 GN=Mgst3 PE=1 SV=1	Mgst3	0.65	0.00866193	Q2	16.958	50.3	5	5	5	2	5	3	4	5	1	1.14121	1.25151	1.09556	0.706876	0.804838
mmu05200 Pathways in cancer	0.412934	1.32	P09055	Integrin beta-1 OS=Mus musculus OX=10090 GN=Itgb1 PE=1 SV=1	Itgb1	0.583	0.0240209	Q2	88.231	25.9	16	16	16	13	14	13	16	15	12	1.15684	1.29212	1.34077	0.872228	0.803761	0.534288
mmu05200 Pathways in cancer	0.412934	1.32	P14901	Heme oxygenase 1 OS=Mus musculus OX=10090 GN=Hmox1 PE=1 SV=1	Hmox1	0.547	0.0480302	Q2	32.928	41.5	7	7	7	5	3	5	7	7	6	1.20341	1.0661	1.60779	0.842305	0.803997	0.476397
mmu05200 Pathways in cancer	0.412934	1.32	P70336	Rho-associated protein kinase 2 OS=Mus musculus OX=10090 GN=Rock2 PE=1 SV=1	Rock2	0.665	0.00360447	Q2	160.58	8.6	8	8	8	4	6	4	7	8	7	1.27269	1.2761	1.05425	0.770788	0.804036	0.822136
mmu05200 Pathways in cancer	0.412934	1.32	P83940	Elongin-C OS=Mus musculus OX=10090 GN=Eloc PE=1 SV=1	Eloc	1.65	0.00315189	Q3	12.473	65.2	6	6	6	5	5	5	6	6	6	0.718923	0.830016	0.715123	1.24081	1.11477	1.38036
mmu05200 Pathways in cancer	0.412934	1.32	Q62432	Mothers against decapentaplegic homolog 2 OS=Mus musculus OX=10090 GN=Smad2 PE=1 SV=2	Smad2	0.596	0.00488404	Q2	52.265	13.1	4	4	4	4	4	4	4	4	3	1.32027	1.07417	1.36532	0.801937	0.765086	0.673216
mmu05200 Pathways in cancer	0.412934	1.32	Q63932	Dual specificity mitogen-activated protein kinase kinase 2 OS=Mus musculus OX=10090 GN=Map2k2 PE=1 SV=2	Map2k2	0.59	0.00967888	Q2	44.402	39.2	10	5	5	3	2	5	5	5	4	1.27242	1.43764	1.06424	0.798908	0.639499	0.787294
mmu05200 Pathways in cancer	0.412934	1.32	O09106	Histone deacetylase 1 OS=Mus musculus OX=10090 GN=Hdac1 PE=1 SV=1	Hdac1	1.558	0.00224566	Q3	55.074	54.4	16	12	16	12	14	13	15	16	14	0.78147	0.796705	0.766977	1.16445	1.11888	1.37152
mmu05200 Pathways in cancer	0.412934	1.32	P17809	Solute carrier family 2, facilitated glucose transporter member 1 OS=Mus musculus OX=10090 GN=Slc2a1 PE=1 SV=4	Slc2a1	0.363	0.0108684	Q1	53.984	10.8	5	5	5	5	5	5	5	5	5	1.571	1.29534	1.53586	0.701189	0.569411	0.3272
mmu05017 Spinocerebellar ataxia	0.426311	1.32	P70195	Proteasome subunit beta type-7 OS=Mus musculus OX=10090 GN=Psmb7 PE=1 SV=1	Psmb7	1.804	0.00218171	Q3	29.891	71.1	14	14	14	10	14	11	13	13	14	0.710456	0.807155	0.622508	1.24638	1.22443	1.38907
mmu05017 Spinocerebellar ataxia	0.426311	1.32	O35593	26S proteasome non-ATPase regulatory subunit 14 OS=Mus musculus OX=10090 GN=Psmd14 PE=1 SV=2	Psmd14	1.516	0.00723236	Q3	34.577	75.5	13	13	13	12	12	12	13	12	13	0.756759	0.847354	0.780541	1.0607	1.18409	1.37056
mmu05017 Spinocerebellar ataxia	0.426311	1.32	O88685	26S proteasome regulatory subunit 6A OS=Mus musculus OX=10090 GN=Psmc3 PE=1 SV=2	Psmc3	1.505	0.00135694	Q3	49.548	60.2	21	21	21	18	17	18	20	20	21	0.761787	0.837566	0.795736	1.22186	1.10425	1.2788
mmu05017 Spinocerebellar ataxia	0.426311	1.32	P99026	Proteasome subunit beta type-4 OS=Mus musculus OX=10090 GN=Psmb4 PE=1 SV=1	Psmb4	2.073	0.000947266	Q4	29.116	40.2	7	7	7	7	7	6	7	6	7	0.601326	0.744472	0.60658	1.23063	1.37992	1.43707
mmu05017 Spinocerebellar ataxia	0.426311	1.32	Q9Z2U1	Proteasome subunit alpha type-5 OS=Mus musculus OX=10090 GN=Psma5 PE=1 SV=1	Psma5	1.541	0.00498351	Q3	26.411	58.1	12	12	12	11	10	9	12	12	12	0.76224	0.860889	0.737876	1.1887	1.0974	1.35289
mmu05220 Chronic myeloid leukemia	0.426821	1.63	Q63932	Dual specificity mitogen-activated protein kinase kinase 2 OS=Mus musculus OX=10090 GN=Map2k2 PE=1 SV=2	Map2k2	0.59	0.00967888	Q2	44.402	39.2	10	5	5	3	2	5	5	5	4	1.27242	1.43764	1.06424	0.798908	0.639499	0.787294
mmu05220 Chronic myeloid leukemia	0.426821	1.63	P35235	Tyrosine-protein phosphatase non-receptor type 11 OS=Mus musculus OX=10090 GN=Ptpn11 PE=1 SV=3	Ptpn11	1.862	0.000424798	Q3	68.034	28.3	11	11	11	6	5	4	9	10	11	0.780715	0.666822	0.648997	1.29771	1.32029	1.28547
mmu05220 Chronic myeloid leukemia	0.426821	1.63	O09106	Histone deacetylase 1 OS=Mus musculus OX=10090 GN=Hdac1 PE=1 SV=1	Hdac1	1.558	0.00224566	Q3	55.074	54.4	16	12	16	12	14	13	15	16	14	0.78147	0.796705	0.766977	1.16445	1.11888	1.37152
mmu04662 B cell receptor signaling pathway	0.433974	1.58	Q63932	Dual specificity mitogen-activated protein kinase kinase 2 OS=Mus musculus OX=10090 GN=Map2k2 PE=1 SV=2	Map2k2	0.59	0.00967888	Q2	44.402	39.2	10	5	5	3	2	5	5	5	4	1.27242	1.43764	1.06424	0.798908	0.639499	0.787294
mmu04662 B cell receptor signaling pathway	0.433974	1.58	Q9R0C8	Guanine nucleotide exchange factor VAV3 OS=Mus musculus OX=10090 GN=Vav3 PE=1 SV=2	Vav3	0.652	0.0096387	Q2	97.967	6.7	5	4	4	3	2	3	4	3	4	1.25647	1.3111	1.06485	0.851712	0.68832	0.82755
mmu04662 B cell receptor signaling pathway	0.433974	1.58	Q64281	Leukocyte immunoglobulin-like receptor subfamily B member 4 OS=Mus musculus OX=10090 GN=Lilrb4 PE=1 SV=1	Lilrb4	0.568	0.021552	Q2	37.544	20	4	4	4	3	4	3	4	2	3	1.28659	1.13633	1.20367	0.798407		0.575003
mmu04660 T cell receptor signaling pathway	0.433974	1.58	Q9R0C8	Guanine nucleotide exchange factor VAV3 OS=Mus musculus OX=10090 GN=Vav3 PE=1 SV=2	Vav3	0.652	0.0096387	Q2	97.967	6.7	5	4	4	3	2	3	4	3	4	1.25647	1.3111	1.06485	0.851712	0.68832	0.82755
mmu04660 T cell receptor signaling pathway	0.433974	1.58	Q60787	Lymphocyte cytosolic protein 2 OS=Mus musculus OX=10090 GN=Lcp2 PE=1 SV=2	Lcp2	1.553	0.00381436	Q3	60.238	47.1	17	17	17	14	14	12	16	16	16	0.794861	0.843469	0.711667	1.13853	1.16269	1.34878
mmu04660 T cell receptor signaling pathway	0.433974	1.58	Q63932	Dual specificity mitogen-activated protein kinase kinase 2 OS=Mus musculus OX=10090 GN=Map2k2 PE=1 SV=2	Map2k2	0.59	0.00967888	Q2	44.402	39.2	10	5	5	3	2	5	5	5	4	1.27242	1.43764	1.06424	0.798908	0.639499	0.787294
mmu05022 Pathways of neurodegeneration - multiple diseases	0.439722	1.21	P70195	Proteasome subunit beta type-7 OS=Mus musculus OX=10090 GN=Psmb7 PE=1 SV=1	Psmb7	1.804	0.00218171	Q3	29.891	71.1	14	14	14	10	14	11	13	13	14	0.710456	0.807155	0.622508	1.24638	1.22443	1.38907
mmu05022 Pathways of neurodegeneration - multiple diseases	0.439722	1.21	Q9CR21	Acyl carrier protein, mitochondrial OS=Mus musculus OX=10090 GN=Ndufab1 PE=1 SV=1	Ndufab1	1.53	0.0354858	Q3	17.37	21.2	4	4	4	4	4	4	4	4	4	0.813773	0.788002	0.769839	1.23709	1.45756	0.933735
mmu05022 Pathways of neurodegeneration - multiple diseases	0.439722	1.21	Q9CR16	Peptidyl-prolyl cis-trans isomerase D OS=Mus musculus OX=10090 GN=Ppid PE=1 SV=3	Ppid	1.544	0.000234249	Q3	40.742	76.2	25	25	25	22	21	19	25	24	25	0.76572	0.81643	0.776498	1.17164	1.18591	1.2838
mmu05022 Pathways of neurodegeneration - multiple diseases	0.439722	1.21	Q9CQA3	Succinate dehydrogenase [ubiquinone] iron-sulfur subunit, mitochondrial OS=Mus musculus OX=10090 GN=Sdhb PE=1 SV=1	Sdhb	0.615	0.024656	Q2	31.814	41.8	13	13	13	13	13	13	13	12	12	1.16817	1.2389	1.30715	0.837256	0.881797	0.566715
mmu05022 Pathways of neurodegeneration - multiple diseases	0.439722	1.21	Q91VD9	NADH-ubiquinone oxidoreductase 75 kDa subunit, mitochondrial OS=Mus musculus OX=10090 GN=Ndufs1 PE=1 SV=2	Ndufs1	0.653	0.0276969	Q2	79.776	57.9	31	31	31	26	28	29	30	30	26	1.15354	1.19064	1.28485	0.889526	0.876302	0.605149
mmu05022 Pathways of neurodegeneration - multiple diseases	0.439722	1.21	Q8BK30	NADH dehydrogenase [ubiquinone] flavoprotein 3, mitochondrial OS=Mus musculus OX=10090 GN=Ndufv3 PE=1 SV=1	Ndufv3	0.643	0.0408565	Q2	11.813	24	2	2	2	2	2	2	2	1	2	1.08992	1.01435	1.39494	0.761235		0.739558
mmu05022 Pathways of neurodegeneration - multiple diseases	0.439722	1.21	P99026	Proteasome subunit beta type-4 OS=Mus musculus OX=10090 GN=Psmb4 PE=1 SV=1	Psmb4	2.073	0.000947266	Q4	29.116	40.2	7	7	7	7	7	6	7	6	7	0.601326	0.744472	0.60658	1.23063	1.37992	1.43707
mmu05022 Pathways of neurodegeneration - multiple diseases	0.439722	1.21	Q9DCD6	Gamma-aminobutyric acid receptor-associated protein OS=Mus musculus OX=10090 GN=Gabarap PE=1 SV=2	Gabarap	0.64	0.00231909	Q2	13.918	9.4	1	1	1	1	1	1	1	1	1	1.19589	1.19149	1.27184	0.817377	0.835883	0.687523
mmu05022 Pathways of neurodegeneration - multiple diseases	0.439722	1.21	P11352	Glutathione peroxidase 1 OS=Mus musculus OX=10090 GN=Gpx1 PE=1 SV=2	Gpx1	1.691	0.00340041	Q3	22.329	79.6	12	12	12	12	12	12	12	12	12	0.789233	0.711387	0.728637	1.11406	1.20834	1.44835
mmu05022 Pathways of neurodegeneration - multiple diseases	0.439722	1.21	O88685	26S proteasome regulatory subunit 6A OS=Mus musculus OX=10090 GN=Psmc3 PE=1 SV=2	Psmc3	1.505	0.00135694	Q3	49.548	60.2	21	21	21	18	17	18	20	20	21	0.761787	0.837566	0.795736	1.22186	1.10425	1.2788
mmu05022 Pathways of neurodegeneration - multiple diseases	0.439722	1.21	O35593	26S proteasome non-ATPase regulatory subunit 14 OS=Mus musculus OX=10090 GN=Psmd14 PE=1 SV=2	Psmd14	1.516	0.00723236	Q3	34.577	75.5	13	13	13	12	12	12	13	12	13	0.756759	0.847354	0.780541	1.0607	1.18409	1.37056
mmu05022 Pathways of neurodegeneration - multiple diseases	0.439722	1.21	Q9Z2U1	Proteasome subunit alpha type-5 OS=Mus musculus OX=10090 GN=Psma5 PE=1 SV=1	Psma5	1.541	0.00498351	Q3	26.411	58.1	12	12	12	11	10	9	12	12	12	0.76224	0.860889	0.737876	1.1887	1.0974	1.35289
mmu05022 Pathways of neurodegeneration - multiple diseases	0.439722	1.21	P99028	Cytochrome b-c1 complex subunit 6, mitochondrial OS=Mus musculus OX=10090 GN=Uqcrh PE=1 SV=2	Uqcrh	0.654	0.0035412	Q2	10.435	43.8	5	5	5	4	3	4	4	4	4	1.11776	1.14604	1.36408	0.82323	0.7493	0.799592
mmu05022 Pathways of neurodegeneration - multiple diseases	0.439722	1.21	Q63932	Dual specificity mitogen-activated protein kinase kinase 2 OS=Mus musculus OX=10090 GN=Map2k2 PE=1 SV=2	Map2k2	0.59	0.00967888	Q2	44.402	39.2	10	5	5	3	2	5	5	5	4	1.27242	1.43764	1.06424	0.798908	0.639499	0.787294
mmu05022 Pathways of neurodegeneration - multiple diseases	0.439722	1.21	Q64337	Sequestosome-1 OS=Mus musculus OX=10090 GN=Sqstm1 PE=1 SV=1	Sqstm1	0.523	0.0035247	Q2	48.162	72.6	17	17	17	14	12	10	16	16	14	1.15104	1.20673	1.58149	0.645488	0.713263	0.701988
mmu04810 Regulation of actin cytoskeleton	0.4416	1.4	P70336	Rho-associated protein kinase 2 OS=Mus musculus OX=10090 GN=Rock2 PE=1 SV=1	Rock2	0.665	0.00360447	Q2	160.58	8.6	8	8	8	4	6	4	7	8	7	1.27269	1.2761	1.05425	0.770788	0.804036	0.822136
mmu04810 Regulation of actin cytoskeleton	0.4416	1.4	P09055	Integrin beta-1 OS=Mus musculus OX=10090 GN=Itgb1 PE=1 SV=1	Itgb1	0.583	0.0240209	Q2	88.231	25.9	16	16	16	13	14	13	16	15	12	1.15684	1.29212	1.34077	0.872228	0.803761	0.534288
mmu04810 Regulation of actin cytoskeleton	0.4416	1.4	Q9R0C8	Guanine nucleotide exchange factor VAV3 OS=Mus musculus OX=10090 GN=Vav3 PE=1 SV=2	Vav3	0.652	0.0096387	Q2	97.967	6.7	5	4	4	3	2	3	4	3	4	1.25647	1.3111	1.06485	0.851712	0.68832	0.82755
mmu04810 Regulation of actin cytoskeleton	0.4416	1.4	Q63932	Dual specificity mitogen-activated protein kinase kinase 2 OS=Mus musculus OX=10090 GN=Map2k2 PE=1 SV=2	Map2k2	0.59	0.00967888	Q2	44.402	39.2	10	5	5	3	2	5	5	5	4	1.27242	1.43764	1.06424	0.798908	0.639499	0.787294
mmu04810 Regulation of actin cytoskeleton	0.4416	1.4	Q91VR8	Protein BRICK1 OS=Mus musculus OX=10090 GN=Brk1 PE=1 SV=1	Brk1	1.515	0.0422353	Q3	8.7608	54.7	4	4	4	3	4	3	4	3	3	0.795232	0.878727	0.711279	1.02183	1.07935	1.51358
mmu04810 Regulation of actin cytoskeleton	0.4416	1.4	Q3THE2	Myosin regulatory light chain 12B OS=Mus musculus OX=10090 GN=Myl12b PE=1 SV=2	Myl12b	1.741	0.000268257	Q3	19.779	62.2	9	9	9	9	8	7	9	9	9	0.748723	0.697934	0.742632	1.18086	1.27374	1.35611
mmu05145 Toxoplasmosis	0.441657	1.54	P09055	Integrin beta-1 OS=Mus musculus OX=10090 GN=Itgb1 PE=1 SV=1	Itgb1	0.583	0.0240209	Q2	88.231	25.9	16	16	16	13	14	13	16	15	12	1.15684	1.29212	1.34077	0.872228	0.803761	0.534288
mmu05145 Toxoplasmosis	0.441657	1.54	P17879	Heat shock 70 kDa protein 1B OS=Mus musculus OX=10090 GN=Hspa1b PE=1 SV=3	Hspa1b	2.152	0.00112054	Q4	70.175	52.5	25	12	20	14	14	14	18	18	20	0.555478	0.656725	0.69146	1.20624	1.39225	1.49785
mmu04068 FoxO signaling pathway	0.441657	1.54	Q63932	Dual specificity mitogen-activated protein kinase kinase 2 OS=Mus musculus OX=10090 GN=Map2k2 PE=1 SV=2	Map2k2	0.59	0.00967888	Q2	44.402	39.2	10	5	5	3	2	5	5	5	4	1.27242	1.43764	1.06424	0.798908	0.639499	0.787294
mmu04068 FoxO signaling pathway	0.441657	1.54	Q9DCD6	Gamma-aminobutyric acid receptor-associated protein OS=Mus musculus OX=10090 GN=Gabarap PE=1 SV=2	Gabarap	0.64	0.00231909	Q2	13.918	9.4	1	1	1	1	1	1	1	1	1	1.19589	1.19149	1.27184	0.817377	0.835883	0.687523
mmu04068 FoxO signaling pathway	0.441657	1.54	Q8BH04	Phosphoenolpyruvate carboxykinase [GTP], mitochondrial OS=Mus musculus OX=10090 GN=Pck2 PE=1 SV=1	Pck2	0.407	0.00135432	Q1	70.527	40.5	18	18	18	16	16	15	15	14	11	1.45628	1.36862	1.44014	0.642333	0.636884	0.455745
mmu05145 Toxoplasmosis	0.441657	1.54	P48999	Polyunsaturated fatty acid 5-lipoxygenase OS=Mus musculus OX=10090 GN=Alox5 PE=1 SV=3	Alox5	2.977	0.00762971	Q4	77.966	21.1	11	11	11	5	1	2	11	10	11	0.561106		0.35372	1.40373	1.31384	1.3676
mmu05020 Prion disease	0.482312	1.2	P99028	Cytochrome b-c1 complex subunit 6, mitochondrial OS=Mus musculus OX=10090 GN=Uqcrh PE=1 SV=2	Uqcrh	0.654	0.0035412	Q2	10.435	43.8	5	5	5	4	3	4	4	4	4	1.11776	1.14604	1.36408	0.82323	0.7493	0.799592
mmu05020 Prion disease	0.482312	1.2	Q9Z2U1	Proteasome subunit alpha type-5 OS=Mus musculus OX=10090 GN=Psma5 PE=1 SV=1	Psma5	1.541	0.00498351	Q3	26.411	58.1	12	12	12	11	10	9	12	12	12	0.76224	0.860889	0.737876	1.1887	1.0974	1.35289
mmu05020 Prion disease	0.482312	1.2	Q9CR21	Acyl carrier protein, mitochondrial OS=Mus musculus OX=10090 GN=Ndufab1 PE=1 SV=1	Ndufab1	1.53	0.0354858	Q3	17.37	21.2	4	4	4	4	4	4	4	4	4	0.813773	0.788002	0.769839	1.23709	1.45756	0.933735
mmu05020 Prion disease	0.482312	1.2	Q9CQA3	Succinate dehydrogenase [ubiquinone] iron-sulfur subunit, mitochondrial OS=Mus musculus OX=10090 GN=Sdhb PE=1 SV=1	Sdhb	0.615	0.024656	Q2	31.814	41.8	13	13	13	13	13	13	13	12	12	1.16817	1.2389	1.30715	0.837256	0.881797	0.566715
mmu05020 Prion disease	0.482312	1.2	Q91VD9	NADH-ubiquinone oxidoreductase 75 kDa subunit, mitochondrial OS=Mus musculus OX=10090 GN=Ndufs1 PE=1 SV=2	Ndufs1	0.653	0.0276969	Q2	79.776	57.9	31	31	31	26	28	29	30	30	26	1.15354	1.19064	1.28485	0.889526	0.876302	0.605149
mmu05020 Prion disease	0.482312	1.2	Q8BK30	NADH dehydrogenase [ubiquinone] flavoprotein 3, mitochondrial OS=Mus musculus OX=10090 GN=Ndufv3 PE=1 SV=1	Ndufv3	0.643	0.0408565	Q2	11.813	24	2	2	2	2	2	2	2	1	2	1.08992	1.01435	1.39494	0.761235		0.739558
mmu05020 Prion disease	0.482312	1.2	P99026	Proteasome subunit beta type-4 OS=Mus musculus OX=10090 GN=Psmb4 PE=1 SV=1	Psmb4	2.073	0.000947266	Q4	29.116	40.2	7	7	7	7	7	6	7	6	7	0.601326	0.744472	0.60658	1.23063	1.37992	1.43707
mmu05020 Prion disease	0.482312	1.2	P70195	Proteasome subunit beta type-7 OS=Mus musculus OX=10090 GN=Psmb7 PE=1 SV=1	Psmb7	1.804	0.00218171	Q3	29.891	71.1	14	14	14	10	14	11	13	13	14	0.710456	0.807155	0.622508	1.24638	1.22443	1.38907
mmu05020 Prion disease	0.482312	1.2	P17879	Heat shock 70 kDa protein 1B OS=Mus musculus OX=10090 GN=Hspa1b PE=1 SV=3	Hspa1b	2.152	0.00112054	Q4	70.175	52.5	25	12	20	14	14	14	18	18	20	0.555478	0.656725	0.69146	1.20624	1.39225	1.49785
mmu05020 Prion disease	0.482312	1.2	O88685	26S proteasome regulatory subunit 6A OS=Mus musculus OX=10090 GN=Psmc3 PE=1 SV=2	Psmc3	1.505	0.00135694	Q3	49.548	60.2	21	21	21	18	17	18	20	20	21	0.761787	0.837566	0.795736	1.22186	1.10425	1.2788
mmu05020 Prion disease	0.482312	1.2	O35593	26S proteasome non-ATPase regulatory subunit 14 OS=Mus musculus OX=10090 GN=Psmd14 PE=1 SV=2	Psmd14	1.516	0.00723236	Q3	34.577	75.5	13	13	13	12	12	12	13	12	13	0.756759	0.847354	0.780541	1.0607	1.18409	1.37056
mmu03018 RNA degradation	0.48623	1.35	Q8VBV3	Exosome complex component RRP4 OS=Mus musculus OX=10090 GN=Exosc2 PE=1 SV=1	Exosc2	1.868	0.00653774	Q3	32.631	52.6	10	10	10	4	3	5	9	9	10	0.699453	0.620942	0.771781	1.35828	1.06092	1.48862
mmu03018 RNA degradation	0.48623	1.35	Q9QXA5	U6 snRNA-associated Sm-like protein LSm4 OS=Mus musculus OX=10090 GN=Lsm4 PE=1 SV=1	Lsm4	2.073	0.00146003	Q4	15.076	13.1	2	2	2	2	2	2	2	2	2	0.632225	0.591901	0.728469	1.47051	1.40814	1.16875
mmu03018 RNA degradation	0.48623	1.35	Q9CQQ8	U6 snRNA-associated Sm-like protein LSm7 OS=Mus musculus OX=10090 GN=Lsm7 PE=1 SV=1	Lsm7	1.881	0.000631062	Q3	11.636	57.3	3	3	3	2	2	2	3	3	3	0.643638	0.668174	0.771124	1.21723	1.33531	1.36453
mmu05034 Alcoholism	0.496054	1.31	O09106	Histone deacetylase 1 OS=Mus musculus OX=10090 GN=Hdac1 PE=1 SV=1	Hdac1	1.558	0.00224566	Q3	55.074	54.4	16	12	16	12	14	13	15	16	14	0.78147	0.796705	0.766977	1.16445	1.11888	1.37152
mmu05034 Alcoholism	0.496054	1.31	C0HKE9	Histone H2A type 1-P OS=Mus musculus OX=10090 GN=Hist1h2ap PE=1 SV=1	Hist1h2ap	0.586	0.00820482	Q2	14.135	40.8	7	1	7	6	6	6	7	6	7	1.25803	1.05298	1.473	0.704113	0.700053	0.811822
mmu05034 Alcoholism	0.496054	1.31	Q64523	Histone H2A type 2-C OS=Mus musculus OX=10090 GN=H2ac20 PE=1 SV=3	H2ac20	0.412	0.0278218	Q1	13.988	41.1	7	1	2	2	2	1	2	2	2	1.43006	0.93161	1.56037		0.491813	0.58615
