# Supplementary material for: Methionine enkephalin (MENK) protected macrophages from ferroptosis by downregulating HMOX1 and ferritin
Source: Proteome Sci. 2024 Jan 20;22:2. doi: 10.1186/s12953-024-00228-x (PMC10799539; doi:10.1186/s12953-024-00228-x)
Supplement: Supplementary file 3 — Additional file 3: Supplementary Table 3. Protein domain enrichment. [file 12953_2024_228_MOESM3_ESM.xlsx]

## Sheet: Q1
GO Terms Level 1	GO Terms Description	GO Terms Level	GO Terms ID	Mapping	Background	All Mapping	All Background	Fold Enrichment	Fisher's exact test p value	-log10(p value)	Related proteins
Cellular Component	external side of plasma membrane	5	GO:0009897	4	47	16	3957	21.05	2.866e-05	4.54	P01900 P97449 Q08857 Q61490
	endocytic vesicle lumen	9	GO:0071682	2	6	16	3957	82.44	0.000227812	3.64	P09528 P29391
	autolysosome	10	GO:0044754	2	8	16	3957	61.83	0.000423245	3.37	P09528 P29391
	secondary lysosome	9	GO:0005767	2	11	16	3957	44.97	0.000825507	3.08	P09528 P29391
	endocytic vesicle	8	GO:0030139	4	116	16	3957	8.53	0.000971483	3.01	P01900 P09528 P29391 Q08857
	side of membrane	4	GO:0098552	4	124	16	3957	7.98	0.00124801	2.9	P01900 P97449 Q08857 Q61490
	cell surface	3	GO:0009986	4	130	16	3957	7.61	0.00148893	2.83	P01900 P97449 Q08857 Q61490
	integral component of plasma membrane	6	GO:0005887	4	157	16	3957	6.3	0.00298732	2.52	P17809 P57787 Q08857 Q61490
Molecular Function	iron ion binding	7	GO:0005506	2	21	16	3380	20.12	0.00418718	2.38	P09528 P29391
	peptide binding	4	GO:0042277	3	100	16	3380	6.34	0.0106334	1.97	P01900 P97449 Q08857
	organic anion transmembrane transporter activity	6	GO:0008514	2	39	16	3380	10.83	0.0140595	1.85	P17809 P57787
	amide binding	3	GO:0033218	3	125	16	3380	5.07	0.0194335	1.71	P01900 P97449 Q08857
	transition metal ion binding	6	GO:0046914	3	144	16	3380	4.4	0.0282071	1.55	P09528 P29391 P97449
	anion transmembrane transporter activity	5	GO:0008509	2	57	16	3380	7.41	0.0288196	1.54	P17809 P57787
	metal ion binding	5	GO:0046872	4	267	16	3380	3.16	0.0324446	1.49	P09528 P29391 P43274 P97449
	cation binding	4	GO:0043169	4	285	16	3380	2.96	0.0400099	1.4	P09528 P29391 P43274 P97449
Biological Process	regulation of secretion	6	GO:0051046	5	183	16	3872	6.61	0.000636949	3.2	P10923 P17809 P97449 Q08857 Q8BH04
	embryo implantation	6	GO:0007566	2	17	16	3872	28.47	0.00210026	2.68	P01900 P10923
	maternal process involved in female pregnancy	6	GO:0060135	2	21	16	3872	23.05	0.00321194	2.49	P10923 Q08857
	positive regulation of lipid localization	6	GO:1905954	2	23	16	3872	21.04	0.00385102	2.41	P10923 Q08857
	regulation of secretion by cell	7	GO:1903530	4	168	16	3872	5.76	0.00413124	2.38	P10923 P17809 Q08857 Q8BH04
	organic anion transport	7	GO:0015711	3	84	16	3872	8.64	0.0044979	2.35	P17809 P57787 Q08857
	organic hydroxy compound transport	6	GO:0015850	2	26	16	3872	18.62	0.00491135	2.31	P57787 Q08857
	positive regulation of cell-substrate adhesion	7	GO:0010811	2	33	16	3872	14.67	0.00784572	2.11	P10923 Q08857
	anion transport	6	GO:0006820	3	103	16	3872	7.05	0.00795648	2.1	P17809 P57787 Q08857
	regulation of blood pressure	6	GO:0008217	2	34	16	3872	14.24	0.00831605	2.08	P97449 Q08857
	regulation of response to wounding	6	GO:1903034	2	35	16	3872	13.83	0.00879885	2.06	P10923 Q08857
	regulation of peptide secretion	7	GO:0002791	3	111	16	3872	6.54	0.0097794	2.01	P17809 Q08857 Q8BH04
	carboxylic acid metabolic process	6	GO:0019752	5	340	16	3872	3.56	0.00982344	2.01	P17809 P57787 Q08857 Q8BH04 Q8JZV7
	positive regulation of secretion	7	GO:0051047	3	118	16	3872	6.15	0.0115612	1.94	P10923 Q08857 Q8BH04

## Sheet: Q1 GO2Protein
GO Terms Level 1	GO Terms ID	GO Terms Level	GO Terms Description	Fold Enrichment	Fisher's exact test p value	Protein accession	Protein description	Gene name	B/A Ratio	B/A P value	Category	MW [kDa]	Coverage [%]	Peptides	Unique peptides	Razor + unique peptides	Razor + unique peptides A1	Razor + unique peptides A2	Razor + unique peptides A3	Razor + unique peptides B1	Razor + unique peptides B2	Razor + unique peptides B3	A1	A2	A3	B1	B2	B3
Biological Process	GO:0022008	7	neurogenesis	2.57	0.0627173	P01900	H-2 class I histocompatibility antigen, D-D alpha chain OS=Mus musculus OX=10090 GN=H2-D1 PE=1 SV=1	H2-D1	0.426	0.000338646	Q1	41.11	35.9	11	4	6	5	6	6	6	6	6	1.43444	1.37307	1.39947	0.683238	0.579546	0.530229
Biological Process	GO:0022603	5	regulation of anatomical structure morphogenesis	2.23	0.224965	Q08857	Platelet glycoprotein 4 OS=Mus musculus OX=10090 GN=Cd36 PE=1 SV=2	Cd36	0.461	0.0225943	Q1	52.697	4.2	2	2	2	2	2	2	2	2	2	0.907299	1.59103	1.60902	0.710199	0.650275	0.532183
Biological Process	GO:0022603	5	regulation of anatomical structure morphogenesis	2.23	0.224965	P10923	Osteopontin OS=Mus musculus OX=10090 GN=Spp1 PE=1 SV=1	Spp1	0.352	0.000643764	Q1	32.459	34	6	6	6	6	6	6	5	6	5	1.27593	1.39169	1.77006	0.485893	0.564506	0.511923
Biological Process	GO:0050896	2	response to stimulus	1.34	0.219451	Q9WUR9	Adenylate kinase 4, mitochondrial OS=Mus musculus OX=10090 GN=Ak4 PE=1 SV=1	Ak4	0.455	0.000509725	Q1	25.061	52.5	8	8	8	8	8	8	8	7	5	1.44605	1.48335	1.19446	0.664776	0.620714	0.590654
Biological Process	GO:0050896	2	response to stimulus	1.34	0.219451	Q62433	Protein NDRG1 OS=Mus musculus OX=10090 GN=Ndrg1 PE=1 SV=1	Ndrg1	0.294	0.000239947	Q1	43.008	46.7	10	10	10	8	9	9	8	9	9	1.5014	1.58356	1.55263	0.407729	0.407651	0.547034
Biological Process	GO:0050896	2	response to stimulus	1.34	0.219451	Q61490	CD166 antigen OS=Mus musculus OX=10090 GN=Alcam PE=1 SV=3	Alcam	0.499	0.0204121	Q1	65.091	48.2	23	23	23	21	19	19	18	18	15	1.22939	1.31319	1.46034	0.840033	0.70997	0.44708
Biological Process	GO:0050896	2	response to stimulus	1.34	0.219451	Q08857	Platelet glycoprotein 4 OS=Mus musculus OX=10090 GN=Cd36 PE=1 SV=2	Cd36	0.461	0.0225943	Q1	52.697	4.2	2	2	2	2	2	2	2	2	2	0.907299	1.59103	1.60902	0.710199	0.650275	0.532183
Biological Process	GO:0050896	2	response to stimulus	1.34	0.219451	P97449	Aminopeptidase N OS=Mus musculus OX=10090 GN=Anpep PE=1 SV=4	Anpep	0.316	0.000659828	Q1	109.65	48.1	36	36	36	35	35	33	32	30	28	1.46035	1.42782	1.67075	0.538198	0.522111	0.380768
Biological Process	GO:0050896	2	response to stimulus	1.34	0.219451	P29391	Ferritin light chain 1 OS=Mus musculus OX=10090 GN=Ftl1 PE=1 SV=2	Ftl1	0.267	0.00405013	Q1	20.802	62.3	12	12	12	10	12	9	8	8	8	1.5001	1.05386	2.18137	0.447545	0.435034	0.382095
Biological Process	GO:0080135	6	regulation of cellular response to stress	2.22	0.226517	P10923	Osteopontin OS=Mus musculus OX=10090 GN=Spp1 PE=1 SV=1	Spp1	0.352	0.000643764	Q1	32.459	34	6	6	6	6	6	6	5	6	5	1.27593	1.39169	1.77006	0.485893	0.564506	0.511923
Biological Process	GO:0050896	2	response to stimulus	1.34	0.219451	P17809	Solute carrier family 2, facilitated glucose transporter member 1 OS=Mus musculus OX=10090 GN=Slc2a1 PE=1 SV=4	Slc2a1	0.363	0.0108684	Q1	53.984	10.8	5	5	5	5	5	5	5	5	5	1.571	1.29534	1.53586	0.701189	0.569411	0.3272
Biological Process	GO:0050896	2	response to stimulus	1.34	0.219451	P09528	Ferritin heavy chain OS=Mus musculus OX=10090 GN=Fth1 PE=1 SV=2	Fth1	0.482	0.00148882	Q1	21.066	71.4	18	18	18	17	18	17	15	15	15	1.36757	1.17365	1.50818	0.714324	0.582328	0.653943
Biological Process	GO:0050896	2	response to stimulus	1.34	0.219451	P01900	H-2 class I histocompatibility antigen, D-D alpha chain OS=Mus musculus OX=10090 GN=H2-D1 PE=1 SV=1	H2-D1	0.426	0.000338646	Q1	41.11	35.9	11	4	6	5	6	6	6	6	6	1.43444	1.37307	1.39947	0.683238	0.579546	0.530229
Biological Process	GO:0043170	4	macromolecule metabolic process	0.64	0.21269	Q8R326	Paraspeckle component 1 OS=Mus musculus OX=10090 GN=Pspc1 PE=1 SV=1	Pspc1	0.481	0.00159628	Q1	58.758	20.5	8	8	8	6	7	7	4	5	6	1.3822	1.38291	1.28553	0.533872	0.704306	0.711173
Biological Process	GO:0043170	4	macromolecule metabolic process	0.64	0.21269	Q08857	Platelet glycoprotein 4 OS=Mus musculus OX=10090 GN=Cd36 PE=1 SV=2	Cd36	0.461	0.0225943	Q1	52.697	4.2	2	2	2	2	2	2	2	2	2	0.907299	1.59103	1.60902	0.710199	0.650275	0.532183
Biological Process	GO:0043170	4	macromolecule metabolic process	0.64	0.21269	P97449	Aminopeptidase N OS=Mus musculus OX=10090 GN=Anpep PE=1 SV=4	Anpep	0.316	0.000659828	Q1	109.65	48.1	36	36	36	35	35	33	32	30	28	1.46035	1.42782	1.67075	0.538198	0.522111	0.380768
Biological Process	GO:0043170	4	macromolecule metabolic process	0.64	0.21269	P43274	Histone H1.4 OS=Mus musculus OX=10090 GN=H1-4 PE=1 SV=2	H1-4	0.216	0.0136983	Q1	21.977	28.8	9	3	3	3	2	3	3	3	3	1.2404		2.53769	0.373134	0.379727	0.469057
Biological Process	GO:0043170	4	macromolecule metabolic process	0.64	0.21269	P10923	Osteopontin OS=Mus musculus OX=10090 GN=Spp1 PE=1 SV=1	Spp1	0.352	0.000643764	Q1	32.459	34	6	6	6	6	6	6	5	6	5	1.27593	1.39169	1.77006	0.485893	0.564506	0.511923
Biological Process	GO:0009607	3	response to biotic stimulus	2.34	0.209509	Q08857	Platelet glycoprotein 4 OS=Mus musculus OX=10090 GN=Cd36 PE=1 SV=2	Cd36	0.461	0.0225943	Q1	52.697	4.2	2	2	2	2	2	2	2	2	2	0.907299	1.59103	1.60902	0.710199	0.650275	0.532183
Biological Process	GO:0050896	2	response to stimulus	1.34	0.219451	P10923	Osteopontin OS=Mus musculus OX=10090 GN=Spp1 PE=1 SV=1	Spp1	0.352	0.000643764	Q1	32.459	34	6	6	6	6	6	6	5	6	5	1.27593	1.39169	1.77006	0.485893	0.564506	0.511923
Biological Process	GO:0080135	6	regulation of cellular response to stress	2.22	0.226517	Q08857	Platelet glycoprotein 4 OS=Mus musculus OX=10090 GN=Cd36 PE=1 SV=2	Cd36	0.461	0.0225943	Q1	52.697	4.2	2	2	2	2	2	2	2	2	2	0.907299	1.59103	1.60902	0.710199	0.650275	0.532183
Biological Process	GO:0043312	10	neutrophil degranulation	2.2	0.229626	P97449	Aminopeptidase N OS=Mus musculus OX=10090 GN=Anpep PE=1 SV=4	Anpep	0.316	0.000659828	Q1	109.65	48.1	36	36	36	35	35	33	32	30	28	1.46035	1.42782	1.67075	0.538198	0.522111	0.380768
Biological Process	GO:0043312	10	neutrophil degranulation	2.2	0.229626	Q08857	Platelet glycoprotein 4 OS=Mus musculus OX=10090 GN=Cd36 PE=1 SV=2	Cd36	0.461	0.0225943	Q1	52.697	4.2	2	2	2	2	2	2	2	2	2	0.907299	1.59103	1.60902	0.710199	0.650275	0.532183
Biological Process	GO:0051186	4	cofactor metabolic process	2.13	0.240542	Q8BH04	Phosphoenolpyruvate carboxykinase [GTP], mitochondrial OS=Mus musculus OX=10090 GN=Pck2 PE=1 SV=1	Pck2	0.407	0.00135432	Q1	70.527	40.5	18	18	18	16	16	15	15	14	11	1.45628	1.36862	1.44014	0.642333	0.636884	0.455745
Biological Process	GO:0051186	4	cofactor metabolic process	2.13	0.240542	P17809	Solute carrier family 2, facilitated glucose transporter member 1 OS=Mus musculus OX=10090 GN=Slc2a1 PE=1 SV=4	Slc2a1	0.363	0.0108684	Q1	53.984	10.8	5	5	5	5	5	5	5	5	5	1.571	1.29534	1.53586	0.701189	0.569411	0.3272
Biological Process	GO:0007417	7	central nervous system development	2.14	0.238979	Q9WUR9	Adenylate kinase 4, mitochondrial OS=Mus musculus OX=10090 GN=Ak4 PE=1 SV=1	Ak4	0.455	0.000509725	Q1	25.061	52.5	8	8	8	8	8	8	8	7	5	1.44605	1.48335	1.19446	0.664776	0.620714	0.590654
Biological Process	GO:0007417	7	central nervous system development	2.14	0.238979	P17809	Solute carrier family 2, facilitated glucose transporter member 1 OS=Mus musculus OX=10090 GN=Slc2a1 PE=1 SV=4	Slc2a1	0.363	0.0108684	Q1	53.984	10.8	5	5	5	5	5	5	5	5	5	1.571	1.29534	1.53586	0.701189	0.569411	0.3272
Biological Process	GO:0023056	5	positive regulation of signaling	1.76	0.238323	Q8BH04	Phosphoenolpyruvate carboxykinase [GTP], mitochondrial OS=Mus musculus OX=10090 GN=Pck2 PE=1 SV=1	Pck2	0.407	0.00135432	Q1	70.527	40.5	18	18	18	16	16	15	15	14	11	1.45628	1.36862	1.44014	0.642333	0.636884	0.455745
Biological Process	GO:0023056	5	positive regulation of signaling	1.76	0.238323	Q08857	Platelet glycoprotein 4 OS=Mus musculus OX=10090 GN=Cd36 PE=1 SV=2	Cd36	0.461	0.0225943	Q1	52.697	4.2	2	2	2	2	2	2	2	2	2	0.907299	1.59103	1.60902	0.710199	0.650275	0.532183
Biological Process	GO:0023056	5	positive regulation of signaling	1.76	0.238323	P10923	Osteopontin OS=Mus musculus OX=10090 GN=Spp1 PE=1 SV=1	Spp1	0.352	0.000643764	Q1	32.459	34	6	6	6	6	6	6	5	6	5	1.27593	1.39169	1.77006	0.485893	0.564506	0.511923
Biological Process	GO:0002446	6	neutrophil mediated immunity	2.15	0.237418	Q08857	Platelet glycoprotein 4 OS=Mus musculus OX=10090 GN=Cd36 PE=1 SV=2	Cd36	0.461	0.0225943	Q1	52.697	4.2	2	2	2	2	2	2	2	2	2	0.907299	1.59103	1.60902	0.710199	0.650275	0.532183
Biological Process	GO:0002446	6	neutrophil mediated immunity	2.15	0.237418	P97449	Aminopeptidase N OS=Mus musculus OX=10090 GN=Anpep PE=1 SV=4	Anpep	0.316	0.000659828	Q1	109.65	48.1	36	36	36	35	35	33	32	30	28	1.46035	1.42782	1.67075	0.538198	0.522111	0.380768
Biological Process	GO:0045595	5	regulation of cell differentiation	1.77	0.237184	Q08857	Platelet glycoprotein 4 OS=Mus musculus OX=10090 GN=Cd36 PE=1 SV=2	Cd36	0.461	0.0225943	Q1	52.697	4.2	2	2	2	2	2	2	2	2	2	0.907299	1.59103	1.60902	0.710199	0.650275	0.532183
Biological Process	GO:0045595	5	regulation of cell differentiation	1.77	0.237184	P10923	Osteopontin OS=Mus musculus OX=10090 GN=Spp1 PE=1 SV=1	Spp1	0.352	0.000643764	Q1	32.459	34	6	6	6	6	6	6	5	6	5	1.27593	1.39169	1.77006	0.485893	0.564506	0.511923
Biological Process	GO:0045595	5	regulation of cell differentiation	1.77	0.237184	P01900	H-2 class I histocompatibility antigen, D-D alpha chain OS=Mus musculus OX=10090 GN=H2-D1 PE=1 SV=1	H2-D1	0.426	0.000338646	Q1	41.11	35.9	11	4	6	5	6	6	6	6	6	1.43444	1.37307	1.39947	0.683238	0.579546	0.530229
Biological Process	GO:0036230	6	granulocyte activation	2.16	0.235858	Q08857	Platelet glycoprotein 4 OS=Mus musculus OX=10090 GN=Cd36 PE=1 SV=2	Cd36	0.461	0.0225943	Q1	52.697	4.2	2	2	2	2	2	2	2	2	2	0.907299	1.59103	1.60902	0.710199	0.650275	0.532183
Biological Process	GO:0036230	6	granulocyte activation	2.16	0.235858	P97449	Aminopeptidase N OS=Mus musculus OX=10090 GN=Anpep PE=1 SV=4	Anpep	0.316	0.000659828	Q1	109.65	48.1	36	36	36	35	35	33	32	30	28	1.46035	1.42782	1.67075	0.538198	0.522111	0.380768
Biological Process	GO:0042119	7	neutrophil activation	2.18	0.23274	Q08857	Platelet glycoprotein 4 OS=Mus musculus OX=10090 GN=Cd36 PE=1 SV=2	Cd36	0.461	0.0225943	Q1	52.697	4.2	2	2	2	2	2	2	2	2	2	0.907299	1.59103	1.60902	0.710199	0.650275	0.532183
Biological Process	GO:0042119	7	neutrophil activation	2.18	0.23274	P97449	Aminopeptidase N OS=Mus musculus OX=10090 GN=Anpep PE=1 SV=4	Anpep	0.316	0.000659828	Q1	109.65	48.1	36	36	36	35	35	33	32	30	28	1.46035	1.42782	1.67075	0.538198	0.522111	0.380768
Biological Process	GO:0010647	6	positive regulation of cell communication	1.78	0.23264	Q8BH04	Phosphoenolpyruvate carboxykinase [GTP], mitochondrial OS=Mus musculus OX=10090 GN=Pck2 PE=1 SV=1	Pck2	0.407	0.00135432	Q1	70.527	40.5	18	18	18	16	16	15	15	14	11	1.45628	1.36862	1.44014	0.642333	0.636884	0.455745
Biological Process	GO:0010647	6	positive regulation of cell communication	1.78	0.23264	Q08857	Platelet glycoprotein 4 OS=Mus musculus OX=10090 GN=Cd36 PE=1 SV=2	Cd36	0.461	0.0225943	Q1	52.697	4.2	2	2	2	2	2	2	2	2	2	0.907299	1.59103	1.60902	0.710199	0.650275	0.532183
Biological Process	GO:0010647	6	positive regulation of cell communication	1.78	0.23264	P10923	Osteopontin OS=Mus musculus OX=10090 GN=Spp1 PE=1 SV=1	Spp1	0.352	0.000643764	Q1	32.459	34	6	6	6	6	6	6	5	6	5	1.27593	1.39169	1.77006	0.485893	0.564506	0.511923
Biological Process	GO:0009607	3	response to biotic stimulus	2.34	0.209509	P01900	H-2 class I histocompatibility antigen, D-D alpha chain OS=Mus musculus OX=10090 GN=H2-D1 PE=1 SV=1	H2-D1	0.426	0.000338646	Q1	41.11	35.9	11	4	6	5	6	6	6	6	6	1.43444	1.37307	1.39947	0.683238	0.579546	0.530229
Biological Process	GO:0043299	9	leukocyte degranulation	2.1	0.245233	P97449	Aminopeptidase N OS=Mus musculus OX=10090 GN=Anpep PE=1 SV=4	Anpep	0.316	0.000659828	Q1	109.65	48.1	36	36	36	35	35	33	32	30	28	1.46035	1.42782	1.67075	0.538198	0.522111	0.380768
Biological Process	GO:0042592	4	homeostatic process	1.9	0.204752	Q08857	Platelet glycoprotein 4 OS=Mus musculus OX=10090 GN=Cd36 PE=1 SV=2	Cd36	0.461	0.0225943	Q1	52.697	4.2	2	2	2	2	2	2	2	2	2	0.907299	1.59103	1.60902	0.710199	0.650275	0.532183
Biological Process	GO:0042592	4	homeostatic process	1.9	0.204752	P09528	Ferritin heavy chain OS=Mus musculus OX=10090 GN=Fth1 PE=1 SV=2	Fth1	0.482	0.00148882	Q1	21.066	71.4	18	18	18	17	18	17	15	15	15	1.36757	1.17365	1.50818	0.714324	0.582328	0.653943
Biological Process	GO:0032501	2	multicellular organismal process	1.47	0.190865	P10923	Osteopontin OS=Mus musculus OX=10090 GN=Spp1 PE=1 SV=1	Spp1	0.352	0.000643764	Q1	32.459	34	6	6	6	6	6	6	5	6	5	1.27593	1.39169	1.77006	0.485893	0.564506	0.511923
Biological Process	GO:0032501	2	multicellular organismal process	1.47	0.190865	P01900	H-2 class I histocompatibility antigen, D-D alpha chain OS=Mus musculus OX=10090 GN=H2-D1 PE=1 SV=1	H2-D1	0.426	0.000338646	Q1	41.11	35.9	11	4	6	5	6	6	6	6	6	1.43444	1.37307	1.39947	0.683238	0.579546	0.530229
Biological Process	GO:0006325	7	chromatin organization	2.49	0.189656	Q64523	Histone H2A type 2-C OS=Mus musculus OX=10090 GN=H2ac20 PE=1 SV=3	H2ac20	0.412	0.0278218	Q1	13.988	41.1	7	1	2	2	2	1	2	2	2	1.43006	0.93161	1.56037		0.491813	0.58615
Biological Process	GO:0006325	7	chromatin organization	2.49	0.189656	P43274	Histone H1.4 OS=Mus musculus OX=10090 GN=H1-4 PE=1 SV=2	H1-4	0.216	0.0136983	Q1	21.977	28.8	9	3	3	3	2	3	3	3	3	1.2404		2.53769	0.373134	0.379727	0.469057
Biological Process	GO:0050767	9	regulation of neurogenesis	2.49	0.189656	P10923	Osteopontin OS=Mus musculus OX=10090 GN=Spp1 PE=1 SV=1	Spp1	0.352	0.000643764	Q1	32.459	34	6	6	6	6	6	6	5	6	5	1.27593	1.39169	1.77006	0.485893	0.564506	0.511923
Biological Process	GO:0050767	9	regulation of neurogenesis	2.49	0.189656	P01900	H-2 class I histocompatibility antigen, D-D alpha chain OS=Mus musculus OX=10090 GN=H2-D1 PE=1 SV=1	H2-D1	0.426	0.000338646	Q1	41.11	35.9	11	4	6	5	6	6	6	6	6	1.43444	1.37307	1.39947	0.683238	0.579546	0.530229
Biological Process	GO:0060322	4	head development	2.51	0.188142	Q9WUR9	Adenylate kinase 4, mitochondrial OS=Mus musculus OX=10090 GN=Ak4 PE=1 SV=1	Ak4	0.455	0.000509725	Q1	25.061	52.5	8	8	8	8	8	8	8	7	5	1.44605	1.48335	1.19446	0.664776	0.620714	0.590654
Biological Process	GO:0060322	4	head development	2.51	0.188142	P17809	Solute carrier family 2, facilitated glucose transporter member 1 OS=Mus musculus OX=10090 GN=Slc2a1 PE=1 SV=4	Slc2a1	0.363	0.0108684	Q1	53.984	10.8	5	5	5	5	5	5	5	5	5	1.571	1.29534	1.53586	0.701189	0.569411	0.3272
Biological Process	GO:0032501	2	multicellular organismal process	1.47	0.190865	P17809	Solute carrier family 2, facilitated glucose transporter member 1 OS=Mus musculus OX=10090 GN=Slc2a1 PE=1 SV=4	Slc2a1	0.363	0.0108684	Q1	53.984	10.8	5	5	5	5	5	5	5	5	5	1.571	1.29534	1.53586	0.701189	0.569411	0.3272
Biological Process	GO:0048513	6	animal organ development	1.73	0.187308	Q9WUR9	Adenylate kinase 4, mitochondrial OS=Mus musculus OX=10090 GN=Ak4 PE=1 SV=1	Ak4	0.455	0.000509725	Q1	25.061	52.5	8	8	8	8	8	8	8	7	5	1.44605	1.48335	1.19446	0.664776	0.620714	0.590654
Biological Process	GO:0048513	6	animal organ development	1.73	0.187308	P17809	Solute carrier family 2, facilitated glucose transporter member 1 OS=Mus musculus OX=10090 GN=Slc2a1 PE=1 SV=4	Slc2a1	0.363	0.0108684	Q1	53.984	10.8	5	5	5	5	5	5	5	5	5	1.571	1.29534	1.53586	0.701189	0.569411	0.3272
Biological Process	GO:0048513	6	animal organ development	1.73	0.187308	P10923	Osteopontin OS=Mus musculus OX=10090 GN=Spp1 PE=1 SV=1	Spp1	0.352	0.000643764	Q1	32.459	34	6	6	6	6	6	6	5	6	5	1.27593	1.39169	1.77006	0.485893	0.564506	0.511923
Biological Process	GO:0048513	6	animal organ development	1.73	0.187308	P01900	H-2 class I histocompatibility antigen, D-D alpha chain OS=Mus musculus OX=10090 GN=H2-D1 PE=1 SV=1	H2-D1	0.426	0.000338646	Q1	41.11	35.9	11	4	6	5	6	6	6	6	6	1.43444	1.37307	1.39947	0.683238	0.579546	0.530229
Biological Process	GO:0032879	4	regulation of localization	1.74	0.185485	Q8BH04	Phosphoenolpyruvate carboxykinase [GTP], mitochondrial OS=Mus musculus OX=10090 GN=Pck2 PE=1 SV=1	Pck2	0.407	0.00135432	Q1	70.527	40.5	18	18	18	16	16	15	15	14	11	1.45628	1.36862	1.44014	0.642333	0.636884	0.455745
Biological Process	GO:0032879	4	regulation of localization	1.74	0.185485	Q08857	Platelet glycoprotein 4 OS=Mus musculus OX=10090 GN=Cd36 PE=1 SV=2	Cd36	0.461	0.0225943	Q1	52.697	4.2	2	2	2	2	2	2	2	2	2	0.907299	1.59103	1.60902	0.710199	0.650275	0.532183
Biological Process	GO:0032879	4	regulation of localization	1.74	0.185485	P97449	Aminopeptidase N OS=Mus musculus OX=10090 GN=Anpep PE=1 SV=4	Anpep	0.316	0.000659828	Q1	109.65	48.1	36	36	36	35	35	33	32	30	28	1.46035	1.42782	1.67075	0.538198	0.522111	0.380768
Biological Process	GO:0032879	4	regulation of localization	1.74	0.185485	P17809	Solute carrier family 2, facilitated glucose transporter member 1 OS=Mus musculus OX=10090 GN=Slc2a1 PE=1 SV=4	Slc2a1	0.363	0.0108684	Q1	53.984	10.8	5	5	5	5	5	5	5	5	5	1.571	1.29534	1.53586	0.701189	0.569411	0.3272
Biological Process	GO:0032879	4	regulation of localization	1.74	0.185485	P10923	Osteopontin OS=Mus musculus OX=10090 GN=Spp1 PE=1 SV=1	Spp1	0.352	0.000643764	Q1	32.459	34	6	6	6	6	6	6	5	6	5	1.27593	1.39169	1.77006	0.485893	0.564506	0.511923
Biological Process	GO:0048513	6	animal organ development	1.73	0.187308	Q08857	Platelet glycoprotein 4 OS=Mus musculus OX=10090 GN=Cd36 PE=1 SV=2	Cd36	0.461	0.0225943	Q1	52.697	4.2	2	2	2	2	2	2	2	2	2	0.907299	1.59103	1.60902	0.710199	0.650275	0.532183
Biological Process	GO:0032501	2	multicellular organismal process	1.47	0.190865	P97449	Aminopeptidase N OS=Mus musculus OX=10090 GN=Anpep PE=1 SV=4	Anpep	0.316	0.000659828	Q1	109.65	48.1	36	36	36	35	35	33	32	30	28	1.46035	1.42782	1.67075	0.538198	0.522111	0.380768
Biological Process	GO:0032501	2	multicellular organismal process	1.47	0.190865	Q08857	Platelet glycoprotein 4 OS=Mus musculus OX=10090 GN=Cd36 PE=1 SV=2	Cd36	0.461	0.0225943	Q1	52.697	4.2	2	2	2	2	2	2	2	2	2	0.907299	1.59103	1.60902	0.710199	0.650275	0.532183
Biological Process	GO:0032501	2	multicellular organismal process	1.47	0.190865	Q61490	CD166 antigen OS=Mus musculus OX=10090 GN=Alcam PE=1 SV=3	Alcam	0.499	0.0204121	Q1	65.091	48.2	23	23	23	21	19	19	18	18	15	1.22939	1.31319	1.46034	0.840033	0.70997	0.44708
Biological Process	GO:0010035	4	response to inorganic substance	2.4	0.201838	Q62433	Protein NDRG1 OS=Mus musculus OX=10090 GN=Ndrg1 PE=1 SV=1	Ndrg1	0.294	0.000239947	Q1	43.008	46.7	10	10	10	8	9	9	8	9	9	1.5014	1.58356	1.55263	0.407729	0.407651	0.547034
Biological Process	GO:0010035	4	response to inorganic substance	2.4	0.201838	P29391	Ferritin light chain 1 OS=Mus musculus OX=10090 GN=Ftl1 PE=1 SV=2	Ftl1	0.267	0.00405013	Q1	20.802	62.3	12	12	12	10	12	9	8	8	8	1.5001	1.05386	2.18137	0.447545	0.435034	0.382095
Biological Process	GO:0051960	6	regulation of nervous system development	2.4	0.201838	P10923	Osteopontin OS=Mus musculus OX=10090 GN=Spp1 PE=1 SV=1	Spp1	0.352	0.000643764	Q1	32.459	34	6	6	6	6	6	6	5	6	5	1.27593	1.39169	1.77006	0.485893	0.564506	0.511923
Biological Process	GO:0051960	6	regulation of nervous system development	2.4	0.201838	P01900	H-2 class I histocompatibility antigen, D-D alpha chain OS=Mus musculus OX=10090 GN=H2-D1 PE=1 SV=1	H2-D1	0.426	0.000338646	Q1	41.11	35.9	11	4	6	5	6	6	6	6	6	1.43444	1.37307	1.39947	0.683238	0.579546	0.530229
Biological Process	GO:0080134	5	regulation of response to stress	1.92	0.201471	Q8R326	Paraspeckle component 1 OS=Mus musculus OX=10090 GN=Pspc1 PE=1 SV=1	Pspc1	0.481	0.00159628	Q1	58.758	20.5	8	8	8	6	7	7	4	5	6	1.3822	1.38291	1.28553	0.533872	0.704306	0.711173
Biological Process	GO:0080134	5	regulation of response to stress	1.92	0.201471	Q08857	Platelet glycoprotein 4 OS=Mus musculus OX=10090 GN=Cd36 PE=1 SV=2	Cd36	0.461	0.0225943	Q1	52.697	4.2	2	2	2	2	2	2	2	2	2	0.907299	1.59103	1.60902	0.710199	0.650275	0.532183
Biological Process	GO:0080134	5	regulation of response to stress	1.92	0.201471	P10923	Osteopontin OS=Mus musculus OX=10090 GN=Spp1 PE=1 SV=1	Spp1	0.352	0.000643764	Q1	32.459	34	6	6	6	6	6	6	5	6	5	1.27593	1.39169	1.77006	0.485893	0.564506	0.511923
Biological Process	GO:0051707	5	response to other organism	2.42	0.198781	Q08857	Platelet glycoprotein 4 OS=Mus musculus OX=10090 GN=Cd36 PE=1 SV=2	Cd36	0.461	0.0225943	Q1	52.697	4.2	2	2	2	2	2	2	2	2	2	0.907299	1.59103	1.60902	0.710199	0.650275	0.532183
Biological Process	GO:0051707	5	response to other organism	2.42	0.198781	P01900	H-2 class I histocompatibility antigen, D-D alpha chain OS=Mus musculus OX=10090 GN=H2-D1 PE=1 SV=1	H2-D1	0.426	0.000338646	Q1	41.11	35.9	11	4	6	5	6	6	6	6	6	1.43444	1.37307	1.39947	0.683238	0.579546	0.530229
Biological Process	GO:0043207	4	response to external biotic stimulus	2.42	0.198781	Q08857	Platelet glycoprotein 4 OS=Mus musculus OX=10090 GN=Cd36 PE=1 SV=2	Cd36	0.461	0.0225943	Q1	52.697	4.2	2	2	2	2	2	2	2	2	2	0.907299	1.59103	1.60902	0.710199	0.650275	0.532183
Biological Process	GO:0043207	4	response to external biotic stimulus	2.42	0.198781	P01900	H-2 class I histocompatibility antigen, D-D alpha chain OS=Mus musculus OX=10090 GN=H2-D1 PE=1 SV=1	H2-D1	0.426	0.000338646	Q1	41.11	35.9	11	4	6	5	6	6	6	6	6	1.43444	1.37307	1.39947	0.683238	0.579546	0.530229
Biological Process	GO:0048522	5	positive regulation of cellular process	0.53	0.198477	Q8BH04	Phosphoenolpyruvate carboxykinase [GTP], mitochondrial OS=Mus musculus OX=10090 GN=Pck2 PE=1 SV=1	Pck2	0.407	0.00135432	Q1	70.527	40.5	18	18	18	16	16	15	15	14	11	1.45628	1.36862	1.44014	0.642333	0.636884	0.455745
Biological Process	GO:0048522	5	positive regulation of cellular process	0.53	0.198477	Q08857	Platelet glycoprotein 4 OS=Mus musculus OX=10090 GN=Cd36 PE=1 SV=2	Cd36	0.461	0.0225943	Q1	52.697	4.2	2	2	2	2	2	2	2	2	2	0.907299	1.59103	1.60902	0.710199	0.650275	0.532183
Biological Process	GO:0048522	5	positive regulation of cellular process	0.53	0.198477	P10923	Osteopontin OS=Mus musculus OX=10090 GN=Spp1 PE=1 SV=1	Spp1	0.352	0.000643764	Q1	32.459	34	6	6	6	6	6	6	5	6	5	1.27593	1.39169	1.77006	0.485893	0.564506	0.511923
Biological Process	GO:0002682	4	regulation of immune system process	1.96	0.191721	Q8R326	Paraspeckle component 1 OS=Mus musculus OX=10090 GN=Pspc1 PE=1 SV=1	Pspc1	0.481	0.00159628	Q1	58.758	20.5	8	8	8	6	7	7	4	5	6	1.3822	1.38291	1.28553	0.533872	0.704306	0.711173
Biological Process	GO:0002682	4	regulation of immune system process	1.96	0.191721	Q08857	Platelet glycoprotein 4 OS=Mus musculus OX=10090 GN=Cd36 PE=1 SV=2	Cd36	0.461	0.0225943	Q1	52.697	4.2	2	2	2	2	2	2	2	2	2	0.907299	1.59103	1.60902	0.710199	0.650275	0.532183
Biological Process	GO:0002682	4	regulation of immune system process	1.96	0.191721	P01900	H-2 class I histocompatibility antigen, D-D alpha chain OS=Mus musculus OX=10090 GN=H2-D1 PE=1 SV=1	H2-D1	0.426	0.000338646	Q1	41.11	35.9	11	4	6	5	6	6	6	6	6	1.43444	1.37307	1.39947	0.683238	0.579546	0.530229
Biological Process	GO:0032501	2	multicellular organismal process	1.47	0.190865	Q9WUR9	Adenylate kinase 4, mitochondrial OS=Mus musculus OX=10090 GN=Ak4 PE=1 SV=1	Ak4	0.455	0.000509725	Q1	25.061	52.5	8	8	8	8	8	8	8	7	5	1.44605	1.48335	1.19446	0.664776	0.620714	0.590654
Biological Process	GO:0032501	2	multicellular organismal process	1.47	0.190865	Q62433	Protein NDRG1 OS=Mus musculus OX=10090 GN=Ndrg1 PE=1 SV=1	Ndrg1	0.294	0.000239947	Q1	43.008	46.7	10	10	10	8	9	9	8	9	9	1.5014	1.58356	1.55263	0.407729	0.407651	0.547034
Biological Process	GO:0042592	4	homeostatic process	1.9	0.204752	P29391	Ferritin light chain 1 OS=Mus musculus OX=10090 GN=Ftl1 PE=1 SV=2	Ftl1	0.267	0.00405013	Q1	20.802	62.3	12	12	12	10	12	9	8	8	8	1.5001	1.05386	2.18137	0.447545	0.435034	0.382095
Biological Process	GO:0043299	9	leukocyte degranulation	2.1	0.245233	Q08857	Platelet glycoprotein 4 OS=Mus musculus OX=10090 GN=Cd36 PE=1 SV=2	Cd36	0.461	0.0225943	Q1	52.697	4.2	2	2	2	2	2	2	2	2	2	0.907299	1.59103	1.60902	0.710199	0.650275	0.532183
Biological Process	GO:0060284	6	regulation of cell development	2.1	0.245233	P01900	H-2 class I histocompatibility antigen, D-D alpha chain OS=Mus musculus OX=10090 GN=H2-D1 PE=1 SV=1	H2-D1	0.426	0.000338646	Q1	41.11	35.9	11	4	6	5	6	6	6	6	6	1.43444	1.37307	1.39947	0.683238	0.579546	0.530229
Biological Process	GO:0060284	6	regulation of cell development	2.1	0.245233	P10923	Osteopontin OS=Mus musculus OX=10090 GN=Spp1 PE=1 SV=1	Spp1	0.352	0.000643764	Q1	32.459	34	6	6	6	6	6	6	5	6	5	1.27593	1.39169	1.77006	0.485893	0.564506	0.511923
Biological Process	GO:0050794	4	regulation of cellular process	1.26	0.307628	Q08857	Platelet glycoprotein 4 OS=Mus musculus OX=10090 GN=Cd36 PE=1 SV=2	Cd36	0.461	0.0225943	Q1	52.697	4.2	2	2	2	2	2	2	2	2	2	0.907299	1.59103	1.60902	0.710199	0.650275	0.532183
Biological Process	GO:0050794	4	regulation of cellular process	1.26	0.307628	P97449	Aminopeptidase N OS=Mus musculus OX=10090 GN=Anpep PE=1 SV=4	Anpep	0.316	0.000659828	Q1	109.65	48.1	36	36	36	35	35	33	32	30	28	1.46035	1.42782	1.67075	0.538198	0.522111	0.380768
Biological Process	GO:0050794	4	regulation of cellular process	1.26	0.307628	P43274	Histone H1.4 OS=Mus musculus OX=10090 GN=H1-4 PE=1 SV=2	H1-4	0.216	0.0136983	Q1	21.977	28.8	9	3	3	3	2	3	3	3	3	1.2404		2.53769	0.373134	0.379727	0.469057
Biological Process	GO:0050794	4	regulation of cellular process	1.26	0.307628	P17809	Solute carrier family 2, facilitated glucose transporter member 1 OS=Mus musculus OX=10090 GN=Slc2a1 PE=1 SV=4	Slc2a1	0.363	0.0108684	Q1	53.984	10.8	5	5	5	5	5	5	5	5	5	1.571	1.29534	1.53586	0.701189	0.569411	0.3272
Biological Process	GO:0050794	4	regulation of cellular process	1.26	0.307628	P10923	Osteopontin OS=Mus musculus OX=10090 GN=Spp1 PE=1 SV=1	Spp1	0.352	0.000643764	Q1	32.459	34	6	6	6	6	6	6	5	6	5	1.27593	1.39169	1.77006	0.485893	0.564506	0.511923
Biological Process	GO:0050794	4	regulation of cellular process	1.26	0.307628	P09528	Ferritin heavy chain OS=Mus musculus OX=10090 GN=Fth1 PE=1 SV=2	Fth1	0.482	0.00148882	Q1	21.066	71.4	18	18	18	17	18	17	15	15	15	1.36757	1.17365	1.50818	0.714324	0.582328	0.653943
Biological Process	GO:0050794	4	regulation of cellular process	1.26	0.307628	P01900	H-2 class I histocompatibility antigen, D-D alpha chain OS=Mus musculus OX=10090 GN=H2-D1 PE=1 SV=1	H2-D1	0.426	0.000338646	Q1	41.11	35.9	11	4	6	5	6	6	6	6	6	1.43444	1.37307	1.39947	0.683238	0.579546	0.530229
Biological Process	GO:0003008	3	system process	1.81	0.305016	Q08857	Platelet glycoprotein 4 OS=Mus musculus OX=10090 GN=Cd36 PE=1 SV=2	Cd36	0.461	0.0225943	Q1	52.697	4.2	2	2	2	2	2	2	2	2	2	0.907299	1.59103	1.60902	0.710199	0.650275	0.532183
Biological Process	GO:0050794	4	regulation of cellular process	1.26	0.307628	Q61490	CD166 antigen OS=Mus musculus OX=10090 GN=Alcam PE=1 SV=3	Alcam	0.499	0.0204121	Q1	65.091	48.2	23	23	23	21	19	19	18	18	15	1.22939	1.31319	1.46034	0.840033	0.70997	0.44708
Biological Process	GO:0003008	3	system process	1.81	0.305016	P97449	Aminopeptidase N OS=Mus musculus OX=10090 GN=Anpep PE=1 SV=4	Anpep	0.316	0.000659828	Q1	109.65	48.1	36	36	36	35	35	33	32	30	28	1.46035	1.42782	1.67075	0.538198	0.522111	0.380768
Biological Process	GO:0065007	2	biological regulation	1.2	0.296085	Q8BH04	Phosphoenolpyruvate carboxykinase [GTP], mitochondrial OS=Mus musculus OX=10090 GN=Pck2 PE=1 SV=1	Pck2	0.407	0.00135432	Q1	70.527	40.5	18	18	18	16	16	15	15	14	11	1.45628	1.36862	1.44014	0.642333	0.636884	0.455745
Biological Process	GO:0065007	2	biological regulation	1.2	0.296085	Q64523	Histone H2A type 2-C OS=Mus musculus OX=10090 GN=H2ac20 PE=1 SV=3	H2ac20	0.412	0.0278218	Q1	13.988	41.1	7	1	2	2	2	1	2	2	2	1.43006	0.93161	1.56037		0.491813	0.58615
Biological Process	GO:0065007	2	biological regulation	1.2	0.296085	Q62433	Protein NDRG1 OS=Mus musculus OX=10090 GN=Ndrg1 PE=1 SV=1	Ndrg1	0.294	0.000239947	Q1	43.008	46.7	10	10	10	8	9	9	8	9	9	1.5014	1.58356	1.55263	0.407729	0.407651	0.547034
Biological Process	GO:0065007	2	biological regulation	1.2	0.296085	Q61490	CD166 antigen OS=Mus musculus OX=10090 GN=Alcam PE=1 SV=3	Alcam	0.499	0.0204121	Q1	65.091	48.2	23	23	23	21	19	19	18	18	15	1.22939	1.31319	1.46034	0.840033	0.70997	0.44708
Biological Process	GO:0065007	2	biological regulation	1.2	0.296085	Q08857	Platelet glycoprotein 4 OS=Mus musculus OX=10090 GN=Cd36 PE=1 SV=2	Cd36	0.461	0.0225943	Q1	52.697	4.2	2	2	2	2	2	2	2	2	2	0.907299	1.59103	1.60902	0.710199	0.650275	0.532183
Biological Process	GO:0065007	2	biological regulation	1.2	0.296085	P97449	Aminopeptidase N OS=Mus musculus OX=10090 GN=Anpep PE=1 SV=4	Anpep	0.316	0.000659828	Q1	109.65	48.1	36	36	36	35	35	33	32	30	28	1.46035	1.42782	1.67075	0.538198	0.522111	0.380768
Biological Process	GO:0065007	2	biological regulation	1.2	0.296085	P43274	Histone H1.4 OS=Mus musculus OX=10090 GN=H1-4 PE=1 SV=2	H1-4	0.216	0.0136983	Q1	21.977	28.8	9	3	3	3	2	3	3	3	3	1.2404		2.53769	0.373134	0.379727	0.469057
Biological Process	GO:0065007	2	biological regulation	1.2	0.296085	P29391	Ferritin light chain 1 OS=Mus musculus OX=10090 GN=Ftl1 PE=1 SV=2	Ftl1	0.267	0.00405013	Q1	20.802	62.3	12	12	12	10	12	9	8	8	8	1.5001	1.05386	2.18137	0.447545	0.435034	0.382095
Biological Process	GO:0065007	2	biological regulation	1.2	0.296085	Q8R326	Paraspeckle component 1 OS=Mus musculus OX=10090 GN=Pspc1 PE=1 SV=1	Pspc1	0.481	0.00159628	Q1	58.758	20.5	8	8	8	6	7	7	4	5	6	1.3822	1.38291	1.28553	0.533872	0.704306	0.711173
Biological Process	GO:0050794	4	regulation of cellular process	1.26	0.307628	Q62433	Protein NDRG1 OS=Mus musculus OX=10090 GN=Ndrg1 PE=1 SV=1	Ndrg1	0.294	0.000239947	Q1	43.008	46.7	10	10	10	8	9	9	8	9	9	1.5014	1.58356	1.55263	0.407729	0.407651	0.547034
Biological Process	GO:0050794	4	regulation of cellular process	1.26	0.307628	Q64523	Histone H2A type 2-C OS=Mus musculus OX=10090 GN=H2ac20 PE=1 SV=3	H2ac20	0.412	0.0278218	Q1	13.988	41.1	7	1	2	2	2	1	2	2	2	1.43006	0.93161	1.56037		0.491813	0.58615
Biological Process	GO:0050794	4	regulation of cellular process	1.26	0.307628	Q8BH04	Phosphoenolpyruvate carboxykinase [GTP], mitochondrial OS=Mus musculus OX=10090 GN=Pck2 PE=1 SV=1	Pck2	0.407	0.00135432	Q1	70.527	40.5	18	18	18	16	16	15	15	14	11	1.45628	1.36862	1.44014	0.642333	0.636884	0.455745
Biological Process	GO:0006887	7	exocytosis	1.64	0.348932	P97449	Aminopeptidase N OS=Mus musculus OX=10090 GN=Anpep PE=1 SV=4	Anpep	0.316	0.000659828	Q1	109.65	48.1	36	36	36	35	35	33	32	30	28	1.46035	1.42782	1.67075	0.538198	0.522111	0.380768
Biological Process	GO:0051252	7	regulation of RNA metabolic process	1.52	0.347547	Q8R326	Paraspeckle component 1 OS=Mus musculus OX=10090 GN=Pspc1 PE=1 SV=1	Pspc1	0.481	0.00159628	Q1	58.758	20.5	8	8	8	6	7	7	4	5	6	1.3822	1.38291	1.28553	0.533872	0.704306	0.711173
Biological Process	GO:0051252	7	regulation of RNA metabolic process	1.52	0.347547	Q64523	Histone H2A type 2-C OS=Mus musculus OX=10090 GN=H2ac20 PE=1 SV=3	H2ac20	0.412	0.0278218	Q1	13.988	41.1	7	1	2	2	2	1	2	2	2	1.43006	0.93161	1.56037		0.491813	0.58615
Biological Process	GO:0051252	7	regulation of RNA metabolic process	1.52	0.347547	Q08857	Platelet glycoprotein 4 OS=Mus musculus OX=10090 GN=Cd36 PE=1 SV=2	Cd36	0.461	0.0225943	Q1	52.697	4.2	2	2	2	2	2	2	2	2	2	0.907299	1.59103	1.60902	0.710199	0.650275	0.532183
Biological Process	GO:0051252	7	regulation of RNA metabolic process	1.52	0.347547	P43274	Histone H1.4 OS=Mus musculus OX=10090 GN=H1-4 PE=1 SV=2	H1-4	0.216	0.0136983	Q1	21.977	28.8	9	3	3	3	2	3	3	3	3	1.2404		2.53769	0.373134	0.379727	0.469057
Biological Process	GO:0051252	7	regulation of RNA metabolic process	1.52	0.347547	P10923	Osteopontin OS=Mus musculus OX=10090 GN=Spp1 PE=1 SV=1	Spp1	0.352	0.000643764	Q1	32.459	34	6	6	6	6	6	6	5	6	5	1.27593	1.39169	1.77006	0.485893	0.564506	0.511923
Biological Process	GO:0009117	8	nucleotide metabolic process	1.64	0.347372	Q9WUR9	Adenylate kinase 4, mitochondrial OS=Mus musculus OX=10090 GN=Ak4 PE=1 SV=1	Ak4	0.455	0.000509725	Q1	25.061	52.5	8	8	8	8	8	8	8	7	5	1.44605	1.48335	1.19446	0.664776	0.620714	0.590654
Biological Process	GO:0009117	8	nucleotide metabolic process	1.64	0.347372	Q8BH04	Phosphoenolpyruvate carboxykinase [GTP], mitochondrial OS=Mus musculus OX=10090 GN=Pck2 PE=1 SV=1	Pck2	0.407	0.00135432	Q1	70.527	40.5	18	18	18	16	16	15	15	14	11	1.45628	1.36862	1.44014	0.642333	0.636884	0.455745
Biological Process	GO:1901701	5	cellular response to oxygen-containing compound	1.65	0.34425	Q08857	Platelet glycoprotein 4 OS=Mus musculus OX=10090 GN=Cd36 PE=1 SV=2	Cd36	0.461	0.0225943	Q1	52.697	4.2	2	2	2	2	2	2	2	2	2	0.907299	1.59103	1.60902	0.710199	0.650275	0.532183
Biological Process	GO:1901701	5	cellular response to oxygen-containing compound	1.65	0.34425	P10923	Osteopontin OS=Mus musculus OX=10090 GN=Spp1 PE=1 SV=1	Spp1	0.352	0.000643764	Q1	32.459	34	6	6	6	6	6	6	5	6	5	1.27593	1.39169	1.77006	0.485893	0.564506	0.511923
Biological Process	GO:0051239	4	regulation of multicellular organismal process	1.47	0.334313	Q08857	Platelet glycoprotein 4 OS=Mus musculus OX=10090 GN=Cd36 PE=1 SV=2	Cd36	0.461	0.0225943	Q1	52.697	4.2	2	2	2	2	2	2	2	2	2	0.907299	1.59103	1.60902	0.710199	0.650275	0.532183
Biological Process	GO:0051239	4	regulation of multicellular organismal process	1.47	0.334313	P97449	Aminopeptidase N OS=Mus musculus OX=10090 GN=Anpep PE=1 SV=4	Anpep	0.316	0.000659828	Q1	109.65	48.1	36	36	36	35	35	33	32	30	28	1.46035	1.42782	1.67075	0.538198	0.522111	0.380768
Biological Process	GO:0051239	4	regulation of multicellular organismal process	1.47	0.334313	P10923	Osteopontin OS=Mus musculus OX=10090 GN=Spp1 PE=1 SV=1	Spp1	0.352	0.000643764	Q1	32.459	34	6	6	6	6	6	6	5	6	5	1.27593	1.39169	1.77006	0.485893	0.564506	0.511923
Biological Process	GO:0051239	4	regulation of multicellular organismal process	1.47	0.334313	P01900	H-2 class I histocompatibility antigen, D-D alpha chain OS=Mus musculus OX=10090 GN=H2-D1 PE=1 SV=1	H2-D1	0.426	0.000338646	Q1	41.11	35.9	11	4	6	5	6	6	6	6	6	1.43444	1.37307	1.39947	0.683238	0.579546	0.530229
Biological Process	GO:0017144	4	drug metabolic process	1.77	0.314459	Q9WUR9	Adenylate kinase 4, mitochondrial OS=Mus musculus OX=10090 GN=Ak4 PE=1 SV=1	Ak4	0.455	0.000509725	Q1	25.061	52.5	8	8	8	8	8	8	8	7	5	1.44605	1.48335	1.19446	0.664776	0.620714	0.590654
Biological Process	GO:0017144	4	drug metabolic process	1.77	0.314459	Q8JZV7	N-acetylglucosamine-6-phosphate deacetylase OS=Mus musculus OX=10090 GN=Amdhd2 PE=1 SV=1	Amdhd2	0.48	0.00271015	Q1	43.5	63.3	12	12	12	9	9	7	7	5	8	1.38586	1.56288	1.10589	0.70177	0.634744	0.608857
Biological Process	GO:0045055	8	regulated exocytosis	1.77	0.312886	Q08857	Platelet glycoprotein 4 OS=Mus musculus OX=10090 GN=Cd36 PE=1 SV=2	Cd36	0.461	0.0225943	Q1	52.697	4.2	2	2	2	2	2	2	2	2	2	0.907299	1.59103	1.60902	0.710199	0.650275	0.532183
Biological Process	GO:0045055	8	regulated exocytosis	1.77	0.312886	P97449	Aminopeptidase N OS=Mus musculus OX=10090 GN=Anpep PE=1 SV=4	Anpep	0.316	0.000659828	Q1	109.65	48.1	36	36	36	35	35	33	32	30	28	1.46035	1.42782	1.67075	0.538198	0.522111	0.380768
Biological Process	GO:0050794	4	regulation of cellular process	1.26	0.307628	Q8R326	Paraspeckle component 1 OS=Mus musculus OX=10090 GN=Pspc1 PE=1 SV=1	Pspc1	0.481	0.00159628	Q1	58.758	20.5	8	8	8	6	7	7	4	5	6	1.3822	1.38291	1.28553	0.533872	0.704306	0.711173
Biological Process	GO:0065007	2	biological regulation	1.2	0.296085	P17809	Solute carrier family 2, facilitated glucose transporter member 1 OS=Mus musculus OX=10090 GN=Slc2a1 PE=1 SV=4	Slc2a1	0.363	0.0108684	Q1	53.984	10.8	5	5	5	5	5	5	5	5	5	1.571	1.29534	1.53586	0.701189	0.569411	0.3272
Biological Process	GO:0065007	2	biological regulation	1.2	0.296085	P10923	Osteopontin OS=Mus musculus OX=10090 GN=Spp1 PE=1 SV=1	Spp1	0.352	0.000643764	Q1	32.459	34	6	6	6	6	6	6	5	6	5	1.27593	1.39169	1.77006	0.485893	0.564506	0.511923
Biological Process	GO:0065007	2	biological regulation	1.2	0.296085	P09528	Ferritin heavy chain OS=Mus musculus OX=10090 GN=Fth1 PE=1 SV=2	Fth1	0.482	0.00148882	Q1	21.066	71.4	18	18	18	17	18	17	15	15	15	1.36757	1.17365	1.50818	0.714324	0.582328	0.653943
Biological Process	GO:0065007	2	biological regulation	1.2	0.296085	P01900	H-2 class I histocompatibility antigen, D-D alpha chain OS=Mus musculus OX=10090 GN=H2-D1 PE=1 SV=1	H2-D1	0.426	0.000338646	Q1	41.11	35.9	11	4	6	5	6	6	6	6	6	1.43444	1.37307	1.39947	0.683238	0.579546	0.530229
Biological Process	GO:0048856	3	anatomical structure development	1.5	0.267921	P17809	Solute carrier family 2, facilitated glucose transporter member 1 OS=Mus musculus OX=10090 GN=Slc2a1 PE=1 SV=4	Slc2a1	0.363	0.0108684	Q1	53.984	10.8	5	5	5	5	5	5	5	5	5	1.571	1.29534	1.53586	0.701189	0.569411	0.3272
Biological Process	GO:0048856	3	anatomical structure development	1.5	0.267921	P10923	Osteopontin OS=Mus musculus OX=10090 GN=Spp1 PE=1 SV=1	Spp1	0.352	0.000643764	Q1	32.459	34	6	6	6	6	6	6	5	6	5	1.27593	1.39169	1.77006	0.485893	0.564506	0.511923
Biological Process	GO:0048856	3	anatomical structure development	1.5	0.267921	P01900	H-2 class I histocompatibility antigen, D-D alpha chain OS=Mus musculus OX=10090 GN=H2-D1 PE=1 SV=1	H2-D1	0.426	0.000338646	Q1	41.11	35.9	11	4	6	5	6	6	6	6	6	1.43444	1.37307	1.39947	0.683238	0.579546	0.530229
Biological Process	GO:0006996	5	organelle organization	0.44	0.26444	Q64523	Histone H2A type 2-C OS=Mus musculus OX=10090 GN=H2ac20 PE=1 SV=3	H2ac20	0.412	0.0278218	Q1	13.988	41.1	7	1	2	2	2	1	2	2	2	1.43006	0.93161	1.56037		0.491813	0.58615
Biological Process	GO:0006996	5	organelle organization	0.44	0.26444	P43274	Histone H1.4 OS=Mus musculus OX=10090 GN=H1-4 PE=1 SV=2	H1-4	0.216	0.0136983	Q1	21.977	28.8	9	3	3	3	2	3	3	3	3	1.2404		2.53769	0.373134	0.379727	0.469057
Biological Process	GO:0044267	6	cellular protein metabolic process	0.44	0.263754	P43274	Histone H1.4 OS=Mus musculus OX=10090 GN=H1-4 PE=1 SV=2	H1-4	0.216	0.0136983	Q1	21.977	28.8	9	3	3	3	2	3	3	3	3	1.2404		2.53769	0.373134	0.379727	0.469057
Biological Process	GO:0044267	6	cellular protein metabolic process	0.44	0.263754	P10923	Osteopontin OS=Mus musculus OX=10090 GN=Spp1 PE=1 SV=1	Spp1	0.352	0.000643764	Q1	32.459	34	6	6	6	6	6	6	5	6	5	1.27593	1.39169	1.77006	0.485893	0.564506	0.511923
Biological Process	GO:0010941	5	regulation of cell death	1.82	0.26094	Q62433	Protein NDRG1 OS=Mus musculus OX=10090 GN=Ndrg1 PE=1 SV=1	Ndrg1	0.294	0.000239947	Q1	43.008	46.7	10	10	10	8	9	9	8	9	9	1.5014	1.58356	1.55263	0.407729	0.407651	0.547034
Biological Process	GO:0010941	5	regulation of cell death	1.82	0.26094	Q08857	Platelet glycoprotein 4 OS=Mus musculus OX=10090 GN=Cd36 PE=1 SV=2	Cd36	0.461	0.0225943	Q1	52.697	4.2	2	2	2	2	2	2	2	2	2	0.907299	1.59103	1.60902	0.710199	0.650275	0.532183
Biological Process	GO:0010941	5	regulation of cell death	1.82	0.26094	P10923	Osteopontin OS=Mus musculus OX=10090 GN=Spp1 PE=1 SV=1	Spp1	0.352	0.000643764	Q1	32.459	34	6	6	6	6	6	6	5	6	5	1.27593	1.39169	1.77006	0.485893	0.564506	0.511923
Biological Process	GO:0010941	5	regulation of cell death	1.82	0.26094	P09528	Ferritin heavy chain OS=Mus musculus OX=10090 GN=Fth1 PE=1 SV=2	Fth1	0.482	0.00148882	Q1	21.066	71.4	18	18	18	17	18	17	15	15	15	1.36757	1.17365	1.50818	0.714324	0.582328	0.653943
Biological Process	GO:0051704	2	multi-organism process	1.83	0.259452	Q08857	Platelet glycoprotein 4 OS=Mus musculus OX=10090 GN=Cd36 PE=1 SV=2	Cd36	0.461	0.0225943	Q1	52.697	4.2	2	2	2	2	2	2	2	2	2	0.907299	1.59103	1.60902	0.710199	0.650275	0.532183
Biological Process	GO:0051704	2	multi-organism process	1.83	0.259452	P17809	Solute carrier family 2, facilitated glucose transporter member 1 OS=Mus musculus OX=10090 GN=Slc2a1 PE=1 SV=4	Slc2a1	0.363	0.0108684	Q1	53.984	10.8	5	5	5	5	5	5	5	5	5	1.571	1.29534	1.53586	0.701189	0.569411	0.3272
Biological Process	GO:0051704	2	multi-organism process	1.83	0.259452	P10923	Osteopontin OS=Mus musculus OX=10090 GN=Spp1 PE=1 SV=1	Spp1	0.352	0.000643764	Q1	32.459	34	6	6	6	6	6	6	5	6	5	1.27593	1.39169	1.77006	0.485893	0.564506	0.511923
Biological Process	GO:0051704	2	multi-organism process	1.83	0.259452	P01900	H-2 class I histocompatibility antigen, D-D alpha chain OS=Mus musculus OX=10090 GN=H2-D1 PE=1 SV=1	H2-D1	0.426	0.000338646	Q1	41.11	35.9	11	4	6	5	6	6	6	6	6	1.43444	1.37307	1.39947	0.683238	0.579546	0.530229
Biological Process	GO:0002444	5	myeloid leukocyte mediated immunity	2.07	0.2515	Q08857	Platelet glycoprotein 4 OS=Mus musculus OX=10090 GN=Cd36 PE=1 SV=2	Cd36	0.461	0.0225943	Q1	52.697	4.2	2	2	2	2	2	2	2	2	2	0.907299	1.59103	1.60902	0.710199	0.650275	0.532183
Biological Process	GO:0002444	5	myeloid leukocyte mediated immunity	2.07	0.2515	P97449	Aminopeptidase N OS=Mus musculus OX=10090 GN=Anpep PE=1 SV=4	Anpep	0.316	0.000659828	Q1	109.65	48.1	36	36	36	35	35	33	32	30	28	1.46035	1.42782	1.67075	0.538198	0.522111	0.380768
Biological Process	GO:0055085	5	transmembrane transport	2.09	0.248365	P57787	Monocarboxylate transporter 4 OS=Mus musculus OX=10090 GN=Slc16a3 PE=1 SV=1	Slc16a3	0.454	0.0113792	Q1	50.373	22.8	7	7	7	7	7	6	5	5	2	1.47823	1.38136	1.26716	0.754609	0.693602	0.425034
Biological Process	GO:0055085	5	transmembrane transport	2.09	0.248365	P17809	Solute carrier family 2, facilitated glucose transporter member 1 OS=Mus musculus OX=10090 GN=Slc2a1 PE=1 SV=4	Slc2a1	0.363	0.0108684	Q1	53.984	10.8	5	5	5	5	5	5	5	5	5	1.571	1.29534	1.53586	0.701189	0.569411	0.3272
Biological Process	GO:0048856	3	anatomical structure development	1.5	0.267921	Q08857	Platelet glycoprotein 4 OS=Mus musculus OX=10090 GN=Cd36 PE=1 SV=2	Cd36	0.461	0.0225943	Q1	52.697	4.2	2	2	2	2	2	2	2	2	2	0.907299	1.59103	1.60902	0.710199	0.650275	0.532183
Biological Process	GO:2001141	8	regulation of RNA biosynthetic process	1.77	0.181108	Q8R326	Paraspeckle component 1 OS=Mus musculus OX=10090 GN=Pspc1 PE=1 SV=1	Pspc1	0.481	0.00159628	Q1	58.758	20.5	8	8	8	6	7	7	4	5	6	1.3822	1.38291	1.28553	0.533872	0.704306	0.711173
Biological Process	GO:0048856	3	anatomical structure development	1.5	0.267921	Q61490	CD166 antigen OS=Mus musculus OX=10090 GN=Alcam PE=1 SV=3	Alcam	0.499	0.0204121	Q1	65.091	48.2	23	23	23	21	19	19	18	18	15	1.22939	1.31319	1.46034	0.840033	0.70997	0.44708
Biological Process	GO:0048856	3	anatomical structure development	1.5	0.267921	Q9WUR9	Adenylate kinase 4, mitochondrial OS=Mus musculus OX=10090 GN=Ak4 PE=1 SV=1	Ak4	0.455	0.000509725	Q1	25.061	52.5	8	8	8	8	8	8	8	7	5	1.44605	1.48335	1.19446	0.664776	0.620714	0.590654
Biological Process	GO:0002263	4	cell activation involved in immune response	1.85	0.293988	Q08857	Platelet glycoprotein 4 OS=Mus musculus OX=10090 GN=Cd36 PE=1 SV=2	Cd36	0.461	0.0225943	Q1	52.697	4.2	2	2	2	2	2	2	2	2	2	0.907299	1.59103	1.60902	0.710199	0.650275	0.532183
Biological Process	GO:0002263	4	cell activation involved in immune response	1.85	0.293988	P97449	Aminopeptidase N OS=Mus musculus OX=10090 GN=Anpep PE=1 SV=4	Anpep	0.316	0.000659828	Q1	109.65	48.1	36	36	36	35	35	33	32	30	28	1.46035	1.42782	1.67075	0.538198	0.522111	0.380768
Biological Process	GO:0002366	5	leukocyte activation involved in immune response	1.86	0.292413	Q08857	Platelet glycoprotein 4 OS=Mus musculus OX=10090 GN=Cd36 PE=1 SV=2	Cd36	0.461	0.0225943	Q1	52.697	4.2	2	2	2	2	2	2	2	2	2	0.907299	1.59103	1.60902	0.710199	0.650275	0.532183
Biological Process	GO:0002366	5	leukocyte activation involved in immune response	1.86	0.292413	P97449	Aminopeptidase N OS=Mus musculus OX=10090 GN=Anpep PE=1 SV=4	Anpep	0.316	0.000659828	Q1	109.65	48.1	36	36	36	35	35	33	32	30	28	1.46035	1.42782	1.67075	0.538198	0.522111	0.380768
Biological Process	GO:0002443	4	leukocyte mediated immunity	1.87	0.290837	Q08857	Platelet glycoprotein 4 OS=Mus musculus OX=10090 GN=Cd36 PE=1 SV=2	Cd36	0.461	0.0225943	Q1	52.697	4.2	2	2	2	2	2	2	2	2	2	0.907299	1.59103	1.60902	0.710199	0.650275	0.532183
Biological Process	GO:0002443	4	leukocyte mediated immunity	1.87	0.290837	P97449	Aminopeptidase N OS=Mus musculus OX=10090 GN=Anpep PE=1 SV=4	Anpep	0.316	0.000659828	Q1	109.65	48.1	36	36	36	35	35	33	32	30	28	1.46035	1.42782	1.67075	0.538198	0.522111	0.380768
Biological Process	GO:0033993	5	response to lipid	1.87	0.290837	Q08857	Platelet glycoprotein 4 OS=Mus musculus OX=10090 GN=Cd36 PE=1 SV=2	Cd36	0.461	0.0225943	Q1	52.697	4.2	2	2	2	2	2	2	2	2	2	0.907299	1.59103	1.60902	0.710199	0.650275	0.532183
Biological Process	GO:0033993	5	response to lipid	1.87	0.290837	P10923	Osteopontin OS=Mus musculus OX=10090 GN=Spp1 PE=1 SV=1	Spp1	0.352	0.000643764	Q1	32.459	34	6	6	6	6	6	6	5	6	5	1.27593	1.39169	1.77006	0.485893	0.564506	0.511923
Biological Process	GO:0032502	2	developmental process	1.4	0.28822	Q9WUR9	Adenylate kinase 4, mitochondrial OS=Mus musculus OX=10090 GN=Ak4 PE=1 SV=1	Ak4	0.455	0.000509725	Q1	25.061	52.5	8	8	8	8	8	8	8	7	5	1.44605	1.48335	1.19446	0.664776	0.620714	0.590654
Biological Process	GO:0032502	2	developmental process	1.4	0.28822	Q62433	Protein NDRG1 OS=Mus musculus OX=10090 GN=Ndrg1 PE=1 SV=1	Ndrg1	0.294	0.000239947	Q1	43.008	46.7	10	10	10	8	9	9	8	9	9	1.5014	1.58356	1.55263	0.407729	0.407651	0.547034
Biological Process	GO:0032502	2	developmental process	1.4	0.28822	Q61490	CD166 antigen OS=Mus musculus OX=10090 GN=Alcam PE=1 SV=3	Alcam	0.499	0.0204121	Q1	65.091	48.2	23	23	23	21	19	19	18	18	15	1.22939	1.31319	1.46034	0.840033	0.70997	0.44708
Biological Process	GO:0032502	2	developmental process	1.4	0.28822	Q08857	Platelet glycoprotein 4 OS=Mus musculus OX=10090 GN=Cd36 PE=1 SV=2	Cd36	0.461	0.0225943	Q1	52.697	4.2	2	2	2	2	2	2	2	2	2	0.907299	1.59103	1.60902	0.710199	0.650275	0.532183
Biological Process	GO:0032502	2	developmental process	1.4	0.28822	P17809	Solute carrier family 2, facilitated glucose transporter member 1 OS=Mus musculus OX=10090 GN=Slc2a1 PE=1 SV=4	Slc2a1	0.363	0.0108684	Q1	53.984	10.8	5	5	5	5	5	5	5	5	5	1.571	1.29534	1.53586	0.701189	0.569411	0.3272
Biological Process	GO:0032502	2	developmental process	1.4	0.28822	P10923	Osteopontin OS=Mus musculus OX=10090 GN=Spp1 PE=1 SV=1	Spp1	0.352	0.000643764	Q1	32.459	34	6	6	6	6	6	6	5	6	5	1.27593	1.39169	1.77006	0.485893	0.564506	0.511923
Biological Process	GO:0032502	2	developmental process	1.4	0.28822	P01900	H-2 class I histocompatibility antigen, D-D alpha chain OS=Mus musculus OX=10090 GN=H2-D1 PE=1 SV=1	H2-D1	0.426	0.000338646	Q1	41.11	35.9	11	4	6	5	6	6	6	6	6	1.43444	1.37307	1.39947	0.683238	0.579546	0.530229
Biological Process	GO:0033554	4	cellular response to stress	1.75	0.269256	Q62433	Protein NDRG1 OS=Mus musculus OX=10090 GN=Ndrg1 PE=1 SV=1	Ndrg1	0.294	0.000239947	Q1	43.008	46.7	10	10	10	8	9	9	8	9	9	1.5014	1.58356	1.55263	0.407729	0.407651	0.547034
Biological Process	GO:0033554	4	cellular response to stress	1.75	0.269256	Q08857	Platelet glycoprotein 4 OS=Mus musculus OX=10090 GN=Cd36 PE=1 SV=2	Cd36	0.461	0.0225943	Q1	52.697	4.2	2	2	2	2	2	2	2	2	2	0.907299	1.59103	1.60902	0.710199	0.650275	0.532183
Biological Process	GO:0033554	4	cellular response to stress	1.75	0.269256	P17809	Solute carrier family 2, facilitated glucose transporter member 1 OS=Mus musculus OX=10090 GN=Slc2a1 PE=1 SV=4	Slc2a1	0.363	0.0108684	Q1	53.984	10.8	5	5	5	5	5	5	5	5	5	1.571	1.29534	1.53586	0.701189	0.569411	0.3272
Biological Process	GO:0033554	4	cellular response to stress	1.75	0.269256	P10923	Osteopontin OS=Mus musculus OX=10090 GN=Spp1 PE=1 SV=1	Spp1	0.352	0.000643764	Q1	32.459	34	6	6	6	6	6	6	5	6	5	1.27593	1.39169	1.77006	0.485893	0.564506	0.511923
Biological Process	GO:0048856	3	anatomical structure development	1.5	0.267921	Q62433	Protein NDRG1 OS=Mus musculus OX=10090 GN=Ndrg1 PE=1 SV=1	Ndrg1	0.294	0.000239947	Q1	43.008	46.7	10	10	10	8	9	9	8	9	9	1.5014	1.58356	1.55263	0.407729	0.407651	0.547034
Biological Process	GO:0006887	7	exocytosis	1.64	0.348932	Q08857	Platelet glycoprotein 4 OS=Mus musculus OX=10090 GN=Cd36 PE=1 SV=2	Cd36	0.461	0.0225943	Q1	52.697	4.2	2	2	2	2	2	2	2	2	2	0.907299	1.59103	1.60902	0.710199	0.650275	0.532183
Biological Process	GO:2001141	8	regulation of RNA biosynthetic process	1.77	0.181108	Q64523	Histone H2A type 2-C OS=Mus musculus OX=10090 GN=H2ac20 PE=1 SV=3	H2ac20	0.412	0.0278218	Q1	13.988	41.1	7	1	2	2	2	1	2	2	2	1.43006	0.93161	1.56037		0.491813	0.58615
Biological Process	GO:2001141	8	regulation of RNA biosynthetic process	1.77	0.181108	P43274	Histone H1.4 OS=Mus musculus OX=10090 GN=H1-4 PE=1 SV=2	H1-4	0.216	0.0136983	Q1	21.977	28.8	9	3	3	3	2	3	3	3	3	1.2404		2.53769	0.373134	0.379727	0.469057
Biological Process	GO:0048523	5	negative regulation of cellular process	1.65	0.101859	P01900	H-2 class I histocompatibility antigen, D-D alpha chain OS=Mus musculus OX=10090 GN=H2-D1 PE=1 SV=1	H2-D1	0.426	0.000338646	Q1	41.11	35.9	11	4	6	5	6	6	6	6	6	1.43444	1.37307	1.39947	0.683238	0.579546	0.530229
Biological Process	GO:0051051	6	negative regulation of transport	3.75	0.0975167	Q08857	Platelet glycoprotein 4 OS=Mus musculus OX=10090 GN=Cd36 PE=1 SV=2	Cd36	0.461	0.0225943	Q1	52.697	4.2	2	2	2	2	2	2	2	2	2	0.907299	1.59103	1.60902	0.710199	0.650275	0.532183
Biological Process	GO:0051051	6	negative regulation of transport	3.75	0.0975167	P97449	Aminopeptidase N OS=Mus musculus OX=10090 GN=Anpep PE=1 SV=4	Anpep	0.316	0.000659828	Q1	109.65	48.1	36	36	36	35	35	33	32	30	28	1.46035	1.42782	1.67075	0.538198	0.522111	0.380768
Biological Process	GO:0051222	8	positive regulation of protein transport	3.78	0.0962331	Q8BH04	Phosphoenolpyruvate carboxykinase [GTP], mitochondrial OS=Mus musculus OX=10090 GN=Pck2 PE=1 SV=1	Pck2	0.407	0.00135432	Q1	70.527	40.5	18	18	18	16	16	15	15	14	11	1.45628	1.36862	1.44014	0.642333	0.636884	0.455745
Biological Process	GO:0051222	8	positive regulation of protein transport	3.78	0.0962331	Q08857	Platelet glycoprotein 4 OS=Mus musculus OX=10090 GN=Cd36 PE=1 SV=2	Cd36	0.461	0.0225943	Q1	52.697	4.2	2	2	2	2	2	2	2	2	2	0.907299	1.59103	1.60902	0.710199	0.650275	0.532183
Biological Process	GO:0045088	7	regulation of innate immune response	3.93	0.0898948	Q8R326	Paraspeckle component 1 OS=Mus musculus OX=10090 GN=Pspc1 PE=1 SV=1	Pspc1	0.481	0.00159628	Q1	58.758	20.5	8	8	8	6	7	7	4	5	6	1.3822	1.38291	1.28553	0.533872	0.704306	0.711173
Biological Process	GO:0045088	7	regulation of innate immune response	3.93	0.0898948	Q08857	Platelet glycoprotein 4 OS=Mus musculus OX=10090 GN=Cd36 PE=1 SV=2	Cd36	0.461	0.0225943	Q1	52.697	4.2	2	2	2	2	2	2	2	2	2	0.907299	1.59103	1.60902	0.710199	0.650275	0.532183
Biological Process	GO:0042221	3	response to chemical	1.77	0.0892269	Q9WUR9	Adenylate kinase 4, mitochondrial OS=Mus musculus OX=10090 GN=Ak4 PE=1 SV=1	Ak4	0.455	0.000509725	Q1	25.061	52.5	8	8	8	8	8	8	8	7	5	1.44605	1.48335	1.19446	0.664776	0.620714	0.590654
Biological Process	GO:0048523	5	negative regulation of cellular process	1.65	0.101859	P09528	Ferritin heavy chain OS=Mus musculus OX=10090 GN=Fth1 PE=1 SV=2	Fth1	0.482	0.00148882	Q1	21.066	71.4	18	18	18	17	18	17	15	15	15	1.36757	1.17365	1.50818	0.714324	0.582328	0.653943
Biological Process	GO:0042221	3	response to chemical	1.77	0.0892269	Q62433	Protein NDRG1 OS=Mus musculus OX=10090 GN=Ndrg1 PE=1 SV=1	Ndrg1	0.294	0.000239947	Q1	43.008	46.7	10	10	10	8	9	9	8	9	9	1.5014	1.58356	1.55263	0.407729	0.407651	0.547034
Biological Process	GO:0042221	3	response to chemical	1.77	0.0892269	Q08857	Platelet glycoprotein 4 OS=Mus musculus OX=10090 GN=Cd36 PE=1 SV=2	Cd36	0.461	0.0225943	Q1	52.697	4.2	2	2	2	2	2	2	2	2	2	0.907299	1.59103	1.60902	0.710199	0.650275	0.532183
Biological Process	GO:0042221	3	response to chemical	1.77	0.0892269	P29391	Ferritin light chain 1 OS=Mus musculus OX=10090 GN=Ftl1 PE=1 SV=2	Ftl1	0.267	0.00405013	Q1	20.802	62.3	12	12	12	10	12	9	8	8	8	1.5001	1.05386	2.18137	0.447545	0.435034	0.382095
Biological Process	GO:0042221	3	response to chemical	1.77	0.0892269	P17809	Solute carrier family 2, facilitated glucose transporter member 1 OS=Mus musculus OX=10090 GN=Slc2a1 PE=1 SV=4	Slc2a1	0.363	0.0108684	Q1	53.984	10.8	5	5	5	5	5	5	5	5	5	1.571	1.29534	1.53586	0.701189	0.569411	0.3272
Biological Process	GO:0042221	3	response to chemical	1.77	0.0892269	P10923	Osteopontin OS=Mus musculus OX=10090 GN=Spp1 PE=1 SV=1	Spp1	0.352	0.000643764	Q1	32.459	34	6	6	6	6	6	6	5	6	5	1.27593	1.39169	1.77006	0.485893	0.564506	0.511923
Biological Process	GO:0042221	3	response to chemical	1.77	0.0892269	P01900	H-2 class I histocompatibility antigen, D-D alpha chain OS=Mus musculus OX=10090 GN=H2-D1 PE=1 SV=1	H2-D1	0.426	0.000338646	Q1	41.11	35.9	11	4	6	5	6	6	6	6	6	1.43444	1.37307	1.39947	0.683238	0.579546	0.530229
Biological Process	GO:0048731	5	system development	1.78	0.0834594	Q9WUR9	Adenylate kinase 4, mitochondrial OS=Mus musculus OX=10090 GN=Ak4 PE=1 SV=1	Ak4	0.455	0.000509725	Q1	25.061	52.5	8	8	8	8	8	8	8	7	5	1.44605	1.48335	1.19446	0.664776	0.620714	0.590654
Biological Process	GO:0048731	5	system development	1.78	0.0834594	Q62433	Protein NDRG1 OS=Mus musculus OX=10090 GN=Ndrg1 PE=1 SV=1	Ndrg1	0.294	0.000239947	Q1	43.008	46.7	10	10	10	8	9	9	8	9	9	1.5014	1.58356	1.55263	0.407729	0.407651	0.547034
Biological Process	GO:0048731	5	system development	1.78	0.0834594	Q61490	CD166 antigen OS=Mus musculus OX=10090 GN=Alcam PE=1 SV=3	Alcam	0.499	0.0204121	Q1	65.091	48.2	23	23	23	21	19	19	18	18	15	1.22939	1.31319	1.46034	0.840033	0.70997	0.44708
Biological Process	GO:0042221	3	response to chemical	1.77	0.0892269	Q61490	CD166 antigen OS=Mus musculus OX=10090 GN=Alcam PE=1 SV=3	Alcam	0.499	0.0204121	Q1	65.091	48.2	23	23	23	21	19	19	18	18	15	1.22939	1.31319	1.46034	0.840033	0.70997	0.44708
Biological Process	GO:0048523	5	negative regulation of cellular process	1.65	0.101859	P10923	Osteopontin OS=Mus musculus OX=10090 GN=Spp1 PE=1 SV=1	Spp1	0.352	0.000643764	Q1	32.459	34	6	6	6	6	6	6	5	6	5	1.27593	1.39169	1.77006	0.485893	0.564506	0.511923
Biological Process	GO:0048523	5	negative regulation of cellular process	1.65	0.101859	P43274	Histone H1.4 OS=Mus musculus OX=10090 GN=H1-4 PE=1 SV=2	H1-4	0.216	0.0136983	Q1	21.977	28.8	9	3	3	3	2	3	3	3	3	1.2404		2.53769	0.373134	0.379727	0.469057
Biological Process	GO:0048523	5	negative regulation of cellular process	1.65	0.101859	Q08857	Platelet glycoprotein 4 OS=Mus musculus OX=10090 GN=Cd36 PE=1 SV=2	Cd36	0.461	0.0225943	Q1	52.697	4.2	2	2	2	2	2	2	2	2	2	0.907299	1.59103	1.60902	0.710199	0.650275	0.532183
Biological Process	GO:0048519	4	negative regulation of biological process	1.63	0.109797	Q64523	Histone H2A type 2-C OS=Mus musculus OX=10090 GN=H2ac20 PE=1 SV=3	H2ac20	0.412	0.0278218	Q1	13.988	41.1	7	1	2	2	2	1	2	2	2	1.43006	0.93161	1.56037		0.491813	0.58615
Biological Process	GO:0048519	4	negative regulation of biological process	1.63	0.109797	Q62433	Protein NDRG1 OS=Mus musculus OX=10090 GN=Ndrg1 PE=1 SV=1	Ndrg1	0.294	0.000239947	Q1	43.008	46.7	10	10	10	8	9	9	8	9	9	1.5014	1.58356	1.55263	0.407729	0.407651	0.547034
Biological Process	GO:0048519	4	negative regulation of biological process	1.63	0.109797	Q08857	Platelet glycoprotein 4 OS=Mus musculus OX=10090 GN=Cd36 PE=1 SV=2	Cd36	0.461	0.0225943	Q1	52.697	4.2	2	2	2	2	2	2	2	2	2	0.907299	1.59103	1.60902	0.710199	0.650275	0.532183
Biological Process	GO:0048519	4	negative regulation of biological process	1.63	0.109797	P97449	Aminopeptidase N OS=Mus musculus OX=10090 GN=Anpep PE=1 SV=4	Anpep	0.316	0.000659828	Q1	109.65	48.1	36	36	36	35	35	33	32	30	28	1.46035	1.42782	1.67075	0.538198	0.522111	0.380768
Biological Process	GO:0048519	4	negative regulation of biological process	1.63	0.109797	P43274	Histone H1.4 OS=Mus musculus OX=10090 GN=H1-4 PE=1 SV=2	H1-4	0.216	0.0136983	Q1	21.977	28.8	9	3	3	3	2	3	3	3	3	1.2404		2.53769	0.373134	0.379727	0.469057
Biological Process	GO:0048519	4	negative regulation of biological process	1.63	0.109797	P10923	Osteopontin OS=Mus musculus OX=10090 GN=Spp1 PE=1 SV=1	Spp1	0.352	0.000643764	Q1	32.459	34	6	6	6	6	6	6	5	6	5	1.27593	1.39169	1.77006	0.485893	0.564506	0.511923
Biological Process	GO:0048519	4	negative regulation of biological process	1.63	0.109797	P09528	Ferritin heavy chain OS=Mus musculus OX=10090 GN=Fth1 PE=1 SV=2	Fth1	0.482	0.00148882	Q1	21.066	71.4	18	18	18	17	18	17	15	15	15	1.36757	1.17365	1.50818	0.714324	0.582328	0.653943
Biological Process	GO:0048519	4	negative regulation of biological process	1.63	0.109797	P01900	H-2 class I histocompatibility antigen, D-D alpha chain OS=Mus musculus OX=10090 GN=H2-D1 PE=1 SV=1	H2-D1	0.426	0.000338646	Q1	41.11	35.9	11	4	6	5	6	6	6	6	6	1.43444	1.37307	1.39947	0.683238	0.579546	0.530229
Biological Process	GO:0051050	6	positive regulation of transport	2.57	0.106608	Q8BH04	Phosphoenolpyruvate carboxykinase [GTP], mitochondrial OS=Mus musculus OX=10090 GN=Pck2 PE=1 SV=1	Pck2	0.407	0.00135432	Q1	70.527	40.5	18	18	18	16	16	15	15	14	11	1.45628	1.36862	1.44014	0.642333	0.636884	0.455745
Biological Process	GO:0051050	6	positive regulation of transport	2.57	0.106608	Q08857	Platelet glycoprotein 4 OS=Mus musculus OX=10090 GN=Cd36 PE=1 SV=2	Cd36	0.461	0.0225943	Q1	52.697	4.2	2	2	2	2	2	2	2	2	2	0.907299	1.59103	1.60902	0.710199	0.650275	0.532183
Biological Process	GO:0051050	6	positive regulation of transport	2.57	0.106608	P10923	Osteopontin OS=Mus musculus OX=10090 GN=Spp1 PE=1 SV=1	Spp1	0.352	0.000643764	Q1	32.459	34	6	6	6	6	6	6	5	6	5	1.27593	1.39169	1.77006	0.485893	0.564506	0.511923
Biological Process	GO:0005975	4	carbohydrate metabolic process	3.61	0.104012	Q8BH04	Phosphoenolpyruvate carboxykinase [GTP], mitochondrial OS=Mus musculus OX=10090 GN=Pck2 PE=1 SV=1	Pck2	0.407	0.00135432	Q1	70.527	40.5	18	18	18	16	16	15	15	14	11	1.45628	1.36862	1.44014	0.642333	0.636884	0.455745
Biological Process	GO:0005975	4	carbohydrate metabolic process	3.61	0.104012	P17809	Solute carrier family 2, facilitated glucose transporter member 1 OS=Mus musculus OX=10090 GN=Slc2a1 PE=1 SV=4	Slc2a1	0.363	0.0108684	Q1	53.984	10.8	5	5	5	5	5	5	5	5	5	1.571	1.29534	1.53586	0.701189	0.569411	0.3272
Biological Process	GO:0071345	6	cellular response to cytokine stimulus	2.61	0.102324	Q08857	Platelet glycoprotein 4 OS=Mus musculus OX=10090 GN=Cd36 PE=1 SV=2	Cd36	0.461	0.0225943	Q1	52.697	4.2	2	2	2	2	2	2	2	2	2	0.907299	1.59103	1.60902	0.710199	0.650275	0.532183
Biological Process	GO:0071345	6	cellular response to cytokine stimulus	2.61	0.102324	P10923	Osteopontin OS=Mus musculus OX=10090 GN=Spp1 PE=1 SV=1	Spp1	0.352	0.000643764	Q1	32.459	34	6	6	6	6	6	6	5	6	5	1.27593	1.39169	1.77006	0.485893	0.564506	0.511923
Biological Process	GO:0071345	6	cellular response to cytokine stimulus	2.61	0.102324	P01900	H-2 class I histocompatibility antigen, D-D alpha chain OS=Mus musculus OX=10090 GN=H2-D1 PE=1 SV=1	H2-D1	0.426	0.000338646	Q1	41.11	35.9	11	4	6	5	6	6	6	6	6	1.43444	1.37307	1.39947	0.683238	0.579546	0.530229
Biological Process	GO:0048523	5	negative regulation of cellular process	1.65	0.101859	Q8R326	Paraspeckle component 1 OS=Mus musculus OX=10090 GN=Pspc1 PE=1 SV=1	Pspc1	0.481	0.00159628	Q1	58.758	20.5	8	8	8	6	7	7	4	5	6	1.3822	1.38291	1.28553	0.533872	0.704306	0.711173
Biological Process	GO:0048523	5	negative regulation of cellular process	1.65	0.101859	Q64523	Histone H2A type 2-C OS=Mus musculus OX=10090 GN=H2ac20 PE=1 SV=3	H2ac20	0.412	0.0278218	Q1	13.988	41.1	7	1	2	2	2	1	2	2	2	1.43006	0.93161	1.56037		0.491813	0.58615
Biological Process	GO:0048523	5	negative regulation of cellular process	1.65	0.101859	Q62433	Protein NDRG1 OS=Mus musculus OX=10090 GN=Ndrg1 PE=1 SV=1	Ndrg1	0.294	0.000239947	Q1	43.008	46.7	10	10	10	8	9	9	8	9	9	1.5014	1.58356	1.55263	0.407729	0.407651	0.547034
Biological Process	GO:0048731	5	system development	1.78	0.0834594	Q08857	Platelet glycoprotein 4 OS=Mus musculus OX=10090 GN=Cd36 PE=1 SV=2	Cd36	0.461	0.0225943	Q1	52.697	4.2	2	2	2	2	2	2	2	2	2	0.907299	1.59103	1.60902	0.710199	0.650275	0.532183
Biological Process	GO:0048519	4	negative regulation of biological process	1.63	0.109797	Q8R326	Paraspeckle component 1 OS=Mus musculus OX=10090 GN=Pspc1 PE=1 SV=1	Pspc1	0.481	0.00159628	Q1	58.758	20.5	8	8	8	6	7	7	4	5	6	1.3822	1.38291	1.28553	0.533872	0.704306	0.711173
Biological Process	GO:0048731	5	system development	1.78	0.0834594	P17809	Solute carrier family 2, facilitated glucose transporter member 1 OS=Mus musculus OX=10090 GN=Slc2a1 PE=1 SV=4	Slc2a1	0.363	0.0108684	Q1	53.984	10.8	5	5	5	5	5	5	5	5	5	1.571	1.29534	1.53586	0.701189	0.569411	0.3272
Biological Process	GO:0048731	5	system development	1.78	0.0834594	P01900	H-2 class I histocompatibility antigen, D-D alpha chain OS=Mus musculus OX=10090 GN=H2-D1 PE=1 SV=1	H2-D1	0.426	0.000338646	Q1	41.11	35.9	11	4	6	5	6	6	6	6	6	1.43444	1.37307	1.39947	0.683238	0.579546	0.530229
Biological Process	GO:0031349	7	positive regulation of defense response	4.44	0.0729099	Q08857	Platelet glycoprotein 4 OS=Mus musculus OX=10090 GN=Cd36 PE=1 SV=2	Cd36	0.461	0.0225943	Q1	52.697	4.2	2	2	2	2	2	2	2	2	2	0.907299	1.59103	1.60902	0.710199	0.650275	0.532183
Biological Process	GO:0048878	5	chemical homeostasis	3.08	0.0694873	Q08857	Platelet glycoprotein 4 OS=Mus musculus OX=10090 GN=Cd36 PE=1 SV=2	Cd36	0.461	0.0225943	Q1	52.697	4.2	2	2	2	2	2	2	2	2	2	0.907299	1.59103	1.60902	0.710199	0.650275	0.532183
Biological Process	GO:0048878	5	chemical homeostasis	3.08	0.0694873	P29391	Ferritin light chain 1 OS=Mus musculus OX=10090 GN=Ftl1 PE=1 SV=2	Ftl1	0.267	0.00405013	Q1	20.802	62.3	12	12	12	10	12	9	8	8	8	1.5001	1.05386	2.18137	0.447545	0.435034	0.382095
Biological Process	GO:0048878	5	chemical homeostasis	3.08	0.0694873	P09528	Ferritin heavy chain OS=Mus musculus OX=10090 GN=Fth1 PE=1 SV=2	Fth1	0.482	0.00148882	Q1	21.066	71.4	18	18	18	17	18	17	15	15	15	1.36757	1.17365	1.50818	0.714324	0.582328	0.653943
Biological Process	GO:0061458	6	reproductive system development	4.65	0.0671399	Q08857	Platelet glycoprotein 4 OS=Mus musculus OX=10090 GN=Cd36 PE=1 SV=2	Cd36	0.461	0.0225943	Q1	52.697	4.2	2	2	2	2	2	2	2	2	2	0.907299	1.59103	1.60902	0.710199	0.650275	0.532183
Biological Process	GO:0061458	6	reproductive system development	4.65	0.0671399	P10923	Osteopontin OS=Mus musculus OX=10090 GN=Spp1 PE=1 SV=1	Spp1	0.352	0.000643764	Q1	32.459	34	6	6	6	6	6	6	5	6	5	1.27593	1.39169	1.77006	0.485893	0.564506	0.511923
Biological Process	GO:0002697	5	regulation of immune effector process	4.65	0.0671399	Q08857	Platelet glycoprotein 4 OS=Mus musculus OX=10090 GN=Cd36 PE=1 SV=2	Cd36	0.461	0.0225943	Q1	52.697	4.2	2	2	2	2	2	2	2	2	2	0.907299	1.59103	1.60902	0.710199	0.650275	0.532183
Biological Process	GO:0002697	5	regulation of immune effector process	4.65	0.0671399	P01900	H-2 class I histocompatibility antigen, D-D alpha chain OS=Mus musculus OX=10090 GN=H2-D1 PE=1 SV=1	H2-D1	0.426	0.000338646	Q1	41.11	35.9	11	4	6	5	6	6	6	6	6	1.43444	1.37307	1.39947	0.683238	0.579546	0.530229
Biological Process	GO:0031349	7	positive regulation of defense response	4.44	0.0729099	Q8R326	Paraspeckle component 1 OS=Mus musculus OX=10090 GN=Pspc1 PE=1 SV=1	Pspc1	0.481	0.00159628	Q1	58.758	20.5	8	8	8	6	7	7	4	5	6	1.3822	1.38291	1.28553	0.533872	0.704306	0.711173
Biological Process	GO:0009890	6	negative regulation of biosynthetic process	2.54	0.0647631	Q8R326	Paraspeckle component 1 OS=Mus musculus OX=10090 GN=Pspc1 PE=1 SV=1	Pspc1	0.481	0.00159628	Q1	58.758	20.5	8	8	8	6	7	7	4	5	6	1.3822	1.38291	1.28553	0.533872	0.704306	0.711173
Biological Process	GO:0009890	6	negative regulation of biosynthetic process	2.54	0.0647631	Q08857	Platelet glycoprotein 4 OS=Mus musculus OX=10090 GN=Cd36 PE=1 SV=2	Cd36	0.461	0.0225943	Q1	52.697	4.2	2	2	2	2	2	2	2	2	2	0.907299	1.59103	1.60902	0.710199	0.650275	0.532183
Biological Process	GO:0009890	6	negative regulation of biosynthetic process	2.54	0.0647631	P43274	Histone H1.4 OS=Mus musculus OX=10090 GN=H1-4 PE=1 SV=2	H1-4	0.216	0.0136983	Q1	21.977	28.8	9	3	3	3	2	3	3	3	3	1.2404		2.53769	0.373134	0.379727	0.469057
Biological Process	GO:0045785	6	positive regulation of cell adhesion	4.79	0.0637585	Q08857	Platelet glycoprotein 4 OS=Mus musculus OX=10090 GN=Cd36 PE=1 SV=2	Cd36	0.461	0.0225943	Q1	52.697	4.2	2	2	2	2	2	2	2	2	2	0.907299	1.59103	1.60902	0.710199	0.650275	0.532183
Biological Process	GO:0045785	6	positive regulation of cell adhesion	4.79	0.0637585	P10923	Osteopontin OS=Mus musculus OX=10090 GN=Spp1 PE=1 SV=1	Spp1	0.352	0.000643764	Q1	32.459	34	6	6	6	6	6	6	5	6	5	1.27593	1.39169	1.77006	0.485893	0.564506	0.511923
Biological Process	GO:0048608	7	reproductive structure development	4.79	0.0637585	Q08857	Platelet glycoprotein 4 OS=Mus musculus OX=10090 GN=Cd36 PE=1 SV=2	Cd36	0.461	0.0225943	Q1	52.697	4.2	2	2	2	2	2	2	2	2	2	0.907299	1.59103	1.60902	0.710199	0.650275	0.532183
Biological Process	GO:0048608	7	reproductive structure development	4.79	0.0637585	P10923	Osteopontin OS=Mus musculus OX=10090 GN=Spp1 PE=1 SV=1	Spp1	0.352	0.000643764	Q1	32.459	34	6	6	6	6	6	6	5	6	5	1.27593	1.39169	1.77006	0.485893	0.564506	0.511923
Biological Process	GO:0022008	7	neurogenesis	2.57	0.0627173	Q62433	Protein NDRG1 OS=Mus musculus OX=10090 GN=Ndrg1 PE=1 SV=1	Ndrg1	0.294	0.000239947	Q1	43.008	46.7	10	10	10	8	9	9	8	9	9	1.5014	1.58356	1.55263	0.407729	0.407651	0.547034
Biological Process	GO:0022008	7	neurogenesis	2.57	0.0627173	Q61490	CD166 antigen OS=Mus musculus OX=10090 GN=Alcam PE=1 SV=3	Alcam	0.499	0.0204121	Q1	65.091	48.2	23	23	23	21	19	19	18	18	15	1.22939	1.31319	1.46034	0.840033	0.70997	0.44708
Biological Process	GO:0009890	6	negative regulation of biosynthetic process	2.54	0.0647631	Q64523	Histone H2A type 2-C OS=Mus musculus OX=10090 GN=H2ac20 PE=1 SV=3	H2ac20	0.412	0.0278218	Q1	13.988	41.1	7	1	2	2	2	1	2	2	2	1.43006	0.93161	1.56037		0.491813	0.58615
Biological Process	GO:0002274	5	myeloid leukocyte activation	2.95	0.0767724	P97449	Aminopeptidase N OS=Mus musculus OX=10090 GN=Anpep PE=1 SV=4	Anpep	0.316	0.000659828	Q1	109.65	48.1	36	36	36	35	35	33	32	30	28	1.46035	1.42782	1.67075	0.538198	0.522111	0.380768
Biological Process	GO:0002274	5	myeloid leukocyte activation	2.95	0.0767724	Q08857	Platelet glycoprotein 4 OS=Mus musculus OX=10090 GN=Cd36 PE=1 SV=2	Cd36	0.461	0.0225943	Q1	52.697	4.2	2	2	2	2	2	2	2	2	2	0.907299	1.59103	1.60902	0.710199	0.650275	0.532183
Biological Process	GO:0002274	5	myeloid leukocyte activation	2.95	0.0767724	Q62433	Protein NDRG1 OS=Mus musculus OX=10090 GN=Ndrg1 PE=1 SV=1	Ndrg1	0.294	0.000239947	Q1	43.008	46.7	10	10	10	8	9	9	8	9	9	1.5014	1.58356	1.55263	0.407729	0.407651	0.547034
Biological Process	GO:0050776	5	regulation of immune response	2.86	0.0828465	Q8R326	Paraspeckle component 1 OS=Mus musculus OX=10090 GN=Pspc1 PE=1 SV=1	Pspc1	0.481	0.00159628	Q1	58.758	20.5	8	8	8	6	7	7	4	5	6	1.3822	1.38291	1.28553	0.533872	0.704306	0.711173
Biological Process	GO:0050776	5	regulation of immune response	2.86	0.0828465	Q08857	Platelet glycoprotein 4 OS=Mus musculus OX=10090 GN=Cd36 PE=1 SV=2	Cd36	0.461	0.0225943	Q1	52.697	4.2	2	2	2	2	2	2	2	2	2	0.907299	1.59103	1.60902	0.710199	0.650275	0.532183
Biological Process	GO:0050776	5	regulation of immune response	2.86	0.0828465	P01900	H-2 class I histocompatibility antigen, D-D alpha chain OS=Mus musculus OX=10090 GN=H2-D1 PE=1 SV=1	H2-D1	0.426	0.000338646	Q1	41.11	35.9	11	4	6	5	6	6	6	6	6	1.43444	1.37307	1.39947	0.683238	0.579546	0.530229
Biological Process	GO:0065008	3	regulation of biological quality	1.79	0.0825741	Q8BH04	Phosphoenolpyruvate carboxykinase [GTP], mitochondrial OS=Mus musculus OX=10090 GN=Pck2 PE=1 SV=1	Pck2	0.407	0.00135432	Q1	70.527	40.5	18	18	18	16	16	15	15	14	11	1.45628	1.36862	1.44014	0.642333	0.636884	0.455745
Biological Process	GO:0065008	3	regulation of biological quality	1.79	0.0825741	Q08857	Platelet glycoprotein 4 OS=Mus musculus OX=10090 GN=Cd36 PE=1 SV=2	Cd36	0.461	0.0225943	Q1	52.697	4.2	2	2	2	2	2	2	2	2	2	0.907299	1.59103	1.60902	0.710199	0.650275	0.532183
Biological Process	GO:0065008	3	regulation of biological quality	1.79	0.0825741	P97449	Aminopeptidase N OS=Mus musculus OX=10090 GN=Anpep PE=1 SV=4	Anpep	0.316	0.000659828	Q1	109.65	48.1	36	36	36	35	35	33	32	30	28	1.46035	1.42782	1.67075	0.538198	0.522111	0.380768
Biological Process	GO:0065008	3	regulation of biological quality	1.79	0.0825741	P29391	Ferritin light chain 1 OS=Mus musculus OX=10090 GN=Ftl1 PE=1 SV=2	Ftl1	0.267	0.00405013	Q1	20.802	62.3	12	12	12	10	12	9	8	8	8	1.5001	1.05386	2.18137	0.447545	0.435034	0.382095
Biological Process	GO:0065008	3	regulation of biological quality	1.79	0.0825741	P17809	Solute carrier family 2, facilitated glucose transporter member 1 OS=Mus musculus OX=10090 GN=Slc2a1 PE=1 SV=4	Slc2a1	0.363	0.0108684	Q1	53.984	10.8	5	5	5	5	5	5	5	5	5	1.571	1.29534	1.53586	0.701189	0.569411	0.3272
Biological Process	GO:0065008	3	regulation of biological quality	1.79	0.0825741	P10923	Osteopontin OS=Mus musculus OX=10090 GN=Spp1 PE=1 SV=1	Spp1	0.352	0.000643764	Q1	32.459	34	6	6	6	6	6	6	5	6	5	1.27593	1.39169	1.77006	0.485893	0.564506	0.511923
Biological Process	GO:0065008	3	regulation of biological quality	1.79	0.0825741	P09528	Ferritin heavy chain OS=Mus musculus OX=10090 GN=Fth1 PE=1 SV=2	Fth1	0.482	0.00148882	Q1	21.066	71.4	18	18	18	17	18	17	15	15	15	1.36757	1.17365	1.50818	0.714324	0.582328	0.653943
Biological Process	GO:0002684	5	positive regulation of immune system process	2.88	0.0813078	Q8R326	Paraspeckle component 1 OS=Mus musculus OX=10090 GN=Pspc1 PE=1 SV=1	Pspc1	0.481	0.00159628	Q1	58.758	20.5	8	8	8	6	7	7	4	5	6	1.3822	1.38291	1.28553	0.533872	0.704306	0.711173
Biological Process	GO:0002684	5	positive regulation of immune system process	2.88	0.0813078	Q08857	Platelet glycoprotein 4 OS=Mus musculus OX=10090 GN=Cd36 PE=1 SV=2	Cd36	0.461	0.0225943	Q1	52.697	4.2	2	2	2	2	2	2	2	2	2	0.907299	1.59103	1.60902	0.710199	0.650275	0.532183
Biological Process	GO:0002684	5	positive regulation of immune system process	2.88	0.0813078	P01900	H-2 class I histocompatibility antigen, D-D alpha chain OS=Mus musculus OX=10090 GN=H2-D1 PE=1 SV=1	H2-D1	0.426	0.000338646	Q1	41.11	35.9	11	4	6	5	6	6	6	6	6	1.43444	1.37307	1.39947	0.683238	0.579546	0.530229
Biological Process	GO:0006955	3	immune response	2.36	0.0812753	Q08857	Platelet glycoprotein 4 OS=Mus musculus OX=10090 GN=Cd36 PE=1 SV=2	Cd36	0.461	0.0225943	Q1	52.697	4.2	2	2	2	2	2	2	2	2	2	0.907299	1.59103	1.60902	0.710199	0.650275	0.532183
Biological Process	GO:0006955	3	immune response	2.36	0.0812753	P97449	Aminopeptidase N OS=Mus musculus OX=10090 GN=Anpep PE=1 SV=4	Anpep	0.316	0.000659828	Q1	109.65	48.1	36	36	36	35	35	33	32	30	28	1.46035	1.42782	1.67075	0.538198	0.522111	0.380768
Biological Process	GO:0006955	3	immune response	2.36	0.0812753	P09528	Ferritin heavy chain OS=Mus musculus OX=10090 GN=Fth1 PE=1 SV=2	Fth1	0.482	0.00148882	Q1	21.066	71.4	18	18	18	17	18	17	15	15	15	1.36757	1.17365	1.50818	0.714324	0.582328	0.653943
Biological Process	GO:0006955	3	immune response	2.36	0.0812753	P01900	H-2 class I histocompatibility antigen, D-D alpha chain OS=Mus musculus OX=10090 GN=H2-D1 PE=1 SV=1	H2-D1	0.426	0.000338646	Q1	41.11	35.9	11	4	6	5	6	6	6	6	6	1.43444	1.37307	1.39947	0.683238	0.579546	0.530229
Biological Process	GO:0002253	7	activation of immune response	4.21	0.0800452	Q8R326	Paraspeckle component 1 OS=Mus musculus OX=10090 GN=Pspc1 PE=1 SV=1	Pspc1	0.481	0.00159628	Q1	58.758	20.5	8	8	8	6	7	7	4	5	6	1.3822	1.38291	1.28553	0.533872	0.704306	0.711173
Biological Process	GO:0002253	7	activation of immune response	4.21	0.0800452	Q08857	Platelet glycoprotein 4 OS=Mus musculus OX=10090 GN=Cd36 PE=1 SV=2	Cd36	0.461	0.0225943	Q1	52.697	4.2	2	2	2	2	2	2	2	2	2	0.907299	1.59103	1.60902	0.710199	0.650275	0.532183
Biological Process	GO:0048731	5	system development	1.78	0.0834594	P10923	Osteopontin OS=Mus musculus OX=10090 GN=Spp1 PE=1 SV=1	Spp1	0.352	0.000643764	Q1	32.459	34	6	6	6	6	6	6	5	6	5	1.27593	1.39169	1.77006	0.485893	0.564506	0.511923
Biological Process	GO:0071396	6	cellular response to lipid	3.48	0.110629	P10923	Osteopontin OS=Mus musculus OX=10090 GN=Spp1 PE=1 SV=1	Spp1	0.352	0.000643764	Q1	32.459	34	6	6	6	6	6	6	5	6	5	1.27593	1.39169	1.77006	0.485893	0.564506	0.511923
Biological Process	GO:0071396	6	cellular response to lipid	3.48	0.110629	Q08857	Platelet glycoprotein 4 OS=Mus musculus OX=10090 GN=Cd36 PE=1 SV=2	Cd36	0.461	0.0225943	Q1	52.697	4.2	2	2	2	2	2	2	2	2	2	0.907299	1.59103	1.60902	0.710199	0.650275	0.532183
Biological Process	GO:0010975	11	regulation of neuron projection development	3.48	0.110629	P01900	H-2 class I histocompatibility antigen, D-D alpha chain OS=Mus musculus OX=10090 GN=H2-D1 PE=1 SV=1	H2-D1	0.426	0.000338646	Q1	41.11	35.9	11	4	6	5	6	6	6	6	6	1.43444	1.37307	1.39947	0.683238	0.579546	0.530229
Biological Process	GO:0006355	10	regulation of transcription, DNA-templated	1.84	0.171323	P10923	Osteopontin OS=Mus musculus OX=10090 GN=Spp1 PE=1 SV=1	Spp1	0.352	0.000643764	Q1	32.459	34	6	6	6	6	6	6	5	6	5	1.27593	1.39169	1.77006	0.485893	0.564506	0.511923
Biological Process	GO:0040008	4	regulation of growth	2.69	0.168667	Q08857	Platelet glycoprotein 4 OS=Mus musculus OX=10090 GN=Cd36 PE=1 SV=2	Cd36	0.461	0.0225943	Q1	52.697	4.2	2	2	2	2	2	2	2	2	2	0.907299	1.59103	1.60902	0.710199	0.650275	0.532183
Biological Process	GO:0040008	4	regulation of growth	2.69	0.168667	P10923	Osteopontin OS=Mus musculus OX=10090 GN=Spp1 PE=1 SV=1	Spp1	0.352	0.000643764	Q1	32.459	34	6	6	6	6	6	6	5	6	5	1.27593	1.39169	1.77006	0.485893	0.564506	0.511923
Biological Process	GO:0007420	8	brain development	2.72	0.165708	Q9WUR9	Adenylate kinase 4, mitochondrial OS=Mus musculus OX=10090 GN=Ak4 PE=1 SV=1	Ak4	0.455	0.000509725	Q1	25.061	52.5	8	8	8	8	8	8	8	7	5	1.44605	1.48335	1.19446	0.664776	0.620714	0.590654
Biological Process	GO:0007420	8	brain development	2.72	0.165708	P17809	Solute carrier family 2, facilitated glucose transporter member 1 OS=Mus musculus OX=10090 GN=Slc2a1 PE=1 SV=4	Slc2a1	0.363	0.0108684	Q1	53.984	10.8	5	5	5	5	5	5	5	5	5	1.571	1.29534	1.53586	0.701189	0.569411	0.3272
Biological Process	GO:0032870	6	cellular response to hormone stimulus	2.72	0.165708	Q08857	Platelet glycoprotein 4 OS=Mus musculus OX=10090 GN=Cd36 PE=1 SV=2	Cd36	0.461	0.0225943	Q1	52.697	4.2	2	2	2	2	2	2	2	2	2	0.907299	1.59103	1.60902	0.710199	0.650275	0.532183
Biological Process	GO:0032870	6	cellular response to hormone stimulus	2.72	0.165708	P10923	Osteopontin OS=Mus musculus OX=10090 GN=Spp1 PE=1 SV=1	Spp1	0.352	0.000643764	Q1	32.459	34	6	6	6	6	6	6	5	6	5	1.27593	1.39169	1.77006	0.485893	0.564506	0.511923
Biological Process	GO:0048699	8	generation of neurons	2.13	0.161366	Q61490	CD166 antigen OS=Mus musculus OX=10090 GN=Alcam PE=1 SV=3	Alcam	0.499	0.0204121	Q1	65.091	48.2	23	23	23	21	19	19	18	18	15	1.22939	1.31319	1.46034	0.840033	0.70997	0.44708
Biological Process	GO:0006355	10	regulation of transcription, DNA-templated	1.84	0.171323	P43274	Histone H1.4 OS=Mus musculus OX=10090 GN=H1-4 PE=1 SV=2	H1-4	0.216	0.0136983	Q1	21.977	28.8	9	3	3	3	2	3	3	3	3	1.2404		2.53769	0.373134	0.379727	0.469057
Biological Process	GO:0048699	8	generation of neurons	2.13	0.161366	P10923	Osteopontin OS=Mus musculus OX=10090 GN=Spp1 PE=1 SV=1	Spp1	0.352	0.000643764	Q1	32.459	34	6	6	6	6	6	6	5	6	5	1.27593	1.39169	1.77006	0.485893	0.564506	0.511923
Biological Process	GO:0016477	5	cell migration	2.78	0.159823	P57787	Monocarboxylate transporter 4 OS=Mus musculus OX=10090 GN=Slc16a3 PE=1 SV=1	Slc16a3	0.454	0.0113792	Q1	50.373	22.8	7	7	7	7	7	6	5	5	2	1.47823	1.38136	1.26716	0.754609	0.693602	0.425034
Biological Process	GO:0016477	5	cell migration	2.78	0.159823	P10923	Osteopontin OS=Mus musculus OX=10090 GN=Spp1 PE=1 SV=1	Spp1	0.352	0.000643764	Q1	32.459	34	6	6	6	6	6	6	5	6	5	1.27593	1.39169	1.77006	0.485893	0.564506	0.511923
Biological Process	GO:0034220	6	ion transmembrane transport	2.8	0.158358	P57787	Monocarboxylate transporter 4 OS=Mus musculus OX=10090 GN=Slc16a3 PE=1 SV=1	Slc16a3	0.454	0.0113792	Q1	50.373	22.8	7	7	7	7	7	6	5	5	2	1.47823	1.38136	1.26716	0.754609	0.693602	0.425034
Biological Process	GO:0034220	6	ion transmembrane transport	2.8	0.158358	P17809	Solute carrier family 2, facilitated glucose transporter member 1 OS=Mus musculus OX=10090 GN=Slc2a1 PE=1 SV=4	Slc2a1	0.363	0.0108684	Q1	53.984	10.8	5	5	5	5	5	5	5	5	5	1.571	1.29534	1.53586	0.701189	0.569411	0.3272
Biological Process	GO:0007275	4	multicellular organism development	1.63	0.154516	Q9WUR9	Adenylate kinase 4, mitochondrial OS=Mus musculus OX=10090 GN=Ak4 PE=1 SV=1	Ak4	0.455	0.000509725	Q1	25.061	52.5	8	8	8	8	8	8	8	7	5	1.44605	1.48335	1.19446	0.664776	0.620714	0.590654
Biological Process	GO:0007275	4	multicellular organism development	1.63	0.154516	Q62433	Protein NDRG1 OS=Mus musculus OX=10090 GN=Ndrg1 PE=1 SV=1	Ndrg1	0.294	0.000239947	Q1	43.008	46.7	10	10	10	8	9	9	8	9	9	1.5014	1.58356	1.55263	0.407729	0.407651	0.547034
Biological Process	GO:0007275	4	multicellular organism development	1.63	0.154516	Q61490	CD166 antigen OS=Mus musculus OX=10090 GN=Alcam PE=1 SV=3	Alcam	0.499	0.0204121	Q1	65.091	48.2	23	23	23	21	19	19	18	18	15	1.22939	1.31319	1.46034	0.840033	0.70997	0.44708
Biological Process	GO:0007275	4	multicellular organism development	1.63	0.154516	Q08857	Platelet glycoprotein 4 OS=Mus musculus OX=10090 GN=Cd36 PE=1 SV=2	Cd36	0.461	0.0225943	Q1	52.697	4.2	2	2	2	2	2	2	2	2	2	0.907299	1.59103	1.60902	0.710199	0.650275	0.532183
Biological Process	GO:0048699	8	generation of neurons	2.13	0.161366	P01900	H-2 class I histocompatibility antigen, D-D alpha chain OS=Mus musculus OX=10090 GN=H2-D1 PE=1 SV=1	H2-D1	0.426	0.000338646	Q1	41.11	35.9	11	4	6	5	6	6	6	6	6	1.43444	1.37307	1.39947	0.683238	0.579546	0.530229
Biological Process	GO:0006355	10	regulation of transcription, DNA-templated	1.84	0.171323	Q08857	Platelet glycoprotein 4 OS=Mus musculus OX=10090 GN=Cd36 PE=1 SV=2	Cd36	0.461	0.0225943	Q1	52.697	4.2	2	2	2	2	2	2	2	2	2	0.907299	1.59103	1.60902	0.710199	0.650275	0.532183
Biological Process	GO:0006355	10	regulation of transcription, DNA-templated	1.84	0.171323	Q64523	Histone H2A type 2-C OS=Mus musculus OX=10090 GN=H2ac20 PE=1 SV=3	H2ac20	0.412	0.0278218	Q1	13.988	41.1	7	1	2	2	2	1	2	2	2	1.43006	0.93161	1.56037		0.491813	0.58615
Biological Process	GO:0006355	10	regulation of transcription, DNA-templated	1.84	0.171323	Q8R326	Paraspeckle component 1 OS=Mus musculus OX=10090 GN=Pspc1 PE=1 SV=1	Pspc1	0.481	0.00159628	Q1	58.758	20.5	8	8	8	6	7	7	4	5	6	1.3822	1.38291	1.28553	0.533872	0.704306	0.711173
Biological Process	GO:2001141	8	regulation of RNA biosynthetic process	1.77	0.181108	P10923	Osteopontin OS=Mus musculus OX=10090 GN=Spp1 PE=1 SV=1	Spp1	0.352	0.000643764	Q1	32.459	34	6	6	6	6	6	6	5	6	5	1.27593	1.39169	1.77006	0.485893	0.564506	0.511923
Biological Process	GO:0051674	3	localization of cell	2.57	0.180605	P57787	Monocarboxylate transporter 4 OS=Mus musculus OX=10090 GN=Slc16a3 PE=1 SV=1	Slc16a3	0.454	0.0113792	Q1	50.373	22.8	7	7	7	7	7	6	5	5	2	1.47823	1.38136	1.26716	0.754609	0.693602	0.425034
Biological Process	GO:0051674	3	localization of cell	2.57	0.180605	P10923	Osteopontin OS=Mus musculus OX=10090 GN=Spp1 PE=1 SV=1	Spp1	0.352	0.000643764	Q1	32.459	34	6	6	6	6	6	6	5	6	5	1.27593	1.39169	1.77006	0.485893	0.564506	0.511923
Biological Process	GO:0048870	4	cell motility	2.57	0.180605	P57787	Monocarboxylate transporter 4 OS=Mus musculus OX=10090 GN=Slc16a3 PE=1 SV=1	Slc16a3	0.454	0.0113792	Q1	50.373	22.8	7	7	7	7	7	6	5	5	2	1.47823	1.38136	1.26716	0.754609	0.693602	0.425034
Biological Process	GO:0048870	4	cell motility	2.57	0.180605	P10923	Osteopontin OS=Mus musculus OX=10090 GN=Spp1 PE=1 SV=1	Spp1	0.352	0.000643764	Q1	32.459	34	6	6	6	6	6	6	5	6	5	1.27593	1.39169	1.77006	0.485893	0.564506	0.511923
Biological Process	GO:0001775	3	cell activation	2.02	0.180008	Q62433	Protein NDRG1 OS=Mus musculus OX=10090 GN=Ndrg1 PE=1 SV=1	Ndrg1	0.294	0.000239947	Q1	43.008	46.7	10	10	10	8	9	9	8	9	9	1.5014	1.58356	1.55263	0.407729	0.407651	0.547034
Biological Process	GO:0001775	3	cell activation	2.02	0.180008	Q08857	Platelet glycoprotein 4 OS=Mus musculus OX=10090 GN=Cd36 PE=1 SV=2	Cd36	0.461	0.0225943	Q1	52.697	4.2	2	2	2	2	2	2	2	2	2	0.907299	1.59103	1.60902	0.710199	0.650275	0.532183
Biological Process	GO:0001775	3	cell activation	2.02	0.180008	P97449	Aminopeptidase N OS=Mus musculus OX=10090 GN=Anpep PE=1 SV=4	Anpep	0.316	0.000659828	Q1	109.65	48.1	36	36	36	35	35	33	32	30	28	1.46035	1.42782	1.67075	0.538198	0.522111	0.380768
Biological Process	GO:0032504	3	multicellular organism reproduction	2.59	0.179104	Q08857	Platelet glycoprotein 4 OS=Mus musculus OX=10090 GN=Cd36 PE=1 SV=2	Cd36	0.461	0.0225943	Q1	52.697	4.2	2	2	2	2	2	2	2	2	2	0.907299	1.59103	1.60902	0.710199	0.650275	0.532183
Biological Process	GO:0032504	3	multicellular organism reproduction	2.59	0.179104	P10923	Osteopontin OS=Mus musculus OX=10090 GN=Spp1 PE=1 SV=1	Spp1	0.352	0.000643764	Q1	32.459	34	6	6	6	6	6	6	5	6	5	1.27593	1.39169	1.77006	0.485893	0.564506	0.511923
Biological Process	GO:0048609	4	multicellular organismal reproductive process	2.6	0.177606	Q08857	Platelet glycoprotein 4 OS=Mus musculus OX=10090 GN=Cd36 PE=1 SV=2	Cd36	0.461	0.0225943	Q1	52.697	4.2	2	2	2	2	2	2	2	2	2	0.907299	1.59103	1.60902	0.710199	0.650275	0.532183
Biological Process	GO:0048609	4	multicellular organismal reproductive process	2.6	0.177606	P10923	Osteopontin OS=Mus musculus OX=10090 GN=Spp1 PE=1 SV=1	Spp1	0.352	0.000643764	Q1	32.459	34	6	6	6	6	6	6	5	6	5	1.27593	1.39169	1.77006	0.485893	0.564506	0.511923
Biological Process	GO:0031344	6	regulation of cell projection organization	2.62	0.17611	P10923	Osteopontin OS=Mus musculus OX=10090 GN=Spp1 PE=1 SV=1	Spp1	0.352	0.000643764	Q1	32.459	34	6	6	6	6	6	6	5	6	5	1.27593	1.39169	1.77006	0.485893	0.564506	0.511923
Biological Process	GO:0031344	6	regulation of cell projection organization	2.62	0.17611	P01900	H-2 class I histocompatibility antigen, D-D alpha chain OS=Mus musculus OX=10090 GN=H2-D1 PE=1 SV=1	H2-D1	0.426	0.000338646	Q1	41.11	35.9	11	4	6	5	6	6	6	6	6	1.43444	1.37307	1.39947	0.683238	0.579546	0.530229
Biological Process	GO:0009628	3	response to abiotic stimulus	2.05	0.174762	Q62433	Protein NDRG1 OS=Mus musculus OX=10090 GN=Ndrg1 PE=1 SV=1	Ndrg1	0.294	0.000239947	Q1	43.008	46.7	10	10	10	8	9	9	8	9	9	1.5014	1.58356	1.55263	0.407729	0.407651	0.547034
Biological Process	GO:0009628	3	response to abiotic stimulus	2.05	0.174762	Q08857	Platelet glycoprotein 4 OS=Mus musculus OX=10090 GN=Cd36 PE=1 SV=2	Cd36	0.461	0.0225943	Q1	52.697	4.2	2	2	2	2	2	2	2	2	2	0.907299	1.59103	1.60902	0.710199	0.650275	0.532183
Biological Process	GO:0009628	3	response to abiotic stimulus	2.05	0.174762	P17809	Solute carrier family 2, facilitated glucose transporter member 1 OS=Mus musculus OX=10090 GN=Slc2a1 PE=1 SV=4	Slc2a1	0.363	0.0108684	Q1	53.984	10.8	5	5	5	5	5	5	5	5	5	1.571	1.29534	1.53586	0.701189	0.569411	0.3272
Biological Process	GO:0031347	6	regulation of defense response	2.66	0.171637	Q8R326	Paraspeckle component 1 OS=Mus musculus OX=10090 GN=Pspc1 PE=1 SV=1	Pspc1	0.481	0.00159628	Q1	58.758	20.5	8	8	8	6	7	7	4	5	6	1.3822	1.38291	1.28553	0.533872	0.704306	0.711173
Biological Process	GO:0031347	6	regulation of defense response	2.66	0.171637	Q08857	Platelet glycoprotein 4 OS=Mus musculus OX=10090 GN=Cd36 PE=1 SV=2	Cd36	0.461	0.0225943	Q1	52.697	4.2	2	2	2	2	2	2	2	2	2	0.907299	1.59103	1.60902	0.710199	0.650275	0.532183
Biological Process	GO:0007275	4	multicellular organism development	1.63	0.154516	P17809	Solute carrier family 2, facilitated glucose transporter member 1 OS=Mus musculus OX=10090 GN=Slc2a1 PE=1 SV=4	Slc2a1	0.363	0.0108684	Q1	53.984	10.8	5	5	5	5	5	5	5	5	5	1.571	1.29534	1.53586	0.701189	0.569411	0.3272
Biological Process	GO:0007275	4	multicellular organism development	1.63	0.154516	P10923	Osteopontin OS=Mus musculus OX=10090 GN=Spp1 PE=1 SV=1	Spp1	0.352	0.000643764	Q1	32.459	34	6	6	6	6	6	6	5	6	5	1.27593	1.39169	1.77006	0.485893	0.564506	0.511923
Biological Process	GO:0007275	4	multicellular organism development	1.63	0.154516	P01900	H-2 class I histocompatibility antigen, D-D alpha chain OS=Mus musculus OX=10090 GN=H2-D1 PE=1 SV=1	H2-D1	0.426	0.000338646	Q1	41.11	35.9	11	4	6	5	6	6	6	6	6	1.43444	1.37307	1.39947	0.683238	0.579546	0.530229
Biological Process	GO:0045321	4	leukocyte activation	2.2	0.150324	Q62433	Protein NDRG1 OS=Mus musculus OX=10090 GN=Ndrg1 PE=1 SV=1	Ndrg1	0.294	0.000239947	Q1	43.008	46.7	10	10	10	8	9	9	8	9	9	1.5014	1.58356	1.55263	0.407729	0.407651	0.547034
Biological Process	GO:0044260	5	cellular macromolecule metabolic process	0.48	0.123949	Q08857	Platelet glycoprotein 4 OS=Mus musculus OX=10090 GN=Cd36 PE=1 SV=2	Cd36	0.461	0.0225943	Q1	52.697	4.2	2	2	2	2	2	2	2	2	2	0.907299	1.59103	1.60902	0.710199	0.650275	0.532183
Biological Process	GO:0044260	5	cellular macromolecule metabolic process	0.48	0.123949	P43274	Histone H1.4 OS=Mus musculus OX=10090 GN=H1-4 PE=1 SV=2	H1-4	0.216	0.0136983	Q1	21.977	28.8	9	3	3	3	2	3	3	3	3	1.2404		2.53769	0.373134	0.379727	0.469057
Biological Process	GO:0044260	5	cellular macromolecule metabolic process	0.48	0.123949	P10923	Osteopontin OS=Mus musculus OX=10090 GN=Spp1 PE=1 SV=1	Spp1	0.352	0.000643764	Q1	32.459	34	6	6	6	6	6	6	5	6	5	1.27593	1.39169	1.77006	0.485893	0.564506	0.511923
Biological Process	GO:0010629	7	negative regulation of gene expression	2.04	0.123162	Q8R326	Paraspeckle component 1 OS=Mus musculus OX=10090 GN=Pspc1 PE=1 SV=1	Pspc1	0.481	0.00159628	Q1	58.758	20.5	8	8	8	6	7	7	4	5	6	1.3822	1.38291	1.28553	0.533872	0.704306	0.711173
Biological Process	GO:0010629	7	negative regulation of gene expression	2.04	0.123162	Q64523	Histone H2A type 2-C OS=Mus musculus OX=10090 GN=H2ac20 PE=1 SV=3	H2ac20	0.412	0.0278218	Q1	13.988	41.1	7	1	2	2	2	1	2	2	2	1.43006	0.93161	1.56037		0.491813	0.58615
Biological Process	GO:0010629	7	negative regulation of gene expression	2.04	0.123162	Q08857	Platelet glycoprotein 4 OS=Mus musculus OX=10090 GN=Cd36 PE=1 SV=2	Cd36	0.461	0.0225943	Q1	52.697	4.2	2	2	2	2	2	2	2	2	2	0.907299	1.59103	1.60902	0.710199	0.650275	0.532183
Biological Process	GO:0010629	7	negative regulation of gene expression	2.04	0.123162	P43274	Histone H1.4 OS=Mus musculus OX=10090 GN=H1-4 PE=1 SV=2	H1-4	0.216	0.0136983	Q1	21.977	28.8	9	3	3	3	2	3	3	3	3	1.2404		2.53769	0.373134	0.379727	0.469057
Biological Process	GO:0010038	5	response to metal ion	3.29	0.121454	Q62433	Protein NDRG1 OS=Mus musculus OX=10090 GN=Ndrg1 PE=1 SV=1	Ndrg1	0.294	0.000239947	Q1	43.008	46.7	10	10	10	8	9	9	8	9	9	1.5014	1.58356	1.55263	0.407729	0.407651	0.547034
Biological Process	GO:0010038	5	response to metal ion	3.29	0.121454	P29391	Ferritin light chain 1 OS=Mus musculus OX=10090 GN=Ftl1 PE=1 SV=2	Ftl1	0.267	0.00405013	Q1	20.802	62.3	12	12	12	10	12	9	8	8	8	1.5001	1.05386	2.18137	0.447545	0.435034	0.382095
Biological Process	GO:0045596	6	negative regulation of cell differentiation	3.29	0.121454	P10923	Osteopontin OS=Mus musculus OX=10090 GN=Spp1 PE=1 SV=1	Spp1	0.352	0.000643764	Q1	32.459	34	6	6	6	6	6	6	5	6	5	1.27593	1.39169	1.77006	0.485893	0.564506	0.511923
Biological Process	GO:0045596	6	negative regulation of cell differentiation	3.29	0.121454	P01900	H-2 class I histocompatibility antigen, D-D alpha chain OS=Mus musculus OX=10090 GN=H2-D1 PE=1 SV=1	H2-D1	0.426	0.000338646	Q1	41.11	35.9	11	4	6	5	6	6	6	6	6	1.43444	1.37307	1.39947	0.683238	0.579546	0.530229
Biological Process	GO:0006928	3	movement of cell or subcellular component	2.48	0.1154	Q61490	CD166 antigen OS=Mus musculus OX=10090 GN=Alcam PE=1 SV=3	Alcam	0.499	0.0204121	Q1	65.091	48.2	23	23	23	21	19	19	18	18	15	1.22939	1.31319	1.46034	0.840033	0.70997	0.44708
Biological Process	GO:0006928	3	movement of cell or subcellular component	2.48	0.1154	P57787	Monocarboxylate transporter 4 OS=Mus musculus OX=10090 GN=Slc16a3 PE=1 SV=1	Slc16a3	0.454	0.0113792	Q1	50.373	22.8	7	7	7	7	7	6	5	5	2	1.47823	1.38136	1.26716	0.754609	0.693602	0.425034
Biological Process	GO:0006928	3	movement of cell or subcellular component	2.48	0.1154	P10923	Osteopontin OS=Mus musculus OX=10090 GN=Spp1 PE=1 SV=1	Spp1	0.352	0.000643764	Q1	32.459	34	6	6	6	6	6	6	5	6	5	1.27593	1.39169	1.77006	0.485893	0.564506	0.511923
Biological Process	GO:0043434	7	response to peptide hormone	3.43	0.113309	Q08857	Platelet glycoprotein 4 OS=Mus musculus OX=10090 GN=Cd36 PE=1 SV=2	Cd36	0.461	0.0225943	Q1	52.697	4.2	2	2	2	2	2	2	2	2	2	0.907299	1.59103	1.60902	0.710199	0.650275	0.532183
Biological Process	GO:0043434	7	response to peptide hormone	3.43	0.113309	P17809	Solute carrier family 2, facilitated glucose transporter member 1 OS=Mus musculus OX=10090 GN=Slc2a1 PE=1 SV=4	Slc2a1	0.363	0.0108684	Q1	53.984	10.8	5	5	5	5	5	5	5	5	5	1.571	1.29534	1.53586	0.701189	0.569411	0.3272
Biological Process	GO:0009617	6	response to bacterium	3.48	0.110629	Q08857	Platelet glycoprotein 4 OS=Mus musculus OX=10090 GN=Cd36 PE=1 SV=2	Cd36	0.461	0.0225943	Q1	52.697	4.2	2	2	2	2	2	2	2	2	2	0.907299	1.59103	1.60902	0.710199	0.650275	0.532183
Biological Process	GO:0009617	6	response to bacterium	3.48	0.110629	P01900	H-2 class I histocompatibility antigen, D-D alpha chain OS=Mus musculus OX=10090 GN=H2-D1 PE=1 SV=1	H2-D1	0.426	0.000338646	Q1	41.11	35.9	11	4	6	5	6	6	6	6	6	1.43444	1.37307	1.39947	0.683238	0.579546	0.530229
Biological Process	GO:0010975	11	regulation of neuron projection development	3.48	0.110629	P10923	Osteopontin OS=Mus musculus OX=10090 GN=Spp1 PE=1 SV=1	Spp1	0.352	0.000643764	Q1	32.459	34	6	6	6	6	6	6	5	6	5	1.27593	1.39169	1.77006	0.485893	0.564506	0.511923
Biological Process	GO:0003006	4	developmental process involved in reproduction	3.23	0.125585	P10923	Osteopontin OS=Mus musculus OX=10090 GN=Spp1 PE=1 SV=1	Spp1	0.352	0.000643764	Q1	32.459	34	6	6	6	6	6	6	5	6	5	1.27593	1.39169	1.77006	0.485893	0.564506	0.511923
Biological Process	GO:2001141	8	regulation of RNA biosynthetic process	1.77	0.181108	Q08857	Platelet glycoprotein 4 OS=Mus musculus OX=10090 GN=Cd36 PE=1 SV=2	Cd36	0.461	0.0225943	Q1	52.697	4.2	2	2	2	2	2	2	2	2	2	0.907299	1.59103	1.60902	0.710199	0.650275	0.532183
Biological Process	GO:0003006	4	developmental process involved in reproduction	3.23	0.125585	Q08857	Platelet glycoprotein 4 OS=Mus musculus OX=10090 GN=Cd36 PE=1 SV=2	Cd36	0.461	0.0225943	Q1	52.697	4.2	2	2	2	2	2	2	2	2	2	0.907299	1.59103	1.60902	0.710199	0.650275	0.532183
Biological Process	GO:0034097	5	response to cytokine	2.35	0.130059	P10923	Osteopontin OS=Mus musculus OX=10090 GN=Spp1 PE=1 SV=1	Spp1	0.352	0.000643764	Q1	32.459	34	6	6	6	6	6	6	5	6	5	1.27593	1.39169	1.77006	0.485893	0.564506	0.511923
Biological Process	GO:0045321	4	leukocyte activation	2.2	0.150324	Q08857	Platelet glycoprotein 4 OS=Mus musculus OX=10090 GN=Cd36 PE=1 SV=2	Cd36	0.461	0.0225943	Q1	52.697	4.2	2	2	2	2	2	2	2	2	2	0.907299	1.59103	1.60902	0.710199	0.650275	0.532183
Biological Process	GO:0045321	4	leukocyte activation	2.2	0.150324	P97449	Aminopeptidase N OS=Mus musculus OX=10090 GN=Anpep PE=1 SV=4	Anpep	0.316	0.000659828	Q1	109.65	48.1	36	36	36	35	35	33	32	30	28	1.46035	1.42782	1.67075	0.538198	0.522111	0.380768
Biological Process	GO:0032880	5	regulation of protein localization	2.24	0.144421	Q8BH04	Phosphoenolpyruvate carboxykinase [GTP], mitochondrial OS=Mus musculus OX=10090 GN=Pck2 PE=1 SV=1	Pck2	0.407	0.00135432	Q1	70.527	40.5	18	18	18	16	16	15	15	14	11	1.45628	1.36862	1.44014	0.642333	0.636884	0.455745
Biological Process	GO:0032880	5	regulation of protein localization	2.24	0.144421	Q08857	Platelet glycoprotein 4 OS=Mus musculus OX=10090 GN=Cd36 PE=1 SV=2	Cd36	0.461	0.0225943	Q1	52.697	4.2	2	2	2	2	2	2	2	2	2	0.907299	1.59103	1.60902	0.710199	0.650275	0.532183
Biological Process	GO:0032880	5	regulation of protein localization	2.24	0.144421	P17809	Solute carrier family 2, facilitated glucose transporter member 1 OS=Mus musculus OX=10090 GN=Slc2a1 PE=1 SV=4	Slc2a1	0.363	0.0108684	Q1	53.984	10.8	5	5	5	5	5	5	5	5	5	1.571	1.29534	1.53586	0.701189	0.569411	0.3272
Biological Process	GO:0006732	5	coenzyme metabolic process	2.99	0.142456	Q8BH04	Phosphoenolpyruvate carboxykinase [GTP], mitochondrial OS=Mus musculus OX=10090 GN=Pck2 PE=1 SV=1	Pck2	0.407	0.00135432	Q1	70.527	40.5	18	18	18	16	16	15	15	14	11	1.45628	1.36862	1.44014	0.642333	0.636884	0.455745
Biological Process	GO:0006732	5	coenzyme metabolic process	2.99	0.142456	P17809	Solute carrier family 2, facilitated glucose transporter member 1 OS=Mus musculus OX=10090 GN=Slc2a1 PE=1 SV=4	Slc2a1	0.363	0.0108684	Q1	53.984	10.8	5	5	5	5	5	5	5	5	5	1.571	1.29534	1.53586	0.701189	0.569411	0.3272
Biological Process	GO:0045664	10	regulation of neuron differentiation	3.01	0.14103	P10923	Osteopontin OS=Mus musculus OX=10090 GN=Spp1 PE=1 SV=1	Spp1	0.352	0.000643764	Q1	32.459	34	6	6	6	6	6	6	5	6	5	1.27593	1.39169	1.77006	0.485893	0.564506	0.511923
Biological Process	GO:0045664	10	regulation of neuron differentiation	3.01	0.14103	P01900	H-2 class I histocompatibility antigen, D-D alpha chain OS=Mus musculus OX=10090 GN=H2-D1 PE=1 SV=1	H2-D1	0.426	0.000338646	Q1	41.11	35.9	11	4	6	5	6	6	6	6	6	1.43444	1.37307	1.39947	0.683238	0.579546	0.530229
Biological Process	GO:0032101	5	regulation of response to external stimulus	3.02	0.139607	Q08857	Platelet glycoprotein 4 OS=Mus musculus OX=10090 GN=Cd36 PE=1 SV=2	Cd36	0.461	0.0225943	Q1	52.697	4.2	2	2	2	2	2	2	2	2	2	0.907299	1.59103	1.60902	0.710199	0.650275	0.532183
Biological Process	GO:0032101	5	regulation of response to external stimulus	3.02	0.139607	P10923	Osteopontin OS=Mus musculus OX=10090 GN=Spp1 PE=1 SV=1	Spp1	0.352	0.000643764	Q1	32.459	34	6	6	6	6	6	6	5	6	5	1.27593	1.39169	1.77006	0.485893	0.564506	0.511923
Biological Process	GO:1901652	6	response to peptide	3.04	0.138188	Q08857	Platelet glycoprotein 4 OS=Mus musculus OX=10090 GN=Cd36 PE=1 SV=2	Cd36	0.461	0.0225943	Q1	52.697	4.2	2	2	2	2	2	2	2	2	2	0.907299	1.59103	1.60902	0.710199	0.650275	0.532183
Biological Process	GO:1901652	6	response to peptide	3.04	0.138188	P17809	Solute carrier family 2, facilitated glucose transporter member 1 OS=Mus musculus OX=10090 GN=Slc2a1 PE=1 SV=4	Slc2a1	0.363	0.0108684	Q1	53.984	10.8	5	5	5	5	5	5	5	5	5	1.571	1.29534	1.53586	0.701189	0.569411	0.3272
Biological Process	GO:0030155	5	regulation of cell adhesion	3.06	0.136773	Q08857	Platelet glycoprotein 4 OS=Mus musculus OX=10090 GN=Cd36 PE=1 SV=2	Cd36	0.461	0.0225943	Q1	52.697	4.2	2	2	2	2	2	2	2	2	2	0.907299	1.59103	1.60902	0.710199	0.650275	0.532183
Biological Process	GO:0030155	5	regulation of cell adhesion	3.06	0.136773	P10923	Osteopontin OS=Mus musculus OX=10090 GN=Spp1 PE=1 SV=1	Spp1	0.352	0.000643764	Q1	32.459	34	6	6	6	6	6	6	5	6	5	1.27593	1.39169	1.77006	0.485893	0.564506	0.511923
Biological Process	GO:0009725	5	response to hormone	2.32	0.133832	Q08857	Platelet glycoprotein 4 OS=Mus musculus OX=10090 GN=Cd36 PE=1 SV=2	Cd36	0.461	0.0225943	Q1	52.697	4.2	2	2	2	2	2	2	2	2	2	0.907299	1.59103	1.60902	0.710199	0.650275	0.532183
Biological Process	GO:0009725	5	response to hormone	2.32	0.133832	P17809	Solute carrier family 2, facilitated glucose transporter member 1 OS=Mus musculus OX=10090 GN=Slc2a1 PE=1 SV=4	Slc2a1	0.363	0.0108684	Q1	53.984	10.8	5	5	5	5	5	5	5	5	5	1.571	1.29534	1.53586	0.701189	0.569411	0.3272
Biological Process	GO:0009725	5	response to hormone	2.32	0.133832	P10923	Osteopontin OS=Mus musculus OX=10090 GN=Spp1 PE=1 SV=1	Spp1	0.352	0.000643764	Q1	32.459	34	6	6	6	6	6	6	5	6	5	1.27593	1.39169	1.77006	0.485893	0.564506	0.511923
Biological Process	GO:0034097	5	response to cytokine	2.35	0.130059	Q08857	Platelet glycoprotein 4 OS=Mus musculus OX=10090 GN=Cd36 PE=1 SV=2	Cd36	0.461	0.0225943	Q1	52.697	4.2	2	2	2	2	2	2	2	2	2	0.907299	1.59103	1.60902	0.710199	0.650275	0.532183
Biological Process	GO:0034097	5	response to cytokine	2.35	0.130059	P01900	H-2 class I histocompatibility antigen, D-D alpha chain OS=Mus musculus OX=10090 GN=H2-D1 PE=1 SV=1	H2-D1	0.426	0.000338646	Q1	41.11	35.9	11	4	6	5	6	6	6	6	6	1.43444	1.37307	1.39947	0.683238	0.579546	0.530229
Biological Process	GO:0022008	7	neurogenesis	2.57	0.0627173	P10923	Osteopontin OS=Mus musculus OX=10090 GN=Spp1 PE=1 SV=1	Spp1	0.352	0.000643764	Q1	32.459	34	6	6	6	6	6	6	5	6	5	1.27593	1.39169	1.77006	0.485893	0.564506	0.511923
Biological Process	GO:0006753	7	nucleoside phosphate metabolic process	1.62	0.352049	Q8BH04	Phosphoenolpyruvate carboxykinase [GTP], mitochondrial OS=Mus musculus OX=10090 GN=Pck2 PE=1 SV=1	Pck2	0.407	0.00135432	Q1	70.527	40.5	18	18	18	16	16	15	15	14	11	1.45628	1.36862	1.44014	0.642333	0.636884	0.455745
Biological Process	GO:0006629	4	lipid metabolic process	1.61	0.356717	P10923	Osteopontin OS=Mus musculus OX=10090 GN=Spp1 PE=1 SV=1	Spp1	0.352	0.000643764	Q1	32.459	34	6	6	6	6	6	6	5	6	5	1.27593	1.39169	1.77006	0.485893	0.564506	0.511923
Biological Process	GO:0051179	2	localization	1.14	0.797515	P09528	Ferritin heavy chain OS=Mus musculus OX=10090 GN=Fth1 PE=1 SV=2	Fth1	0.482	0.00148882	Q1	21.066	71.4	18	18	18	17	18	17	15	15	15	1.36757	1.17365	1.50818	0.714324	0.582328	0.653943
Biological Process	GO:0031323	5	regulation of cellular metabolic process	0.83	0.797087	Q8R326	Paraspeckle component 1 OS=Mus musculus OX=10090 GN=Pspc1 PE=1 SV=1	Pspc1	0.481	0.00159628	Q1	58.758	20.5	8	8	8	6	7	7	4	5	6	1.3822	1.38291	1.28553	0.533872	0.704306	0.711173
Biological Process	GO:0031323	5	regulation of cellular metabolic process	0.83	0.797087	Q64523	Histone H2A type 2-C OS=Mus musculus OX=10090 GN=H2ac20 PE=1 SV=3	H2ac20	0.412	0.0278218	Q1	13.988	41.1	7	1	2	2	2	1	2	2	2	1.43006	0.93161	1.56037		0.491813	0.58615
Biological Process	GO:0031323	5	regulation of cellular metabolic process	0.83	0.797087	Q08857	Platelet glycoprotein 4 OS=Mus musculus OX=10090 GN=Cd36 PE=1 SV=2	Cd36	0.461	0.0225943	Q1	52.697	4.2	2	2	2	2	2	2	2	2	2	0.907299	1.59103	1.60902	0.710199	0.650275	0.532183
Biological Process	GO:0031323	5	regulation of cellular metabolic process	0.83	0.797087	P43274	Histone H1.4 OS=Mus musculus OX=10090 GN=H1-4 PE=1 SV=2	H1-4	0.216	0.0136983	Q1	21.977	28.8	9	3	3	3	2	3	3	3	3	1.2404		2.53769	0.373134	0.379727	0.469057
Biological Process	GO:0031323	5	regulation of cellular metabolic process	0.83	0.797087	P10923	Osteopontin OS=Mus musculus OX=10090 GN=Spp1 PE=1 SV=1	Spp1	0.352	0.000643764	Q1	32.459	34	6	6	6	6	6	6	5	6	5	1.27593	1.39169	1.77006	0.485893	0.564506	0.511923
Biological Process	GO:0034641	4	cellular nitrogen compound metabolic process	0.83	0.797087	Q9WUR9	Adenylate kinase 4, mitochondrial OS=Mus musculus OX=10090 GN=Ak4 PE=1 SV=1	Ak4	0.455	0.000509725	Q1	25.061	52.5	8	8	8	8	8	8	8	7	5	1.44605	1.48335	1.19446	0.664776	0.620714	0.590654
Biological Process	GO:0034641	4	cellular nitrogen compound metabolic process	0.83	0.797087	Q8R326	Paraspeckle component 1 OS=Mus musculus OX=10090 GN=Pspc1 PE=1 SV=1	Pspc1	0.481	0.00159628	Q1	58.758	20.5	8	8	8	6	7	7	4	5	6	1.3822	1.38291	1.28553	0.533872	0.704306	0.711173
Biological Process	GO:0051179	2	localization	1.14	0.797515	P10923	Osteopontin OS=Mus musculus OX=10090 GN=Spp1 PE=1 SV=1	Spp1	0.352	0.000643764	Q1	32.459	34	6	6	6	6	6	6	5	6	5	1.27593	1.39169	1.77006	0.485893	0.564506	0.511923
Biological Process	GO:0034641	4	cellular nitrogen compound metabolic process	0.83	0.797087	Q8JZV7	N-acetylglucosamine-6-phosphate deacetylase OS=Mus musculus OX=10090 GN=Amdhd2 PE=1 SV=1	Amdhd2	0.48	0.00271015	Q1	43.5	63.3	12	12	12	9	9	7	7	5	8	1.38586	1.56288	1.10589	0.70177	0.634744	0.608857
Biological Process	GO:0034641	4	cellular nitrogen compound metabolic process	0.83	0.797087	P97449	Aminopeptidase N OS=Mus musculus OX=10090 GN=Anpep PE=1 SV=4	Anpep	0.316	0.000659828	Q1	109.65	48.1	36	36	36	35	35	33	32	30	28	1.46035	1.42782	1.67075	0.538198	0.522111	0.380768
Biological Process	GO:0060255	5	regulation of macromolecule metabolic process	0.83	0.797063	Q8R326	Paraspeckle component 1 OS=Mus musculus OX=10090 GN=Pspc1 PE=1 SV=1	Pspc1	0.481	0.00159628	Q1	58.758	20.5	8	8	8	6	7	7	4	5	6	1.3822	1.38291	1.28553	0.533872	0.704306	0.711173
Biological Process	GO:0060255	5	regulation of macromolecule metabolic process	0.83	0.797063	Q64523	Histone H2A type 2-C OS=Mus musculus OX=10090 GN=H2ac20 PE=1 SV=3	H2ac20	0.412	0.0278218	Q1	13.988	41.1	7	1	2	2	2	1	2	2	2	1.43006	0.93161	1.56037		0.491813	0.58615
Biological Process	GO:0060255	5	regulation of macromolecule metabolic process	0.83	0.797063	Q08857	Platelet glycoprotein 4 OS=Mus musculus OX=10090 GN=Cd36 PE=1 SV=2	Cd36	0.461	0.0225943	Q1	52.697	4.2	2	2	2	2	2	2	2	2	2	0.907299	1.59103	1.60902	0.710199	0.650275	0.532183
Biological Process	GO:0060255	5	regulation of macromolecule metabolic process	0.83	0.797063	P43274	Histone H1.4 OS=Mus musculus OX=10090 GN=H1-4 PE=1 SV=2	H1-4	0.216	0.0136983	Q1	21.977	28.8	9	3	3	3	2	3	3	3	3	1.2404		2.53769	0.373134	0.379727	0.469057
Biological Process	GO:0060255	5	regulation of macromolecule metabolic process	0.83	0.797063	P10923	Osteopontin OS=Mus musculus OX=10090 GN=Spp1 PE=1 SV=1	Spp1	0.352	0.000643764	Q1	32.459	34	6	6	6	6	6	6	5	6	5	1.27593	1.39169	1.77006	0.485893	0.564506	0.511923
Biological Process	GO:0008152	2	metabolic process	0.94	0.793042	Q9WUR9	Adenylate kinase 4, mitochondrial OS=Mus musculus OX=10090 GN=Ak4 PE=1 SV=1	Ak4	0.455	0.000509725	Q1	25.061	52.5	8	8	8	8	8	8	8	7	5	1.44605	1.48335	1.19446	0.664776	0.620714	0.590654
Biological Process	GO:0008152	2	metabolic process	0.94	0.793042	Q8R326	Paraspeckle component 1 OS=Mus musculus OX=10090 GN=Pspc1 PE=1 SV=1	Pspc1	0.481	0.00159628	Q1	58.758	20.5	8	8	8	6	7	7	4	5	6	1.3822	1.38291	1.28553	0.533872	0.704306	0.711173
Biological Process	GO:0034641	4	cellular nitrogen compound metabolic process	0.83	0.797087	Q8BH04	Phosphoenolpyruvate carboxykinase [GTP], mitochondrial OS=Mus musculus OX=10090 GN=Pck2 PE=1 SV=1	Pck2	0.407	0.00135432	Q1	70.527	40.5	18	18	18	16	16	15	15	14	11	1.45628	1.36862	1.44014	0.642333	0.636884	0.455745
Biological Process	GO:0051179	2	localization	1.14	0.797515	P17809	Solute carrier family 2, facilitated glucose transporter member 1 OS=Mus musculus OX=10090 GN=Slc2a1 PE=1 SV=4	Slc2a1	0.363	0.0108684	Q1	53.984	10.8	5	5	5	5	5	5	5	5	5	1.571	1.29534	1.53586	0.701189	0.569411	0.3272
Biological Process	GO:0051179	2	localization	1.14	0.797515	P29391	Ferritin light chain 1 OS=Mus musculus OX=10090 GN=Ftl1 PE=1 SV=2	Ftl1	0.267	0.00405013	Q1	20.802	62.3	12	12	12	10	12	9	8	8	8	1.5001	1.05386	2.18137	0.447545	0.435034	0.382095
Biological Process	GO:0051179	2	localization	1.14	0.797515	P57787	Monocarboxylate transporter 4 OS=Mus musculus OX=10090 GN=Slc16a3 PE=1 SV=1	Slc16a3	0.454	0.0113792	Q1	50.373	22.8	7	7	7	7	7	6	5	5	2	1.47823	1.38136	1.26716	0.754609	0.693602	0.425034
Biological Process	GO:1901564	4	organonitrogen compound metabolic process	0.91	0.80561	P97449	Aminopeptidase N OS=Mus musculus OX=10090 GN=Anpep PE=1 SV=4	Anpep	0.316	0.000659828	Q1	109.65	48.1	36	36	36	35	35	33	32	30	28	1.46035	1.42782	1.67075	0.538198	0.522111	0.380768
Biological Process	GO:1901564	4	organonitrogen compound metabolic process	0.91	0.80561	P43274	Histone H1.4 OS=Mus musculus OX=10090 GN=H1-4 PE=1 SV=2	H1-4	0.216	0.0136983	Q1	21.977	28.8	9	3	3	3	2	3	3	3	3	1.2404		2.53769	0.373134	0.379727	0.469057
Biological Process	GO:1901564	4	organonitrogen compound metabolic process	0.91	0.80561	P10923	Osteopontin OS=Mus musculus OX=10090 GN=Spp1 PE=1 SV=1	Spp1	0.352	0.000643764	Q1	32.459	34	6	6	6	6	6	6	5	6	5	1.27593	1.39169	1.77006	0.485893	0.564506	0.511923
Biological Process	GO:0044238	3	primary metabolic process	0.92	0.798585	Q9WUR9	Adenylate kinase 4, mitochondrial OS=Mus musculus OX=10090 GN=Ak4 PE=1 SV=1	Ak4	0.455	0.000509725	Q1	25.061	52.5	8	8	8	8	8	8	8	7	5	1.44605	1.48335	1.19446	0.664776	0.620714	0.590654
Biological Process	GO:0044238	3	primary metabolic process	0.92	0.798585	Q8R326	Paraspeckle component 1 OS=Mus musculus OX=10090 GN=Pspc1 PE=1 SV=1	Pspc1	0.481	0.00159628	Q1	58.758	20.5	8	8	8	6	7	7	4	5	6	1.3822	1.38291	1.28553	0.533872	0.704306	0.711173
Biological Process	GO:0044238	3	primary metabolic process	0.92	0.798585	Q8JZV7	N-acetylglucosamine-6-phosphate deacetylase OS=Mus musculus OX=10090 GN=Amdhd2 PE=1 SV=1	Amdhd2	0.48	0.00271015	Q1	43.5	63.3	12	12	12	9	9	7	7	5	8	1.38586	1.56288	1.10589	0.70177	0.634744	0.608857
Biological Process	GO:0044238	3	primary metabolic process	0.92	0.798585	Q8BH04	Phosphoenolpyruvate carboxykinase [GTP], mitochondrial OS=Mus musculus OX=10090 GN=Pck2 PE=1 SV=1	Pck2	0.407	0.00135432	Q1	70.527	40.5	18	18	18	16	16	15	15	14	11	1.45628	1.36862	1.44014	0.642333	0.636884	0.455745
Biological Process	GO:0044238	3	primary metabolic process	0.92	0.798585	Q08857	Platelet glycoprotein 4 OS=Mus musculus OX=10090 GN=Cd36 PE=1 SV=2	Cd36	0.461	0.0225943	Q1	52.697	4.2	2	2	2	2	2	2	2	2	2	0.907299	1.59103	1.60902	0.710199	0.650275	0.532183
Biological Process	GO:0044238	3	primary metabolic process	0.92	0.798585	P97449	Aminopeptidase N OS=Mus musculus OX=10090 GN=Anpep PE=1 SV=4	Anpep	0.316	0.000659828	Q1	109.65	48.1	36	36	36	35	35	33	32	30	28	1.46035	1.42782	1.67075	0.538198	0.522111	0.380768
Biological Process	GO:0044238	3	primary metabolic process	0.92	0.798585	P43274	Histone H1.4 OS=Mus musculus OX=10090 GN=H1-4 PE=1 SV=2	H1-4	0.216	0.0136983	Q1	21.977	28.8	9	3	3	3	2	3	3	3	3	1.2404		2.53769	0.373134	0.379727	0.469057
Biological Process	GO:0044238	3	primary metabolic process	0.92	0.798585	P17809	Solute carrier family 2, facilitated glucose transporter member 1 OS=Mus musculus OX=10090 GN=Slc2a1 PE=1 SV=4	Slc2a1	0.363	0.0108684	Q1	53.984	10.8	5	5	5	5	5	5	5	5	5	1.571	1.29534	1.53586	0.701189	0.569411	0.3272
Biological Process	GO:0044238	3	primary metabolic process	0.92	0.798585	P10923	Osteopontin OS=Mus musculus OX=10090 GN=Spp1 PE=1 SV=1	Spp1	0.352	0.000643764	Q1	32.459	34	6	6	6	6	6	6	5	6	5	1.27593	1.39169	1.77006	0.485893	0.564506	0.511923
Biological Process	GO:0080090	5	regulation of primary metabolic process	0.85	0.797607	Q8R326	Paraspeckle component 1 OS=Mus musculus OX=10090 GN=Pspc1 PE=1 SV=1	Pspc1	0.481	0.00159628	Q1	58.758	20.5	8	8	8	6	7	7	4	5	6	1.3822	1.38291	1.28553	0.533872	0.704306	0.711173
Biological Process	GO:0080090	5	regulation of primary metabolic process	0.85	0.797607	Q64523	Histone H2A type 2-C OS=Mus musculus OX=10090 GN=H2ac20 PE=1 SV=3	H2ac20	0.412	0.0278218	Q1	13.988	41.1	7	1	2	2	2	1	2	2	2	1.43006	0.93161	1.56037		0.491813	0.58615
Biological Process	GO:0080090	5	regulation of primary metabolic process	0.85	0.797607	Q08857	Platelet glycoprotein 4 OS=Mus musculus OX=10090 GN=Cd36 PE=1 SV=2	Cd36	0.461	0.0225943	Q1	52.697	4.2	2	2	2	2	2	2	2	2	2	0.907299	1.59103	1.60902	0.710199	0.650275	0.532183
Biological Process	GO:0080090	5	regulation of primary metabolic process	0.85	0.797607	P43274	Histone H1.4 OS=Mus musculus OX=10090 GN=H1-4 PE=1 SV=2	H1-4	0.216	0.0136983	Q1	21.977	28.8	9	3	3	3	2	3	3	3	3	1.2404		2.53769	0.373134	0.379727	0.469057
Biological Process	GO:0080090	5	regulation of primary metabolic process	0.85	0.797607	P10923	Osteopontin OS=Mus musculus OX=10090 GN=Spp1 PE=1 SV=1	Spp1	0.352	0.000643764	Q1	32.459	34	6	6	6	6	6	6	5	6	5	1.27593	1.39169	1.77006	0.485893	0.564506	0.511923
Biological Process	GO:0051179	2	localization	1.14	0.797515	Q08857	Platelet glycoprotein 4 OS=Mus musculus OX=10090 GN=Cd36 PE=1 SV=2	Cd36	0.461	0.0225943	Q1	52.697	4.2	2	2	2	2	2	2	2	2	2	0.907299	1.59103	1.60902	0.710199	0.650275	0.532183
Biological Process	GO:0051179	2	localization	1.14	0.797515	P97449	Aminopeptidase N OS=Mus musculus OX=10090 GN=Anpep PE=1 SV=4	Anpep	0.316	0.000659828	Q1	109.65	48.1	36	36	36	35	35	33	32	30	28	1.46035	1.42782	1.67075	0.538198	0.522111	0.380768
Biological Process	GO:0008152	2	metabolic process	0.94	0.793042	Q8JZV7	N-acetylglucosamine-6-phosphate deacetylase OS=Mus musculus OX=10090 GN=Amdhd2 PE=1 SV=1	Amdhd2	0.48	0.00271015	Q1	43.5	63.3	12	12	12	9	9	7	7	5	8	1.38586	1.56288	1.10589	0.70177	0.634744	0.608857
Biological Process	GO:1901564	4	organonitrogen compound metabolic process	0.91	0.80561	Q08857	Platelet glycoprotein 4 OS=Mus musculus OX=10090 GN=Cd36 PE=1 SV=2	Cd36	0.461	0.0225943	Q1	52.697	4.2	2	2	2	2	2	2	2	2	2	0.907299	1.59103	1.60902	0.710199	0.650275	0.532183
Biological Process	GO:0008152	2	metabolic process	0.94	0.793042	Q8BH04	Phosphoenolpyruvate carboxykinase [GTP], mitochondrial OS=Mus musculus OX=10090 GN=Pck2 PE=1 SV=1	Pck2	0.407	0.00135432	Q1	70.527	40.5	18	18	18	16	16	15	15	14	11	1.45628	1.36862	1.44014	0.642333	0.636884	0.455745
Biological Process	GO:0008152	2	metabolic process	0.94	0.793042	P97449	Aminopeptidase N OS=Mus musculus OX=10090 GN=Anpep PE=1 SV=4	Anpep	0.316	0.000659828	Q1	109.65	48.1	36	36	36	35	35	33	32	30	28	1.46035	1.42782	1.67075	0.538198	0.522111	0.380768
Biological Process	GO:0044249	4	cellular biosynthetic process	0.73	0.774994	P17809	Solute carrier family 2, facilitated glucose transporter member 1 OS=Mus musculus OX=10090 GN=Slc2a1 PE=1 SV=4	Slc2a1	0.363	0.0108684	Q1	53.984	10.8	5	5	5	5	5	5	5	5	5	1.571	1.29534	1.53586	0.701189	0.569411	0.3272
Biological Process	GO:0048583	4	regulation of response to stimulus	1.07	0.774906	Q8R326	Paraspeckle component 1 OS=Mus musculus OX=10090 GN=Pspc1 PE=1 SV=1	Pspc1	0.481	0.00159628	Q1	58.758	20.5	8	8	8	6	7	7	4	5	6	1.3822	1.38291	1.28553	0.533872	0.704306	0.711173
Biological Process	GO:0048583	4	regulation of response to stimulus	1.07	0.774906	Q08857	Platelet glycoprotein 4 OS=Mus musculus OX=10090 GN=Cd36 PE=1 SV=2	Cd36	0.461	0.0225943	Q1	52.697	4.2	2	2	2	2	2	2	2	2	2	0.907299	1.59103	1.60902	0.710199	0.650275	0.532183
Biological Process	GO:0048583	4	regulation of response to stimulus	1.07	0.774906	P10923	Osteopontin OS=Mus musculus OX=10090 GN=Spp1 PE=1 SV=1	Spp1	0.352	0.000643764	Q1	32.459	34	6	6	6	6	6	6	5	6	5	1.27593	1.39169	1.77006	0.485893	0.564506	0.511923
Biological Process	GO:0048583	4	regulation of response to stimulus	1.07	0.774906	P01900	H-2 class I histocompatibility antigen, D-D alpha chain OS=Mus musculus OX=10090 GN=H2-D1 PE=1 SV=1	H2-D1	0.426	0.000338646	Q1	41.11	35.9	11	4	6	5	6	6	6	6	6	1.43444	1.37307	1.39947	0.683238	0.579546	0.530229
Biological Process	GO:0023052	2	signaling	1.08	0.772782	Q62433	Protein NDRG1 OS=Mus musculus OX=10090 GN=Ndrg1 PE=1 SV=1	Ndrg1	0.294	0.000239947	Q1	43.008	46.7	10	10	10	8	9	9	8	9	9	1.5014	1.58356	1.55263	0.407729	0.407651	0.547034
Biological Process	GO:0023052	2	signaling	1.08	0.772782	Q61490	CD166 antigen OS=Mus musculus OX=10090 GN=Alcam PE=1 SV=3	Alcam	0.499	0.0204121	Q1	65.091	48.2	23	23	23	21	19	19	18	18	15	1.22939	1.31319	1.46034	0.840033	0.70997	0.44708
Biological Process	GO:0023052	2	signaling	1.08	0.772782	Q08857	Platelet glycoprotein 4 OS=Mus musculus OX=10090 GN=Cd36 PE=1 SV=2	Cd36	0.461	0.0225943	Q1	52.697	4.2	2	2	2	2	2	2	2	2	2	0.907299	1.59103	1.60902	0.710199	0.650275	0.532183
Biological Process	GO:0044249	4	cellular biosynthetic process	0.73	0.774994	Q8JZV7	N-acetylglucosamine-6-phosphate deacetylase OS=Mus musculus OX=10090 GN=Amdhd2 PE=1 SV=1	Amdhd2	0.48	0.00271015	Q1	43.5	63.3	12	12	12	9	9	7	7	5	8	1.38586	1.56288	1.10589	0.70177	0.634744	0.608857
Biological Process	GO:0023052	2	signaling	1.08	0.772782	P97449	Aminopeptidase N OS=Mus musculus OX=10090 GN=Anpep PE=1 SV=4	Anpep	0.316	0.000659828	Q1	109.65	48.1	36	36	36	35	35	33	32	30	28	1.46035	1.42782	1.67075	0.538198	0.522111	0.380768
Biological Process	GO:0010033	4	response to organic substance	1.09	0.771863	P17809	Solute carrier family 2, facilitated glucose transporter member 1 OS=Mus musculus OX=10090 GN=Slc2a1 PE=1 SV=4	Slc2a1	0.363	0.0108684	Q1	53.984	10.8	5	5	5	5	5	5	5	5	5	1.571	1.29534	1.53586	0.701189	0.569411	0.3272
Biological Process	GO:0010033	4	response to organic substance	1.09	0.771863	P10923	Osteopontin OS=Mus musculus OX=10090 GN=Spp1 PE=1 SV=1	Spp1	0.352	0.000643764	Q1	32.459	34	6	6	6	6	6	6	5	6	5	1.27593	1.39169	1.77006	0.485893	0.564506	0.511923
Biological Process	GO:0010033	4	response to organic substance	1.09	0.771863	P01900	H-2 class I histocompatibility antigen, D-D alpha chain OS=Mus musculus OX=10090 GN=H2-D1 PE=1 SV=1	H2-D1	0.426	0.000338646	Q1	41.11	35.9	11	4	6	5	6	6	6	6	6	1.43444	1.37307	1.39947	0.683238	0.579546	0.530229
Biological Process	GO:0007165	5	signal transduction	1.14	0.762668	Q62433	Protein NDRG1 OS=Mus musculus OX=10090 GN=Ndrg1 PE=1 SV=1	Ndrg1	0.294	0.000239947	Q1	43.008	46.7	10	10	10	8	9	9	8	9	9	1.5014	1.58356	1.55263	0.407729	0.407651	0.547034
Biological Process	GO:0007165	5	signal transduction	1.14	0.762668	Q61490	CD166 antigen OS=Mus musculus OX=10090 GN=Alcam PE=1 SV=3	Alcam	0.499	0.0204121	Q1	65.091	48.2	23	23	23	21	19	19	18	18	15	1.22939	1.31319	1.46034	0.840033	0.70997	0.44708
Biological Process	GO:0007165	5	signal transduction	1.14	0.762668	Q08857	Platelet glycoprotein 4 OS=Mus musculus OX=10090 GN=Cd36 PE=1 SV=2	Cd36	0.461	0.0225943	Q1	52.697	4.2	2	2	2	2	2	2	2	2	2	0.907299	1.59103	1.60902	0.710199	0.650275	0.532183
Biological Process	GO:0007165	5	signal transduction	1.14	0.762668	P97449	Aminopeptidase N OS=Mus musculus OX=10090 GN=Anpep PE=1 SV=4	Anpep	0.316	0.000659828	Q1	109.65	48.1	36	36	36	35	35	33	32	30	28	1.46035	1.42782	1.67075	0.538198	0.522111	0.380768
Biological Process	GO:0036211	6	protein modification process	0.64	0.752294	P43274	Histone H1.4 OS=Mus musculus OX=10090 GN=H1-4 PE=1 SV=2	H1-4	0.216	0.0136983	Q1	21.977	28.8	9	3	3	3	2	3	3	3	3	1.2404		2.53769	0.373134	0.379727	0.469057
Biological Process	GO:0010033	4	response to organic substance	1.09	0.771863	Q08857	Platelet glycoprotein 4 OS=Mus musculus OX=10090 GN=Cd36 PE=1 SV=2	Cd36	0.461	0.0225943	Q1	52.697	4.2	2	2	2	2	2	2	2	2	2	0.907299	1.59103	1.60902	0.710199	0.650275	0.532183
Biological Process	GO:0044249	4	cellular biosynthetic process	0.73	0.774994	Q9WUR9	Adenylate kinase 4, mitochondrial OS=Mus musculus OX=10090 GN=Ak4 PE=1 SV=1	Ak4	0.455	0.000509725	Q1	25.061	52.5	8	8	8	8	8	8	8	7	5	1.44605	1.48335	1.19446	0.664776	0.620714	0.590654
Biological Process	GO:0010468	6	regulation of gene expression	1.18	0.776179	P10923	Osteopontin OS=Mus musculus OX=10090 GN=Spp1 PE=1 SV=1	Spp1	0.352	0.000643764	Q1	32.459	34	6	6	6	6	6	6	5	6	5	1.27593	1.39169	1.77006	0.485893	0.564506	0.511923
Biological Process	GO:0010468	6	regulation of gene expression	1.18	0.776179	P43274	Histone H1.4 OS=Mus musculus OX=10090 GN=H1-4 PE=1 SV=2	H1-4	0.216	0.0136983	Q1	21.977	28.8	9	3	3	3	2	3	3	3	3	1.2404		2.53769	0.373134	0.379727	0.469057
Biological Process	GO:0008152	2	metabolic process	0.94	0.793042	P57787	Monocarboxylate transporter 4 OS=Mus musculus OX=10090 GN=Slc16a3 PE=1 SV=1	Slc16a3	0.454	0.0113792	Q1	50.373	22.8	7	7	7	7	7	6	5	5	2	1.47823	1.38136	1.26716	0.754609	0.693602	0.425034
Biological Process	GO:0008152	2	metabolic process	0.94	0.793042	P43274	Histone H1.4 OS=Mus musculus OX=10090 GN=H1-4 PE=1 SV=2	H1-4	0.216	0.0136983	Q1	21.977	28.8	9	3	3	3	2	3	3	3	3	1.2404		2.53769	0.373134	0.379727	0.469057
Biological Process	GO:0008152	2	metabolic process	0.94	0.793042	P17809	Solute carrier family 2, facilitated glucose transporter member 1 OS=Mus musculus OX=10090 GN=Slc2a1 PE=1 SV=4	Slc2a1	0.363	0.0108684	Q1	53.984	10.8	5	5	5	5	5	5	5	5	5	1.571	1.29534	1.53586	0.701189	0.569411	0.3272
Biological Process	GO:0008152	2	metabolic process	0.94	0.793042	P10923	Osteopontin OS=Mus musculus OX=10090 GN=Spp1 PE=1 SV=1	Spp1	0.352	0.000643764	Q1	32.459	34	6	6	6	6	6	6	5	6	5	1.27593	1.39169	1.77006	0.485893	0.564506	0.511923
Biological Process	GO:0046483	4	heterocycle metabolic process	0.78	0.788856	Q9WUR9	Adenylate kinase 4, mitochondrial OS=Mus musculus OX=10090 GN=Ak4 PE=1 SV=1	Ak4	0.455	0.000509725	Q1	25.061	52.5	8	8	8	8	8	8	8	7	5	1.44605	1.48335	1.19446	0.664776	0.620714	0.590654
Biological Process	GO:0046483	4	heterocycle metabolic process	0.78	0.788856	Q8R326	Paraspeckle component 1 OS=Mus musculus OX=10090 GN=Pspc1 PE=1 SV=1	Pspc1	0.481	0.00159628	Q1	58.758	20.5	8	8	8	6	7	7	4	5	6	1.3822	1.38291	1.28553	0.533872	0.704306	0.711173
Biological Process	GO:0046483	4	heterocycle metabolic process	0.78	0.788856	Q8JZV7	N-acetylglucosamine-6-phosphate deacetylase OS=Mus musculus OX=10090 GN=Amdhd2 PE=1 SV=1	Amdhd2	0.48	0.00271015	Q1	43.5	63.3	12	12	12	9	9	7	7	5	8	1.38586	1.56288	1.10589	0.70177	0.634744	0.608857
Biological Process	GO:0046483	4	heterocycle metabolic process	0.78	0.788856	Q8BH04	Phosphoenolpyruvate carboxykinase [GTP], mitochondrial OS=Mus musculus OX=10090 GN=Pck2 PE=1 SV=1	Pck2	0.407	0.00135432	Q1	70.527	40.5	18	18	18	16	16	15	15	14	11	1.45628	1.36862	1.44014	0.642333	0.636884	0.455745
Biological Process	GO:0019538	5	protein metabolic process	0.81	0.788671	Q08857	Platelet glycoprotein 4 OS=Mus musculus OX=10090 GN=Cd36 PE=1 SV=2	Cd36	0.461	0.0225943	Q1	52.697	4.2	2	2	2	2	2	2	2	2	2	0.907299	1.59103	1.60902	0.710199	0.650275	0.532183
Biological Process	GO:0019538	5	protein metabolic process	0.81	0.788671	P97449	Aminopeptidase N OS=Mus musculus OX=10090 GN=Anpep PE=1 SV=4	Anpep	0.316	0.000659828	Q1	109.65	48.1	36	36	36	35	35	33	32	30	28	1.46035	1.42782	1.67075	0.538198	0.522111	0.380768
Biological Process	GO:0019538	5	protein metabolic process	0.81	0.788671	P43274	Histone H1.4 OS=Mus musculus OX=10090 GN=H1-4 PE=1 SV=2	H1-4	0.216	0.0136983	Q1	21.977	28.8	9	3	3	3	2	3	3	3	3	1.2404		2.53769	0.373134	0.379727	0.469057
Biological Process	GO:0019538	5	protein metabolic process	0.81	0.788671	P10923	Osteopontin OS=Mus musculus OX=10090 GN=Spp1 PE=1 SV=1	Spp1	0.352	0.000643764	Q1	32.459	34	6	6	6	6	6	6	5	6	5	1.27593	1.39169	1.77006	0.485893	0.564506	0.511923
Biological Process	GO:0006139	5	nucleobase-containing compound metabolic process	0.81	0.788503	Q9WUR9	Adenylate kinase 4, mitochondrial OS=Mus musculus OX=10090 GN=Ak4 PE=1 SV=1	Ak4	0.455	0.000509725	Q1	25.061	52.5	8	8	8	8	8	8	8	7	5	1.44605	1.48335	1.19446	0.664776	0.620714	0.590654
Biological Process	GO:0006139	5	nucleobase-containing compound metabolic process	0.81	0.788503	Q8R326	Paraspeckle component 1 OS=Mus musculus OX=10090 GN=Pspc1 PE=1 SV=1	Pspc1	0.481	0.00159628	Q1	58.758	20.5	8	8	8	6	7	7	4	5	6	1.3822	1.38291	1.28553	0.533872	0.704306	0.711173
Biological Process	GO:0006139	5	nucleobase-containing compound metabolic process	0.81	0.788503	Q8JZV7	N-acetylglucosamine-6-phosphate deacetylase OS=Mus musculus OX=10090 GN=Amdhd2 PE=1 SV=1	Amdhd2	0.48	0.00271015	Q1	43.5	63.3	12	12	12	9	9	7	7	5	8	1.38586	1.56288	1.10589	0.70177	0.634744	0.608857
Biological Process	GO:0006139	5	nucleobase-containing compound metabolic process	0.81	0.788503	Q8BH04	Phosphoenolpyruvate carboxykinase [GTP], mitochondrial OS=Mus musculus OX=10090 GN=Pck2 PE=1 SV=1	Pck2	0.407	0.00135432	Q1	70.527	40.5	18	18	18	16	16	15	15	14	11	1.45628	1.36862	1.44014	0.642333	0.636884	0.455745
Biological Process	GO:0010468	6	regulation of gene expression	1.18	0.776179	Q8R326	Paraspeckle component 1 OS=Mus musculus OX=10090 GN=Pspc1 PE=1 SV=1	Pspc1	0.481	0.00159628	Q1	58.758	20.5	8	8	8	6	7	7	4	5	6	1.3822	1.38291	1.28553	0.533872	0.704306	0.711173
Biological Process	GO:0010468	6	regulation of gene expression	1.18	0.776179	Q64523	Histone H2A type 2-C OS=Mus musculus OX=10090 GN=H2ac20 PE=1 SV=3	H2ac20	0.412	0.0278218	Q1	13.988	41.1	7	1	2	2	2	1	2	2	2	1.43006	0.93161	1.56037		0.491813	0.58615
Biological Process	GO:0010468	6	regulation of gene expression	1.18	0.776179	Q08857	Platelet glycoprotein 4 OS=Mus musculus OX=10090 GN=Cd36 PE=1 SV=2	Cd36	0.461	0.0225943	Q1	52.697	4.2	2	2	2	2	2	2	2	2	2	0.907299	1.59103	1.60902	0.710199	0.650275	0.532183
Biological Process	GO:0008152	2	metabolic process	0.94	0.793042	Q08857	Platelet glycoprotein 4 OS=Mus musculus OX=10090 GN=Cd36 PE=1 SV=2	Cd36	0.461	0.0225943	Q1	52.697	4.2	2	2	2	2	2	2	2	2	2	0.907299	1.59103	1.60902	0.710199	0.650275	0.532183
Biological Process	GO:1901564	4	organonitrogen compound metabolic process	0.91	0.80561	Q8BH04	Phosphoenolpyruvate carboxykinase [GTP], mitochondrial OS=Mus musculus OX=10090 GN=Pck2 PE=1 SV=1	Pck2	0.407	0.00135432	Q1	70.527	40.5	18	18	18	16	16	15	15	14	11	1.45628	1.36862	1.44014	0.642333	0.636884	0.455745
Biological Process	GO:1901564	4	organonitrogen compound metabolic process	0.91	0.80561	Q9WUR9	Adenylate kinase 4, mitochondrial OS=Mus musculus OX=10090 GN=Ak4 PE=1 SV=1	Ak4	0.455	0.000509725	Q1	25.061	52.5	8	8	8	8	8	8	8	7	5	1.44605	1.48335	1.19446	0.664776	0.620714	0.590654
Biological Process	GO:0042981	7	regulation of apoptotic process	1.02	1	P10923	Osteopontin OS=Mus musculus OX=10090 GN=Spp1 PE=1 SV=1	Spp1	0.352	0.000643764	Q1	32.459	34	6	6	6	6	6	6	5	6	5	1.27593	1.39169	1.77006	0.485893	0.564506	0.511923
Biological Process	GO:0071840	3	cellular component organization or biogenesis	0.95	1	P17809	Solute carrier family 2, facilitated glucose transporter member 1 OS=Mus musculus OX=10090 GN=Slc2a1 PE=1 SV=4	Slc2a1	0.363	0.0108684	Q1	53.984	10.8	5	5	5	5	5	5	5	5	5	1.571	1.29534	1.53586	0.701189	0.569411	0.3272
Biological Process	GO:0071840	3	cellular component organization or biogenesis	0.95	1	P10923	Osteopontin OS=Mus musculus OX=10090 GN=Spp1 PE=1 SV=1	Spp1	0.352	0.000643764	Q1	32.459	34	6	6	6	6	6	6	5	6	5	1.27593	1.39169	1.77006	0.485893	0.564506	0.511923
Biological Process	GO:0006796	5	phosphate-containing compound metabolic process	0.71	1	Q9WUR9	Adenylate kinase 4, mitochondrial OS=Mus musculus OX=10090 GN=Ak4 PE=1 SV=1	Ak4	0.455	0.000509725	Q1	25.061	52.5	8	8	8	8	8	8	8	7	5	1.44605	1.48335	1.19446	0.664776	0.620714	0.590654
Biological Process	GO:0006796	5	phosphate-containing compound metabolic process	0.71	1	Q8BH04	Phosphoenolpyruvate carboxykinase [GTP], mitochondrial OS=Mus musculus OX=10090 GN=Pck2 PE=1 SV=1	Pck2	0.407	0.00135432	Q1	70.527	40.5	18	18	18	16	16	15	15	14	11	1.45628	1.36862	1.44014	0.642333	0.636884	0.455745
Biological Process	GO:0018130	5	heterocycle biosynthetic process	1.03	1	Q9WUR9	Adenylate kinase 4, mitochondrial OS=Mus musculus OX=10090 GN=Ak4 PE=1 SV=1	Ak4	0.455	0.000509725	Q1	25.061	52.5	8	8	8	8	8	8	8	7	5	1.44605	1.48335	1.19446	0.664776	0.620714	0.590654
Biological Process	GO:0018130	5	heterocycle biosynthetic process	1.03	1	Q8JZV7	N-acetylglucosamine-6-phosphate deacetylase OS=Mus musculus OX=10090 GN=Amdhd2 PE=1 SV=1	Amdhd2	0.48	0.00271015	Q1	43.5	63.3	12	12	12	9	9	7	7	5	8	1.38586	1.56288	1.10589	0.70177	0.634744	0.608857
Biological Process	GO:0006810	4	transport	0.97	1	Q08857	Platelet glycoprotein 4 OS=Mus musculus OX=10090 GN=Cd36 PE=1 SV=2	Cd36	0.461	0.0225943	Q1	52.697	4.2	2	2	2	2	2	2	2	2	2	0.907299	1.59103	1.60902	0.710199	0.650275	0.532183
Biological Process	GO:0006810	4	transport	0.97	1	P97449	Aminopeptidase N OS=Mus musculus OX=10090 GN=Anpep PE=1 SV=4	Anpep	0.316	0.000659828	Q1	109.65	48.1	36	36	36	35	35	33	32	30	28	1.46035	1.42782	1.67075	0.538198	0.522111	0.380768
Biological Process	GO:0071840	3	cellular component organization or biogenesis	0.95	1	P43274	Histone H1.4 OS=Mus musculus OX=10090 GN=H1-4 PE=1 SV=2	H1-4	0.216	0.0136983	Q1	21.977	28.8	9	3	3	3	2	3	3	3	3	1.2404		2.53769	0.373134	0.379727	0.469057
Biological Process	GO:0006810	4	transport	0.97	1	P57787	Monocarboxylate transporter 4 OS=Mus musculus OX=10090 GN=Slc16a3 PE=1 SV=1	Slc16a3	0.454	0.0113792	Q1	50.373	22.8	7	7	7	7	7	6	5	5	2	1.47823	1.38136	1.26716	0.754609	0.693602	0.425034
Biological Process	GO:0006810	4	transport	0.97	1	P09528	Ferritin heavy chain OS=Mus musculus OX=10090 GN=Fth1 PE=1 SV=2	Fth1	0.482	0.00148882	Q1	21.066	71.4	18	18	18	17	18	17	15	15	15	1.36757	1.17365	1.50818	0.714324	0.582328	0.653943
Biological Process	GO:0016192	5	vesicle-mediated transport	0.78	1	Q08857	Platelet glycoprotein 4 OS=Mus musculus OX=10090 GN=Cd36 PE=1 SV=2	Cd36	0.461	0.0225943	Q1	52.697	4.2	2	2	2	2	2	2	2	2	2	0.907299	1.59103	1.60902	0.710199	0.650275	0.532183
Biological Process	GO:0016192	5	vesicle-mediated transport	0.78	1	P97449	Aminopeptidase N OS=Mus musculus OX=10090 GN=Anpep PE=1 SV=4	Anpep	0.316	0.000659828	Q1	109.65	48.1	36	36	36	35	35	33	32	30	28	1.46035	1.42782	1.67075	0.538198	0.522111	0.380768
Biological Process	GO:0016043	4	cellular component organization	1.02	1	Q64523	Histone H2A type 2-C OS=Mus musculus OX=10090 GN=H2ac20 PE=1 SV=3	H2ac20	0.412	0.0278218	Q1	13.988	41.1	7	1	2	2	2	1	2	2	2	1.43006	0.93161	1.56037		0.491813	0.58615
Biological Process	GO:0016043	4	cellular component organization	1.02	1	Q62433	Protein NDRG1 OS=Mus musculus OX=10090 GN=Ndrg1 PE=1 SV=1	Ndrg1	0.294	0.000239947	Q1	43.008	46.7	10	10	10	8	9	9	8	9	9	1.5014	1.58356	1.55263	0.407729	0.407651	0.547034
Biological Process	GO:0016043	4	cellular component organization	1.02	1	Q61490	CD166 antigen OS=Mus musculus OX=10090 GN=Alcam PE=1 SV=3	Alcam	0.499	0.0204121	Q1	65.091	48.2	23	23	23	21	19	19	18	18	15	1.22939	1.31319	1.46034	0.840033	0.70997	0.44708
Biological Process	GO:0016043	4	cellular component organization	1.02	1	Q08857	Platelet glycoprotein 4 OS=Mus musculus OX=10090 GN=Cd36 PE=1 SV=2	Cd36	0.461	0.0225943	Q1	52.697	4.2	2	2	2	2	2	2	2	2	2	0.907299	1.59103	1.60902	0.710199	0.650275	0.532183
Biological Process	GO:0016043	4	cellular component organization	1.02	1	P43274	Histone H1.4 OS=Mus musculus OX=10090 GN=H1-4 PE=1 SV=2	H1-4	0.216	0.0136983	Q1	21.977	28.8	9	3	3	3	2	3	3	3	3	1.2404		2.53769	0.373134	0.379727	0.469057
Biological Process	GO:0006810	4	transport	0.97	1	P17809	Solute carrier family 2, facilitated glucose transporter member 1 OS=Mus musculus OX=10090 GN=Slc2a1 PE=1 SV=4	Slc2a1	0.363	0.0108684	Q1	53.984	10.8	5	5	5	5	5	5	5	5	5	1.571	1.29534	1.53586	0.701189	0.569411	0.3272
Biological Process	GO:0071840	3	cellular component organization or biogenesis	0.95	1	Q08857	Platelet glycoprotein 4 OS=Mus musculus OX=10090 GN=Cd36 PE=1 SV=2	Cd36	0.461	0.0225943	Q1	52.697	4.2	2	2	2	2	2	2	2	2	2	0.907299	1.59103	1.60902	0.710199	0.650275	0.532183
Biological Process	GO:0071840	3	cellular component organization or biogenesis	0.95	1	Q61490	CD166 antigen OS=Mus musculus OX=10090 GN=Alcam PE=1 SV=3	Alcam	0.499	0.0204121	Q1	65.091	48.2	23	23	23	21	19	19	18	18	15	1.22939	1.31319	1.46034	0.840033	0.70997	0.44708
Biological Process	GO:0071840	3	cellular component organization or biogenesis	0.95	1	Q62433	Protein NDRG1 OS=Mus musculus OX=10090 GN=Ndrg1 PE=1 SV=1	Ndrg1	0.294	0.000239947	Q1	43.008	46.7	10	10	10	8	9	9	8	9	9	1.5014	1.58356	1.55263	0.407729	0.407651	0.547034
Biological Process	GO:0051128	5	regulation of cellular component organization	0.96	1	P01900	H-2 class I histocompatibility antigen, D-D alpha chain OS=Mus musculus OX=10090 GN=H2-D1 PE=1 SV=1	H2-D1	0.426	0.000338646	Q1	41.11	35.9	11	4	6	5	6	6	6	6	6	1.43444	1.37307	1.39947	0.683238	0.579546	0.530229
Biological Process	GO:1901362	5	organic cyclic compound biosynthetic process	0.96	1	Q9WUR9	Adenylate kinase 4, mitochondrial OS=Mus musculus OX=10090 GN=Ak4 PE=1 SV=1	Ak4	0.455	0.000509725	Q1	25.061	52.5	8	8	8	8	8	8	8	7	5	1.44605	1.48335	1.19446	0.664776	0.620714	0.590654
Biological Process	GO:1901362	5	organic cyclic compound biosynthetic process	0.96	1	Q8JZV7	N-acetylglucosamine-6-phosphate deacetylase OS=Mus musculus OX=10090 GN=Amdhd2 PE=1 SV=1	Amdhd2	0.48	0.00271015	Q1	43.5	63.3	12	12	12	9	9	7	7	5	8	1.38586	1.56288	1.10589	0.70177	0.634744	0.608857
Biological Process	GO:0019438	5	aromatic compound biosynthetic process	1.05	1	Q9WUR9	Adenylate kinase 4, mitochondrial OS=Mus musculus OX=10090 GN=Ak4 PE=1 SV=1	Ak4	0.455	0.000509725	Q1	25.061	52.5	8	8	8	8	8	8	8	7	5	1.44605	1.48335	1.19446	0.664776	0.620714	0.590654
Biological Process	GO:0019438	5	aromatic compound biosynthetic process	1.05	1	Q8JZV7	N-acetylglucosamine-6-phosphate deacetylase OS=Mus musculus OX=10090 GN=Amdhd2 PE=1 SV=1	Amdhd2	0.48	0.00271015	Q1	43.5	63.3	12	12	12	9	9	7	7	5	8	1.38586	1.56288	1.10589	0.70177	0.634744	0.608857
Biological Process	GO:0006793	4	phosphorus metabolic process	1.05	1	Q9WUR9	Adenylate kinase 4, mitochondrial OS=Mus musculus OX=10090 GN=Ak4 PE=1 SV=1	Ak4	0.455	0.000509725	Q1	25.061	52.5	8	8	8	8	8	8	8	7	5	1.44605	1.48335	1.19446	0.664776	0.620714	0.590654
Biological Process	GO:0006793	4	phosphorus metabolic process	1.05	1	Q8JZV7	N-acetylglucosamine-6-phosphate deacetylase OS=Mus musculus OX=10090 GN=Amdhd2 PE=1 SV=1	Amdhd2	0.48	0.00271015	Q1	43.5	63.3	12	12	12	9	9	7	7	5	8	1.38586	1.56288	1.10589	0.70177	0.634744	0.608857
Biological Process	GO:0006793	4	phosphorus metabolic process	1.05	1	Q8BH04	Phosphoenolpyruvate carboxykinase [GTP], mitochondrial OS=Mus musculus OX=10090 GN=Pck2 PE=1 SV=1	Pck2	0.407	0.00135432	Q1	70.527	40.5	18	18	18	16	16	15	15	14	11	1.45628	1.36862	1.44014	0.642333	0.636884	0.455745
Biological Process	GO:0071704	3	organic substance metabolic process	0.98	1	Q9WUR9	Adenylate kinase 4, mitochondrial OS=Mus musculus OX=10090 GN=Ak4 PE=1 SV=1	Ak4	0.455	0.000509725	Q1	25.061	52.5	8	8	8	8	8	8	8	7	5	1.44605	1.48335	1.19446	0.664776	0.620714	0.590654
Biological Process	GO:0071704	3	organic substance metabolic process	0.98	1	Q8R326	Paraspeckle component 1 OS=Mus musculus OX=10090 GN=Pspc1 PE=1 SV=1	Pspc1	0.481	0.00159628	Q1	58.758	20.5	8	8	8	6	7	7	4	5	6	1.3822	1.38291	1.28553	0.533872	0.704306	0.711173
Biological Process	GO:0071704	3	organic substance metabolic process	0.98	1	Q8JZV7	N-acetylglucosamine-6-phosphate deacetylase OS=Mus musculus OX=10090 GN=Amdhd2 PE=1 SV=1	Amdhd2	0.48	0.00271015	Q1	43.5	63.3	12	12	12	9	9	7	7	5	8	1.38586	1.56288	1.10589	0.70177	0.634744	0.608857
Biological Process	GO:0071704	3	organic substance metabolic process	0.98	1	Q8BH04	Phosphoenolpyruvate carboxykinase [GTP], mitochondrial OS=Mus musculus OX=10090 GN=Pck2 PE=1 SV=1	Pck2	0.407	0.00135432	Q1	70.527	40.5	18	18	18	16	16	15	15	14	11	1.45628	1.36862	1.44014	0.642333	0.636884	0.455745
Biological Process	GO:0071704	3	organic substance metabolic process	0.98	1	Q08857	Platelet glycoprotein 4 OS=Mus musculus OX=10090 GN=Cd36 PE=1 SV=2	Cd36	0.461	0.0225943	Q1	52.697	4.2	2	2	2	2	2	2	2	2	2	0.907299	1.59103	1.60902	0.710199	0.650275	0.532183
Biological Process	GO:0071704	3	organic substance metabolic process	0.98	1	P97449	Aminopeptidase N OS=Mus musculus OX=10090 GN=Anpep PE=1 SV=4	Anpep	0.316	0.000659828	Q1	109.65	48.1	36	36	36	35	35	33	32	30	28	1.46035	1.42782	1.67075	0.538198	0.522111	0.380768
Biological Process	GO:0071704	3	organic substance metabolic process	0.98	1	P57787	Monocarboxylate transporter 4 OS=Mus musculus OX=10090 GN=Slc16a3 PE=1 SV=1	Slc16a3	0.454	0.0113792	Q1	50.373	22.8	7	7	7	7	7	6	5	5	2	1.47823	1.38136	1.26716	0.754609	0.693602	0.425034
Biological Process	GO:0071704	3	organic substance metabolic process	0.98	1	P43274	Histone H1.4 OS=Mus musculus OX=10090 GN=H1-4 PE=1 SV=2	H1-4	0.216	0.0136983	Q1	21.977	28.8	9	3	3	3	2	3	3	3	3	1.2404		2.53769	0.373134	0.379727	0.469057
Biological Process	GO:0071704	3	organic substance metabolic process	0.98	1	P17809	Solute carrier family 2, facilitated glucose transporter member 1 OS=Mus musculus OX=10090 GN=Slc2a1 PE=1 SV=4	Slc2a1	0.363	0.0108684	Q1	53.984	10.8	5	5	5	5	5	5	5	5	5	1.571	1.29534	1.53586	0.701189	0.569411	0.3272
Biological Process	GO:0071704	3	organic substance metabolic process	0.98	1	P10923	Osteopontin OS=Mus musculus OX=10090 GN=Spp1 PE=1 SV=1	Spp1	0.352	0.000643764	Q1	32.459	34	6	6	6	6	6	6	5	6	5	1.27593	1.39169	1.77006	0.485893	0.564506	0.511923
Biological Process	GO:0071840	3	cellular component organization or biogenesis	0.95	1	Q64523	Histone H2A type 2-C OS=Mus musculus OX=10090 GN=H2ac20 PE=1 SV=3	H2ac20	0.412	0.0278218	Q1	13.988	41.1	7	1	2	2	2	1	2	2	2	1.43006	0.93161	1.56037		0.491813	0.58615
Biological Process	GO:0016043	4	cellular component organization	1.02	1	P17809	Solute carrier family 2, facilitated glucose transporter member 1 OS=Mus musculus OX=10090 GN=Slc2a1 PE=1 SV=4	Slc2a1	0.363	0.0108684	Q1	53.984	10.8	5	5	5	5	5	5	5	5	5	1.571	1.29534	1.53586	0.701189	0.569411	0.3272
Biological Process	GO:0016043	4	cellular component organization	1.02	1	P10923	Osteopontin OS=Mus musculus OX=10090 GN=Spp1 PE=1 SV=1	Spp1	0.352	0.000643764	Q1	32.459	34	6	6	6	6	6	6	5	6	5	1.27593	1.39169	1.77006	0.485893	0.564506	0.511923
Biological Process	GO:0010628	7	positive regulation of gene expression	1	1	Q08857	Platelet glycoprotein 4 OS=Mus musculus OX=10090 GN=Cd36 PE=1 SV=2	Cd36	0.461	0.0225943	Q1	52.697	4.2	2	2	2	2	2	2	2	2	2	0.907299	1.59103	1.60902	0.710199	0.650275	0.532183
Biological Process	GO:0010628	7	positive regulation of gene expression	1	1	P10923	Osteopontin OS=Mus musculus OX=10090 GN=Spp1 PE=1 SV=1	Spp1	0.352	0.000643764	Q1	32.459	34	6	6	6	6	6	6	5	6	5	1.27593	1.39169	1.77006	0.485893	0.564506	0.511923
Biological Process	GO:0044237	3	cellular metabolic process	0.99	1	P97449	Aminopeptidase N OS=Mus musculus OX=10090 GN=Anpep PE=1 SV=4	Anpep	0.316	0.000659828	Q1	109.65	48.1	36	36	36	35	35	33	32	30	28	1.46035	1.42782	1.67075	0.538198	0.522111	0.380768
Biological Process	GO:0044237	3	cellular metabolic process	0.99	1	P57787	Monocarboxylate transporter 4 OS=Mus musculus OX=10090 GN=Slc16a3 PE=1 SV=1	Slc16a3	0.454	0.0113792	Q1	50.373	22.8	7	7	7	7	7	6	5	5	2	1.47823	1.38136	1.26716	0.754609	0.693602	0.425034
Biological Process	GO:0044237	3	cellular metabolic process	0.99	1	P43274	Histone H1.4 OS=Mus musculus OX=10090 GN=H1-4 PE=1 SV=2	H1-4	0.216	0.0136983	Q1	21.977	28.8	9	3	3	3	2	3	3	3	3	1.2404		2.53769	0.373134	0.379727	0.469057
Biological Process	GO:0044237	3	cellular metabolic process	0.99	1	P17809	Solute carrier family 2, facilitated glucose transporter member 1 OS=Mus musculus OX=10090 GN=Slc2a1 PE=1 SV=4	Slc2a1	0.363	0.0108684	Q1	53.984	10.8	5	5	5	5	5	5	5	5	5	1.571	1.29534	1.53586	0.701189	0.569411	0.3272
Biological Process	GO:0044237	3	cellular metabolic process	0.99	1	P10923	Osteopontin OS=Mus musculus OX=10090 GN=Spp1 PE=1 SV=1	Spp1	0.352	0.000643764	Q1	32.459	34	6	6	6	6	6	6	5	6	5	1.27593	1.39169	1.77006	0.485893	0.564506	0.511923
Biological Process	GO:0009891	6	positive regulation of biosynthetic process	0.94	1	Q08857	Platelet glycoprotein 4 OS=Mus musculus OX=10090 GN=Cd36 PE=1 SV=2	Cd36	0.461	0.0225943	Q1	52.697	4.2	2	2	2	2	2	2	2	2	2	0.907299	1.59103	1.60902	0.710199	0.650275	0.532183
Biological Process	GO:0009891	6	positive regulation of biosynthetic process	0.94	1	P10923	Osteopontin OS=Mus musculus OX=10090 GN=Spp1 PE=1 SV=1	Spp1	0.352	0.000643764	Q1	32.459	34	6	6	6	6	6	6	5	6	5	1.27593	1.39169	1.77006	0.485893	0.564506	0.511923
Biological Process	GO:0009058	3	biosynthetic process	0.93	1	Q9WUR9	Adenylate kinase 4, mitochondrial OS=Mus musculus OX=10090 GN=Ak4 PE=1 SV=1	Ak4	0.455	0.000509725	Q1	25.061	52.5	8	8	8	8	8	8	8	7	5	1.44605	1.48335	1.19446	0.664776	0.620714	0.590654
Biological Process	GO:0009058	3	biosynthetic process	0.93	1	Q8JZV7	N-acetylglucosamine-6-phosphate deacetylase OS=Mus musculus OX=10090 GN=Amdhd2 PE=1 SV=1	Amdhd2	0.48	0.00271015	Q1	43.5	63.3	12	12	12	9	9	7	7	5	8	1.38586	1.56288	1.10589	0.70177	0.634744	0.608857
Biological Process	GO:0009058	3	biosynthetic process	0.93	1	Q8BH04	Phosphoenolpyruvate carboxykinase [GTP], mitochondrial OS=Mus musculus OX=10090 GN=Pck2 PE=1 SV=1	Pck2	0.407	0.00135432	Q1	70.527	40.5	18	18	18	16	16	15	15	14	11	1.45628	1.36862	1.44014	0.642333	0.636884	0.455745
Biological Process	GO:0009058	3	biosynthetic process	0.93	1	P17809	Solute carrier family 2, facilitated glucose transporter member 1 OS=Mus musculus OX=10090 GN=Slc2a1 PE=1 SV=4	Slc2a1	0.363	0.0108684	Q1	53.984	10.8	5	5	5	5	5	5	5	5	5	1.571	1.29534	1.53586	0.701189	0.569411	0.3272
Biological Process	GO:0044248	4	cellular catabolic process	0.84	1	Q8JZV7	N-acetylglucosamine-6-phosphate deacetylase OS=Mus musculus OX=10090 GN=Amdhd2 PE=1 SV=1	Amdhd2	0.48	0.00271015	Q1	43.5	63.3	12	12	12	9	9	7	7	5	8	1.38586	1.56288	1.10589	0.70177	0.634744	0.608857
Biological Process	GO:0044248	4	cellular catabolic process	0.84	1	P97449	Aminopeptidase N OS=Mus musculus OX=10090 GN=Anpep PE=1 SV=4	Anpep	0.316	0.000659828	Q1	109.65	48.1	36	36	36	35	35	33	32	30	28	1.46035	1.42782	1.67075	0.538198	0.522111	0.380768
Biological Process	GO:0051234	3	establishment of localization	0.95	1	Q08857	Platelet glycoprotein 4 OS=Mus musculus OX=10090 GN=Cd36 PE=1 SV=2	Cd36	0.461	0.0225943	Q1	52.697	4.2	2	2	2	2	2	2	2	2	2	0.907299	1.59103	1.60902	0.710199	0.650275	0.532183
Biological Process	GO:0051234	3	establishment of localization	0.95	1	P97449	Aminopeptidase N OS=Mus musculus OX=10090 GN=Anpep PE=1 SV=4	Anpep	0.316	0.000659828	Q1	109.65	48.1	36	36	36	35	35	33	32	30	28	1.46035	1.42782	1.67075	0.538198	0.522111	0.380768
Biological Process	GO:0051234	3	establishment of localization	0.95	1	P57787	Monocarboxylate transporter 4 OS=Mus musculus OX=10090 GN=Slc16a3 PE=1 SV=1	Slc16a3	0.454	0.0113792	Q1	50.373	22.8	7	7	7	7	7	6	5	5	2	1.47823	1.38136	1.26716	0.754609	0.693602	0.425034
Biological Process	GO:0051234	3	establishment of localization	0.95	1	P17809	Solute carrier family 2, facilitated glucose transporter member 1 OS=Mus musculus OX=10090 GN=Slc2a1 PE=1 SV=4	Slc2a1	0.363	0.0108684	Q1	53.984	10.8	5	5	5	5	5	5	5	5	5	1.571	1.29534	1.53586	0.701189	0.569411	0.3272
Biological Process	GO:0051234	3	establishment of localization	0.95	1	P09528	Ferritin heavy chain OS=Mus musculus OX=10090 GN=Fth1 PE=1 SV=2	Fth1	0.482	0.00148882	Q1	21.066	71.4	18	18	18	17	18	17	15	15	15	1.36757	1.17365	1.50818	0.714324	0.582328	0.653943
Biological Process	GO:0042981	7	regulation of apoptotic process	1.02	1	Q62433	Protein NDRG1 OS=Mus musculus OX=10090 GN=Ndrg1 PE=1 SV=1	Ndrg1	0.294	0.000239947	Q1	43.008	46.7	10	10	10	8	9	9	8	9	9	1.5014	1.58356	1.55263	0.407729	0.407651	0.547034
Biological Process	GO:0044237	3	cellular metabolic process	0.99	1	Q08857	Platelet glycoprotein 4 OS=Mus musculus OX=10090 GN=Cd36 PE=1 SV=2	Cd36	0.461	0.0225943	Q1	52.697	4.2	2	2	2	2	2	2	2	2	2	0.907299	1.59103	1.60902	0.710199	0.650275	0.532183
Biological Process	GO:0036211	6	protein modification process	0.64	0.752294	P10923	Osteopontin OS=Mus musculus OX=10090 GN=Spp1 PE=1 SV=1	Spp1	0.352	0.000643764	Q1	32.459	34	6	6	6	6	6	6	5	6	5	1.27593	1.39169	1.77006	0.485893	0.564506	0.511923
Biological Process	GO:0044237	3	cellular metabolic process	0.99	1	Q8BH04	Phosphoenolpyruvate carboxykinase [GTP], mitochondrial OS=Mus musculus OX=10090 GN=Pck2 PE=1 SV=1	Pck2	0.407	0.00135432	Q1	70.527	40.5	18	18	18	16	16	15	15	14	11	1.45628	1.36862	1.44014	0.642333	0.636884	0.455745
Biological Process	GO:0044237	3	cellular metabolic process	0.99	1	Q8R326	Paraspeckle component 1 OS=Mus musculus OX=10090 GN=Pspc1 PE=1 SV=1	Pspc1	0.481	0.00159628	Q1	58.758	20.5	8	8	8	6	7	7	4	5	6	1.3822	1.38291	1.28553	0.533872	0.704306	0.711173
Biological Process	GO:1901360	4	organic cyclic compound metabolic process	0.94	1	Q9WUR9	Adenylate kinase 4, mitochondrial OS=Mus musculus OX=10090 GN=Ak4 PE=1 SV=1	Ak4	0.455	0.000509725	Q1	25.061	52.5	8	8	8	8	8	8	8	7	5	1.44605	1.48335	1.19446	0.664776	0.620714	0.590654
Biological Process	GO:1901360	4	organic cyclic compound metabolic process	0.94	1	Q8R326	Paraspeckle component 1 OS=Mus musculus OX=10090 GN=Pspc1 PE=1 SV=1	Pspc1	0.481	0.00159628	Q1	58.758	20.5	8	8	8	6	7	7	4	5	6	1.3822	1.38291	1.28553	0.533872	0.704306	0.711173
Biological Process	GO:1901360	4	organic cyclic compound metabolic process	0.94	1	Q8JZV7	N-acetylglucosamine-6-phosphate deacetylase OS=Mus musculus OX=10090 GN=Amdhd2 PE=1 SV=1	Amdhd2	0.48	0.00271015	Q1	43.5	63.3	12	12	12	9	9	7	7	5	8	1.38586	1.56288	1.10589	0.70177	0.634744	0.608857
Biological Process	GO:1901360	4	organic cyclic compound metabolic process	0.94	1	Q8BH04	Phosphoenolpyruvate carboxykinase [GTP], mitochondrial OS=Mus musculus OX=10090 GN=Pck2 PE=1 SV=1	Pck2	0.407	0.00135432	Q1	70.527	40.5	18	18	18	16	16	15	15	14	11	1.45628	1.36862	1.44014	0.642333	0.636884	0.455745
Biological Process	GO:1901360	4	organic cyclic compound metabolic process	0.94	1	P10923	Osteopontin OS=Mus musculus OX=10090 GN=Spp1 PE=1 SV=1	Spp1	0.352	0.000643764	Q1	32.459	34	6	6	6	6	6	6	5	6	5	1.27593	1.39169	1.77006	0.485893	0.564506	0.511923
Biological Process	GO:0006725	4	cellular aromatic compound metabolic process	0.97	1	Q9WUR9	Adenylate kinase 4, mitochondrial OS=Mus musculus OX=10090 GN=Ak4 PE=1 SV=1	Ak4	0.455	0.000509725	Q1	25.061	52.5	8	8	8	8	8	8	8	7	5	1.44605	1.48335	1.19446	0.664776	0.620714	0.590654
Biological Process	GO:0006725	4	cellular aromatic compound metabolic process	0.97	1	Q8R326	Paraspeckle component 1 OS=Mus musculus OX=10090 GN=Pspc1 PE=1 SV=1	Pspc1	0.481	0.00159628	Q1	58.758	20.5	8	8	8	6	7	7	4	5	6	1.3822	1.38291	1.28553	0.533872	0.704306	0.711173
Biological Process	GO:0006725	4	cellular aromatic compound metabolic process	0.97	1	Q8JZV7	N-acetylglucosamine-6-phosphate deacetylase OS=Mus musculus OX=10090 GN=Amdhd2 PE=1 SV=1	Amdhd2	0.48	0.00271015	Q1	43.5	63.3	12	12	12	9	9	7	7	5	8	1.38586	1.56288	1.10589	0.70177	0.634744	0.608857
Biological Process	GO:0006725	4	cellular aromatic compound metabolic process	0.97	1	Q8BH04	Phosphoenolpyruvate carboxykinase [GTP], mitochondrial OS=Mus musculus OX=10090 GN=Pck2 PE=1 SV=1	Pck2	0.407	0.00135432	Q1	70.527	40.5	18	18	18	16	16	15	15	14	11	1.45628	1.36862	1.44014	0.642333	0.636884	0.455745
Biological Process	GO:0006725	4	cellular aromatic compound metabolic process	0.97	1	P97449	Aminopeptidase N OS=Mus musculus OX=10090 GN=Anpep PE=1 SV=4	Anpep	0.316	0.000659828	Q1	109.65	48.1	36	36	36	35	35	33	32	30	28	1.46035	1.42782	1.67075	0.538198	0.522111	0.380768
Biological Process	GO:0043067	6	regulation of programmed cell death	1	1	Q62433	Protein NDRG1 OS=Mus musculus OX=10090 GN=Ndrg1 PE=1 SV=1	Ndrg1	0.294	0.000239947	Q1	43.008	46.7	10	10	10	8	9	9	8	9	9	1.5014	1.58356	1.55263	0.407729	0.407651	0.547034
Biological Process	GO:0043067	6	regulation of programmed cell death	1	1	P10923	Osteopontin OS=Mus musculus OX=10090 GN=Spp1 PE=1 SV=1	Spp1	0.352	0.000643764	Q1	32.459	34	6	6	6	6	6	6	5	6	5	1.27593	1.39169	1.77006	0.485893	0.564506	0.511923
Biological Process	GO:1901576	4	organic substance biosynthetic process	0.94	1	Q9WUR9	Adenylate kinase 4, mitochondrial OS=Mus musculus OX=10090 GN=Ak4 PE=1 SV=1	Ak4	0.455	0.000509725	Q1	25.061	52.5	8	8	8	8	8	8	8	7	5	1.44605	1.48335	1.19446	0.664776	0.620714	0.590654
Biological Process	GO:1901576	4	organic substance biosynthetic process	0.94	1	Q8JZV7	N-acetylglucosamine-6-phosphate deacetylase OS=Mus musculus OX=10090 GN=Amdhd2 PE=1 SV=1	Amdhd2	0.48	0.00271015	Q1	43.5	63.3	12	12	12	9	9	7	7	5	8	1.38586	1.56288	1.10589	0.70177	0.634744	0.608857
Biological Process	GO:1901576	4	organic substance biosynthetic process	0.94	1	Q8BH04	Phosphoenolpyruvate carboxykinase [GTP], mitochondrial OS=Mus musculus OX=10090 GN=Pck2 PE=1 SV=1	Pck2	0.407	0.00135432	Q1	70.527	40.5	18	18	18	16	16	15	15	14	11	1.45628	1.36862	1.44014	0.642333	0.636884	0.455745
Biological Process	GO:1901576	4	organic substance biosynthetic process	0.94	1	P17809	Solute carrier family 2, facilitated glucose transporter member 1 OS=Mus musculus OX=10090 GN=Slc2a1 PE=1 SV=4	Slc2a1	0.363	0.0108684	Q1	53.984	10.8	5	5	5	5	5	5	5	5	5	1.571	1.29534	1.53586	0.701189	0.569411	0.3272
Biological Process	GO:0009966	6	regulation of signal transduction	0.74	1	Q08857	Platelet glycoprotein 4 OS=Mus musculus OX=10090 GN=Cd36 PE=1 SV=2	Cd36	0.461	0.0225943	Q1	52.697	4.2	2	2	2	2	2	2	2	2	2	0.907299	1.59103	1.60902	0.710199	0.650275	0.532183
Biological Process	GO:0009966	6	regulation of signal transduction	0.74	1	P10923	Osteopontin OS=Mus musculus OX=10090 GN=Spp1 PE=1 SV=1	Spp1	0.352	0.000643764	Q1	32.459	34	6	6	6	6	6	6	5	6	5	1.27593	1.39169	1.77006	0.485893	0.564506	0.511923
Biological Process	GO:0044237	3	cellular metabolic process	0.99	1	Q9WUR9	Adenylate kinase 4, mitochondrial OS=Mus musculus OX=10090 GN=Ak4 PE=1 SV=1	Ak4	0.455	0.000509725	Q1	25.061	52.5	8	8	8	8	8	8	8	7	5	1.44605	1.48335	1.19446	0.664776	0.620714	0.590654
Biological Process	GO:0044237	3	cellular metabolic process	0.99	1	Q8JZV7	N-acetylglucosamine-6-phosphate deacetylase OS=Mus musculus OX=10090 GN=Amdhd2 PE=1 SV=1	Amdhd2	0.48	0.00271015	Q1	43.5	63.3	12	12	12	9	9	7	7	5	8	1.38586	1.56288	1.10589	0.70177	0.634744	0.608857
Biological Process	GO:0006753	7	nucleoside phosphate metabolic process	1.62	0.352049	Q9WUR9	Adenylate kinase 4, mitochondrial OS=Mus musculus OX=10090 GN=Ak4 PE=1 SV=1	Ak4	0.455	0.000509725	Q1	25.061	52.5	8	8	8	8	8	8	8	7	5	1.44605	1.48335	1.19446	0.664776	0.620714	0.590654
Biological Process	GO:0006464	7	cellular protein modification process	0.64	0.752294	P43274	Histone H1.4 OS=Mus musculus OX=10090 GN=H1-4 PE=1 SV=2	H1-4	0.216	0.0136983	Q1	21.977	28.8	9	3	3	3	2	3	3	3	3	1.2404		2.53769	0.373134	0.379727	0.469057
Biological Process	GO:0043933	5	protein-containing complex subunit organization	0.64	0.751782	P43274	Histone H1.4 OS=Mus musculus OX=10090 GN=H1-4 PE=1 SV=2	H1-4	0.216	0.0136983	Q1	21.977	28.8	9	3	3	3	2	3	3	3	3	1.2404		2.53769	0.373134	0.379727	0.469057
Biological Process	GO:1901575	4	organic substance catabolic process	1.32	0.487844	P97449	Aminopeptidase N OS=Mus musculus OX=10090 GN=Anpep PE=1 SV=4	Anpep	0.316	0.000659828	Q1	109.65	48.1	36	36	36	35	35	33	32	30	28	1.46035	1.42782	1.67075	0.538198	0.522111	0.380768
Biological Process	GO:1901575	4	organic substance catabolic process	1.32	0.487844	P10923	Osteopontin OS=Mus musculus OX=10090 GN=Spp1 PE=1 SV=1	Spp1	0.352	0.000643764	Q1	32.459	34	6	6	6	6	6	6	5	6	5	1.27593	1.39169	1.77006	0.485893	0.564506	0.511923
Biological Process	GO:0048584	5	positive regulation of response to stimulus	1.41	0.460788	Q8R326	Paraspeckle component 1 OS=Mus musculus OX=10090 GN=Pspc1 PE=1 SV=1	Pspc1	0.481	0.00159628	Q1	58.758	20.5	8	8	8	6	7	7	4	5	6	1.3822	1.38291	1.28553	0.533872	0.704306	0.711173
Biological Process	GO:0048584	5	positive regulation of response to stimulus	1.41	0.460788	Q08857	Platelet glycoprotein 4 OS=Mus musculus OX=10090 GN=Cd36 PE=1 SV=2	Cd36	0.461	0.0225943	Q1	52.697	4.2	2	2	2	2	2	2	2	2	2	0.907299	1.59103	1.60902	0.710199	0.650275	0.532183
Biological Process	GO:0048584	5	positive regulation of response to stimulus	1.41	0.460788	P01900	H-2 class I histocompatibility antigen, D-D alpha chain OS=Mus musculus OX=10090 GN=H2-D1 PE=1 SV=1	H2-D1	0.426	0.000338646	Q1	41.11	35.9	11	4	6	5	6	6	6	6	6	1.43444	1.37307	1.39947	0.683238	0.579546	0.530229
Biological Process	GO:0019222	4	regulation of metabolic process	0.75	0.456599	Q8R326	Paraspeckle component 1 OS=Mus musculus OX=10090 GN=Pspc1 PE=1 SV=1	Pspc1	0.481	0.00159628	Q1	58.758	20.5	8	8	8	6	7	7	4	5	6	1.3822	1.38291	1.28553	0.533872	0.704306	0.711173
Biological Process	GO:0019222	4	regulation of metabolic process	0.75	0.456599	Q64523	Histone H2A type 2-C OS=Mus musculus OX=10090 GN=H2ac20 PE=1 SV=3	H2ac20	0.412	0.0278218	Q1	13.988	41.1	7	1	2	2	2	1	2	2	2	1.43006	0.93161	1.56037		0.491813	0.58615
Biological Process	GO:0019222	4	regulation of metabolic process	0.75	0.456599	Q08857	Platelet glycoprotein 4 OS=Mus musculus OX=10090 GN=Cd36 PE=1 SV=2	Cd36	0.461	0.0225943	Q1	52.697	4.2	2	2	2	2	2	2	2	2	2	0.907299	1.59103	1.60902	0.710199	0.650275	0.532183
Biological Process	GO:1901575	4	organic substance catabolic process	1.32	0.487844	Q8JZV7	N-acetylglucosamine-6-phosphate deacetylase OS=Mus musculus OX=10090 GN=Amdhd2 PE=1 SV=1	Amdhd2	0.48	0.00271015	Q1	43.5	63.3	12	12	12	9	9	7	7	5	8	1.38586	1.56288	1.10589	0.70177	0.634744	0.608857
Biological Process	GO:0019222	4	regulation of metabolic process	0.75	0.456599	P43274	Histone H1.4 OS=Mus musculus OX=10090 GN=H1-4 PE=1 SV=2	H1-4	0.216	0.0136983	Q1	21.977	28.8	9	3	3	3	2	3	3	3	3	1.2404		2.53769	0.373134	0.379727	0.469057
Biological Process	GO:0050789	3	regulation of biological process	1.18	0.440941	Q8R326	Paraspeckle component 1 OS=Mus musculus OX=10090 GN=Pspc1 PE=1 SV=1	Pspc1	0.481	0.00159628	Q1	58.758	20.5	8	8	8	6	7	7	4	5	6	1.3822	1.38291	1.28553	0.533872	0.704306	0.711173
Biological Process	GO:0050789	3	regulation of biological process	1.18	0.440941	Q8BH04	Phosphoenolpyruvate carboxykinase [GTP], mitochondrial OS=Mus musculus OX=10090 GN=Pck2 PE=1 SV=1	Pck2	0.407	0.00135432	Q1	70.527	40.5	18	18	18	16	16	15	15	14	11	1.45628	1.36862	1.44014	0.642333	0.636884	0.455745
Biological Process	GO:0050789	3	regulation of biological process	1.18	0.440941	Q64523	Histone H2A type 2-C OS=Mus musculus OX=10090 GN=H2ac20 PE=1 SV=3	H2ac20	0.412	0.0278218	Q1	13.988	41.1	7	1	2	2	2	1	2	2	2	1.43006	0.93161	1.56037		0.491813	0.58615
Biological Process	GO:0050789	3	regulation of biological process	1.18	0.440941	Q62433	Protein NDRG1 OS=Mus musculus OX=10090 GN=Ndrg1 PE=1 SV=1	Ndrg1	0.294	0.000239947	Q1	43.008	46.7	10	10	10	8	9	9	8	9	9	1.5014	1.58356	1.55263	0.407729	0.407651	0.547034
Biological Process	GO:0050789	3	regulation of biological process	1.18	0.440941	Q61490	CD166 antigen OS=Mus musculus OX=10090 GN=Alcam PE=1 SV=3	Alcam	0.499	0.0204121	Q1	65.091	48.2	23	23	23	21	19	19	18	18	15	1.22939	1.31319	1.46034	0.840033	0.70997	0.44708
Biological Process	GO:0050789	3	regulation of biological process	1.18	0.440941	Q08857	Platelet glycoprotein 4 OS=Mus musculus OX=10090 GN=Cd36 PE=1 SV=2	Cd36	0.461	0.0225943	Q1	52.697	4.2	2	2	2	2	2	2	2	2	2	0.907299	1.59103	1.60902	0.710199	0.650275	0.532183
Biological Process	GO:0050789	3	regulation of biological process	1.18	0.440941	P97449	Aminopeptidase N OS=Mus musculus OX=10090 GN=Anpep PE=1 SV=4	Anpep	0.316	0.000659828	Q1	109.65	48.1	36	36	36	35	35	33	32	30	28	1.46035	1.42782	1.67075	0.538198	0.522111	0.380768
Biological Process	GO:0050789	3	regulation of biological process	1.18	0.440941	P43274	Histone H1.4 OS=Mus musculus OX=10090 GN=H1-4 PE=1 SV=2	H1-4	0.216	0.0136983	Q1	21.977	28.8	9	3	3	3	2	3	3	3	3	1.2404		2.53769	0.373134	0.379727	0.469057
Biological Process	GO:0019222	4	regulation of metabolic process	0.75	0.456599	P10923	Osteopontin OS=Mus musculus OX=10090 GN=Spp1 PE=1 SV=1	Spp1	0.352	0.000643764	Q1	32.459	34	6	6	6	6	6	6	5	6	5	1.27593	1.39169	1.77006	0.485893	0.564506	0.511923
Biological Process	GO:0010646	5	regulation of cell communication	1.34	0.518997	P10923	Osteopontin OS=Mus musculus OX=10090 GN=Spp1 PE=1 SV=1	Spp1	0.352	0.000643764	Q1	32.459	34	6	6	6	6	6	6	5	6	5	1.27593	1.39169	1.77006	0.485893	0.564506	0.511923
Biological Process	GO:0010646	5	regulation of cell communication	1.34	0.518997	P17809	Solute carrier family 2, facilitated glucose transporter member 1 OS=Mus musculus OX=10090 GN=Slc2a1 PE=1 SV=4	Slc2a1	0.363	0.0108684	Q1	53.984	10.8	5	5	5	5	5	5	5	5	5	1.571	1.29534	1.53586	0.701189	0.569411	0.3272
Biological Process	GO:0010646	5	regulation of cell communication	1.34	0.518997	Q08857	Platelet glycoprotein 4 OS=Mus musculus OX=10090 GN=Cd36 PE=1 SV=2	Cd36	0.461	0.0225943	Q1	52.697	4.2	2	2	2	2	2	2	2	2	2	0.907299	1.59103	1.60902	0.710199	0.650275	0.532183
Biological Process	GO:0043412	5	macromolecule modification	0.58	0.546919	P43274	Histone H1.4 OS=Mus musculus OX=10090 GN=H1-4 PE=1 SV=2	H1-4	0.216	0.0136983	Q1	21.977	28.8	9	3	3	3	2	3	3	3	3	1.2404		2.53769	0.373134	0.379727	0.469057
Biological Process	GO:0043412	5	macromolecule modification	0.58	0.546919	P10923	Osteopontin OS=Mus musculus OX=10090 GN=Spp1 PE=1 SV=1	Spp1	0.352	0.000643764	Q1	32.459	34	6	6	6	6	6	6	5	6	5	1.27593	1.39169	1.77006	0.485893	0.564506	0.511923
Biological Process	GO:0048869	3	cellular developmental process	1.26	0.540398	Q62433	Protein NDRG1 OS=Mus musculus OX=10090 GN=Ndrg1 PE=1 SV=1	Ndrg1	0.294	0.000239947	Q1	43.008	46.7	10	10	10	8	9	9	8	9	9	1.5014	1.58356	1.55263	0.407729	0.407651	0.547034
Biological Process	GO:0048869	3	cellular developmental process	1.26	0.540398	Q61490	CD166 antigen OS=Mus musculus OX=10090 GN=Alcam PE=1 SV=3	Alcam	0.499	0.0204121	Q1	65.091	48.2	23	23	23	21	19	19	18	18	15	1.22939	1.31319	1.46034	0.840033	0.70997	0.44708
Biological Process	GO:0048869	3	cellular developmental process	1.26	0.540398	P10923	Osteopontin OS=Mus musculus OX=10090 GN=Spp1 PE=1 SV=1	Spp1	0.352	0.000643764	Q1	32.459	34	6	6	6	6	6	6	5	6	5	1.27593	1.39169	1.77006	0.485893	0.564506	0.511923
Biological Process	GO:0048869	3	cellular developmental process	1.26	0.540398	P01900	H-2 class I histocompatibility antigen, D-D alpha chain OS=Mus musculus OX=10090 GN=H2-D1 PE=1 SV=1	H2-D1	0.426	0.000338646	Q1	41.11	35.9	11	4	6	5	6	6	6	6	6	1.43444	1.37307	1.39947	0.683238	0.579546	0.530229
Biological Process	GO:0070887	4	cellular response to chemical stimulus	1.26	0.53895	Q62433	Protein NDRG1 OS=Mus musculus OX=10090 GN=Ndrg1 PE=1 SV=1	Ndrg1	0.294	0.000239947	Q1	43.008	46.7	10	10	10	8	9	9	8	9	9	1.5014	1.58356	1.55263	0.407729	0.407651	0.547034
Biological Process	GO:0070887	4	cellular response to chemical stimulus	1.26	0.53895	Q08857	Platelet glycoprotein 4 OS=Mus musculus OX=10090 GN=Cd36 PE=1 SV=2	Cd36	0.461	0.0225943	Q1	52.697	4.2	2	2	2	2	2	2	2	2	2	0.907299	1.59103	1.60902	0.710199	0.650275	0.532183
Biological Process	GO:0070887	4	cellular response to chemical stimulus	1.26	0.53895	P10923	Osteopontin OS=Mus musculus OX=10090 GN=Spp1 PE=1 SV=1	Spp1	0.352	0.000643764	Q1	32.459	34	6	6	6	6	6	6	5	6	5	1.27593	1.39169	1.77006	0.485893	0.564506	0.511923
Biological Process	GO:0070887	4	cellular response to chemical stimulus	1.26	0.53895	P01900	H-2 class I histocompatibility antigen, D-D alpha chain OS=Mus musculus OX=10090 GN=H2-D1 PE=1 SV=1	H2-D1	0.426	0.000338646	Q1	41.11	35.9	11	4	6	5	6	6	6	6	6	1.43444	1.37307	1.39947	0.683238	0.579546	0.530229
Biological Process	GO:0030154	4	cell differentiation	1.31	0.525014	Q62433	Protein NDRG1 OS=Mus musculus OX=10090 GN=Ndrg1 PE=1 SV=1	Ndrg1	0.294	0.000239947	Q1	43.008	46.7	10	10	10	8	9	9	8	9	9	1.5014	1.58356	1.55263	0.407729	0.407651	0.547034
Biological Process	GO:0030154	4	cell differentiation	1.31	0.525014	Q61490	CD166 antigen OS=Mus musculus OX=10090 GN=Alcam PE=1 SV=3	Alcam	0.499	0.0204121	Q1	65.091	48.2	23	23	23	21	19	19	18	18	15	1.22939	1.31319	1.46034	0.840033	0.70997	0.44708
Biological Process	GO:0030154	4	cell differentiation	1.31	0.525014	P10923	Osteopontin OS=Mus musculus OX=10090 GN=Spp1 PE=1 SV=1	Spp1	0.352	0.000643764	Q1	32.459	34	6	6	6	6	6	6	5	6	5	1.27593	1.39169	1.77006	0.485893	0.564506	0.511923
Biological Process	GO:0030154	4	cell differentiation	1.31	0.525014	P01900	H-2 class I histocompatibility antigen, D-D alpha chain OS=Mus musculus OX=10090 GN=H2-D1 PE=1 SV=1	H2-D1	0.426	0.000338646	Q1	41.11	35.9	11	4	6	5	6	6	6	6	6	1.43444	1.37307	1.39947	0.683238	0.579546	0.530229
Biological Process	GO:0023051	4	regulation of signaling	1.32	0.524183	Q8BH04	Phosphoenolpyruvate carboxykinase [GTP], mitochondrial OS=Mus musculus OX=10090 GN=Pck2 PE=1 SV=1	Pck2	0.407	0.00135432	Q1	70.527	40.5	18	18	18	16	16	15	15	14	11	1.45628	1.36862	1.44014	0.642333	0.636884	0.455745
Biological Process	GO:0023051	4	regulation of signaling	1.32	0.524183	Q08857	Platelet glycoprotein 4 OS=Mus musculus OX=10090 GN=Cd36 PE=1 SV=2	Cd36	0.461	0.0225943	Q1	52.697	4.2	2	2	2	2	2	2	2	2	2	0.907299	1.59103	1.60902	0.710199	0.650275	0.532183
Biological Process	GO:0023051	4	regulation of signaling	1.32	0.524183	P17809	Solute carrier family 2, facilitated glucose transporter member 1 OS=Mus musculus OX=10090 GN=Slc2a1 PE=1 SV=4	Slc2a1	0.363	0.0108684	Q1	53.984	10.8	5	5	5	5	5	5	5	5	5	1.571	1.29534	1.53586	0.701189	0.569411	0.3272
Biological Process	GO:0023051	4	regulation of signaling	1.32	0.524183	P10923	Osteopontin OS=Mus musculus OX=10090 GN=Spp1 PE=1 SV=1	Spp1	0.352	0.000643764	Q1	32.459	34	6	6	6	6	6	6	5	6	5	1.27593	1.39169	1.77006	0.485893	0.564506	0.511923
Biological Process	GO:0010646	5	regulation of cell communication	1.34	0.518997	Q8BH04	Phosphoenolpyruvate carboxykinase [GTP], mitochondrial OS=Mus musculus OX=10090 GN=Pck2 PE=1 SV=1	Pck2	0.407	0.00135432	Q1	70.527	40.5	18	18	18	16	16	15	15	14	11	1.45628	1.36862	1.44014	0.642333	0.636884	0.455745
Biological Process	GO:0050789	3	regulation of biological process	1.18	0.440941	P17809	Solute carrier family 2, facilitated glucose transporter member 1 OS=Mus musculus OX=10090 GN=Slc2a1 PE=1 SV=4	Slc2a1	0.363	0.0108684	Q1	53.984	10.8	5	5	5	5	5	5	5	5	5	1.571	1.29534	1.53586	0.701189	0.569411	0.3272
Biological Process	GO:0022607	5	cellular component assembly	0.58	0.547096	P17809	Solute carrier family 2, facilitated glucose transporter member 1 OS=Mus musculus OX=10090 GN=Slc2a1 PE=1 SV=4	Slc2a1	0.363	0.0108684	Q1	53.984	10.8	5	5	5	5	5	5	5	5	5	1.571	1.29534	1.53586	0.701189	0.569411	0.3272
Biological Process	GO:0050789	3	regulation of biological process	1.18	0.440941	P10923	Osteopontin OS=Mus musculus OX=10090 GN=Spp1 PE=1 SV=1	Spp1	0.352	0.000643764	Q1	32.459	34	6	6	6	6	6	6	5	6	5	1.27593	1.39169	1.77006	0.485893	0.564506	0.511923
Biological Process	GO:0050789	3	regulation of biological process	1.18	0.440941	P01900	H-2 class I histocompatibility antigen, D-D alpha chain OS=Mus musculus OX=10090 GN=H2-D1 PE=1 SV=1	H2-D1	0.426	0.000338646	Q1	41.11	35.9	11	4	6	5	6	6	6	6	6	1.43444	1.37307	1.39947	0.683238	0.579546	0.530229
Biological Process	GO:0009987	2	cellular process	1.1	0.389502	P09528	Ferritin heavy chain OS=Mus musculus OX=10090 GN=Fth1 PE=1 SV=2	Fth1	0.482	0.00148882	Q1	21.066	71.4	18	18	18	17	18	17	15	15	15	1.36757	1.17365	1.50818	0.714324	0.582328	0.653943
Biological Process	GO:0009987	2	cellular process	1.1	0.389502	P01900	H-2 class I histocompatibility antigen, D-D alpha chain OS=Mus musculus OX=10090 GN=H2-D1 PE=1 SV=1	H2-D1	0.426	0.000338646	Q1	41.11	35.9	11	4	6	5	6	6	6	6	6	1.43444	1.37307	1.39947	0.683238	0.579546	0.530229
Biological Process	GO:0042493	4	response to drug	1.51	0.387604	Q9WUR9	Adenylate kinase 4, mitochondrial OS=Mus musculus OX=10090 GN=Ak4 PE=1 SV=1	Ak4	0.455	0.000509725	Q1	25.061	52.5	8	8	8	8	8	8	8	7	5	1.44605	1.48335	1.19446	0.664776	0.620714	0.590654
Biological Process	GO:0042493	4	response to drug	1.51	0.387604	Q08857	Platelet glycoprotein 4 OS=Mus musculus OX=10090 GN=Cd36 PE=1 SV=2	Cd36	0.461	0.0225943	Q1	52.697	4.2	2	2	2	2	2	2	2	2	2	0.907299	1.59103	1.60902	0.710199	0.650275	0.532183
Biological Process	GO:0071495	4	cellular response to endogenous stimulus	1.51	0.386071	Q08857	Platelet glycoprotein 4 OS=Mus musculus OX=10090 GN=Cd36 PE=1 SV=2	Cd36	0.461	0.0225943	Q1	52.697	4.2	2	2	2	2	2	2	2	2	2	0.907299	1.59103	1.60902	0.710199	0.650275	0.532183
Biological Process	GO:0071495	4	cellular response to endogenous stimulus	1.51	0.386071	P10923	Osteopontin OS=Mus musculus OX=10090 GN=Spp1 PE=1 SV=1	Spp1	0.352	0.000643764	Q1	32.459	34	6	6	6	6	6	6	5	6	5	1.27593	1.39169	1.77006	0.485893	0.564506	0.511923
Biological Process	GO:0009893	5	positive regulation of metabolic process	0.52	0.386058	Q08857	Platelet glycoprotein 4 OS=Mus musculus OX=10090 GN=Cd36 PE=1 SV=2	Cd36	0.461	0.0225943	Q1	52.697	4.2	2	2	2	2	2	2	2	2	2	0.907299	1.59103	1.60902	0.710199	0.650275	0.532183
Biological Process	GO:0009893	5	positive regulation of metabolic process	0.52	0.386058	P10923	Osteopontin OS=Mus musculus OX=10090 GN=Spp1 PE=1 SV=1	Spp1	0.352	0.000643764	Q1	32.459	34	6	6	6	6	6	6	5	6	5	1.27593	1.39169	1.77006	0.485893	0.564506	0.511923
Biological Process	GO:0009987	2	cellular process	1.1	0.389502	P10923	Osteopontin OS=Mus musculus OX=10090 GN=Spp1 PE=1 SV=1	Spp1	0.352	0.000643764	Q1	32.459	34	6	6	6	6	6	6	5	6	5	1.27593	1.39169	1.77006	0.485893	0.564506	0.511923
Biological Process	GO:0044085	4	cellular component biogenesis	0.5	0.386002	P43274	Histone H1.4 OS=Mus musculus OX=10090 GN=H1-4 PE=1 SV=2	H1-4	0.216	0.0136983	Q1	21.977	28.8	9	3	3	3	2	3	3	3	3	1.2404		2.53769	0.373134	0.379727	0.469057
Biological Process	GO:0014070	5	response to organic cyclic compound	1.52	0.384536	Q08857	Platelet glycoprotein 4 OS=Mus musculus OX=10090 GN=Cd36 PE=1 SV=2	Cd36	0.461	0.0225943	Q1	52.697	4.2	2	2	2	2	2	2	2	2	2	0.907299	1.59103	1.60902	0.710199	0.650275	0.532183
Biological Process	GO:0014070	5	response to organic cyclic compound	1.52	0.384536	P10923	Osteopontin OS=Mus musculus OX=10090 GN=Spp1 PE=1 SV=1	Spp1	0.352	0.000643764	Q1	32.459	34	6	6	6	6	6	6	5	6	5	1.27593	1.39169	1.77006	0.485893	0.564506	0.511923
Biological Process	GO:0010556	6	regulation of macromolecule biosynthetic process	1.38	0.37824	Q8R326	Paraspeckle component 1 OS=Mus musculus OX=10090 GN=Pspc1 PE=1 SV=1	Pspc1	0.481	0.00159628	Q1	58.758	20.5	8	8	8	6	7	7	4	5	6	1.3822	1.38291	1.28553	0.533872	0.704306	0.711173
Biological Process	GO:0010556	6	regulation of macromolecule biosynthetic process	1.38	0.37824	Q64523	Histone H2A type 2-C OS=Mus musculus OX=10090 GN=H2ac20 PE=1 SV=3	H2ac20	0.412	0.0278218	Q1	13.988	41.1	7	1	2	2	2	1	2	2	2	1.43006	0.93161	1.56037		0.491813	0.58615
Biological Process	GO:0010556	6	regulation of macromolecule biosynthetic process	1.38	0.37824	Q08857	Platelet glycoprotein 4 OS=Mus musculus OX=10090 GN=Cd36 PE=1 SV=2	Cd36	0.461	0.0225943	Q1	52.697	4.2	2	2	2	2	2	2	2	2	2	0.907299	1.59103	1.60902	0.710199	0.650275	0.532183
Biological Process	GO:0010556	6	regulation of macromolecule biosynthetic process	1.38	0.37824	P43274	Histone H1.4 OS=Mus musculus OX=10090 GN=H1-4 PE=1 SV=2	H1-4	0.216	0.0136983	Q1	21.977	28.8	9	3	3	3	2	3	3	3	3	1.2404		2.53769	0.373134	0.379727	0.469057
Biological Process	GO:0010556	6	regulation of macromolecule biosynthetic process	1.38	0.37824	P10923	Osteopontin OS=Mus musculus OX=10090 GN=Spp1 PE=1 SV=1	Spp1	0.352	0.000643764	Q1	32.459	34	6	6	6	6	6	6	5	6	5	1.27593	1.39169	1.77006	0.485893	0.564506	0.511923
Biological Process	GO:0006629	4	lipid metabolic process	1.61	0.356717	Q08857	Platelet glycoprotein 4 OS=Mus musculus OX=10090 GN=Cd36 PE=1 SV=2	Cd36	0.461	0.0225943	Q1	52.697	4.2	2	2	2	2	2	2	2	2	2	0.907299	1.59103	1.60902	0.710199	0.650275	0.532183
Biological Process	GO:0044085	4	cellular component biogenesis	0.5	0.386002	P17809	Solute carrier family 2, facilitated glucose transporter member 1 OS=Mus musculus OX=10090 GN=Slc2a1 PE=1 SV=4	Slc2a1	0.363	0.0108684	Q1	53.984	10.8	5	5	5	5	5	5	5	5	5	1.571	1.29534	1.53586	0.701189	0.569411	0.3272
Biological Process	GO:0009987	2	cellular process	1.1	0.389502	P17809	Solute carrier family 2, facilitated glucose transporter member 1 OS=Mus musculus OX=10090 GN=Slc2a1 PE=1 SV=4	Slc2a1	0.363	0.0108684	Q1	53.984	10.8	5	5	5	5	5	5	5	5	5	1.571	1.29534	1.53586	0.701189	0.569411	0.3272
Biological Process	GO:0009987	2	cellular process	1.1	0.389502	P29391	Ferritin light chain 1 OS=Mus musculus OX=10090 GN=Ftl1 PE=1 SV=2	Ftl1	0.267	0.00405013	Q1	20.802	62.3	12	12	12	10	12	9	8	8	8	1.5001	1.05386	2.18137	0.447545	0.435034	0.382095
Biological Process	GO:0009987	2	cellular process	1.1	0.389502	P43274	Histone H1.4 OS=Mus musculus OX=10090 GN=H1-4 PE=1 SV=2	H1-4	0.216	0.0136983	Q1	21.977	28.8	9	3	3	3	2	3	3	3	3	1.2404		2.53769	0.373134	0.379727	0.469057
Biological Process	GO:1901700	4	response to oxygen-containing compound	1.54	0.432911	Q08857	Platelet glycoprotein 4 OS=Mus musculus OX=10090 GN=Cd36 PE=1 SV=2	Cd36	0.461	0.0225943	Q1	52.697	4.2	2	2	2	2	2	2	2	2	2	0.907299	1.59103	1.60902	0.710199	0.650275	0.532183
Biological Process	GO:1901700	4	response to oxygen-containing compound	1.54	0.432911	P17809	Solute carrier family 2, facilitated glucose transporter member 1 OS=Mus musculus OX=10090 GN=Slc2a1 PE=1 SV=4	Slc2a1	0.363	0.0108684	Q1	53.984	10.8	5	5	5	5	5	5	5	5	5	1.571	1.29534	1.53586	0.701189	0.569411	0.3272
Biological Process	GO:1901700	4	response to oxygen-containing compound	1.54	0.432911	P10923	Osteopontin OS=Mus musculus OX=10090 GN=Spp1 PE=1 SV=1	Spp1	0.352	0.000643764	Q1	32.459	34	6	6	6	6	6	6	5	6	5	1.27593	1.39169	1.77006	0.485893	0.564506	0.511923
Biological Process	GO:0006357	11	regulation of transcription by RNA polymerase II	1.58	0.425311	Q8R326	Paraspeckle component 1 OS=Mus musculus OX=10090 GN=Pspc1 PE=1 SV=1	Pspc1	0.481	0.00159628	Q1	58.758	20.5	8	8	8	6	7	7	4	5	6	1.3822	1.38291	1.28553	0.533872	0.704306	0.711173
Biological Process	GO:0006357	11	regulation of transcription by RNA polymerase II	1.58	0.425311	Q08857	Platelet glycoprotein 4 OS=Mus musculus OX=10090 GN=Cd36 PE=1 SV=2	Cd36	0.461	0.0225943	Q1	52.697	4.2	2	2	2	2	2	2	2	2	2	0.907299	1.59103	1.60902	0.710199	0.650275	0.532183
Biological Process	GO:0006357	11	regulation of transcription by RNA polymerase II	1.58	0.425311	P43274	Histone H1.4 OS=Mus musculus OX=10090 GN=H1-4 PE=1 SV=2	H1-4	0.216	0.0136983	Q1	21.977	28.8	9	3	3	3	2	3	3	3	3	1.2404		2.53769	0.373134	0.379727	0.469057
Biological Process	GO:0009719	3	response to endogenous stimulus	1.61	0.420382	Q08857	Platelet glycoprotein 4 OS=Mus musculus OX=10090 GN=Cd36 PE=1 SV=2	Cd36	0.461	0.0225943	Q1	52.697	4.2	2	2	2	2	2	2	2	2	2	0.907299	1.59103	1.60902	0.710199	0.650275	0.532183
Biological Process	GO:0009719	3	response to endogenous stimulus	1.61	0.420382	P17809	Solute carrier family 2, facilitated glucose transporter member 1 OS=Mus musculus OX=10090 GN=Slc2a1 PE=1 SV=4	Slc2a1	0.363	0.0108684	Q1	53.984	10.8	5	5	5	5	5	5	5	5	5	1.571	1.29534	1.53586	0.701189	0.569411	0.3272
Biological Process	GO:0009719	3	response to endogenous stimulus	1.61	0.420382	P10923	Osteopontin OS=Mus musculus OX=10090 GN=Spp1 PE=1 SV=1	Spp1	0.352	0.000643764	Q1	32.459	34	6	6	6	6	6	6	5	6	5	1.27593	1.39169	1.77006	0.485893	0.564506	0.511923
Biological Process	GO:0009987	2	cellular process	1.1	0.389502	Q9WUR9	Adenylate kinase 4, mitochondrial OS=Mus musculus OX=10090 GN=Ak4 PE=1 SV=1	Ak4	0.455	0.000509725	Q1	25.061	52.5	8	8	8	8	8	8	8	7	5	1.44605	1.48335	1.19446	0.664776	0.620714	0.590654
Biological Process	GO:0009987	2	cellular process	1.1	0.389502	Q8R326	Paraspeckle component 1 OS=Mus musculus OX=10090 GN=Pspc1 PE=1 SV=1	Pspc1	0.481	0.00159628	Q1	58.758	20.5	8	8	8	6	7	7	4	5	6	1.3822	1.38291	1.28553	0.533872	0.704306	0.711173
Biological Process	GO:0009987	2	cellular process	1.1	0.389502	Q8JZV7	N-acetylglucosamine-6-phosphate deacetylase OS=Mus musculus OX=10090 GN=Amdhd2 PE=1 SV=1	Amdhd2	0.48	0.00271015	Q1	43.5	63.3	12	12	12	9	9	7	7	5	8	1.38586	1.56288	1.10589	0.70177	0.634744	0.608857
Biological Process	GO:0009987	2	cellular process	1.1	0.389502	Q8BH04	Phosphoenolpyruvate carboxykinase [GTP], mitochondrial OS=Mus musculus OX=10090 GN=Pck2 PE=1 SV=1	Pck2	0.407	0.00135432	Q1	70.527	40.5	18	18	18	16	16	15	15	14	11	1.45628	1.36862	1.44014	0.642333	0.636884	0.455745
Biological Process	GO:0009987	2	cellular process	1.1	0.389502	Q64523	Histone H2A type 2-C OS=Mus musculus OX=10090 GN=H2ac20 PE=1 SV=3	H2ac20	0.412	0.0278218	Q1	13.988	41.1	7	1	2	2	2	1	2	2	2	1.43006	0.93161	1.56037		0.491813	0.58615
Biological Process	GO:0009987	2	cellular process	1.1	0.389502	Q62433	Protein NDRG1 OS=Mus musculus OX=10090 GN=Ndrg1 PE=1 SV=1	Ndrg1	0.294	0.000239947	Q1	43.008	46.7	10	10	10	8	9	9	8	9	9	1.5014	1.58356	1.55263	0.407729	0.407651	0.547034
Biological Process	GO:0009987	2	cellular process	1.1	0.389502	Q61490	CD166 antigen OS=Mus musculus OX=10090 GN=Alcam PE=1 SV=3	Alcam	0.499	0.0204121	Q1	65.091	48.2	23	23	23	21	19	19	18	18	15	1.22939	1.31319	1.46034	0.840033	0.70997	0.44708
Biological Process	GO:0009987	2	cellular process	1.1	0.389502	Q08857	Platelet glycoprotein 4 OS=Mus musculus OX=10090 GN=Cd36 PE=1 SV=2	Cd36	0.461	0.0225943	Q1	52.697	4.2	2	2	2	2	2	2	2	2	2	0.907299	1.59103	1.60902	0.710199	0.650275	0.532183
Biological Process	GO:0009987	2	cellular process	1.1	0.389502	P97449	Aminopeptidase N OS=Mus musculus OX=10090 GN=Anpep PE=1 SV=4	Anpep	0.316	0.000659828	Q1	109.65	48.1	36	36	36	35	35	33	32	30	28	1.46035	1.42782	1.67075	0.538198	0.522111	0.380768
Biological Process	GO:0009987	2	cellular process	1.1	0.389502	P57787	Monocarboxylate transporter 4 OS=Mus musculus OX=10090 GN=Slc16a3 PE=1 SV=1	Slc16a3	0.454	0.0113792	Q1	50.373	22.8	7	7	7	7	7	6	5	5	2	1.47823	1.38136	1.26716	0.754609	0.693602	0.425034
Biological Process	GO:0050789	3	regulation of biological process	1.18	0.440941	P09528	Ferritin heavy chain OS=Mus musculus OX=10090 GN=Fth1 PE=1 SV=2	Fth1	0.482	0.00148882	Q1	21.066	71.4	18	18	18	17	18	17	15	15	15	1.36757	1.17365	1.50818	0.714324	0.582328	0.653943
Biological Process	GO:0022607	5	cellular component assembly	0.58	0.547096	P43274	Histone H1.4 OS=Mus musculus OX=10090 GN=H1-4 PE=1 SV=2	H1-4	0.216	0.0136983	Q1	21.977	28.8	9	3	3	3	2	3	3	3	3	1.2404		2.53769	0.373134	0.379727	0.469057
Biological Process	GO:0051641	3	cellular localization	0.56	0.547287	P09528	Ferritin heavy chain OS=Mus musculus OX=10090 GN=Fth1 PE=1 SV=2	Fth1	0.482	0.00148882	Q1	21.066	71.4	18	18	18	17	18	17	15	15	15	1.36757	1.17365	1.50818	0.714324	0.582328	0.653943
Biological Process	GO:0051641	3	cellular localization	0.56	0.547287	P29391	Ferritin light chain 1 OS=Mus musculus OX=10090 GN=Ftl1 PE=1 SV=2	Ftl1	0.267	0.00405013	Q1	20.802	62.3	12	12	12	10	12	9	8	8	8	1.5001	1.05386	2.18137	0.447545	0.435034	0.382095
Biological Process	GO:0010243	5	response to organonitrogen compound	1.35	0.654422	Q08857	Platelet glycoprotein 4 OS=Mus musculus OX=10090 GN=Cd36 PE=1 SV=2	Cd36	0.461	0.0225943	Q1	52.697	4.2	2	2	2	2	2	2	2	2	2	0.907299	1.59103	1.60902	0.710199	0.650275	0.532183
Biological Process	GO:0010243	5	response to organonitrogen compound	1.35	0.654422	P17809	Solute carrier family 2, facilitated glucose transporter member 1 OS=Mus musculus OX=10090 GN=Slc2a1 PE=1 SV=4	Slc2a1	0.363	0.0108684	Q1	53.984	10.8	5	5	5	5	5	5	5	5	5	1.571	1.29534	1.53586	0.701189	0.569411	0.3272
Biological Process	GO:0046903	5	secretion	1.36	0.652894	Q08857	Platelet glycoprotein 4 OS=Mus musculus OX=10090 GN=Cd36 PE=1 SV=2	Cd36	0.461	0.0225943	Q1	52.697	4.2	2	2	2	2	2	2	2	2	2	0.907299	1.59103	1.60902	0.710199	0.650275	0.532183
Biological Process	GO:0046903	5	secretion	1.36	0.652894	P97449	Aminopeptidase N OS=Mus musculus OX=10090 GN=Anpep PE=1 SV=4	Anpep	0.316	0.000659828	Q1	109.65	48.1	36	36	36	35	35	33	32	30	28	1.46035	1.42782	1.67075	0.538198	0.522111	0.380768
Biological Process	GO:0055114	3	oxidation-reduction process	1.38	0.650891	Q8BH04	Phosphoenolpyruvate carboxykinase [GTP], mitochondrial OS=Mus musculus OX=10090 GN=Pck2 PE=1 SV=1	Pck2	0.407	0.00135432	Q1	70.527	40.5	18	18	18	16	16	15	15	14	11	1.45628	1.36862	1.44014	0.642333	0.636884	0.455745
Biological Process	GO:0055114	3	oxidation-reduction process	1.38	0.650891	Q08857	Platelet glycoprotein 4 OS=Mus musculus OX=10090 GN=Cd36 PE=1 SV=2	Cd36	0.461	0.0225943	Q1	52.697	4.2	2	2	2	2	2	2	2	2	2	0.907299	1.59103	1.60902	0.710199	0.650275	0.532183
Biological Process	GO:0035556	6	intracellular signal transduction	1.41	0.647486	Q62433	Protein NDRG1 OS=Mus musculus OX=10090 GN=Ndrg1 PE=1 SV=1	Ndrg1	0.294	0.000239947	Q1	43.008	46.7	10	10	10	8	9	9	8	9	9	1.5014	1.58356	1.55263	0.407729	0.407651	0.547034
Biological Process	GO:0035556	6	intracellular signal transduction	1.41	0.647486	Q08857	Platelet glycoprotein 4 OS=Mus musculus OX=10090 GN=Cd36 PE=1 SV=2	Cd36	0.461	0.0225943	Q1	52.697	4.2	2	2	2	2	2	2	2	2	2	0.907299	1.59103	1.60902	0.710199	0.650275	0.532183
Biological Process	GO:0042127	5	regulation of cell population proliferation	1.31	0.660199	P09528	Ferritin heavy chain OS=Mus musculus OX=10090 GN=Fth1 PE=1 SV=2	Fth1	0.482	0.00148882	Q1	21.066	71.4	18	18	18	17	18	17	15	15	15	1.36757	1.17365	1.50818	0.714324	0.582328	0.653943
Biological Process	GO:0048468	5	cell development	1.42	0.646068	Q62433	Protein NDRG1 OS=Mus musculus OX=10090 GN=Ndrg1 PE=1 SV=1	Ndrg1	0.294	0.000239947	Q1	43.008	46.7	10	10	10	8	9	9	8	9	9	1.5014	1.58356	1.55263	0.407729	0.407651	0.547034
Biological Process	GO:0060548	6	negative regulation of cell death	1.42	0.646068	P10923	Osteopontin OS=Mus musculus OX=10090 GN=Spp1 PE=1 SV=1	Spp1	0.352	0.000643764	Q1	32.459	34	6	6	6	6	6	6	5	6	5	1.27593	1.39169	1.77006	0.485893	0.564506	0.511923
Biological Process	GO:0060548	6	negative regulation of cell death	1.42	0.646068	P09528	Ferritin heavy chain OS=Mus musculus OX=10090 GN=Fth1 PE=1 SV=2	Fth1	0.482	0.00148882	Q1	21.066	71.4	18	18	18	17	18	17	15	15	15	1.36757	1.17365	1.50818	0.714324	0.582328	0.653943
Biological Process	GO:0032940	6	secretion by cell	1.46	0.64197	Q08857	Platelet glycoprotein 4 OS=Mus musculus OX=10090 GN=Cd36 PE=1 SV=2	Cd36	0.461	0.0225943	Q1	52.697	4.2	2	2	2	2	2	2	2	2	2	0.907299	1.59103	1.60902	0.710199	0.650275	0.532183
Biological Process	GO:0032940	6	secretion by cell	1.46	0.64197	P97449	Aminopeptidase N OS=Mus musculus OX=10090 GN=Anpep PE=1 SV=4	Anpep	0.316	0.000659828	Q1	109.65	48.1	36	36	36	35	35	33	32	30	28	1.46035	1.42782	1.67075	0.538198	0.522111	0.380768
Biological Process	GO:0051276	6	chromosome organization	1.46	0.64197	Q64523	Histone H2A type 2-C OS=Mus musculus OX=10090 GN=H2ac20 PE=1 SV=3	H2ac20	0.412	0.0278218	Q1	13.988	41.1	7	1	2	2	2	1	2	2	2	1.43006	0.93161	1.56037		0.491813	0.58615
Biological Process	GO:0051276	6	chromosome organization	1.46	0.64197	P43274	Histone H1.4 OS=Mus musculus OX=10090 GN=H1-4 PE=1 SV=2	H1-4	0.216	0.0136983	Q1	21.977	28.8	9	3	3	3	2	3	3	3	3	1.2404		2.53769	0.373134	0.379727	0.469057
Biological Process	GO:0002252	3	immune effector process	1.48	0.640228	Q08857	Platelet glycoprotein 4 OS=Mus musculus OX=10090 GN=Cd36 PE=1 SV=2	Cd36	0.461	0.0225943	Q1	52.697	4.2	2	2	2	2	2	2	2	2	2	0.907299	1.59103	1.60902	0.710199	0.650275	0.532183
Biological Process	GO:0002252	3	immune effector process	1.48	0.640228	P97449	Aminopeptidase N OS=Mus musculus OX=10090 GN=Anpep PE=1 SV=4	Anpep	0.316	0.000659828	Q1	109.65	48.1	36	36	36	35	35	33	32	30	28	1.46035	1.42782	1.67075	0.538198	0.522111	0.380768
Biological Process	GO:0048468	5	cell development	1.42	0.646068	Q61490	CD166 antigen OS=Mus musculus OX=10090 GN=Alcam PE=1 SV=3	Alcam	0.499	0.0204121	Q1	65.091	48.2	23	23	23	21	19	19	18	18	15	1.22939	1.31319	1.46034	0.840033	0.70997	0.44708
Biological Process	GO:0042127	5	regulation of cell population proliferation	1.31	0.660199	Q62433	Protein NDRG1 OS=Mus musculus OX=10090 GN=Ndrg1 PE=1 SV=1	Ndrg1	0.294	0.000239947	Q1	43.008	46.7	10	10	10	8	9	9	8	9	9	1.5014	1.58356	1.55263	0.407729	0.407651	0.547034
Biological Process	GO:1901135	4	carbohydrate derivative metabolic process	1.25	0.670748	Q8JZV7	N-acetylglucosamine-6-phosphate deacetylase OS=Mus musculus OX=10090 GN=Amdhd2 PE=1 SV=1	Amdhd2	0.48	0.00271015	Q1	43.5	63.3	12	12	12	9	9	7	7	5	8	1.38586	1.56288	1.10589	0.70177	0.634744	0.608857
Biological Process	GO:1901135	4	carbohydrate derivative metabolic process	1.25	0.670748	Q9WUR9	Adenylate kinase 4, mitochondrial OS=Mus musculus OX=10090 GN=Ak4 PE=1 SV=1	Ak4	0.455	0.000509725	Q1	25.061	52.5	8	8	8	8	8	8	8	7	5	1.44605	1.48335	1.19446	0.664776	0.620714	0.590654
Biological Process	GO:0043933	5	protein-containing complex subunit organization	0.64	0.751782	P17809	Solute carrier family 2, facilitated glucose transporter member 1 OS=Mus musculus OX=10090 GN=Slc2a1 PE=1 SV=4	Slc2a1	0.363	0.0108684	Q1	53.984	10.8	5	5	5	5	5	5	5	5	5	1.571	1.29534	1.53586	0.701189	0.569411	0.3272
Biological Process	GO:0044271	5	cellular nitrogen compound biosynthetic process	0.66	0.751241	Q9WUR9	Adenylate kinase 4, mitochondrial OS=Mus musculus OX=10090 GN=Ak4 PE=1 SV=1	Ak4	0.455	0.000509725	Q1	25.061	52.5	8	8	8	8	8	8	8	7	5	1.44605	1.48335	1.19446	0.664776	0.620714	0.590654
Biological Process	GO:0044271	5	cellular nitrogen compound biosynthetic process	0.66	0.751241	Q8JZV7	N-acetylglucosamine-6-phosphate deacetylase OS=Mus musculus OX=10090 GN=Amdhd2 PE=1 SV=1	Amdhd2	0.48	0.00271015	Q1	43.5	63.3	12	12	12	9	9	7	7	5	8	1.38586	1.56288	1.10589	0.70177	0.634744	0.608857
Biological Process	GO:0071310	5	cellular response to organic substance	1.12	0.740597	Q08857	Platelet glycoprotein 4 OS=Mus musculus OX=10090 GN=Cd36 PE=1 SV=2	Cd36	0.461	0.0225943	Q1	52.697	4.2	2	2	2	2	2	2	2	2	2	0.907299	1.59103	1.60902	0.710199	0.650275	0.532183
Biological Process	GO:0071310	5	cellular response to organic substance	1.12	0.740597	P10923	Osteopontin OS=Mus musculus OX=10090 GN=Spp1 PE=1 SV=1	Spp1	0.352	0.000643764	Q1	32.459	34	6	6	6	6	6	6	5	6	5	1.27593	1.39169	1.77006	0.485893	0.564506	0.511923
Biological Process	GO:0071310	5	cellular response to organic substance	1.12	0.740597	P01900	H-2 class I histocompatibility antigen, D-D alpha chain OS=Mus musculus OX=10090 GN=H2-D1 PE=1 SV=1	H2-D1	0.426	0.000338646	Q1	41.11	35.9	11	4	6	5	6	6	6	6	6	1.43444	1.37307	1.39947	0.683238	0.579546	0.530229
Biological Process	GO:0009056	3	catabolic process	1.18	0.730262	Q8JZV7	N-acetylglucosamine-6-phosphate deacetylase OS=Mus musculus OX=10090 GN=Amdhd2 PE=1 SV=1	Amdhd2	0.48	0.00271015	Q1	43.5	63.3	12	12	12	9	9	7	7	5	8	1.38586	1.56288	1.10589	0.70177	0.634744	0.608857
Biological Process	GO:0009056	3	catabolic process	1.18	0.730262	P97449	Aminopeptidase N OS=Mus musculus OX=10090 GN=Anpep PE=1 SV=4	Anpep	0.316	0.000659828	Q1	109.65	48.1	36	36	36	35	35	33	32	30	28	1.46035	1.42782	1.67075	0.538198	0.522111	0.380768
Biological Process	GO:0009056	3	catabolic process	1.18	0.730262	P10923	Osteopontin OS=Mus musculus OX=10090 GN=Spp1 PE=1 SV=1	Spp1	0.352	0.000643764	Q1	32.459	34	6	6	6	6	6	6	5	6	5	1.27593	1.39169	1.77006	0.485893	0.564506	0.511923
Biological Process	GO:0050793	4	regulation of developmental process	1.25	0.722574	Q08857	Platelet glycoprotein 4 OS=Mus musculus OX=10090 GN=Cd36 PE=1 SV=2	Cd36	0.461	0.0225943	Q1	52.697	4.2	2	2	2	2	2	2	2	2	2	0.907299	1.59103	1.60902	0.710199	0.650275	0.532183
Biological Process	GO:0050793	4	regulation of developmental process	1.25	0.722574	P10923	Osteopontin OS=Mus musculus OX=10090 GN=Spp1 PE=1 SV=1	Spp1	0.352	0.000643764	Q1	32.459	34	6	6	6	6	6	6	5	6	5	1.27593	1.39169	1.77006	0.485893	0.564506	0.511923
Biological Process	GO:0050793	4	regulation of developmental process	1.25	0.722574	P01900	H-2 class I histocompatibility antigen, D-D alpha chain OS=Mus musculus OX=10090 GN=H2-D1 PE=1 SV=1	H2-D1	0.426	0.000338646	Q1	41.11	35.9	11	4	6	5	6	6	6	6	6	1.43444	1.37307	1.39947	0.683238	0.579546	0.530229
Biological Process	GO:0071702	5	organic substance transport	1.25	0.722117	Q08857	Platelet glycoprotein 4 OS=Mus musculus OX=10090 GN=Cd36 PE=1 SV=2	Cd36	0.461	0.0225943	Q1	52.697	4.2	2	2	2	2	2	2	2	2	2	0.907299	1.59103	1.60902	0.710199	0.650275	0.532183
Biological Process	GO:0071702	5	organic substance transport	1.25	0.722117	P57787	Monocarboxylate transporter 4 OS=Mus musculus OX=10090 GN=Slc16a3 PE=1 SV=1	Slc16a3	0.454	0.0113792	Q1	50.373	22.8	7	7	7	7	7	6	5	5	2	1.47823	1.38136	1.26716	0.754609	0.693602	0.425034
Biological Process	GO:0071702	5	organic substance transport	1.25	0.722117	P17809	Solute carrier family 2, facilitated glucose transporter member 1 OS=Mus musculus OX=10090 GN=Slc2a1 PE=1 SV=4	Slc2a1	0.363	0.0108684	Q1	53.984	10.8	5	5	5	5	5	5	5	5	5	1.571	1.29534	1.53586	0.701189	0.569411	0.3272
Biological Process	GO:0019637	5	organophosphate metabolic process	1.17	0.686699	Q9WUR9	Adenylate kinase 4, mitochondrial OS=Mus musculus OX=10090 GN=Ak4 PE=1 SV=1	Ak4	0.455	0.000509725	Q1	25.061	52.5	8	8	8	8	8	8	8	7	5	1.44605	1.48335	1.19446	0.664776	0.620714	0.590654
Biological Process	GO:0019637	5	organophosphate metabolic process	1.17	0.686699	Q8BH04	Phosphoenolpyruvate carboxykinase [GTP], mitochondrial OS=Mus musculus OX=10090 GN=Pck2 PE=1 SV=1	Pck2	0.407	0.00135432	Q1	70.527	40.5	18	18	18	16	16	15	15	14	11	1.45628	1.36862	1.44014	0.642333	0.636884	0.455745
Biological Process	GO:1901698	4	response to nitrogen compound	1.23	0.673626	Q08857	Platelet glycoprotein 4 OS=Mus musculus OX=10090 GN=Cd36 PE=1 SV=2	Cd36	0.461	0.0225943	Q1	52.697	4.2	2	2	2	2	2	2	2	2	2	0.907299	1.59103	1.60902	0.710199	0.650275	0.532183
Biological Process	GO:1901698	4	response to nitrogen compound	1.23	0.673626	P17809	Solute carrier family 2, facilitated glucose transporter member 1 OS=Mus musculus OX=10090 GN=Slc2a1 PE=1 SV=4	Slc2a1	0.363	0.0108684	Q1	53.984	10.8	5	5	5	5	5	5	5	5	5	1.571	1.29534	1.53586	0.701189	0.569411	0.3272
Biological Process	GO:0048518	4	positive regulation of biological process	0.81	0.615517	Q8R326	Paraspeckle component 1 OS=Mus musculus OX=10090 GN=Pspc1 PE=1 SV=1	Pspc1	0.481	0.00159628	Q1	58.758	20.5	8	8	8	6	7	7	4	5	6	1.3822	1.38291	1.28553	0.533872	0.704306	0.711173
Biological Process	GO:0048518	4	positive regulation of biological process	0.81	0.615517	Q8BH04	Phosphoenolpyruvate carboxykinase [GTP], mitochondrial OS=Mus musculus OX=10090 GN=Pck2 PE=1 SV=1	Pck2	0.407	0.00135432	Q1	70.527	40.5	18	18	18	16	16	15	15	14	11	1.45628	1.36862	1.44014	0.642333	0.636884	0.455745
Biological Process	GO:0048518	4	positive regulation of biological process	0.81	0.615517	Q08857	Platelet glycoprotein 4 OS=Mus musculus OX=10090 GN=Cd36 PE=1 SV=2	Cd36	0.461	0.0225943	Q1	52.697	4.2	2	2	2	2	2	2	2	2	2	0.907299	1.59103	1.60902	0.710199	0.650275	0.532183
Biological Process	GO:0048518	4	positive regulation of biological process	0.81	0.615517	P10923	Osteopontin OS=Mus musculus OX=10090 GN=Spp1 PE=1 SV=1	Spp1	0.352	0.000643764	Q1	32.459	34	6	6	6	6	6	6	5	6	5	1.27593	1.39169	1.77006	0.485893	0.564506	0.511923
Biological Process	GO:0007154	3	cell communication	1.29	0.558472	Q08857	Platelet glycoprotein 4 OS=Mus musculus OX=10090 GN=Cd36 PE=1 SV=2	Cd36	0.461	0.0225943	Q1	52.697	4.2	2	2	2	2	2	2	2	2	2	0.907299	1.59103	1.60902	0.710199	0.650275	0.532183
Biological Process	GO:0007154	3	cell communication	1.29	0.558472	P97449	Aminopeptidase N OS=Mus musculus OX=10090 GN=Anpep PE=1 SV=4	Anpep	0.316	0.000659828	Q1	109.65	48.1	36	36	36	35	35	33	32	30	28	1.46035	1.42782	1.67075	0.538198	0.522111	0.380768
Biological Process	GO:0007154	3	cell communication	1.29	0.558472	P17809	Solute carrier family 2, facilitated glucose transporter member 1 OS=Mus musculus OX=10090 GN=Slc2a1 PE=1 SV=4	Slc2a1	0.363	0.0108684	Q1	53.984	10.8	5	5	5	5	5	5	5	5	5	1.571	1.29534	1.53586	0.701189	0.569411	0.3272
Biological Process	GO:0006950	3	response to stress	1.31	0.555274	Q62433	Protein NDRG1 OS=Mus musculus OX=10090 GN=Ndrg1 PE=1 SV=1	Ndrg1	0.294	0.000239947	Q1	43.008	46.7	10	10	10	8	9	9	8	9	9	1.5014	1.58356	1.55263	0.407729	0.407651	0.547034
Biological Process	GO:0006950	3	response to stress	1.31	0.555274	Q08857	Platelet glycoprotein 4 OS=Mus musculus OX=10090 GN=Cd36 PE=1 SV=2	Cd36	0.461	0.0225943	Q1	52.697	4.2	2	2	2	2	2	2	2	2	2	0.907299	1.59103	1.60902	0.710199	0.650275	0.532183
Biological Process	GO:0006950	3	response to stress	1.31	0.555274	P17809	Solute carrier family 2, facilitated glucose transporter member 1 OS=Mus musculus OX=10090 GN=Slc2a1 PE=1 SV=4	Slc2a1	0.363	0.0108684	Q1	53.984	10.8	5	5	5	5	5	5	5	5	5	1.571	1.29534	1.53586	0.701189	0.569411	0.3272
Biological Process	GO:0006950	3	response to stress	1.31	0.555274	P10923	Osteopontin OS=Mus musculus OX=10090 GN=Spp1 PE=1 SV=1	Spp1	0.352	0.000643764	Q1	32.459	34	6	6	6	6	6	6	5	6	5	1.27593	1.39169	1.77006	0.485893	0.564506	0.511923
Biological Process	GO:0006950	3	response to stress	1.31	0.555274	P01900	H-2 class I histocompatibility antigen, D-D alpha chain OS=Mus musculus OX=10090 GN=H2-D1 PE=1 SV=1	H2-D1	0.426	0.000338646	Q1	41.11	35.9	11	4	6	5	6	6	6	6	6	1.43444	1.37307	1.39947	0.683238	0.579546	0.530229
Biological Process	GO:0031326	6	regulation of cellular biosynthetic process	1.33	0.553412	Q8R326	Paraspeckle component 1 OS=Mus musculus OX=10090 GN=Pspc1 PE=1 SV=1	Pspc1	0.481	0.00159628	Q1	58.758	20.5	8	8	8	6	7	7	4	5	6	1.3822	1.38291	1.28553	0.533872	0.704306	0.711173
Biological Process	GO:0031326	6	regulation of cellular biosynthetic process	1.33	0.553412	Q64523	Histone H2A type 2-C OS=Mus musculus OX=10090 GN=H2ac20 PE=1 SV=3	H2ac20	0.412	0.0278218	Q1	13.988	41.1	7	1	2	2	2	1	2	2	2	1.43006	0.93161	1.56037		0.491813	0.58615
Biological Process	GO:0031326	6	regulation of cellular biosynthetic process	1.33	0.553412	Q08857	Platelet glycoprotein 4 OS=Mus musculus OX=10090 GN=Cd36 PE=1 SV=2	Cd36	0.461	0.0225943	Q1	52.697	4.2	2	2	2	2	2	2	2	2	2	0.907299	1.59103	1.60902	0.710199	0.650275	0.532183
Biological Process	GO:0031326	6	regulation of cellular biosynthetic process	1.33	0.553412	P43274	Histone H1.4 OS=Mus musculus OX=10090 GN=H1-4 PE=1 SV=2	H1-4	0.216	0.0136983	Q1	21.977	28.8	9	3	3	3	2	3	3	3	3	1.2404		2.53769	0.373134	0.379727	0.469057
Biological Process	GO:0031326	6	regulation of cellular biosynthetic process	1.33	0.553412	P10923	Osteopontin OS=Mus musculus OX=10090 GN=Spp1 PE=1 SV=1	Spp1	0.352	0.000643764	Q1	32.459	34	6	6	6	6	6	6	5	6	5	1.27593	1.39169	1.77006	0.485893	0.564506	0.511923
Biological Process	GO:0009892	5	negative regulation of metabolic process	1.23	0.549927	Q8R326	Paraspeckle component 1 OS=Mus musculus OX=10090 GN=Pspc1 PE=1 SV=1	Pspc1	0.481	0.00159628	Q1	58.758	20.5	8	8	8	6	7	7	4	5	6	1.3822	1.38291	1.28553	0.533872	0.704306	0.711173
Biological Process	GO:0009892	5	negative regulation of metabolic process	1.23	0.549927	Q64523	Histone H2A type 2-C OS=Mus musculus OX=10090 GN=H2ac20 PE=1 SV=3	H2ac20	0.412	0.0278218	Q1	13.988	41.1	7	1	2	2	2	1	2	2	2	1.43006	0.93161	1.56037		0.491813	0.58615
Biological Process	GO:0009892	5	negative regulation of metabolic process	1.23	0.549927	Q08857	Platelet glycoprotein 4 OS=Mus musculus OX=10090 GN=Cd36 PE=1 SV=2	Cd36	0.461	0.0225943	Q1	52.697	4.2	2	2	2	2	2	2	2	2	2	0.907299	1.59103	1.60902	0.710199	0.650275	0.532183
Biological Process	GO:0009892	5	negative regulation of metabolic process	1.23	0.549927	P43274	Histone H1.4 OS=Mus musculus OX=10090 GN=H1-4 PE=1 SV=2	H1-4	0.216	0.0136983	Q1	21.977	28.8	9	3	3	3	2	3	3	3	3	1.2404		2.53769	0.373134	0.379727	0.469057
Biological Process	GO:0065009	3	regulation of molecular function	0.59	0.547292	Q08857	Platelet glycoprotein 4 OS=Mus musculus OX=10090 GN=Cd36 PE=1 SV=2	Cd36	0.461	0.0225943	Q1	52.697	4.2	2	2	2	2	2	2	2	2	2	0.907299	1.59103	1.60902	0.710199	0.650275	0.532183
Biological Process	GO:0065009	3	regulation of molecular function	0.59	0.547292	P10923	Osteopontin OS=Mus musculus OX=10090 GN=Spp1 PE=1 SV=1	Spp1	0.352	0.000643764	Q1	32.459	34	6	6	6	6	6	6	5	6	5	1.27593	1.39169	1.77006	0.485893	0.564506	0.511923
Biological Process	GO:0007154	3	cell communication	1.29	0.558472	Q61490	CD166 antigen OS=Mus musculus OX=10090 GN=Alcam PE=1 SV=3	Alcam	0.499	0.0204121	Q1	65.091	48.2	23	23	23	21	19	19	18	18	15	1.22939	1.31319	1.46034	0.840033	0.70997	0.44708
Biological Process	GO:0006464	7	cellular protein modification process	0.64	0.752294	P10923	Osteopontin OS=Mus musculus OX=10090 GN=Spp1 PE=1 SV=1	Spp1	0.352	0.000643764	Q1	32.459	34	6	6	6	6	6	6	5	6	5	1.27593	1.39169	1.77006	0.485893	0.564506	0.511923
Biological Process	GO:0007154	3	cell communication	1.29	0.558472	Q62433	Protein NDRG1 OS=Mus musculus OX=10090 GN=Ndrg1 PE=1 SV=1	Ndrg1	0.294	0.000239947	Q1	43.008	46.7	10	10	10	8	9	9	8	9	9	1.5014	1.58356	1.55263	0.407729	0.407651	0.547034
Biological Process	GO:0009889	5	regulation of biosynthetic process	1.28	0.560369	P43274	Histone H1.4 OS=Mus musculus OX=10090 GN=H1-4 PE=1 SV=2	H1-4	0.216	0.0136983	Q1	21.977	28.8	9	3	3	3	2	3	3	3	3	1.2404		2.53769	0.373134	0.379727	0.469057
Biological Process	GO:0048518	4	positive regulation of biological process	0.81	0.615517	P01900	H-2 class I histocompatibility antigen, D-D alpha chain OS=Mus musculus OX=10090 GN=H2-D1 PE=1 SV=1	H2-D1	0.426	0.000338646	Q1	41.11	35.9	11	4	6	5	6	6	6	6	6	1.43444	1.37307	1.39947	0.683238	0.579546	0.530229
Biological Process	GO:0006807	3	nitrogen compound metabolic process	0.86	0.614441	Q9WUR9	Adenylate kinase 4, mitochondrial OS=Mus musculus OX=10090 GN=Ak4 PE=1 SV=1	Ak4	0.455	0.000509725	Q1	25.061	52.5	8	8	8	8	8	8	8	7	5	1.44605	1.48335	1.19446	0.664776	0.620714	0.590654
Biological Process	GO:0006807	3	nitrogen compound metabolic process	0.86	0.614441	Q8R326	Paraspeckle component 1 OS=Mus musculus OX=10090 GN=Pspc1 PE=1 SV=1	Pspc1	0.481	0.00159628	Q1	58.758	20.5	8	8	8	6	7	7	4	5	6	1.3822	1.38291	1.28553	0.533872	0.704306	0.711173
Biological Process	GO:0006807	3	nitrogen compound metabolic process	0.86	0.614441	Q8JZV7	N-acetylglucosamine-6-phosphate deacetylase OS=Mus musculus OX=10090 GN=Amdhd2 PE=1 SV=1	Amdhd2	0.48	0.00271015	Q1	43.5	63.3	12	12	12	9	9	7	7	5	8	1.38586	1.56288	1.10589	0.70177	0.634744	0.608857
Biological Process	GO:0006807	3	nitrogen compound metabolic process	0.86	0.614441	Q8BH04	Phosphoenolpyruvate carboxykinase [GTP], mitochondrial OS=Mus musculus OX=10090 GN=Pck2 PE=1 SV=1	Pck2	0.407	0.00135432	Q1	70.527	40.5	18	18	18	16	16	15	15	14	11	1.45628	1.36862	1.44014	0.642333	0.636884	0.455745
Biological Process	GO:0006807	3	nitrogen compound metabolic process	0.86	0.614441	Q08857	Platelet glycoprotein 4 OS=Mus musculus OX=10090 GN=Cd36 PE=1 SV=2	Cd36	0.461	0.0225943	Q1	52.697	4.2	2	2	2	2	2	2	2	2	2	0.907299	1.59103	1.60902	0.710199	0.650275	0.532183
Biological Process	GO:0006807	3	nitrogen compound metabolic process	0.86	0.614441	P97449	Aminopeptidase N OS=Mus musculus OX=10090 GN=Anpep PE=1 SV=4	Anpep	0.316	0.000659828	Q1	109.65	48.1	36	36	36	35	35	33	32	30	28	1.46035	1.42782	1.67075	0.538198	0.522111	0.380768
Biological Process	GO:0006807	3	nitrogen compound metabolic process	0.86	0.614441	P43274	Histone H1.4 OS=Mus musculus OX=10090 GN=H1-4 PE=1 SV=2	H1-4	0.216	0.0136983	Q1	21.977	28.8	9	3	3	3	2	3	3	3	3	1.2404		2.53769	0.373134	0.379727	0.469057
Biological Process	GO:0006807	3	nitrogen compound metabolic process	0.86	0.614441	P10923	Osteopontin OS=Mus musculus OX=10090 GN=Spp1 PE=1 SV=1	Spp1	0.352	0.000643764	Q1	32.459	34	6	6	6	6	6	6	5	6	5	1.27593	1.39169	1.77006	0.485893	0.564506	0.511923
Biological Process	GO:0051716	3	cellular response to stimulus	1.22	0.602371	Q62433	Protein NDRG1 OS=Mus musculus OX=10090 GN=Ndrg1 PE=1 SV=1	Ndrg1	0.294	0.000239947	Q1	43.008	46.7	10	10	10	8	9	9	8	9	9	1.5014	1.58356	1.55263	0.407729	0.407651	0.547034
Biological Process	GO:0051716	3	cellular response to stimulus	1.22	0.602371	Q61490	CD166 antigen OS=Mus musculus OX=10090 GN=Alcam PE=1 SV=3	Alcam	0.499	0.0204121	Q1	65.091	48.2	23	23	23	21	19	19	18	18	15	1.22939	1.31319	1.46034	0.840033	0.70997	0.44708
Biological Process	GO:0051716	3	cellular response to stimulus	1.22	0.602371	Q08857	Platelet glycoprotein 4 OS=Mus musculus OX=10090 GN=Cd36 PE=1 SV=2	Cd36	0.461	0.0225943	Q1	52.697	4.2	2	2	2	2	2	2	2	2	2	0.907299	1.59103	1.60902	0.710199	0.650275	0.532183
Biological Process	GO:0051716	3	cellular response to stimulus	1.22	0.602371	P97449	Aminopeptidase N OS=Mus musculus OX=10090 GN=Anpep PE=1 SV=4	Anpep	0.316	0.000659828	Q1	109.65	48.1	36	36	36	35	35	33	32	30	28	1.46035	1.42782	1.67075	0.538198	0.522111	0.380768
Biological Process	GO:0051716	3	cellular response to stimulus	1.22	0.602371	P17809	Solute carrier family 2, facilitated glucose transporter member 1 OS=Mus musculus OX=10090 GN=Slc2a1 PE=1 SV=4	Slc2a1	0.363	0.0108684	Q1	53.984	10.8	5	5	5	5	5	5	5	5	5	1.571	1.29534	1.53586	0.701189	0.569411	0.3272
Biological Process	GO:0051716	3	cellular response to stimulus	1.22	0.602371	P10923	Osteopontin OS=Mus musculus OX=10090 GN=Spp1 PE=1 SV=1	Spp1	0.352	0.000643764	Q1	32.459	34	6	6	6	6	6	6	5	6	5	1.27593	1.39169	1.77006	0.485893	0.564506	0.511923
Biological Process	GO:0051716	3	cellular response to stimulus	1.22	0.602371	P01900	H-2 class I histocompatibility antigen, D-D alpha chain OS=Mus musculus OX=10090 GN=H2-D1 PE=1 SV=1	H2-D1	0.426	0.000338646	Q1	41.11	35.9	11	4	6	5	6	6	6	6	6	1.43444	1.37307	1.39947	0.683238	0.579546	0.530229
Biological Process	GO:0009889	5	regulation of biosynthetic process	1.28	0.560369	Q8R326	Paraspeckle component 1 OS=Mus musculus OX=10090 GN=Pspc1 PE=1 SV=1	Pspc1	0.481	0.00159628	Q1	58.758	20.5	8	8	8	6	7	7	4	5	6	1.3822	1.38291	1.28553	0.533872	0.704306	0.711173
Biological Process	GO:0009889	5	regulation of biosynthetic process	1.28	0.560369	Q64523	Histone H2A type 2-C OS=Mus musculus OX=10090 GN=H2ac20 PE=1 SV=3	H2ac20	0.412	0.0278218	Q1	13.988	41.1	7	1	2	2	2	1	2	2	2	1.43006	0.93161	1.56037		0.491813	0.58615
Biological Process	GO:0009889	5	regulation of biosynthetic process	1.28	0.560369	Q08857	Platelet glycoprotein 4 OS=Mus musculus OX=10090 GN=Cd36 PE=1 SV=2	Cd36	0.461	0.0225943	Q1	52.697	4.2	2	2	2	2	2	2	2	2	2	0.907299	1.59103	1.60902	0.710199	0.650275	0.532183
Biological Process	GO:0009889	5	regulation of biosynthetic process	1.28	0.560369	P10923	Osteopontin OS=Mus musculus OX=10090 GN=Spp1 PE=1 SV=1	Spp1	0.352	0.000643764	Q1	32.459	34	6	6	6	6	6	6	5	6	5	1.27593	1.39169	1.77006	0.485893	0.564506	0.511923
Biological Process	GO:0051128	5	regulation of cellular component organization	0.96	1	P10923	Osteopontin OS=Mus musculus OX=10090 GN=Spp1 PE=1 SV=1	Spp1	0.352	0.000643764	Q1	32.459	34	6	6	6	6	6	6	5	6	5	1.27593	1.39169	1.77006	0.485893	0.564506	0.511923
Biological Process	GO:0051128	5	regulation of cellular component organization	0.96	1	Q08857	Platelet glycoprotein 4 OS=Mus musculus OX=10090 GN=Cd36 PE=1 SV=2	Cd36	0.461	0.0225943	Q1	52.697	4.2	2	2	2	2	2	2	2	2	2	0.907299	1.59103	1.60902	0.710199	0.650275	0.532183
Biological Process	GO:0006952	4	defense response	3.21	0.0625525	P10923	Osteopontin OS=Mus musculus OX=10090 GN=Spp1 PE=1 SV=1	Spp1	0.352	0.000643764	Q1	32.459	34	6	6	6	6	6	6	5	6	5	1.27593	1.39169	1.77006	0.485893	0.564506	0.511923
Biological Process	GO:0050796	10	regulation of insulin secretion	12.41	0.010853	P17809	Solute carrier family 2, facilitated glucose transporter member 1 OS=Mus musculus OX=10090 GN=Slc2a1 PE=1 SV=4	Slc2a1	0.363	0.0108684	Q1	53.984	10.8	5	5	5	5	5	5	5	5	5	1.571	1.29534	1.53586	0.701189	0.569411	0.3272
Biological Process	GO:0007155	3	cell adhesion	6.37	0.0105214	Q61490	CD166 antigen OS=Mus musculus OX=10090 GN=Alcam PE=1 SV=3	Alcam	0.499	0.0204121	Q1	65.091	48.2	23	23	23	21	19	19	18	18	15	1.22939	1.31319	1.46034	0.840033	0.70997	0.44708
Biological Process	GO:0007155	3	cell adhesion	6.37	0.0105214	Q08857	Platelet glycoprotein 4 OS=Mus musculus OX=10090 GN=Cd36 PE=1 SV=2	Cd36	0.461	0.0225943	Q1	52.697	4.2	2	2	2	2	2	2	2	2	2	0.907299	1.59103	1.60902	0.710199	0.650275	0.532183
Biological Process	GO:0007155	3	cell adhesion	6.37	0.0105214	P10923	Osteopontin OS=Mus musculus OX=10090 GN=Spp1 PE=1 SV=1	Spp1	0.352	0.000643764	Q1	32.459	34	6	6	6	6	6	6	5	6	5	1.27593	1.39169	1.77006	0.485893	0.564506	0.511923
Biological Process	GO:0055076	9	transition metal ion homeostasis	12.74	0.0103212	P29391	Ferritin light chain 1 OS=Mus musculus OX=10090 GN=Ftl1 PE=1 SV=2	Ftl1	0.267	0.00405013	Q1	20.802	62.3	12	12	12	10	12	9	8	8	8	1.5001	1.05386	2.18137	0.447545	0.435034	0.382095
Biological Process	GO:0055076	9	transition metal ion homeostasis	12.74	0.0103212	P09528	Ferritin heavy chain OS=Mus musculus OX=10090 GN=Fth1 PE=1 SV=2	Fth1	0.482	0.00148882	Q1	21.066	71.4	18	18	18	17	18	17	15	15	15	1.36757	1.17365	1.50818	0.714324	0.582328	0.653943
Biological Process	GO:0051651	5	maintenance of location in cell	12.74	0.0103212	P29391	Ferritin light chain 1 OS=Mus musculus OX=10090 GN=Ftl1 PE=1 SV=2	Ftl1	0.267	0.00405013	Q1	20.802	62.3	12	12	12	10	12	9	8	8	8	1.5001	1.05386	2.18137	0.447545	0.435034	0.382095
Biological Process	GO:0051651	5	maintenance of location in cell	12.74	0.0103212	P09528	Ferritin heavy chain OS=Mus musculus OX=10090 GN=Fth1 PE=1 SV=2	Fth1	0.482	0.00148882	Q1	21.066	71.4	18	18	18	17	18	17	15	15	15	1.36757	1.17365	1.50818	0.714324	0.582328	0.653943
Biological Process	GO:0055065	8	metal ion homeostasis	6.42	0.0102705	Q08857	Platelet glycoprotein 4 OS=Mus musculus OX=10090 GN=Cd36 PE=1 SV=2	Cd36	0.461	0.0225943	Q1	52.697	4.2	2	2	2	2	2	2	2	2	2	0.907299	1.59103	1.60902	0.710199	0.650275	0.532183
Biological Process	GO:0055065	8	metal ion homeostasis	6.42	0.0102705	P29391	Ferritin light chain 1 OS=Mus musculus OX=10090 GN=Ftl1 PE=1 SV=2	Ftl1	0.267	0.00405013	Q1	20.802	62.3	12	12	12	10	12	9	8	8	8	1.5001	1.05386	2.18137	0.447545	0.435034	0.382095
Biological Process	GO:0055065	8	metal ion homeostasis	6.42	0.0102705	P09528	Ferritin heavy chain OS=Mus musculus OX=10090 GN=Fth1 PE=1 SV=2	Fth1	0.482	0.00148882	Q1	21.066	71.4	18	18	18	17	18	17	15	15	15	1.36757	1.17365	1.50818	0.714324	0.582328	0.653943
Biological Process	GO:1903532	8	positive regulation of secretion by cell	6.48	0.0100232	Q8BH04	Phosphoenolpyruvate carboxykinase [GTP], mitochondrial OS=Mus musculus OX=10090 GN=Pck2 PE=1 SV=1	Pck2	0.407	0.00135432	Q1	70.527	40.5	18	18	18	16	16	15	15	14	11	1.45628	1.36862	1.44014	0.642333	0.636884	0.455745
Biological Process	GO:1903532	8	positive regulation of secretion by cell	6.48	0.0100232	Q08857	Platelet glycoprotein 4 OS=Mus musculus OX=10090 GN=Cd36 PE=1 SV=2	Cd36	0.461	0.0225943	Q1	52.697	4.2	2	2	2	2	2	2	2	2	2	0.907299	1.59103	1.60902	0.710199	0.650275	0.532183
Biological Process	GO:1903532	8	positive regulation of secretion by cell	6.48	0.0100232	P10923	Osteopontin OS=Mus musculus OX=10090 GN=Spp1 PE=1 SV=1	Spp1	0.352	0.000643764	Q1	32.459	34	6	6	6	6	6	6	5	6	5	1.27593	1.39169	1.77006	0.485893	0.564506	0.511923
Biological Process	GO:0050796	10	regulation of insulin secretion	12.41	0.010853	Q8BH04	Phosphoenolpyruvate carboxykinase [GTP], mitochondrial OS=Mus musculus OX=10090 GN=Pck2 PE=1 SV=1	Pck2	0.407	0.00135432	Q1	70.527	40.5	18	18	18	16	16	15	15	14	11	1.45628	1.36862	1.44014	0.642333	0.636884	0.455745
Biological Process	GO:0019752	6	carboxylic acid metabolic process	3.56	0.00982344	Q8JZV7	N-acetylglucosamine-6-phosphate deacetylase OS=Mus musculus OX=10090 GN=Amdhd2 PE=1 SV=1	Amdhd2	0.48	0.00271015	Q1	43.5	63.3	12	12	12	9	9	7	7	5	8	1.38586	1.56288	1.10589	0.70177	0.634744	0.608857
Biological Process	GO:0019752	6	carboxylic acid metabolic process	3.56	0.00982344	Q08857	Platelet glycoprotein 4 OS=Mus musculus OX=10090 GN=Cd36 PE=1 SV=2	Cd36	0.461	0.0225943	Q1	52.697	4.2	2	2	2	2	2	2	2	2	2	0.907299	1.59103	1.60902	0.710199	0.650275	0.532183
Biological Process	GO:0019752	6	carboxylic acid metabolic process	3.56	0.00982344	P57787	Monocarboxylate transporter 4 OS=Mus musculus OX=10090 GN=Slc16a3 PE=1 SV=1	Slc16a3	0.454	0.0113792	Q1	50.373	22.8	7	7	7	7	7	6	5	5	2	1.47823	1.38136	1.26716	0.754609	0.693602	0.425034
Biological Process	GO:0019752	6	carboxylic acid metabolic process	3.56	0.00982344	P17809	Solute carrier family 2, facilitated glucose transporter member 1 OS=Mus musculus OX=10090 GN=Slc2a1 PE=1 SV=4	Slc2a1	0.363	0.0108684	Q1	53.984	10.8	5	5	5	5	5	5	5	5	5	1.571	1.29534	1.53586	0.701189	0.569411	0.3272
Biological Process	GO:0002791	7	regulation of peptide secretion	6.54	0.0097794	Q8BH04	Phosphoenolpyruvate carboxykinase [GTP], mitochondrial OS=Mus musculus OX=10090 GN=Pck2 PE=1 SV=1	Pck2	0.407	0.00135432	Q1	70.527	40.5	18	18	18	16	16	15	15	14	11	1.45628	1.36862	1.44014	0.642333	0.636884	0.455745
Biological Process	GO:0002791	7	regulation of peptide secretion	6.54	0.0097794	Q08857	Platelet glycoprotein 4 OS=Mus musculus OX=10090 GN=Cd36 PE=1 SV=2	Cd36	0.461	0.0225943	Q1	52.697	4.2	2	2	2	2	2	2	2	2	2	0.907299	1.59103	1.60902	0.710199	0.650275	0.532183
Biological Process	GO:0002791	7	regulation of peptide secretion	6.54	0.0097794	P17809	Solute carrier family 2, facilitated glucose transporter member 1 OS=Mus musculus OX=10090 GN=Slc2a1 PE=1 SV=4	Slc2a1	0.363	0.0108684	Q1	53.984	10.8	5	5	5	5	5	5	5	5	5	1.571	1.29534	1.53586	0.701189	0.569411	0.3272
Biological Process	GO:1903034	6	regulation of response to wounding	13.83	0.00879885	Q08857	Platelet glycoprotein 4 OS=Mus musculus OX=10090 GN=Cd36 PE=1 SV=2	Cd36	0.461	0.0225943	Q1	52.697	4.2	2	2	2	2	2	2	2	2	2	0.907299	1.59103	1.60902	0.710199	0.650275	0.532183
Biological Process	GO:1903034	6	regulation of response to wounding	13.83	0.00879885	P10923	Osteopontin OS=Mus musculus OX=10090 GN=Spp1 PE=1 SV=1	Spp1	0.352	0.000643764	Q1	32.459	34	6	6	6	6	6	6	5	6	5	1.27593	1.39169	1.77006	0.485893	0.564506	0.511923
Biological Process	GO:0006875	9	cellular metal ion homeostasis	6.91	0.0083912	Q08857	Platelet glycoprotein 4 OS=Mus musculus OX=10090 GN=Cd36 PE=1 SV=2	Cd36	0.461	0.0225943	Q1	52.697	4.2	2	2	2	2	2	2	2	2	2	0.907299	1.59103	1.60902	0.710199	0.650275	0.532183
Biological Process	GO:0006875	9	cellular metal ion homeostasis	6.91	0.0083912	P29391	Ferritin light chain 1 OS=Mus musculus OX=10090 GN=Ftl1 PE=1 SV=2	Ftl1	0.267	0.00405013	Q1	20.802	62.3	12	12	12	10	12	9	8	8	8	1.5001	1.05386	2.18137	0.447545	0.435034	0.382095
Biological Process	GO:0006875	9	cellular metal ion homeostasis	6.91	0.0083912	P09528	Ferritin heavy chain OS=Mus musculus OX=10090 GN=Fth1 PE=1 SV=2	Fth1	0.482	0.00148882	Q1	21.066	71.4	18	18	18	17	18	17	15	15	15	1.36757	1.17365	1.50818	0.714324	0.582328	0.653943
Biological Process	GO:0008217	6	regulation of blood pressure	14.24	0.00831605	Q08857	Platelet glycoprotein 4 OS=Mus musculus OX=10090 GN=Cd36 PE=1 SV=2	Cd36	0.461	0.0225943	Q1	52.697	4.2	2	2	2	2	2	2	2	2	2	0.907299	1.59103	1.60902	0.710199	0.650275	0.532183
Biological Process	GO:0008217	6	regulation of blood pressure	14.24	0.00831605	P97449	Aminopeptidase N OS=Mus musculus OX=10090 GN=Anpep PE=1 SV=4	Anpep	0.316	0.000659828	Q1	109.65	48.1	36	36	36	35	35	33	32	30	28	1.46035	1.42782	1.67075	0.538198	0.522111	0.380768
Biological Process	GO:0046887	9	positive regulation of hormone secretion	14.24	0.00831605	Q8BH04	Phosphoenolpyruvate carboxykinase [GTP], mitochondrial OS=Mus musculus OX=10090 GN=Pck2 PE=1 SV=1	Pck2	0.407	0.00135432	Q1	70.527	40.5	18	18	18	16	16	15	15	14	11	1.45628	1.36862	1.44014	0.642333	0.636884	0.455745
Biological Process	GO:0019752	6	carboxylic acid metabolic process	3.56	0.00982344	Q8BH04	Phosphoenolpyruvate carboxykinase [GTP], mitochondrial OS=Mus musculus OX=10090 GN=Pck2 PE=1 SV=1	Pck2	0.407	0.00135432	Q1	70.527	40.5	18	18	18	16	16	15	15	14	11	1.45628	1.36862	1.44014	0.642333	0.636884	0.455745
Biological Process	GO:0046887	9	positive regulation of hormone secretion	14.24	0.00831605	P10923	Osteopontin OS=Mus musculus OX=10090 GN=Spp1 PE=1 SV=1	Spp1	0.352	0.000643764	Q1	32.459	34	6	6	6	6	6	6	5	6	5	1.27593	1.39169	1.77006	0.485893	0.564506	0.511923
Biological Process	GO:0022610	2	biological adhesion	6.26	0.011034	P10923	Osteopontin OS=Mus musculus OX=10090 GN=Spp1 PE=1 SV=1	Spp1	0.352	0.000643764	Q1	32.459	34	6	6	6	6	6	6	5	6	5	1.27593	1.39169	1.77006	0.485893	0.564506	0.511923
Biological Process	GO:0022610	2	biological adhesion	6.26	0.011034	Q61490	CD166 antigen OS=Mus musculus OX=10090 GN=Alcam PE=1 SV=3	Alcam	0.499	0.0204121	Q1	65.091	48.2	23	23	23	21	19	19	18	18	15	1.22939	1.31319	1.46034	0.840033	0.70997	0.44708
Biological Process	GO:0016051	5	carbohydrate biosynthetic process	10.76	0.0142923	P17809	Solute carrier family 2, facilitated glucose transporter member 1 OS=Mus musculus OX=10090 GN=Slc2a1 PE=1 SV=4	Slc2a1	0.363	0.0108684	Q1	53.984	10.8	5	5	5	5	5	5	5	5	5	1.571	1.29534	1.53586	0.701189	0.569411	0.3272
Biological Process	GO:0030003	8	cellular cation homeostasis	5.76	0.013816	Q08857	Platelet glycoprotein 4 OS=Mus musculus OX=10090 GN=Cd36 PE=1 SV=2	Cd36	0.461	0.0225943	Q1	52.697	4.2	2	2	2	2	2	2	2	2	2	0.907299	1.59103	1.60902	0.710199	0.650275	0.532183
Biological Process	GO:0030003	8	cellular cation homeostasis	5.76	0.013816	P29391	Ferritin light chain 1 OS=Mus musculus OX=10090 GN=Ftl1 PE=1 SV=2	Ftl1	0.267	0.00405013	Q1	20.802	62.3	12	12	12	10	12	9	8	8	8	1.5001	1.05386	2.18137	0.447545	0.435034	0.382095
Biological Process	GO:0030003	8	cellular cation homeostasis	5.76	0.013816	P09528	Ferritin heavy chain OS=Mus musculus OX=10090 GN=Fth1 PE=1 SV=2	Fth1	0.482	0.00148882	Q1	21.066	71.4	18	18	18	17	18	17	15	15	15	1.36757	1.17365	1.50818	0.714324	0.582328	0.653943
Biological Process	GO:0006090	8	pyruvate metabolic process	11.52	0.0125199	Q8BH04	Phosphoenolpyruvate carboxykinase [GTP], mitochondrial OS=Mus musculus OX=10090 GN=Pck2 PE=1 SV=1	Pck2	0.407	0.00135432	Q1	70.527	40.5	18	18	18	16	16	15	15	14	11	1.45628	1.36862	1.44014	0.642333	0.636884	0.455745
Biological Process	GO:0006090	8	pyruvate metabolic process	11.52	0.0125199	P57787	Monocarboxylate transporter 4 OS=Mus musculus OX=10090 GN=Slc16a3 PE=1 SV=1	Slc16a3	0.454	0.0113792	Q1	50.373	22.8	7	7	7	7	7	6	5	5	2	1.47823	1.38136	1.26716	0.754609	0.693602	0.425034
Biological Process	GO:0001890	8	placenta development	11.8	0.0119524	Q08857	Platelet glycoprotein 4 OS=Mus musculus OX=10090 GN=Cd36 PE=1 SV=2	Cd36	0.461	0.0225943	Q1	52.697	4.2	2	2	2	2	2	2	2	2	2	0.907299	1.59103	1.60902	0.710199	0.650275	0.532183
Biological Process	GO:0001890	8	placenta development	11.8	0.0119524	P10923	Osteopontin OS=Mus musculus OX=10090 GN=Spp1 PE=1 SV=1	Spp1	0.352	0.000643764	Q1	32.459	34	6	6	6	6	6	6	5	6	5	1.27593	1.39169	1.77006	0.485893	0.564506	0.511923
Biological Process	GO:0042742	7	defense response to bacterium	11.8	0.0119524	Q08857	Platelet glycoprotein 4 OS=Mus musculus OX=10090 GN=Cd36 PE=1 SV=2	Cd36	0.461	0.0225943	Q1	52.697	4.2	2	2	2	2	2	2	2	2	2	0.907299	1.59103	1.60902	0.710199	0.650275	0.532183
Biological Process	GO:0042742	7	defense response to bacterium	11.8	0.0119524	P01900	H-2 class I histocompatibility antigen, D-D alpha chain OS=Mus musculus OX=10090 GN=H2-D1 PE=1 SV=1	H2-D1	0.426	0.000338646	Q1	41.11	35.9	11	4	6	5	6	6	6	6	6	1.43444	1.37307	1.39947	0.683238	0.579546	0.530229
Biological Process	GO:0006082	4	organic acid metabolic process	3.42	0.0116206	Q8JZV7	N-acetylglucosamine-6-phosphate deacetylase OS=Mus musculus OX=10090 GN=Amdhd2 PE=1 SV=1	Amdhd2	0.48	0.00271015	Q1	43.5	63.3	12	12	12	9	9	7	7	5	8	1.38586	1.56288	1.10589	0.70177	0.634744	0.608857
Biological Process	GO:0006082	4	organic acid metabolic process	3.42	0.0116206	Q8BH04	Phosphoenolpyruvate carboxykinase [GTP], mitochondrial OS=Mus musculus OX=10090 GN=Pck2 PE=1 SV=1	Pck2	0.407	0.00135432	Q1	70.527	40.5	18	18	18	16	16	15	15	14	11	1.45628	1.36862	1.44014	0.642333	0.636884	0.455745
Biological Process	GO:0006082	4	organic acid metabolic process	3.42	0.0116206	Q08857	Platelet glycoprotein 4 OS=Mus musculus OX=10090 GN=Cd36 PE=1 SV=2	Cd36	0.461	0.0225943	Q1	52.697	4.2	2	2	2	2	2	2	2	2	2	0.907299	1.59103	1.60902	0.710199	0.650275	0.532183
Biological Process	GO:0006082	4	organic acid metabolic process	3.42	0.0116206	P57787	Monocarboxylate transporter 4 OS=Mus musculus OX=10090 GN=Slc16a3 PE=1 SV=1	Slc16a3	0.454	0.0113792	Q1	50.373	22.8	7	7	7	7	7	6	5	5	2	1.47823	1.38136	1.26716	0.754609	0.693602	0.425034
Biological Process	GO:0022610	2	biological adhesion	6.26	0.011034	Q08857	Platelet glycoprotein 4 OS=Mus musculus OX=10090 GN=Cd36 PE=1 SV=2	Cd36	0.461	0.0225943	Q1	52.697	4.2	2	2	2	2	2	2	2	2	2	0.907299	1.59103	1.60902	0.710199	0.650275	0.532183
Biological Process	GO:0006082	4	organic acid metabolic process	3.42	0.0116206	P17809	Solute carrier family 2, facilitated glucose transporter member 1 OS=Mus musculus OX=10090 GN=Slc2a1 PE=1 SV=4	Slc2a1	0.363	0.0108684	Q1	53.984	10.8	5	5	5	5	5	5	5	5	5	1.571	1.29534	1.53586	0.701189	0.569411	0.3272
Biological Process	GO:0051047	7	positive regulation of secretion	6.15	0.0115612	Q08857	Platelet glycoprotein 4 OS=Mus musculus OX=10090 GN=Cd36 PE=1 SV=2	Cd36	0.461	0.0225943	Q1	52.697	4.2	2	2	2	2	2	2	2	2	2	0.907299	1.59103	1.60902	0.710199	0.650275	0.532183
Biological Process	GO:0051047	7	positive regulation of secretion	6.15	0.0115612	P10923	Osteopontin OS=Mus musculus OX=10090 GN=Spp1 PE=1 SV=1	Spp1	0.352	0.000643764	Q1	32.459	34	6	6	6	6	6	6	5	6	5	1.27593	1.39169	1.77006	0.485893	0.564506	0.511923
Biological Process	GO:0043436	5	oxoacid metabolic process	3.45	0.0112174	Q8JZV7	N-acetylglucosamine-6-phosphate deacetylase OS=Mus musculus OX=10090 GN=Amdhd2 PE=1 SV=1	Amdhd2	0.48	0.00271015	Q1	43.5	63.3	12	12	12	9	9	7	7	5	8	1.38586	1.56288	1.10589	0.70177	0.634744	0.608857
Biological Process	GO:0043436	5	oxoacid metabolic process	3.45	0.0112174	Q8BH04	Phosphoenolpyruvate carboxykinase [GTP], mitochondrial OS=Mus musculus OX=10090 GN=Pck2 PE=1 SV=1	Pck2	0.407	0.00135432	Q1	70.527	40.5	18	18	18	16	16	15	15	14	11	1.45628	1.36862	1.44014	0.642333	0.636884	0.455745
Biological Process	GO:0043436	5	oxoacid metabolic process	3.45	0.0112174	Q08857	Platelet glycoprotein 4 OS=Mus musculus OX=10090 GN=Cd36 PE=1 SV=2	Cd36	0.461	0.0225943	Q1	52.697	4.2	2	2	2	2	2	2	2	2	2	0.907299	1.59103	1.60902	0.710199	0.650275	0.532183
Biological Process	GO:0043436	5	oxoacid metabolic process	3.45	0.0112174	P57787	Monocarboxylate transporter 4 OS=Mus musculus OX=10090 GN=Slc16a3 PE=1 SV=1	Slc16a3	0.454	0.0113792	Q1	50.373	22.8	7	7	7	7	7	6	5	5	2	1.47823	1.38136	1.26716	0.754609	0.693602	0.425034
Biological Process	GO:0043436	5	oxoacid metabolic process	3.45	0.0112174	P17809	Solute carrier family 2, facilitated glucose transporter member 1 OS=Mus musculus OX=10090 GN=Slc2a1 PE=1 SV=4	Slc2a1	0.363	0.0108684	Q1	53.984	10.8	5	5	5	5	5	5	5	5	5	1.571	1.29534	1.53586	0.701189	0.569411	0.3272
Biological Process	GO:0044703	4	multi-organism reproductive process	4.36	0.0110828	Q08857	Platelet glycoprotein 4 OS=Mus musculus OX=10090 GN=Cd36 PE=1 SV=2	Cd36	0.461	0.0225943	Q1	52.697	4.2	2	2	2	2	2	2	2	2	2	0.907299	1.59103	1.60902	0.710199	0.650275	0.532183
Biological Process	GO:0044703	4	multi-organism reproductive process	4.36	0.0110828	P17809	Solute carrier family 2, facilitated glucose transporter member 1 OS=Mus musculus OX=10090 GN=Slc2a1 PE=1 SV=4	Slc2a1	0.363	0.0108684	Q1	53.984	10.8	5	5	5	5	5	5	5	5	5	1.571	1.29534	1.53586	0.701189	0.569411	0.3272
Biological Process	GO:0044703	4	multi-organism reproductive process	4.36	0.0110828	P10923	Osteopontin OS=Mus musculus OX=10090 GN=Spp1 PE=1 SV=1	Spp1	0.352	0.000643764	Q1	32.459	34	6	6	6	6	6	6	5	6	5	1.27593	1.39169	1.77006	0.485893	0.564506	0.511923
Biological Process	GO:0044703	4	multi-organism reproductive process	4.36	0.0110828	P01900	H-2 class I histocompatibility antigen, D-D alpha chain OS=Mus musculus OX=10090 GN=H2-D1 PE=1 SV=1	H2-D1	0.426	0.000338646	Q1	41.11	35.9	11	4	6	5	6	6	6	6	6	1.43444	1.37307	1.39947	0.683238	0.579546	0.530229
Biological Process	GO:0010817	4	regulation of hormone levels	6.26	0.011034	Q8BH04	Phosphoenolpyruvate carboxykinase [GTP], mitochondrial OS=Mus musculus OX=10090 GN=Pck2 PE=1 SV=1	Pck2	0.407	0.00135432	Q1	70.527	40.5	18	18	18	16	16	15	15	14	11	1.45628	1.36862	1.44014	0.642333	0.636884	0.455745
Biological Process	GO:0010817	4	regulation of hormone levels	6.26	0.011034	P17809	Solute carrier family 2, facilitated glucose transporter member 1 OS=Mus musculus OX=10090 GN=Slc2a1 PE=1 SV=4	Slc2a1	0.363	0.0108684	Q1	53.984	10.8	5	5	5	5	5	5	5	5	5	1.571	1.29534	1.53586	0.701189	0.569411	0.3272
Biological Process	GO:0010817	4	regulation of hormone levels	6.26	0.011034	P10923	Osteopontin OS=Mus musculus OX=10090 GN=Spp1 PE=1 SV=1	Spp1	0.352	0.000643764	Q1	32.459	34	6	6	6	6	6	6	5	6	5	1.27593	1.39169	1.77006	0.485893	0.564506	0.511923
Biological Process	GO:0051047	7	positive regulation of secretion	6.15	0.0115612	Q8BH04	Phosphoenolpyruvate carboxykinase [GTP], mitochondrial OS=Mus musculus OX=10090 GN=Pck2 PE=1 SV=1	Pck2	0.407	0.00135432	Q1	70.527	40.5	18	18	18	16	16	15	15	14	11	1.45628	1.36862	1.44014	0.642333	0.636884	0.455745
Biological Process	GO:0046916	10	cellular transition metal ion homeostasis	14.24	0.00831605	P29391	Ferritin light chain 1 OS=Mus musculus OX=10090 GN=Ftl1 PE=1 SV=2	Ftl1	0.267	0.00405013	Q1	20.802	62.3	12	12	12	10	12	9	8	8	8	1.5001	1.05386	2.18137	0.447545	0.435034	0.382095
Biological Process	GO:0046916	10	cellular transition metal ion homeostasis	14.24	0.00831605	P09528	Ferritin heavy chain OS=Mus musculus OX=10090 GN=Fth1 PE=1 SV=2	Fth1	0.482	0.00148882	Q1	21.066	71.4	18	18	18	17	18	17	15	15	15	1.36757	1.17365	1.50818	0.714324	0.582328	0.653943
Biological Process	GO:0050708	8	regulation of protein secretion	6.98	0.00817211	Q8BH04	Phosphoenolpyruvate carboxykinase [GTP], mitochondrial OS=Mus musculus OX=10090 GN=Pck2 PE=1 SV=1	Pck2	0.407	0.00135432	Q1	70.527	40.5	18	18	18	16	16	15	15	14	11	1.45628	1.36862	1.44014	0.642333	0.636884	0.455745
Biological Process	GO:0060135	6	maternal process involved in female pregnancy	23.05	0.00321194	P10923	Osteopontin OS=Mus musculus OX=10090 GN=Spp1 PE=1 SV=1	Spp1	0.352	0.000643764	Q1	32.459	34	6	6	6	6	6	6	5	6	5	1.27593	1.39169	1.77006	0.485893	0.564506	0.511923
Biological Process	GO:0007566	6	embryo implantation	28.47	0.00210026	P10923	Osteopontin OS=Mus musculus OX=10090 GN=Spp1 PE=1 SV=1	Spp1	0.352	0.000643764	Q1	32.459	34	6	6	6	6	6	6	5	6	5	1.27593	1.39169	1.77006	0.485893	0.564506	0.511923
Biological Process	GO:0007566	6	embryo implantation	28.47	0.00210026	P01900	H-2 class I histocompatibility antigen, D-D alpha chain OS=Mus musculus OX=10090 GN=H2-D1 PE=1 SV=1	H2-D1	0.426	0.000338646	Q1	41.11	35.9	11	4	6	5	6	6	6	6	6	1.43444	1.37307	1.39947	0.683238	0.579546	0.530229
Biological Process	GO:0051235	4	maintenance of location	12.1	0.00171643	Q08857	Platelet glycoprotein 4 OS=Mus musculus OX=10090 GN=Cd36 PE=1 SV=2	Cd36	0.461	0.0225943	Q1	52.697	4.2	2	2	2	2	2	2	2	2	2	0.907299	1.59103	1.60902	0.710199	0.650275	0.532183
Biological Process	GO:0051235	4	maintenance of location	12.1	0.00171643	P29391	Ferritin light chain 1 OS=Mus musculus OX=10090 GN=Ftl1 PE=1 SV=2	Ftl1	0.267	0.00405013	Q1	20.802	62.3	12	12	12	10	12	9	8	8	8	1.5001	1.05386	2.18137	0.447545	0.435034	0.382095
Biological Process	GO:0051235	4	maintenance of location	12.1	0.00171643	P09528	Ferritin heavy chain OS=Mus musculus OX=10090 GN=Fth1 PE=1 SV=2	Fth1	0.482	0.00148882	Q1	21.066	71.4	18	18	18	17	18	17	15	15	15	1.36757	1.17365	1.50818	0.714324	0.582328	0.653943
Biological Process	GO:0046883	8	regulation of hormone secretion	12.96	0.00140453	P17809	Solute carrier family 2, facilitated glucose transporter member 1 OS=Mus musculus OX=10090 GN=Slc2a1 PE=1 SV=4	Slc2a1	0.363	0.0108684	Q1	53.984	10.8	5	5	5	5	5	5	5	5	5	1.571	1.29534	1.53586	0.701189	0.569411	0.3272
Biological Process	GO:0046883	8	regulation of hormone secretion	12.96	0.00140453	P10923	Osteopontin OS=Mus musculus OX=10090 GN=Spp1 PE=1 SV=1	Spp1	0.352	0.000643764	Q1	32.459	34	6	6	6	6	6	6	5	6	5	1.27593	1.39169	1.77006	0.485893	0.564506	0.511923
Biological Process	GO:0001893	9	maternal placenta development	40.33	0.00103161	Q08857	Platelet glycoprotein 4 OS=Mus musculus OX=10090 GN=Cd36 PE=1 SV=2	Cd36	0.461	0.0225943	Q1	52.697	4.2	2	2	2	2	2	2	2	2	2	0.907299	1.59103	1.60902	0.710199	0.650275	0.532183
Biological Process	GO:0001893	9	maternal placenta development	40.33	0.00103161	P10923	Osteopontin OS=Mus musculus OX=10090 GN=Spp1 PE=1 SV=1	Spp1	0.352	0.000643764	Q1	32.459	34	6	6	6	6	6	6	5	6	5	1.27593	1.39169	1.77006	0.485893	0.564506	0.511923
Biological Process	GO:0051046	6	regulation of secretion	6.61	0.000636949	Q8BH04	Phosphoenolpyruvate carboxykinase [GTP], mitochondrial OS=Mus musculus OX=10090 GN=Pck2 PE=1 SV=1	Pck2	0.407	0.00135432	Q1	70.527	40.5	18	18	18	16	16	15	15	14	11	1.45628	1.36862	1.44014	0.642333	0.636884	0.455745
Biological Process	GO:0051046	6	regulation of secretion	6.61	0.000636949	Q08857	Platelet glycoprotein 4 OS=Mus musculus OX=10090 GN=Cd36 PE=1 SV=2	Cd36	0.461	0.0225943	Q1	52.697	4.2	2	2	2	2	2	2	2	2	2	0.907299	1.59103	1.60902	0.710199	0.650275	0.532183
Biological Process	GO:0051046	6	regulation of secretion	6.61	0.000636949	P97449	Aminopeptidase N OS=Mus musculus OX=10090 GN=Anpep PE=1 SV=4	Anpep	0.316	0.000659828	Q1	109.65	48.1	36	36	36	35	35	33	32	30	28	1.46035	1.42782	1.67075	0.538198	0.522111	0.380768
Biological Process	GO:0051046	6	regulation of secretion	6.61	0.000636949	P17809	Solute carrier family 2, facilitated glucose transporter member 1 OS=Mus musculus OX=10090 GN=Slc2a1 PE=1 SV=4	Slc2a1	0.363	0.0108684	Q1	53.984	10.8	5	5	5	5	5	5	5	5	5	1.571	1.29534	1.53586	0.701189	0.569411	0.3272
Biological Process	GO:0060135	6	maternal process involved in female pregnancy	23.05	0.00321194	Q08857	Platelet glycoprotein 4 OS=Mus musculus OX=10090 GN=Cd36 PE=1 SV=2	Cd36	0.461	0.0225943	Q1	52.697	4.2	2	2	2	2	2	2	2	2	2	0.907299	1.59103	1.60902	0.710199	0.650275	0.532183
Biological Process	GO:0051046	6	regulation of secretion	6.61	0.000636949	P10923	Osteopontin OS=Mus musculus OX=10090 GN=Spp1 PE=1 SV=1	Spp1	0.352	0.000643764	Q1	32.459	34	6	6	6	6	6	6	5	6	5	1.27593	1.39169	1.77006	0.485893	0.564506	0.511923
Biological Process	GO:0051238	5	sequestering of metal ion	121	9.56108e-05	P09528	Ferritin heavy chain OS=Mus musculus OX=10090 GN=Fth1 PE=1 SV=2	Fth1	0.482	0.00148882	Q1	21.066	71.4	18	18	18	17	18	17	15	15	15	1.36757	1.17365	1.50818	0.714324	0.582328	0.653943
Biological Process	GO:0044706	3	multi-multicellular organism process	15.87	8.81168e-05	Q08857	Platelet glycoprotein 4 OS=Mus musculus OX=10090 GN=Cd36 PE=1 SV=2	Cd36	0.461	0.0225943	Q1	52.697	4.2	2	2	2	2	2	2	2	2	2	0.907299	1.59103	1.60902	0.710199	0.650275	0.532183
Biological Process	GO:0044706	3	multi-multicellular organism process	15.87	8.81168e-05	P17809	Solute carrier family 2, facilitated glucose transporter member 1 OS=Mus musculus OX=10090 GN=Slc2a1 PE=1 SV=4	Slc2a1	0.363	0.0108684	Q1	53.984	10.8	5	5	5	5	5	5	5	5	5	1.571	1.29534	1.53586	0.701189	0.569411	0.3272
Biological Process	GO:0044706	3	multi-multicellular organism process	15.87	8.81168e-05	P10923	Osteopontin OS=Mus musculus OX=10090 GN=Spp1 PE=1 SV=1	Spp1	0.352	0.000643764	Q1	32.459	34	6	6	6	6	6	6	5	6	5	1.27593	1.39169	1.77006	0.485893	0.564506	0.511923
Biological Process	GO:0044706	3	multi-multicellular organism process	15.87	8.81168e-05	P01900	H-2 class I histocompatibility antigen, D-D alpha chain OS=Mus musculus OX=10090 GN=H2-D1 PE=1 SV=1	H2-D1	0.426	0.000338646	Q1	41.11	35.9	11	4	6	5	6	6	6	6	6	1.43444	1.37307	1.39947	0.683238	0.579546	0.530229
Biological Process	GO:0007565	5	female pregnancy	17.29	6.2798e-05	Q08857	Platelet glycoprotein 4 OS=Mus musculus OX=10090 GN=Cd36 PE=1 SV=2	Cd36	0.461	0.0225943	Q1	52.697	4.2	2	2	2	2	2	2	2	2	2	0.907299	1.59103	1.60902	0.710199	0.650275	0.532183
Biological Process	GO:0007565	5	female pregnancy	17.29	6.2798e-05	P17809	Solute carrier family 2, facilitated glucose transporter member 1 OS=Mus musculus OX=10090 GN=Slc2a1 PE=1 SV=4	Slc2a1	0.363	0.0108684	Q1	53.984	10.8	5	5	5	5	5	5	5	5	5	1.571	1.29534	1.53586	0.701189	0.569411	0.3272
Biological Process	GO:0007565	5	female pregnancy	17.29	6.2798e-05	P10923	Osteopontin OS=Mus musculus OX=10090 GN=Spp1 PE=1 SV=1	Spp1	0.352	0.000643764	Q1	32.459	34	6	6	6	6	6	6	5	6	5	1.27593	1.39169	1.77006	0.485893	0.564506	0.511923
Biological Process	GO:0007565	5	female pregnancy	17.29	6.2798e-05	P01900	H-2 class I histocompatibility antigen, D-D alpha chain OS=Mus musculus OX=10090 GN=H2-D1 PE=1 SV=1	H2-D1	0.426	0.000338646	Q1	41.11	35.9	11	4	6	5	6	6	6	6	6	1.43444	1.37307	1.39947	0.683238	0.579546	0.530229
Biological Process	GO:0006880	13	intracellular sequestering of iron ion	161.33	4.79209e-05	P29391	Ferritin light chain 1 OS=Mus musculus OX=10090 GN=Ftl1 PE=1 SV=2	Ftl1	0.267	0.00405013	Q1	20.802	62.3	12	12	12	10	12	9	8	8	8	1.5001	1.05386	2.18137	0.447545	0.435034	0.382095
Biological Process	GO:0006880	13	intracellular sequestering of iron ion	161.33	4.79209e-05	P09528	Ferritin heavy chain OS=Mus musculus OX=10090 GN=Fth1 PE=1 SV=2	Fth1	0.482	0.00148882	Q1	21.066	71.4	18	18	18	17	18	17	15	15	15	1.36757	1.17365	1.50818	0.714324	0.582328	0.653943
Biological Process	GO:0097577	12	sequestering of iron ion	161.33	4.79209e-05	P29391	Ferritin light chain 1 OS=Mus musculus OX=10090 GN=Ftl1 PE=1 SV=2	Ftl1	0.267	0.00405013	Q1	20.802	62.3	12	12	12	10	12	9	8	8	8	1.5001	1.05386	2.18137	0.447545	0.435034	0.382095
Biological Process	GO:0097577	12	sequestering of iron ion	161.33	4.79209e-05	P09528	Ferritin heavy chain OS=Mus musculus OX=10090 GN=Fth1 PE=1 SV=2	Fth1	0.482	0.00148882	Q1	21.066	71.4	18	18	18	17	18	17	15	15	15	1.36757	1.17365	1.50818	0.714324	0.582328	0.653943
Biological Process	GO:0006952	4	defense response	3.21	0.0625525	Q08857	Platelet glycoprotein 4 OS=Mus musculus OX=10090 GN=Cd36 PE=1 SV=2	Cd36	0.461	0.0225943	Q1	52.697	4.2	2	2	2	2	2	2	2	2	2	0.907299	1.59103	1.60902	0.710199	0.650275	0.532183
Biological Process	GO:0051238	5	sequestering of metal ion	121	9.56108e-05	P29391	Ferritin light chain 1 OS=Mus musculus OX=10090 GN=Ftl1 PE=1 SV=2	Ftl1	0.267	0.00405013	Q1	20.802	62.3	12	12	12	10	12	9	8	8	8	1.5001	1.05386	2.18137	0.447545	0.435034	0.382095
Biological Process	GO:0002376	2	immune system process	2.79	0.00342813	P01900	H-2 class I histocompatibility antigen, D-D alpha chain OS=Mus musculus OX=10090 GN=H2-D1 PE=1 SV=1	H2-D1	0.426	0.000338646	Q1	41.11	35.9	11	4	6	5	6	6	6	6	6	1.43444	1.37307	1.39947	0.683238	0.579546	0.530229
Biological Process	GO:0002376	2	immune system process	2.79	0.00342813	P09528	Ferritin heavy chain OS=Mus musculus OX=10090 GN=Fth1 PE=1 SV=2	Fth1	0.482	0.00148882	Q1	21.066	71.4	18	18	18	17	18	17	15	15	15	1.36757	1.17365	1.50818	0.714324	0.582328	0.653943
Biological Process	GO:0002376	2	immune system process	2.79	0.00342813	P10923	Osteopontin OS=Mus musculus OX=10090 GN=Spp1 PE=1 SV=1	Spp1	0.352	0.000643764	Q1	32.459	34	6	6	6	6	6	6	5	6	5	1.27593	1.39169	1.77006	0.485893	0.564506	0.511923
Biological Process	GO:0050708	8	regulation of protein secretion	6.98	0.00817211	Q08857	Platelet glycoprotein 4 OS=Mus musculus OX=10090 GN=Cd36 PE=1 SV=2	Cd36	0.461	0.0225943	Q1	52.697	4.2	2	2	2	2	2	2	2	2	2	0.907299	1.59103	1.60902	0.710199	0.650275	0.532183
Biological Process	GO:0050708	8	regulation of protein secretion	6.98	0.00817211	P17809	Solute carrier family 2, facilitated glucose transporter member 1 OS=Mus musculus OX=10090 GN=Slc2a1 PE=1 SV=4	Slc2a1	0.363	0.0108684	Q1	53.984	10.8	5	5	5	5	5	5	5	5	5	1.571	1.29534	1.53586	0.701189	0.569411	0.3272
Biological Process	GO:0006820	6	anion transport	7.05	0.00795648	Q08857	Platelet glycoprotein 4 OS=Mus musculus OX=10090 GN=Cd36 PE=1 SV=2	Cd36	0.461	0.0225943	Q1	52.697	4.2	2	2	2	2	2	2	2	2	2	0.907299	1.59103	1.60902	0.710199	0.650275	0.532183
Biological Process	GO:0006820	6	anion transport	7.05	0.00795648	P57787	Monocarboxylate transporter 4 OS=Mus musculus OX=10090 GN=Slc16a3 PE=1 SV=1	Slc16a3	0.454	0.0113792	Q1	50.373	22.8	7	7	7	7	7	6	5	5	2	1.47823	1.38136	1.26716	0.754609	0.693602	0.425034
Biological Process	GO:0006820	6	anion transport	7.05	0.00795648	P17809	Solute carrier family 2, facilitated glucose transporter member 1 OS=Mus musculus OX=10090 GN=Slc2a1 PE=1 SV=4	Slc2a1	0.363	0.0108684	Q1	53.984	10.8	5	5	5	5	5	5	5	5	5	1.571	1.29534	1.53586	0.701189	0.569411	0.3272
Biological Process	GO:1905952	5	regulation of lipid localization	14.67	0.00784572	Q08857	Platelet glycoprotein 4 OS=Mus musculus OX=10090 GN=Cd36 PE=1 SV=2	Cd36	0.461	0.0225943	Q1	52.697	4.2	2	2	2	2	2	2	2	2	2	0.907299	1.59103	1.60902	0.710199	0.650275	0.532183
Biological Process	GO:1905952	5	regulation of lipid localization	14.67	0.00784572	P10923	Osteopontin OS=Mus musculus OX=10090 GN=Spp1 PE=1 SV=1	Spp1	0.352	0.000643764	Q1	32.459	34	6	6	6	6	6	6	5	6	5	1.27593	1.39169	1.77006	0.485893	0.564506	0.511923
Biological Process	GO:0010811	7	positive regulation of cell-substrate adhesion	14.67	0.00784572	Q08857	Platelet glycoprotein 4 OS=Mus musculus OX=10090 GN=Cd36 PE=1 SV=2	Cd36	0.461	0.0225943	Q1	52.697	4.2	2	2	2	2	2	2	2	2	2	0.907299	1.59103	1.60902	0.710199	0.650275	0.532183
Biological Process	GO:0010811	7	positive regulation of cell-substrate adhesion	14.67	0.00784572	P10923	Osteopontin OS=Mus musculus OX=10090 GN=Spp1 PE=1 SV=1	Spp1	0.352	0.000643764	Q1	32.459	34	6	6	6	6	6	6	5	6	5	1.27593	1.39169	1.77006	0.485893	0.564506	0.511923
Biological Process	GO:0015718	9	monocarboxylic acid transport	16.69	0.00609124	Q08857	Platelet glycoprotein 4 OS=Mus musculus OX=10090 GN=Cd36 PE=1 SV=2	Cd36	0.461	0.0225943	Q1	52.697	4.2	2	2	2	2	2	2	2	2	2	0.907299	1.59103	1.60902	0.710199	0.650275	0.532183
Biological Process	GO:0015718	9	monocarboxylic acid transport	16.69	0.00609124	P57787	Monocarboxylate transporter 4 OS=Mus musculus OX=10090 GN=Slc16a3 PE=1 SV=1	Slc16a3	0.454	0.0113792	Q1	50.373	22.8	7	7	7	7	7	6	5	5	2	1.47823	1.38136	1.26716	0.754609	0.693602	0.425034
Biological Process	GO:0055072	10	iron ion homeostasis	16.69	0.00609124	P29391	Ferritin light chain 1 OS=Mus musculus OX=10090 GN=Ftl1 PE=1 SV=2	Ftl1	0.267	0.00405013	Q1	20.802	62.3	12	12	12	10	12	9	8	8	8	1.5001	1.05386	2.18137	0.447545	0.435034	0.382095
Biological Process	GO:0055072	10	iron ion homeostasis	16.69	0.00609124	P09528	Ferritin heavy chain OS=Mus musculus OX=10090 GN=Fth1 PE=1 SV=2	Fth1	0.482	0.00148882	Q1	21.066	71.4	18	18	18	17	18	17	15	15	15	1.36757	1.17365	1.50818	0.714324	0.582328	0.653943
Biological Process	GO:0015850	6	organic hydroxy compound transport	18.62	0.00491135	Q08857	Platelet glycoprotein 4 OS=Mus musculus OX=10090 GN=Cd36 PE=1 SV=2	Cd36	0.461	0.0225943	Q1	52.697	4.2	2	2	2	2	2	2	2	2	2	0.907299	1.59103	1.60902	0.710199	0.650275	0.532183
Biological Process	GO:0015850	6	organic hydroxy compound transport	18.62	0.00491135	P57787	Monocarboxylate transporter 4 OS=Mus musculus OX=10090 GN=Slc16a3 PE=1 SV=1	Slc16a3	0.454	0.0113792	Q1	50.373	22.8	7	7	7	7	7	6	5	5	2	1.47823	1.38136	1.26716	0.754609	0.693602	0.425034
Biological Process	GO:0006879	11	cellular iron ion homeostasis	19.36	0.00454448	P29391	Ferritin light chain 1 OS=Mus musculus OX=10090 GN=Ftl1 PE=1 SV=2	Ftl1	0.267	0.00405013	Q1	20.802	62.3	12	12	12	10	12	9	8	8	8	1.5001	1.05386	2.18137	0.447545	0.435034	0.382095
Biological Process	GO:0006879	11	cellular iron ion homeostasis	19.36	0.00454448	P09528	Ferritin heavy chain OS=Mus musculus OX=10090 GN=Fth1 PE=1 SV=2	Fth1	0.482	0.00148882	Q1	21.066	71.4	18	18	18	17	18	17	15	15	15	1.36757	1.17365	1.50818	0.714324	0.582328	0.653943
Biological Process	GO:0002376	2	immune system process	2.79	0.00342813	P57787	Monocarboxylate transporter 4 OS=Mus musculus OX=10090 GN=Slc16a3 PE=1 SV=1	Slc16a3	0.454	0.0113792	Q1	50.373	22.8	7	7	7	7	7	6	5	5	2	1.47823	1.38136	1.26716	0.754609	0.693602	0.425034
Biological Process	GO:0002376	2	immune system process	2.79	0.00342813	P97449	Aminopeptidase N OS=Mus musculus OX=10090 GN=Anpep PE=1 SV=4	Anpep	0.316	0.000659828	Q1	109.65	48.1	36	36	36	35	35	33	32	30	28	1.46035	1.42782	1.67075	0.538198	0.522111	0.380768
Biological Process	GO:0002376	2	immune system process	2.79	0.00342813	Q08857	Platelet glycoprotein 4 OS=Mus musculus OX=10090 GN=Cd36 PE=1 SV=2	Cd36	0.461	0.0225943	Q1	52.697	4.2	2	2	2	2	2	2	2	2	2	0.907299	1.59103	1.60902	0.710199	0.650275	0.532183
Biological Process	GO:0002376	2	immune system process	2.79	0.00342813	Q62433	Protein NDRG1 OS=Mus musculus OX=10090 GN=Ndrg1 PE=1 SV=1	Ndrg1	0.294	0.000239947	Q1	43.008	46.7	10	10	10	8	9	9	8	9	9	1.5014	1.58356	1.55263	0.407729	0.407651	0.547034
Biological Process	GO:0002376	2	immune system process	2.79	0.00342813	Q8R326	Paraspeckle component 1 OS=Mus musculus OX=10090 GN=Pspc1 PE=1 SV=1	Pspc1	0.481	0.00159628	Q1	58.758	20.5	8	8	8	6	7	7	4	5	6	1.3822	1.38291	1.28553	0.533872	0.704306	0.711173
Biological Process	GO:1905954	6	positive regulation of lipid localization	21.04	0.00385102	P10923	Osteopontin OS=Mus musculus OX=10090 GN=Spp1 PE=1 SV=1	Spp1	0.352	0.000643764	Q1	32.459	34	6	6	6	6	6	6	5	6	5	1.27593	1.39169	1.77006	0.485893	0.564506	0.511923
Biological Process	GO:0016051	5	carbohydrate biosynthetic process	10.76	0.0142923	Q8BH04	Phosphoenolpyruvate carboxykinase [GTP], mitochondrial OS=Mus musculus OX=10090 GN=Pck2 PE=1 SV=1	Pck2	0.407	0.00135432	Q1	70.527	40.5	18	18	18	16	16	15	15	14	11	1.45628	1.36862	1.44014	0.642333	0.636884	0.455745
Biological Process	GO:1905954	6	positive regulation of lipid localization	21.04	0.00385102	Q08857	Platelet glycoprotein 4 OS=Mus musculus OX=10090 GN=Cd36 PE=1 SV=2	Cd36	0.461	0.0225943	Q1	52.697	4.2	2	2	2	2	2	2	2	2	2	0.907299	1.59103	1.60902	0.710199	0.650275	0.532183
Biological Process	GO:1903530	7	regulation of secretion by cell	5.76	0.00413124	P17809	Solute carrier family 2, facilitated glucose transporter member 1 OS=Mus musculus OX=10090 GN=Slc2a1 PE=1 SV=4	Slc2a1	0.363	0.0108684	Q1	53.984	10.8	5	5	5	5	5	5	5	5	5	1.571	1.29534	1.53586	0.701189	0.569411	0.3272
Biological Process	GO:1903530	7	regulation of secretion by cell	5.76	0.00413124	Q08857	Platelet glycoprotein 4 OS=Mus musculus OX=10090 GN=Cd36 PE=1 SV=2	Cd36	0.461	0.0225943	Q1	52.697	4.2	2	2	2	2	2	2	2	2	2	0.907299	1.59103	1.60902	0.710199	0.650275	0.532183
Biological Process	GO:1903530	7	regulation of secretion by cell	5.76	0.00413124	Q8BH04	Phosphoenolpyruvate carboxykinase [GTP], mitochondrial OS=Mus musculus OX=10090 GN=Pck2 PE=1 SV=1	Pck2	0.407	0.00135432	Q1	70.527	40.5	18	18	18	16	16	15	15	14	11	1.45628	1.36862	1.44014	0.642333	0.636884	0.455745
Biological Process	GO:0015711	7	organic anion transport	8.64	0.0044979	P17809	Solute carrier family 2, facilitated glucose transporter member 1 OS=Mus musculus OX=10090 GN=Slc2a1 PE=1 SV=4	Slc2a1	0.363	0.0108684	Q1	53.984	10.8	5	5	5	5	5	5	5	5	5	1.571	1.29534	1.53586	0.701189	0.569411	0.3272
Biological Process	GO:0015711	7	organic anion transport	8.64	0.0044979	P57787	Monocarboxylate transporter 4 OS=Mus musculus OX=10090 GN=Slc16a3 PE=1 SV=1	Slc16a3	0.454	0.0113792	Q1	50.373	22.8	7	7	7	7	7	6	5	5	2	1.47823	1.38136	1.26716	0.754609	0.693602	0.425034
Biological Process	GO:0015711	7	organic anion transport	8.64	0.0044979	Q08857	Platelet glycoprotein 4 OS=Mus musculus OX=10090 GN=Cd36 PE=1 SV=2	Cd36	0.461	0.0225943	Q1	52.697	4.2	2	2	2	2	2	2	2	2	2	0.907299	1.59103	1.60902	0.710199	0.650275	0.532183
Biological Process	GO:1903530	7	regulation of secretion by cell	5.76	0.00413124	P10923	Osteopontin OS=Mus musculus OX=10090 GN=Spp1 PE=1 SV=1	Spp1	0.352	0.000643764	Q1	32.459	34	6	6	6	6	6	6	5	6	5	1.27593	1.39169	1.77006	0.485893	0.564506	0.511923
Biological Process	GO:0006873	7	cellular ion homeostasis	5.63	0.0147227	P09528	Ferritin heavy chain OS=Mus musculus OX=10090 GN=Fth1 PE=1 SV=2	Fth1	0.482	0.00148882	Q1	21.066	71.4	18	18	18	17	18	17	15	15	15	1.36757	1.17365	1.50818	0.714324	0.582328	0.653943
Biological Process	GO:0046883	8	regulation of hormone secretion	12.96	0.00140453	Q8BH04	Phosphoenolpyruvate carboxykinase [GTP], mitochondrial OS=Mus musculus OX=10090 GN=Pck2 PE=1 SV=1	Pck2	0.407	0.00135432	Q1	70.527	40.5	18	18	18	16	16	15	15	14	11	1.45628	1.36862	1.44014	0.642333	0.636884	0.455745
Biological Process	GO:0006873	7	cellular ion homeostasis	5.63	0.0147227	Q08857	Platelet glycoprotein 4 OS=Mus musculus OX=10090 GN=Cd36 PE=1 SV=2	Cd36	0.461	0.0225943	Q1	52.697	4.2	2	2	2	2	2	2	2	2	2	0.907299	1.59103	1.60902	0.710199	0.650275	0.532183
Biological Process	GO:0042330	4	taxis	6.13	0.0409976	P10923	Osteopontin OS=Mus musculus OX=10090 GN=Spp1 PE=1 SV=1	Spp1	0.352	0.000643764	Q1	32.459	34	6	6	6	6	6	6	5	6	5	1.27593	1.39169	1.77006	0.485893	0.564506	0.511923
Biological Process	GO:0006935	5	chemotaxis	6.13	0.0409976	Q61490	CD166 antigen OS=Mus musculus OX=10090 GN=Alcam PE=1 SV=3	Alcam	0.499	0.0204121	Q1	65.091	48.2	23	23	23	21	19	19	18	18	15	1.22939	1.31319	1.46034	0.840033	0.70997	0.44708
Biological Process	GO:0006935	5	chemotaxis	6.13	0.0409976	P10923	Osteopontin OS=Mus musculus OX=10090 GN=Spp1 PE=1 SV=1	Spp1	0.352	0.000643764	Q1	32.459	34	6	6	6	6	6	6	5	6	5	1.27593	1.39169	1.77006	0.485893	0.564506	0.511923
Biological Process	GO:0098542	6	defense response to other organism	6.21	0.0400554	Q08857	Platelet glycoprotein 4 OS=Mus musculus OX=10090 GN=Cd36 PE=1 SV=2	Cd36	0.461	0.0225943	Q1	52.697	4.2	2	2	2	2	2	2	2	2	2	0.907299	1.59103	1.60902	0.710199	0.650275	0.532183
Biological Process	GO:0098542	6	defense response to other organism	6.21	0.0400554	P01900	H-2 class I histocompatibility antigen, D-D alpha chain OS=Mus musculus OX=10090 GN=H2-D1 PE=1 SV=1	H2-D1	0.426	0.000338646	Q1	41.11	35.9	11	4	6	5	6	6	6	6	6	1.43444	1.37307	1.39947	0.683238	0.579546	0.530229
Biological Process	GO:0051253	8	negative regulation of RNA metabolic process	2.99	0.0390963	Q8R326	Paraspeckle component 1 OS=Mus musculus OX=10090 GN=Pspc1 PE=1 SV=1	Pspc1	0.481	0.00159628	Q1	58.758	20.5	8	8	8	6	7	7	4	5	6	1.3822	1.38291	1.28553	0.533872	0.704306	0.711173
Biological Process	GO:0051253	8	negative regulation of RNA metabolic process	2.99	0.0390963	Q64523	Histone H2A type 2-C OS=Mus musculus OX=10090 GN=H2ac20 PE=1 SV=3	H2ac20	0.412	0.0278218	Q1	13.988	41.1	7	1	2	2	2	1	2	2	2	1.43006	0.93161	1.56037		0.491813	0.58615
Biological Process	GO:0051253	8	negative regulation of RNA metabolic process	2.99	0.0390963	Q08857	Platelet glycoprotein 4 OS=Mus musculus OX=10090 GN=Cd36 PE=1 SV=2	Cd36	0.461	0.0225943	Q1	52.697	4.2	2	2	2	2	2	2	2	2	2	0.907299	1.59103	1.60902	0.710199	0.650275	0.532183
Biological Process	GO:0051253	8	negative regulation of RNA metabolic process	2.99	0.0390963	P43274	Histone H1.4 OS=Mus musculus OX=10090 GN=H1-4 PE=1 SV=2	H1-4	0.216	0.0136983	Q1	21.977	28.8	9	3	3	3	2	3	3	3	3	1.2404		2.53769	0.373134	0.379727	0.469057
Biological Process	GO:0051049	5	regulation of transport	2.52	0.0390738	Q8BH04	Phosphoenolpyruvate carboxykinase [GTP], mitochondrial OS=Mus musculus OX=10090 GN=Pck2 PE=1 SV=1	Pck2	0.407	0.00135432	Q1	70.527	40.5	18	18	18	16	16	15	15	14	11	1.45628	1.36862	1.44014	0.642333	0.636884	0.455745
Biological Process	GO:0051049	5	regulation of transport	2.52	0.0390738	Q08857	Platelet glycoprotein 4 OS=Mus musculus OX=10090 GN=Cd36 PE=1 SV=2	Cd36	0.461	0.0225943	Q1	52.697	4.2	2	2	2	2	2	2	2	2	2	0.907299	1.59103	1.60902	0.710199	0.650275	0.532183
Biological Process	GO:0051049	5	regulation of transport	2.52	0.0390738	P97449	Aminopeptidase N OS=Mus musculus OX=10090 GN=Anpep PE=1 SV=4	Anpep	0.316	0.000659828	Q1	109.65	48.1	36	36	36	35	35	33	32	30	28	1.46035	1.42782	1.67075	0.538198	0.522111	0.380768
Biological Process	GO:0051049	5	regulation of transport	2.52	0.0390738	P17809	Solute carrier family 2, facilitated glucose transporter member 1 OS=Mus musculus OX=10090 GN=Slc2a1 PE=1 SV=4	Slc2a1	0.363	0.0108684	Q1	53.984	10.8	5	5	5	5	5	5	5	5	5	1.571	1.29534	1.53586	0.701189	0.569411	0.3272
Biological Process	GO:0051049	5	regulation of transport	2.52	0.0390738	P10923	Osteopontin OS=Mus musculus OX=10090 GN=Spp1 PE=1 SV=1	Spp1	0.352	0.000643764	Q1	32.459	34	6	6	6	6	6	6	5	6	5	1.27593	1.39169	1.77006	0.485893	0.564506	0.511923
Biological Process	GO:0042330	4	taxis	6.13	0.0409976	Q61490	CD166 antigen OS=Mus musculus OX=10090 GN=Alcam PE=1 SV=3	Alcam	0.499	0.0204121	Q1	65.091	48.2	23	23	23	21	19	19	18	18	15	1.22939	1.31319	1.46034	0.840033	0.70997	0.44708
Biological Process	GO:0002793	8	positive regulation of peptide secretion	6.45	0.0372809	Q8BH04	Phosphoenolpyruvate carboxykinase [GTP], mitochondrial OS=Mus musculus OX=10090 GN=Pck2 PE=1 SV=1	Pck2	0.407	0.00135432	Q1	70.527	40.5	18	18	18	16	16	15	15	14	11	1.45628	1.36862	1.44014	0.642333	0.636884	0.455745
Biological Process	GO:0022414	3	reproductive process	3.07	0.0357252	Q08857	Platelet glycoprotein 4 OS=Mus musculus OX=10090 GN=Cd36 PE=1 SV=2	Cd36	0.461	0.0225943	Q1	52.697	4.2	2	2	2	2	2	2	2	2	2	0.907299	1.59103	1.60902	0.710199	0.650275	0.532183
Biological Process	GO:0022414	3	reproductive process	3.07	0.0357252	P17809	Solute carrier family 2, facilitated glucose transporter member 1 OS=Mus musculus OX=10090 GN=Slc2a1 PE=1 SV=4	Slc2a1	0.363	0.0108684	Q1	53.984	10.8	5	5	5	5	5	5	5	5	5	1.571	1.29534	1.53586	0.701189	0.569411	0.3272
Biological Process	GO:0022414	3	reproductive process	3.07	0.0357252	P10923	Osteopontin OS=Mus musculus OX=10090 GN=Spp1 PE=1 SV=1	Spp1	0.352	0.000643764	Q1	32.459	34	6	6	6	6	6	6	5	6	5	1.27593	1.39169	1.77006	0.485893	0.564506	0.511923
Biological Process	GO:0022414	3	reproductive process	3.07	0.0357252	P01900	H-2 class I histocompatibility antigen, D-D alpha chain OS=Mus musculus OX=10090 GN=H2-D1 PE=1 SV=1	H2-D1	0.426	0.000338646	Q1	41.11	35.9	11	4	6	5	6	6	6	6	6	1.43444	1.37307	1.39947	0.683238	0.579546	0.530229
Biological Process	GO:0000003	2	reproduction	3.07	0.0357252	Q08857	Platelet glycoprotein 4 OS=Mus musculus OX=10090 GN=Cd36 PE=1 SV=2	Cd36	0.461	0.0225943	Q1	52.697	4.2	2	2	2	2	2	2	2	2	2	0.907299	1.59103	1.60902	0.710199	0.650275	0.532183
Biological Process	GO:0000003	2	reproduction	3.07	0.0357252	P17809	Solute carrier family 2, facilitated glucose transporter member 1 OS=Mus musculus OX=10090 GN=Slc2a1 PE=1 SV=4	Slc2a1	0.363	0.0108684	Q1	53.984	10.8	5	5	5	5	5	5	5	5	5	1.571	1.29534	1.53586	0.701189	0.569411	0.3272
Biological Process	GO:0000003	2	reproduction	3.07	0.0357252	P10923	Osteopontin OS=Mus musculus OX=10090 GN=Spp1 PE=1 SV=1	Spp1	0.352	0.000643764	Q1	32.459	34	6	6	6	6	6	6	5	6	5	1.27593	1.39169	1.77006	0.485893	0.564506	0.511923
Biological Process	GO:0000003	2	reproduction	3.07	0.0357252	P01900	H-2 class I histocompatibility antigen, D-D alpha chain OS=Mus musculus OX=10090 GN=H2-D1 PE=1 SV=1	H2-D1	0.426	0.000338646	Q1	41.11	35.9	11	4	6	5	6	6	6	6	6	1.43444	1.37307	1.39947	0.683238	0.579546	0.530229
Biological Process	GO:0003013	4	circulatory system process	6.63	0.0354754	Q08857	Platelet glycoprotein 4 OS=Mus musculus OX=10090 GN=Cd36 PE=1 SV=2	Cd36	0.461	0.0225943	Q1	52.697	4.2	2	2	2	2	2	2	2	2	2	0.907299	1.59103	1.60902	0.710199	0.650275	0.532183
Biological Process	GO:0003013	4	circulatory system process	6.63	0.0354754	P97449	Aminopeptidase N OS=Mus musculus OX=10090 GN=Anpep PE=1 SV=4	Anpep	0.316	0.000659828	Q1	109.65	48.1	36	36	36	35	35	33	32	30	28	1.46035	1.42782	1.67075	0.538198	0.522111	0.380768
Biological Process	GO:0008015	5	blood circulation	6.63	0.0354754	Q08857	Platelet glycoprotein 4 OS=Mus musculus OX=10090 GN=Cd36 PE=1 SV=2	Cd36	0.461	0.0225943	Q1	52.697	4.2	2	2	2	2	2	2	2	2	2	0.907299	1.59103	1.60902	0.710199	0.650275	0.532183
Biological Process	GO:0008015	5	blood circulation	6.63	0.0354754	P97449	Aminopeptidase N OS=Mus musculus OX=10090 GN=Anpep PE=1 SV=4	Anpep	0.316	0.000659828	Q1	109.65	48.1	36	36	36	35	35	33	32	30	28	1.46035	1.42782	1.67075	0.538198	0.522111	0.380768
Biological Process	GO:0009991	4	response to extracellular stimulus	4.06	0.0348854	Q08857	Platelet glycoprotein 4 OS=Mus musculus OX=10090 GN=Cd36 PE=1 SV=2	Cd36	0.461	0.0225943	Q1	52.697	4.2	2	2	2	2	2	2	2	2	2	0.907299	1.59103	1.60902	0.710199	0.650275	0.532183
Biological Process	GO:0009991	4	response to extracellular stimulus	4.06	0.0348854	P17809	Solute carrier family 2, facilitated glucose transporter member 1 OS=Mus musculus OX=10090 GN=Slc2a1 PE=1 SV=4	Slc2a1	0.363	0.0108684	Q1	53.984	10.8	5	5	5	5	5	5	5	5	5	1.571	1.29534	1.53586	0.701189	0.569411	0.3272
Biological Process	GO:0002793	8	positive regulation of peptide secretion	6.45	0.0372809	Q08857	Platelet glycoprotein 4 OS=Mus musculus OX=10090 GN=Cd36 PE=1 SV=2	Cd36	0.461	0.0225943	Q1	52.697	4.2	2	2	2	2	2	2	2	2	2	0.907299	1.59103	1.60902	0.710199	0.650275	0.532183
Biological Process	GO:0044281	3	small molecule metabolic process	2.19	0.0419142	P17809	Solute carrier family 2, facilitated glucose transporter member 1 OS=Mus musculus OX=10090 GN=Slc2a1 PE=1 SV=4	Slc2a1	0.363	0.0108684	Q1	53.984	10.8	5	5	5	5	5	5	5	5	5	1.571	1.29534	1.53586	0.701189	0.569411	0.3272
Biological Process	GO:0044281	3	small molecule metabolic process	2.19	0.0419142	P57787	Monocarboxylate transporter 4 OS=Mus musculus OX=10090 GN=Slc16a3 PE=1 SV=1	Slc16a3	0.454	0.0113792	Q1	50.373	22.8	7	7	7	7	7	6	5	5	2	1.47823	1.38136	1.26716	0.754609	0.693602	0.425034
Biological Process	GO:0044281	3	small molecule metabolic process	2.19	0.0419142	Q08857	Platelet glycoprotein 4 OS=Mus musculus OX=10090 GN=Cd36 PE=1 SV=2	Cd36	0.461	0.0225943	Q1	52.697	4.2	2	2	2	2	2	2	2	2	2	0.907299	1.59103	1.60902	0.710199	0.650275	0.532183
Biological Process	GO:0006952	4	defense response	3.21	0.0625525	P01900	H-2 class I histocompatibility antigen, D-D alpha chain OS=Mus musculus OX=10090 GN=H2-D1 PE=1 SV=1	H2-D1	0.426	0.000338646	Q1	41.11	35.9	11	4	6	5	6	6	6	6	6	1.43444	1.37307	1.39947	0.683238	0.579546	0.530229
Biological Process	GO:0006873	7	cellular ion homeostasis	5.63	0.0147227	P29391	Ferritin light chain 1 OS=Mus musculus OX=10090 GN=Ftl1 PE=1 SV=2	Ftl1	0.267	0.00405013	Q1	20.802	62.3	12	12	12	10	12	9	8	8	8	1.5001	1.05386	2.18137	0.447545	0.435034	0.382095
Biological Process	GO:0040011	2	locomotion	3.24	0.0612084	Q61490	CD166 antigen OS=Mus musculus OX=10090 GN=Alcam PE=1 SV=3	Alcam	0.499	0.0204121	Q1	65.091	48.2	23	23	23	21	19	19	18	18	15	1.22939	1.31319	1.46034	0.840033	0.70997	0.44708
Biological Process	GO:0040011	2	locomotion	3.24	0.0612084	P57787	Monocarboxylate transporter 4 OS=Mus musculus OX=10090 GN=Slc16a3 PE=1 SV=1	Slc16a3	0.454	0.0113792	Q1	50.373	22.8	7	7	7	7	7	6	5	5	2	1.47823	1.38136	1.26716	0.754609	0.693602	0.425034
Biological Process	GO:0040011	2	locomotion	3.24	0.0612084	P10923	Osteopontin OS=Mus musculus OX=10090 GN=Spp1 PE=1 SV=1	Spp1	0.352	0.000643764	Q1	32.459	34	6	6	6	6	6	6	5	6	5	1.27593	1.39169	1.77006	0.485893	0.564506	0.511923
Biological Process	GO:0090087	6	regulation of peptide transport	3.36	0.0559769	Q8BH04	Phosphoenolpyruvate carboxykinase [GTP], mitochondrial OS=Mus musculus OX=10090 GN=Pck2 PE=1 SV=1	Pck2	0.407	0.00135432	Q1	70.527	40.5	18	18	18	16	16	15	15	14	11	1.45628	1.36862	1.44014	0.642333	0.636884	0.455745
Biological Process	GO:0090087	6	regulation of peptide transport	3.36	0.0559769	Q08857	Platelet glycoprotein 4 OS=Mus musculus OX=10090 GN=Cd36 PE=1 SV=2	Cd36	0.461	0.0225943	Q1	52.697	4.2	2	2	2	2	2	2	2	2	2	0.907299	1.59103	1.60902	0.710199	0.650275	0.532183
Biological Process	GO:0090087	6	regulation of peptide transport	3.36	0.0559769	P17809	Solute carrier family 2, facilitated glucose transporter member 1 OS=Mus musculus OX=10090 GN=Slc2a1 PE=1 SV=4	Slc2a1	0.363	0.0108684	Q1	53.984	10.8	5	5	5	5	5	5	5	5	5	1.571	1.29534	1.53586	0.701189	0.569411	0.3272
Biological Process	GO:0019725	5	cellular homeostasis	3.41	0.0540755	Q08857	Platelet glycoprotein 4 OS=Mus musculus OX=10090 GN=Cd36 PE=1 SV=2	Cd36	0.461	0.0225943	Q1	52.697	4.2	2	2	2	2	2	2	2	2	2	0.907299	1.59103	1.60902	0.710199	0.650275	0.532183
Biological Process	GO:0019725	5	cellular homeostasis	3.41	0.0540755	P29391	Ferritin light chain 1 OS=Mus musculus OX=10090 GN=Ftl1 PE=1 SV=2	Ftl1	0.267	0.00405013	Q1	20.802	62.3	12	12	12	10	12	9	8	8	8	1.5001	1.05386	2.18137	0.447545	0.435034	0.382095
Biological Process	GO:0019725	5	cellular homeostasis	3.41	0.0540755	P09528	Ferritin heavy chain OS=Mus musculus OX=10090 GN=Fth1 PE=1 SV=2	Fth1	0.482	0.00148882	Q1	21.066	71.4	18	18	18	17	18	17	15	15	15	1.36757	1.17365	1.50818	0.714324	0.582328	0.653943
Biological Process	GO:0051223	7	regulation of protein transport	3.49	0.0509803	Q8BH04	Phosphoenolpyruvate carboxykinase [GTP], mitochondrial OS=Mus musculus OX=10090 GN=Pck2 PE=1 SV=1	Pck2	0.407	0.00135432	Q1	70.527	40.5	18	18	18	16	16	15	15	14	11	1.45628	1.36862	1.44014	0.642333	0.636884	0.455745
Biological Process	GO:0051223	7	regulation of protein transport	3.49	0.0509803	Q08857	Platelet glycoprotein 4 OS=Mus musculus OX=10090 GN=Cd36 PE=1 SV=2	Cd36	0.461	0.0225943	Q1	52.697	4.2	2	2	2	2	2	2	2	2	2	0.907299	1.59103	1.60902	0.710199	0.650275	0.532183
Biological Process	GO:0019882	3	antigen processing and presentation	5.56	0.0488369	Q08857	Platelet glycoprotein 4 OS=Mus musculus OX=10090 GN=Cd36 PE=1 SV=2	Cd36	0.461	0.0225943	Q1	52.697	4.2	2	2	2	2	2	2	2	2	2	0.907299	1.59103	1.60902	0.710199	0.650275	0.532183
Biological Process	GO:0019882	3	antigen processing and presentation	5.56	0.0488369	P01900	H-2 class I histocompatibility antigen, D-D alpha chain OS=Mus musculus OX=10090 GN=H2-D1 PE=1 SV=1	H2-D1	0.426	0.000338646	Q1	41.11	35.9	11	4	6	5	6	6	6	6	6	1.43444	1.37307	1.39947	0.683238	0.579546	0.530229
Biological Process	GO:0045089	8	positive regulation of innate immune response	5.63	0.0478283	Q8R326	Paraspeckle component 1 OS=Mus musculus OX=10090 GN=Pspc1 PE=1 SV=1	Pspc1	0.481	0.00159628	Q1	58.758	20.5	8	8	8	6	7	7	4	5	6	1.3822	1.38291	1.28553	0.533872	0.704306	0.711173
Biological Process	GO:0045089	8	positive regulation of innate immune response	5.63	0.0478283	Q08857	Platelet glycoprotein 4 OS=Mus musculus OX=10090 GN=Cd36 PE=1 SV=2	Cd36	0.461	0.0225943	Q1	52.697	4.2	2	2	2	2	2	2	2	2	2	0.907299	1.59103	1.60902	0.710199	0.650275	0.532183
Biological Process	GO:0044281	3	small molecule metabolic process	2.19	0.0419142	Q8BH04	Phosphoenolpyruvate carboxykinase [GTP], mitochondrial OS=Mus musculus OX=10090 GN=Pck2 PE=1 SV=1	Pck2	0.407	0.00135432	Q1	70.527	40.5	18	18	18	16	16	15	15	14	11	1.45628	1.36862	1.44014	0.642333	0.636884	0.455745
Biological Process	GO:0044281	3	small molecule metabolic process	2.19	0.0419142	Q8JZV7	N-acetylglucosamine-6-phosphate deacetylase OS=Mus musculus OX=10090 GN=Amdhd2 PE=1 SV=1	Amdhd2	0.48	0.00271015	Q1	43.5	63.3	12	12	12	9	9	7	7	5	8	1.38586	1.56288	1.10589	0.70177	0.634744	0.608857
Biological Process	GO:0044281	3	small molecule metabolic process	2.19	0.0419142	Q9WUR9	Adenylate kinase 4, mitochondrial OS=Mus musculus OX=10090 GN=Ak4 PE=1 SV=1	Ak4	0.455	0.000509725	Q1	25.061	52.5	8	8	8	8	8	8	8	7	5	1.44605	1.48335	1.19446	0.664776	0.620714	0.590654
Biological Process	GO:0005996	5	monosaccharide metabolic process	5.98	0.0429076	P17809	Solute carrier family 2, facilitated glucose transporter member 1 OS=Mus musculus OX=10090 GN=Slc2a1 PE=1 SV=4	Slc2a1	0.363	0.0108684	Q1	53.984	10.8	5	5	5	5	5	5	5	5	5	1.571	1.29534	1.53586	0.701189	0.569411	0.3272
Biological Process	GO:0005996	5	monosaccharide metabolic process	5.98	0.0429076	Q8BH04	Phosphoenolpyruvate carboxykinase [GTP], mitochondrial OS=Mus musculus OX=10090 GN=Pck2 PE=1 SV=1	Pck2	0.407	0.00135432	Q1	70.527	40.5	18	18	18	16	16	15	15	14	11	1.45628	1.36862	1.44014	0.642333	0.636884	0.455745
Biological Process	GO:0010721	7	negative regulation of cell development	5.98	0.0429076	P01900	H-2 class I histocompatibility antigen, D-D alpha chain OS=Mus musculus OX=10090 GN=H2-D1 PE=1 SV=1	H2-D1	0.426	0.000338646	Q1	41.11	35.9	11	4	6	5	6	6	6	6	6	1.43444	1.37307	1.39947	0.683238	0.579546	0.530229
Biological Process	GO:0009991	4	response to extracellular stimulus	4.06	0.0348854	P10923	Osteopontin OS=Mus musculus OX=10090 GN=Spp1 PE=1 SV=1	Spp1	0.352	0.000643764	Q1	32.459	34	6	6	6	6	6	6	5	6	5	1.27593	1.39169	1.77006	0.485893	0.564506	0.511923
Biological Process	GO:0010721	7	negative regulation of cell development	5.98	0.0429076	P10923	Osteopontin OS=Mus musculus OX=10090 GN=Spp1 PE=1 SV=1	Spp1	0.352	0.000643764	Q1	32.459	34	6	6	6	6	6	6	5	6	5	1.27593	1.39169	1.77006	0.485893	0.564506	0.511923
Biological Process	GO:0051093	5	negative regulation of developmental process	3.72	0.0433704	P10923	Osteopontin OS=Mus musculus OX=10090 GN=Spp1 PE=1 SV=1	Spp1	0.352	0.000643764	Q1	32.459	34	6	6	6	6	6	6	5	6	5	1.27593	1.39169	1.77006	0.485893	0.564506	0.511923
Biological Process	GO:0051093	5	negative regulation of developmental process	3.72	0.0433704	Q08857	Platelet glycoprotein 4 OS=Mus musculus OX=10090 GN=Cd36 PE=1 SV=2	Cd36	0.461	0.0225943	Q1	52.697	4.2	2	2	2	2	2	2	2	2	2	0.907299	1.59103	1.60902	0.710199	0.650275	0.532183
Biological Process	GO:0032868	8	response to insulin	5.9	0.0438752	P17809	Solute carrier family 2, facilitated glucose transporter member 1 OS=Mus musculus OX=10090 GN=Slc2a1 PE=1 SV=4	Slc2a1	0.363	0.0108684	Q1	53.984	10.8	5	5	5	5	5	5	5	5	5	1.571	1.29534	1.53586	0.701189	0.569411	0.3272
Biological Process	GO:0032868	8	response to insulin	5.9	0.0438752	Q08857	Platelet glycoprotein 4 OS=Mus musculus OX=10090 GN=Cd36 PE=1 SV=2	Cd36	0.461	0.0225943	Q1	52.697	4.2	2	2	2	2	2	2	2	2	2	0.907299	1.59103	1.60902	0.710199	0.650275	0.532183
Biological Process	GO:0007584	6	response to nutrient	5.63	0.0478283	P10923	Osteopontin OS=Mus musculus OX=10090 GN=Spp1 PE=1 SV=1	Spp1	0.352	0.000643764	Q1	32.459	34	6	6	6	6	6	6	5	6	5	1.27593	1.39169	1.77006	0.485893	0.564506	0.511923
Biological Process	GO:0007584	6	response to nutrient	5.63	0.0478283	Q08857	Platelet glycoprotein 4 OS=Mus musculus OX=10090 GN=Cd36 PE=1 SV=2	Cd36	0.461	0.0225943	Q1	52.697	4.2	2	2	2	2	2	2	2	2	2	0.907299	1.59103	1.60902	0.710199	0.650275	0.532183
Biological Process	GO:0051093	5	negative regulation of developmental process	3.72	0.0433704	P01900	H-2 class I histocompatibility antigen, D-D alpha chain OS=Mus musculus OX=10090 GN=H2-D1 PE=1 SV=1	H2-D1	0.426	0.000338646	Q1	41.11	35.9	11	4	6	5	6	6	6	6	6	1.43444	1.37307	1.39947	0.683238	0.579546	0.530229
Biological Process	GO:0050778	6	positive regulation of immune response	4.08	0.0343877	Q8R326	Paraspeckle component 1 OS=Mus musculus OX=10090 GN=Pspc1 PE=1 SV=1	Pspc1	0.481	0.00159628	Q1	58.758	20.5	8	8	8	6	7	7	4	5	6	1.3822	1.38291	1.28553	0.533872	0.704306	0.711173
Biological Process	GO:0051223	7	regulation of protein transport	3.49	0.0509803	P17809	Solute carrier family 2, facilitated glucose transporter member 1 OS=Mus musculus OX=10090 GN=Slc2a1 PE=1 SV=4	Slc2a1	0.363	0.0108684	Q1	53.984	10.8	5	5	5	5	5	5	5	5	5	1.571	1.29534	1.53586	0.701189	0.569411	0.3272
Biological Process	GO:0050778	6	positive regulation of immune response	4.08	0.0343877	P01900	H-2 class I histocompatibility antigen, D-D alpha chain OS=Mus musculus OX=10090 GN=H2-D1 PE=1 SV=1	H2-D1	0.426	0.000338646	Q1	41.11	35.9	11	4	6	5	6	6	6	6	6	1.43444	1.37307	1.39947	0.683238	0.579546	0.530229
Biological Process	GO:0015849	6	organic acid transport	8.34	0.0231306	P57787	Monocarboxylate transporter 4 OS=Mus musculus OX=10090 GN=Slc16a3 PE=1 SV=1	Slc16a3	0.454	0.0113792	Q1	50.373	22.8	7	7	7	7	7	6	5	5	2	1.47823	1.38136	1.26716	0.754609	0.693602	0.425034
Biological Process	GO:0046942	8	carboxylic acid transport	8.34	0.0231306	Q08857	Platelet glycoprotein 4 OS=Mus musculus OX=10090 GN=Cd36 PE=1 SV=2	Cd36	0.461	0.0225943	Q1	52.697	4.2	2	2	2	2	2	2	2	2	2	0.907299	1.59103	1.60902	0.710199	0.650275	0.532183
Biological Process	GO:0046942	8	carboxylic acid transport	8.34	0.0231306	P57787	Monocarboxylate transporter 4 OS=Mus musculus OX=10090 GN=Slc16a3 PE=1 SV=1	Slc16a3	0.454	0.0113792	Q1	50.373	22.8	7	7	7	7	7	6	5	5	2	1.47823	1.38136	1.26716	0.754609	0.693602	0.425034
Biological Process	GO:0098609	4	cell-cell adhesion	8.49	0.0223866	Q61490	CD166 antigen OS=Mus musculus OX=10090 GN=Alcam PE=1 SV=3	Alcam	0.499	0.0204121	Q1	65.091	48.2	23	23	23	21	19	19	18	18	15	1.22939	1.31319	1.46034	0.840033	0.70997	0.44708
Biological Process	GO:0098609	4	cell-cell adhesion	8.49	0.0223866	Q08857	Platelet glycoprotein 4 OS=Mus musculus OX=10090 GN=Cd36 PE=1 SV=2	Cd36	0.461	0.0225943	Q1	52.697	4.2	2	2	2	2	2	2	2	2	2	0.907299	1.59103	1.60902	0.710199	0.650275	0.532183
Biological Process	GO:0050801	6	ion homeostasis	4.84	0.0220207	Q08857	Platelet glycoprotein 4 OS=Mus musculus OX=10090 GN=Cd36 PE=1 SV=2	Cd36	0.461	0.0225943	Q1	52.697	4.2	2	2	2	2	2	2	2	2	2	0.907299	1.59103	1.60902	0.710199	0.650275	0.532183
Biological Process	GO:0050801	6	ion homeostasis	4.84	0.0220207	P29391	Ferritin light chain 1 OS=Mus musculus OX=10090 GN=Ftl1 PE=1 SV=2	Ftl1	0.267	0.00405013	Q1	20.802	62.3	12	12	12	10	12	9	8	8	8	1.5001	1.05386	2.18137	0.447545	0.435034	0.382095
Biological Process	GO:0050801	6	ion homeostasis	4.84	0.0220207	P09528	Ferritin heavy chain OS=Mus musculus OX=10090 GN=Fth1 PE=1 SV=2	Fth1	0.482	0.00148882	Q1	21.066	71.4	18	18	18	17	18	17	15	15	15	1.36757	1.17365	1.50818	0.714324	0.582328	0.653943
Biological Process	GO:0010810	6	regulation of cell-substrate adhesion	8.96	0.0202172	Q08857	Platelet glycoprotein 4 OS=Mus musculus OX=10090 GN=Cd36 PE=1 SV=2	Cd36	0.461	0.0225943	Q1	52.697	4.2	2	2	2	2	2	2	2	2	2	0.907299	1.59103	1.60902	0.710199	0.650275	0.532183
Biological Process	GO:0010810	6	regulation of cell-substrate adhesion	8.96	0.0202172	P10923	Osteopontin OS=Mus musculus OX=10090 GN=Spp1 PE=1 SV=1	Spp1	0.352	0.000643764	Q1	32.459	34	6	6	6	6	6	6	5	6	5	1.27593	1.39169	1.77006	0.485893	0.564506	0.511923
Biological Process	GO:0045926	5	negative regulation of growth	9.13	0.0195152	Q08857	Platelet glycoprotein 4 OS=Mus musculus OX=10090 GN=Cd36 PE=1 SV=2	Cd36	0.461	0.0225943	Q1	52.697	4.2	2	2	2	2	2	2	2	2	2	0.907299	1.59103	1.60902	0.710199	0.650275	0.532183
Biological Process	GO:0045926	5	negative regulation of growth	9.13	0.0195152	P10923	Osteopontin OS=Mus musculus OX=10090 GN=Spp1 PE=1 SV=1	Spp1	0.352	0.000643764	Q1	32.459	34	6	6	6	6	6	6	5	6	5	1.27593	1.39169	1.77006	0.485893	0.564506	0.511923
Biological Process	GO:0006811	5	ion transport	3.8	0.0178022	Q08857	Platelet glycoprotein 4 OS=Mus musculus OX=10090 GN=Cd36 PE=1 SV=2	Cd36	0.461	0.0225943	Q1	52.697	4.2	2	2	2	2	2	2	2	2	2	0.907299	1.59103	1.60902	0.710199	0.650275	0.532183
Biological Process	GO:0006811	5	ion transport	3.8	0.0178022	P57787	Monocarboxylate transporter 4 OS=Mus musculus OX=10090 GN=Slc16a3 PE=1 SV=1	Slc16a3	0.454	0.0113792	Q1	50.373	22.8	7	7	7	7	7	6	5	5	2	1.47823	1.38136	1.26716	0.754609	0.693602	0.425034
Biological Process	GO:0015849	6	organic acid transport	8.34	0.0231306	Q08857	Platelet glycoprotein 4 OS=Mus musculus OX=10090 GN=Cd36 PE=1 SV=2	Cd36	0.461	0.0225943	Q1	52.697	4.2	2	2	2	2	2	2	2	2	2	0.907299	1.59103	1.60902	0.710199	0.650275	0.532183
Biological Process	GO:0006811	5	ion transport	3.8	0.0178022	P17809	Solute carrier family 2, facilitated glucose transporter member 1 OS=Mus musculus OX=10090 GN=Slc2a1 PE=1 SV=4	Slc2a1	0.363	0.0108684	Q1	53.984	10.8	5	5	5	5	5	5	5	5	5	1.571	1.29534	1.53586	0.701189	0.569411	0.3272
Biological Process	GO:0098771	7	inorganic ion homeostasis	5.3	0.0173053	Q08857	Platelet glycoprotein 4 OS=Mus musculus OX=10090 GN=Cd36 PE=1 SV=2	Cd36	0.461	0.0225943	Q1	52.697	4.2	2	2	2	2	2	2	2	2	2	0.907299	1.59103	1.60902	0.710199	0.650275	0.532183
Biological Process	GO:0098771	7	inorganic ion homeostasis	5.3	0.0173053	P29391	Ferritin light chain 1 OS=Mus musculus OX=10090 GN=Ftl1 PE=1 SV=2	Ftl1	0.267	0.00405013	Q1	20.802	62.3	12	12	12	10	12	9	8	8	8	1.5001	1.05386	2.18137	0.447545	0.435034	0.382095
Biological Process	GO:0098771	7	inorganic ion homeostasis	5.3	0.0173053	P09528	Ferritin heavy chain OS=Mus musculus OX=10090 GN=Fth1 PE=1 SV=2	Fth1	0.482	0.00148882	Q1	21.066	71.4	18	18	18	17	18	17	15	15	15	1.36757	1.17365	1.50818	0.714324	0.582328	0.653943
Biological Process	GO:0055080	7	cation homeostasis	5.42	0.0163086	Q08857	Platelet glycoprotein 4 OS=Mus musculus OX=10090 GN=Cd36 PE=1 SV=2	Cd36	0.461	0.0225943	Q1	52.697	4.2	2	2	2	2	2	2	2	2	2	0.907299	1.59103	1.60902	0.710199	0.650275	0.532183
Biological Process	GO:0055080	7	cation homeostasis	5.42	0.0163086	P29391	Ferritin light chain 1 OS=Mus musculus OX=10090 GN=Ftl1 PE=1 SV=2	Ftl1	0.267	0.00405013	Q1	20.802	62.3	12	12	12	10	12	9	8	8	8	1.5001	1.05386	2.18137	0.447545	0.435034	0.382095
Biological Process	GO:0055080	7	cation homeostasis	5.42	0.0163086	P09528	Ferritin heavy chain OS=Mus musculus OX=10090 GN=Fth1 PE=1 SV=2	Fth1	0.482	0.00148882	Q1	21.066	71.4	18	18	18	17	18	17	15	15	15	1.36757	1.17365	1.50818	0.714324	0.582328	0.653943
Biological Process	GO:0090276	9	regulation of peptide hormone secretion	10.52	0.0149061	P17809	Solute carrier family 2, facilitated glucose transporter member 1 OS=Mus musculus OX=10090 GN=Slc2a1 PE=1 SV=4	Slc2a1	0.363	0.0108684	Q1	53.984	10.8	5	5	5	5	5	5	5	5	5	1.571	1.29534	1.53586	0.701189	0.569411	0.3272
Biological Process	GO:0007399	6	nervous system development	2.76	0.0147849	Q9WUR9	Adenylate kinase 4, mitochondrial OS=Mus musculus OX=10090 GN=Ak4 PE=1 SV=1	Ak4	0.455	0.000509725	Q1	25.061	52.5	8	8	8	8	8	8	8	7	5	1.44605	1.48335	1.19446	0.664776	0.620714	0.590654
Biological Process	GO:0007399	6	nervous system development	2.76	0.0147849	Q62433	Protein NDRG1 OS=Mus musculus OX=10090 GN=Ndrg1 PE=1 SV=1	Ndrg1	0.294	0.000239947	Q1	43.008	46.7	10	10	10	8	9	9	8	9	9	1.5014	1.58356	1.55263	0.407729	0.407651	0.547034
Biological Process	GO:0007399	6	nervous system development	2.76	0.0147849	Q61490	CD166 antigen OS=Mus musculus OX=10090 GN=Alcam PE=1 SV=3	Alcam	0.499	0.0204121	Q1	65.091	48.2	23	23	23	21	19	19	18	18	15	1.22939	1.31319	1.46034	0.840033	0.70997	0.44708
Biological Process	GO:0007399	6	nervous system development	2.76	0.0147849	P17809	Solute carrier family 2, facilitated glucose transporter member 1 OS=Mus musculus OX=10090 GN=Slc2a1 PE=1 SV=4	Slc2a1	0.363	0.0108684	Q1	53.984	10.8	5	5	5	5	5	5	5	5	5	1.571	1.29534	1.53586	0.701189	0.569411	0.3272
Biological Process	GO:0007399	6	nervous system development	2.76	0.0147849	P01900	H-2 class I histocompatibility antigen, D-D alpha chain OS=Mus musculus OX=10090 GN=H2-D1 PE=1 SV=1	H2-D1	0.426	0.000338646	Q1	41.11	35.9	11	4	6	5	6	6	6	6	6	1.43444	1.37307	1.39947	0.683238	0.579546	0.530229
Biological Process	GO:0050778	6	positive regulation of immune response	4.08	0.0343877	Q08857	Platelet glycoprotein 4 OS=Mus musculus OX=10090 GN=Cd36 PE=1 SV=2	Cd36	0.461	0.0225943	Q1	52.697	4.2	2	2	2	2	2	2	2	2	2	0.907299	1.59103	1.60902	0.710199	0.650275	0.532183
Biological Process	GO:0007399	6	nervous system development	2.76	0.0147849	P10923	Osteopontin OS=Mus musculus OX=10090 GN=Spp1 PE=1 SV=1	Spp1	0.352	0.000643764	Q1	32.459	34	6	6	6	6	6	6	5	6	5	1.27593	1.39169	1.77006	0.485893	0.564506	0.511923
Biological Process	GO:0006811	5	ion transport	3.8	0.0178022	P09528	Ferritin heavy chain OS=Mus musculus OX=10090 GN=Fth1 PE=1 SV=2	Fth1	0.482	0.00148882	Q1	21.066	71.4	18	18	18	17	18	17	15	15	15	1.36757	1.17365	1.50818	0.714324	0.582328	0.653943
Biological Process	GO:1902679	9	negative regulation of RNA biosynthetic process	3.49	0.0234795	P43274	Histone H1.4 OS=Mus musculus OX=10090 GN=H1-4 PE=1 SV=2	H1-4	0.216	0.0136983	Q1	21.977	28.8	9	3	3	3	2	3	3	3	3	1.2404		2.53769	0.373134	0.379727	0.469057
Biological Process	GO:0090276	9	regulation of peptide hormone secretion	10.52	0.0149061	Q8BH04	Phosphoenolpyruvate carboxykinase [GTP], mitochondrial OS=Mus musculus OX=10090 GN=Pck2 PE=1 SV=1	Pck2	0.407	0.00135432	Q1	70.527	40.5	18	18	18	16	16	15	15	14	11	1.45628	1.36862	1.44014	0.642333	0.636884	0.455745
Biological Process	GO:1902679	9	negative regulation of RNA biosynthetic process	3.49	0.0234795	Q64523	Histone H2A type 2-C OS=Mus musculus OX=10090 GN=H2ac20 PE=1 SV=3	H2ac20	0.412	0.0278218	Q1	13.988	41.1	7	1	2	2	2	1	2	2	2	1.43006	0.93161	1.56037		0.491813	0.58615
Biological Process	GO:0031667	5	response to nutrient levels	4.3	0.0300821	P17809	Solute carrier family 2, facilitated glucose transporter member 1 OS=Mus musculus OX=10090 GN=Slc2a1 PE=1 SV=4	Slc2a1	0.363	0.0108684	Q1	53.984	10.8	5	5	5	5	5	5	5	5	5	1.571	1.29534	1.53586	0.701189	0.569411	0.3272
Biological Process	GO:0031667	5	response to nutrient levels	4.3	0.0300821	Q08857	Platelet glycoprotein 4 OS=Mus musculus OX=10090 GN=Cd36 PE=1 SV=2	Cd36	0.461	0.0225943	Q1	52.697	4.2	2	2	2	2	2	2	2	2	2	0.907299	1.59103	1.60902	0.710199	0.650275	0.532183
Biological Process	GO:0032787	7	monocarboxylic acid metabolic process	4.3	0.0300821	P57787	Monocarboxylate transporter 4 OS=Mus musculus OX=10090 GN=Slc16a3 PE=1 SV=1	Slc16a3	0.454	0.0113792	Q1	50.373	22.8	7	7	7	7	7	6	5	5	2	1.47823	1.38136	1.26716	0.754609	0.693602	0.425034
Biological Process	GO:0032787	7	monocarboxylic acid metabolic process	4.3	0.0300821	Q08857	Platelet glycoprotein 4 OS=Mus musculus OX=10090 GN=Cd36 PE=1 SV=2	Cd36	0.461	0.0225943	Q1	52.697	4.2	2	2	2	2	2	2	2	2	2	0.907299	1.59103	1.60902	0.710199	0.650275	0.532183
Biological Process	GO:0032787	7	monocarboxylic acid metabolic process	4.3	0.0300821	Q8BH04	Phosphoenolpyruvate carboxykinase [GTP], mitochondrial OS=Mus musculus OX=10090 GN=Pck2 PE=1 SV=1	Pck2	0.407	0.00135432	Q1	70.527	40.5	18	18	18	16	16	15	15	14	11	1.45628	1.36862	1.44014	0.642333	0.636884	0.455745
Biological Process	GO:0009605	3	response to external stimulus	2.69	0.0302265	P01900	H-2 class I histocompatibility antigen, D-D alpha chain OS=Mus musculus OX=10090 GN=H2-D1 PE=1 SV=1	H2-D1	0.426	0.000338646	Q1	41.11	35.9	11	4	6	5	6	6	6	6	6	1.43444	1.37307	1.39947	0.683238	0.579546	0.530229
Biological Process	GO:0031667	5	response to nutrient levels	4.3	0.0300821	P10923	Osteopontin OS=Mus musculus OX=10090 GN=Spp1 PE=1 SV=1	Spp1	0.352	0.000643764	Q1	32.459	34	6	6	6	6	6	6	5	6	5	1.27593	1.39169	1.77006	0.485893	0.564506	0.511923
Biological Process	GO:0009605	3	response to external stimulus	2.69	0.0302265	P10923	Osteopontin OS=Mus musculus OX=10090 GN=Spp1 PE=1 SV=1	Spp1	0.352	0.000643764	Q1	32.459	34	6	6	6	6	6	6	5	6	5	1.27593	1.39169	1.77006	0.485893	0.564506	0.511923
Biological Process	GO:0009605	3	response to external stimulus	2.69	0.0302265	Q61490	CD166 antigen OS=Mus musculus OX=10090 GN=Alcam PE=1 SV=3	Alcam	0.499	0.0204121	Q1	65.091	48.2	23	23	23	21	19	19	18	18	15	1.22939	1.31319	1.46034	0.840033	0.70997	0.44708
Biological Process	GO:0050714	9	positive regulation of protein secretion	6.91	0.0328352	Q08857	Platelet glycoprotein 4 OS=Mus musculus OX=10090 GN=Cd36 PE=1 SV=2	Cd36	0.461	0.0225943	Q1	52.697	4.2	2	2	2	2	2	2	2	2	2	0.907299	1.59103	1.60902	0.710199	0.650275	0.532183
Biological Process	GO:0050768	10	negative regulation of neurogenesis	6.82	0.0337061	P10923	Osteopontin OS=Mus musculus OX=10090 GN=Spp1 PE=1 SV=1	Spp1	0.352	0.000643764	Q1	32.459	34	6	6	6	6	6	6	5	6	5	1.27593	1.39169	1.77006	0.485893	0.564506	0.511923
Biological Process	GO:1902679	9	negative regulation of RNA biosynthetic process	3.49	0.0234795	Q08857	Platelet glycoprotein 4 OS=Mus musculus OX=10090 GN=Cd36 PE=1 SV=2	Cd36	0.461	0.0225943	Q1	52.697	4.2	2	2	2	2	2	2	2	2	2	0.907299	1.59103	1.60902	0.710199	0.650275	0.532183
Biological Process	GO:0050714	9	positive regulation of protein secretion	6.91	0.0328352	Q8BH04	Phosphoenolpyruvate carboxykinase [GTP], mitochondrial OS=Mus musculus OX=10090 GN=Pck2 PE=1 SV=1	Pck2	0.407	0.00135432	Q1	70.527	40.5	18	18	18	16	16	15	15	14	11	1.45628	1.36862	1.44014	0.642333	0.636884	0.455745
Biological Process	GO:0050768	10	negative regulation of neurogenesis	6.82	0.0337061	P01900	H-2 class I histocompatibility antigen, D-D alpha chain OS=Mus musculus OX=10090 GN=H2-D1 PE=1 SV=1	H2-D1	0.426	0.000338646	Q1	41.11	35.9	11	4	6	5	6	6	6	6	6	1.43444	1.37307	1.39947	0.683238	0.579546	0.530229
Biological Process	GO:0009605	3	response to external stimulus	2.69	0.0302265	Q08857	Platelet glycoprotein 4 OS=Mus musculus OX=10090 GN=Cd36 PE=1 SV=2	Cd36	0.461	0.0225943	Q1	52.697	4.2	2	2	2	2	2	2	2	2	2	0.907299	1.59103	1.60902	0.710199	0.650275	0.532183
Biological Process	GO:0098656	7	anion transmembrane transport	7.33	0.029445	P57787	Monocarboxylate transporter 4 OS=Mus musculus OX=10090 GN=Slc16a3 PE=1 SV=1	Slc16a3	0.454	0.0113792	Q1	50.373	22.8	7	7	7	7	7	6	5	5	2	1.47823	1.38136	1.26716	0.754609	0.693602	0.425034
Biological Process	GO:0009605	3	response to external stimulus	2.69	0.0302265	P17809	Solute carrier family 2, facilitated glucose transporter member 1 OS=Mus musculus OX=10090 GN=Slc2a1 PE=1 SV=4	Slc2a1	0.363	0.0108684	Q1	53.984	10.8	5	5	5	5	5	5	5	5	5	1.571	1.29534	1.53586	0.701189	0.569411	0.3272
Biological Process	GO:0002699	6	positive regulation of immune effector process	7.33	0.029445	Q08857	Platelet glycoprotein 4 OS=Mus musculus OX=10090 GN=Cd36 PE=1 SV=2	Cd36	0.461	0.0225943	Q1	52.697	4.2	2	2	2	2	2	2	2	2	2	0.907299	1.59103	1.60902	0.710199	0.650275	0.532183
Biological Process	GO:1902679	9	negative regulation of RNA biosynthetic process	3.49	0.0234795	Q8R326	Paraspeckle component 1 OS=Mus musculus OX=10090 GN=Pspc1 PE=1 SV=1	Pspc1	0.481	0.00159628	Q1	58.758	20.5	8	8	8	6	7	7	4	5	6	1.3822	1.38291	1.28553	0.533872	0.704306	0.711173
Biological Process	GO:0045665	11	negative regulation of neuron differentiation	8.2	0.0238848	P01900	H-2 class I histocompatibility antigen, D-D alpha chain OS=Mus musculus OX=10090 GN=H2-D1 PE=1 SV=1	H2-D1	0.426	0.000338646	Q1	41.11	35.9	11	4	6	5	6	6	6	6	6	1.43444	1.37307	1.39947	0.683238	0.579546	0.530229
Biological Process	GO:0045665	11	negative regulation of neuron differentiation	8.2	0.0238848	P10923	Osteopontin OS=Mus musculus OX=10090 GN=Spp1 PE=1 SV=1	Spp1	0.352	0.000643764	Q1	32.459	34	6	6	6	6	6	6	5	6	5	1.27593	1.39169	1.77006	0.485893	0.564506	0.511923
Biological Process	GO:0098656	7	anion transmembrane transport	7.33	0.029445	P17809	Solute carrier family 2, facilitated glucose transporter member 1 OS=Mus musculus OX=10090 GN=Slc2a1 PE=1 SV=4	Slc2a1	0.363	0.0108684	Q1	53.984	10.8	5	5	5	5	5	5	5	5	5	1.571	1.29534	1.53586	0.701189	0.569411	0.3272
Biological Process	GO:0002218	9	activation of innate immune response	7.68	0.0270028	Q8R326	Paraspeckle component 1 OS=Mus musculus OX=10090 GN=Pspc1 PE=1 SV=1	Pspc1	0.481	0.00159628	Q1	58.758	20.5	8	8	8	6	7	7	4	5	6	1.3822	1.38291	1.28553	0.533872	0.704306	0.711173
Biological Process	GO:0009612	4	response to mechanical stimulus	7.56	0.0278071	P17809	Solute carrier family 2, facilitated glucose transporter member 1 OS=Mus musculus OX=10090 GN=Slc2a1 PE=1 SV=4	Slc2a1	0.363	0.0108684	Q1	53.984	10.8	5	5	5	5	5	5	5	5	5	1.571	1.29534	1.53586	0.701189	0.569411	0.3272
Biological Process	GO:0009612	4	response to mechanical stimulus	7.56	0.0278071	Q08857	Platelet glycoprotein 4 OS=Mus musculus OX=10090 GN=Cd36 PE=1 SV=2	Cd36	0.461	0.0225943	Q1	52.697	4.2	2	2	2	2	2	2	2	2	2	0.907299	1.59103	1.60902	0.710199	0.650275	0.532183
Biological Process	GO:0002218	9	activation of innate immune response	7.68	0.0270028	Q08857	Platelet glycoprotein 4 OS=Mus musculus OX=10090 GN=Cd36 PE=1 SV=2	Cd36	0.461	0.0225943	Q1	52.697	4.2	2	2	2	2	2	2	2	2	2	0.907299	1.59103	1.60902	0.710199	0.650275	0.532183
Biological Process	GO:0050900	6	leukocyte migration	7.33	0.029445	P57787	Monocarboxylate transporter 4 OS=Mus musculus OX=10090 GN=Slc16a3 PE=1 SV=1	Slc16a3	0.454	0.0113792	Q1	50.373	22.8	7	7	7	7	7	6	5	5	2	1.47823	1.38136	1.26716	0.754609	0.693602	0.425034
Biological Process	GO:0055082	6	cellular chemical homeostasis	4.4	0.028269	P09528	Ferritin heavy chain OS=Mus musculus OX=10090 GN=Fth1 PE=1 SV=2	Fth1	0.482	0.00148882	Q1	21.066	71.4	18	18	18	17	18	17	15	15	15	1.36757	1.17365	1.50818	0.714324	0.582328	0.653943
Biological Process	GO:0055082	6	cellular chemical homeostasis	4.4	0.028269	P29391	Ferritin light chain 1 OS=Mus musculus OX=10090 GN=Ftl1 PE=1 SV=2	Ftl1	0.267	0.00405013	Q1	20.802	62.3	12	12	12	10	12	9	8	8	8	1.5001	1.05386	2.18137	0.447545	0.435034	0.382095
Biological Process	GO:0055082	6	cellular chemical homeostasis	4.4	0.028269	Q08857	Platelet glycoprotein 4 OS=Mus musculus OX=10090 GN=Cd36 PE=1 SV=2	Cd36	0.461	0.0225943	Q1	52.697	4.2	2	2	2	2	2	2	2	2	2	0.907299	1.59103	1.60902	0.710199	0.650275	0.532183
Biological Process	GO:0002699	6	positive regulation of immune effector process	7.33	0.029445	P01900	H-2 class I histocompatibility antigen, D-D alpha chain OS=Mus musculus OX=10090 GN=H2-D1 PE=1 SV=1	H2-D1	0.426	0.000338646	Q1	41.11	35.9	11	4	6	5	6	6	6	6	6	1.43444	1.37307	1.39947	0.683238	0.579546	0.530229
Biological Process	GO:0050900	6	leukocyte migration	7.33	0.029445	P10923	Osteopontin OS=Mus musculus OX=10090 GN=Spp1 PE=1 SV=1	Spp1	0.352	0.000643764	Q1	32.459	34	6	6	6	6	6	6	5	6	5	1.27593	1.39169	1.77006	0.485893	0.564506	0.511923
Cellular Component	GO:0031090	5	organelle membrane	1.7	0.137207	Q08857	Platelet glycoprotein 4 OS=Mus musculus OX=10090 GN=Cd36 PE=1 SV=2	Cd36	0.461	0.0225943	Q1	52.697	4.2	2	2	2	2	2	2	2	2	2	0.907299	1.59103	1.60902	0.710199	0.650275	0.532183
Cellular Component	GO:0031090	5	organelle membrane	1.7	0.137207	P97449	Aminopeptidase N OS=Mus musculus OX=10090 GN=Anpep PE=1 SV=4	Anpep	0.316	0.000659828	Q1	109.65	48.1	36	36	36	35	35	33	32	30	28	1.46035	1.42782	1.67075	0.538198	0.522111	0.380768
Cellular Component	GO:0031090	5	organelle membrane	1.7	0.137207	P57787	Monocarboxylate transporter 4 OS=Mus musculus OX=10090 GN=Slc16a3 PE=1 SV=1	Slc16a3	0.454	0.0113792	Q1	50.373	22.8	7	7	7	7	7	6	5	5	2	1.47823	1.38136	1.26716	0.754609	0.693602	0.425034
Cellular Component	GO:0031090	5	organelle membrane	1.7	0.137207	P17809	Solute carrier family 2, facilitated glucose transporter member 1 OS=Mus musculus OX=10090 GN=Slc2a1 PE=1 SV=4	Slc2a1	0.363	0.0108684	Q1	53.984	10.8	5	5	5	5	5	5	5	5	5	1.571	1.29534	1.53586	0.701189	0.569411	0.3272
Cellular Component	GO:0005737	3	cytoplasm	0.82	0.164461	P97449	Aminopeptidase N OS=Mus musculus OX=10090 GN=Anpep PE=1 SV=4	Anpep	0.316	0.000659828	Q1	109.65	48.1	36	36	36	35	35	33	32	30	28	1.46035	1.42782	1.67075	0.538198	0.522111	0.380768
Cellular Component	GO:0031090	5	organelle membrane	1.7	0.137207	Q62433	Protein NDRG1 OS=Mus musculus OX=10090 GN=Ndrg1 PE=1 SV=1	Ndrg1	0.294	0.000239947	Q1	43.008	46.7	10	10	10	8	9	9	8	9	9	1.5014	1.58356	1.55263	0.407729	0.407651	0.547034
Cellular Component	GO:0031981	7	nuclear lumen	0.5	0.129961	Q8R326	Paraspeckle component 1 OS=Mus musculus OX=10090 GN=Pspc1 PE=1 SV=1	Pspc1	0.481	0.00159628	Q1	58.758	20.5	8	8	8	6	7	7	4	5	6	1.3822	1.38291	1.28553	0.533872	0.704306	0.711173
Cellular Component	GO:0031981	7	nuclear lumen	0.5	0.129961	Q64523	Histone H2A type 2-C OS=Mus musculus OX=10090 GN=H2ac20 PE=1 SV=3	H2ac20	0.412	0.0278218	Q1	13.988	41.1	7	1	2	2	2	1	2	2	2	1.43006	0.93161	1.56037		0.491813	0.58615
Cellular Component	GO:0031981	7	nuclear lumen	0.5	0.129961	P43274	Histone H1.4 OS=Mus musculus OX=10090 GN=H1-4 PE=1 SV=2	H1-4	0.216	0.0136983	Q1	21.977	28.8	9	3	3	3	2	3	3	3	3	1.2404		2.53769	0.373134	0.379727	0.469057
Cellular Component	GO:0005737	3	cytoplasm	0.82	0.164461	P29391	Ferritin light chain 1 OS=Mus musculus OX=10090 GN=Ftl1 PE=1 SV=2	Ftl1	0.267	0.00405013	Q1	20.802	62.3	12	12	12	10	12	9	8	8	8	1.5001	1.05386	2.18137	0.447545	0.435034	0.382095
Cellular Component	GO:0031090	5	organelle membrane	1.7	0.137207	P01900	H-2 class I histocompatibility antigen, D-D alpha chain OS=Mus musculus OX=10090 GN=H2-D1 PE=1 SV=1	H2-D1	0.426	0.000338646	Q1	41.11	35.9	11	4	6	5	6	6	6	6	6	1.43444	1.37307	1.39947	0.683238	0.579546	0.530229
Cellular Component	GO:0030054	3	cell junction	2.96	0.144482	Q62433	Protein NDRG1 OS=Mus musculus OX=10090 GN=Ndrg1 PE=1 SV=1	Ndrg1	0.294	0.000239947	Q1	43.008	46.7	10	10	10	8	9	9	8	9	9	1.5014	1.58356	1.55263	0.407729	0.407651	0.547034
Cellular Component	GO:0005737	3	cytoplasm	0.82	0.164461	P17809	Solute carrier family 2, facilitated glucose transporter member 1 OS=Mus musculus OX=10090 GN=Slc2a1 PE=1 SV=4	Slc2a1	0.363	0.0108684	Q1	53.984	10.8	5	5	5	5	5	5	5	5	5	1.571	1.29534	1.53586	0.701189	0.569411	0.3272
Cellular Component	GO:0098590	5	plasma membrane region	2.84	0.15437	P17809	Solute carrier family 2, facilitated glucose transporter member 1 OS=Mus musculus OX=10090 GN=Slc2a1 PE=1 SV=4	Slc2a1	0.363	0.0108684	Q1	53.984	10.8	5	5	5	5	5	5	5	5	5	1.571	1.29534	1.53586	0.701189	0.569411	0.3272
Cellular Component	GO:0098590	5	plasma membrane region	2.84	0.15437	Q08857	Platelet glycoprotein 4 OS=Mus musculus OX=10090 GN=Cd36 PE=1 SV=2	Cd36	0.461	0.0225943	Q1	52.697	4.2	2	2	2	2	2	2	2	2	2	0.907299	1.59103	1.60902	0.710199	0.650275	0.532183
Cellular Component	GO:0000785	7	chromatin	2.81	0.157223	P43274	Histone H1.4 OS=Mus musculus OX=10090 GN=H1-4 PE=1 SV=2	H1-4	0.216	0.0136983	Q1	21.977	28.8	9	3	3	3	2	3	3	3	3	1.2404		2.53769	0.373134	0.379727	0.469057
Cellular Component	GO:0000785	7	chromatin	2.81	0.157223	Q64523	Histone H2A type 2-C OS=Mus musculus OX=10090 GN=H2ac20 PE=1 SV=3	H2ac20	0.412	0.0278218	Q1	13.988	41.1	7	1	2	2	2	1	2	2	2	1.43006	0.93161	1.56037		0.491813	0.58615
Cellular Component	GO:0098791	7	Golgi apparatus subcompartment	2.73	0.164402	P01900	H-2 class I histocompatibility antigen, D-D alpha chain OS=Mus musculus OX=10090 GN=H2-D1 PE=1 SV=1	H2-D1	0.426	0.000338646	Q1	41.11	35.9	11	4	6	5	6	6	6	6	6	1.43444	1.37307	1.39947	0.683238	0.579546	0.530229
Cellular Component	GO:0098791	7	Golgi apparatus subcompartment	2.73	0.164402	P17809	Solute carrier family 2, facilitated glucose transporter member 1 OS=Mus musculus OX=10090 GN=Slc2a1 PE=1 SV=4	Slc2a1	0.363	0.0108684	Q1	53.984	10.8	5	5	5	5	5	5	5	5	5	1.571	1.29534	1.53586	0.701189	0.569411	0.3272
Cellular Component	GO:0005737	3	cytoplasm	0.82	0.164461	P01900	H-2 class I histocompatibility antigen, D-D alpha chain OS=Mus musculus OX=10090 GN=H2-D1 PE=1 SV=1	H2-D1	0.426	0.000338646	Q1	41.11	35.9	11	4	6	5	6	6	6	6	6	1.43444	1.37307	1.39947	0.683238	0.579546	0.530229
Cellular Component	GO:0005737	3	cytoplasm	0.82	0.164461	P09528	Ferritin heavy chain OS=Mus musculus OX=10090 GN=Fth1 PE=1 SV=2	Fth1	0.482	0.00148882	Q1	21.066	71.4	18	18	18	17	18	17	15	15	15	1.36757	1.17365	1.50818	0.714324	0.582328	0.653943
Cellular Component	GO:0005737	3	cytoplasm	0.82	0.164461	P10923	Osteopontin OS=Mus musculus OX=10090 GN=Spp1 PE=1 SV=1	Spp1	0.352	0.000643764	Q1	32.459	34	6	6	6	6	6	6	5	6	5	1.27593	1.39169	1.77006	0.485893	0.564506	0.511923
Cellular Component	GO:0060205	8	cytoplasmic vesicle lumen	3.69	0.100264	P29391	Ferritin light chain 1 OS=Mus musculus OX=10090 GN=Ftl1 PE=1 SV=2	Ftl1	0.267	0.00405013	Q1	20.802	62.3	12	12	12	10	12	9	8	8	8	1.5001	1.05386	2.18137	0.447545	0.435034	0.382095
Cellular Component	GO:0030054	3	cell junction	2.96	0.144482	P17809	Solute carrier family 2, facilitated glucose transporter member 1 OS=Mus musculus OX=10090 GN=Slc2a1 PE=1 SV=4	Slc2a1	0.363	0.0108684	Q1	53.984	10.8	5	5	5	5	5	5	5	5	5	1.571	1.29534	1.53586	0.701189	0.569411	0.3272
Cellular Component	GO:0060205	8	cytoplasmic vesicle lumen	3.69	0.100264	P09528	Ferritin heavy chain OS=Mus musculus OX=10090 GN=Fth1 PE=1 SV=2	Fth1	0.482	0.00148882	Q1	21.066	71.4	18	18	18	17	18	17	15	15	15	1.36757	1.17365	1.50818	0.714324	0.582328	0.653943
Cellular Component	GO:0030667	10	secretory granule membrane	4.62	0.0679469	P97449	Aminopeptidase N OS=Mus musculus OX=10090 GN=Anpep PE=1 SV=4	Anpep	0.316	0.000659828	Q1	109.65	48.1	36	36	36	35	35	33	32	30	28	1.46035	1.42782	1.67075	0.538198	0.522111	0.380768
Cellular Component	GO:0032991	2	protein-containing complex	0.53	0.0820095	P43274	Histone H1.4 OS=Mus musculus OX=10090 GN=H1-4 PE=1 SV=2	H1-4	0.216	0.0136983	Q1	21.977	28.8	9	3	3	3	2	3	3	3	3	1.2404		2.53769	0.373134	0.379727	0.469057
Cellular Component	GO:0005886	4	plasma membrane	2.09	0.0566499	P97449	Aminopeptidase N OS=Mus musculus OX=10090 GN=Anpep PE=1 SV=4	Anpep	0.316	0.000659828	Q1	109.65	48.1	36	36	36	35	35	33	32	30	28	1.46035	1.42782	1.67075	0.538198	0.522111	0.380768
Cellular Component	GO:0005886	4	plasma membrane	2.09	0.0566499	Q08857	Platelet glycoprotein 4 OS=Mus musculus OX=10090 GN=Cd36 PE=1 SV=2	Cd36	0.461	0.0225943	Q1	52.697	4.2	2	2	2	2	2	2	2	2	2	0.907299	1.59103	1.60902	0.710199	0.650275	0.532183
Cellular Component	GO:0005737	3	cytoplasm	0.82	0.164461	Q08857	Platelet glycoprotein 4 OS=Mus musculus OX=10090 GN=Cd36 PE=1 SV=2	Cd36	0.461	0.0225943	Q1	52.697	4.2	2	2	2	2	2	2	2	2	2	0.907299	1.59103	1.60902	0.710199	0.650275	0.532183
Cellular Component	GO:0005886	4	plasma membrane	2.09	0.0566499	Q61490	CD166 antigen OS=Mus musculus OX=10090 GN=Alcam PE=1 SV=3	Alcam	0.499	0.0204121	Q1	65.091	48.2	23	23	23	21	19	19	18	18	15	1.22939	1.31319	1.46034	0.840033	0.70997	0.44708
Cellular Component	GO:0005886	4	plasma membrane	2.09	0.0566499	Q62433	Protein NDRG1 OS=Mus musculus OX=10090 GN=Ndrg1 PE=1 SV=1	Ndrg1	0.294	0.000239947	Q1	43.008	46.7	10	10	10	8	9	9	8	9	9	1.5014	1.58356	1.55263	0.407729	0.407651	0.547034
Cellular Component	GO:0005911	5	cell-cell junction	5.1	0.0571029	P17809	Solute carrier family 2, facilitated glucose transporter member 1 OS=Mus musculus OX=10090 GN=Slc2a1 PE=1 SV=4	Slc2a1	0.363	0.0108684	Q1	53.984	10.8	5	5	5	5	5	5	5	5	5	1.571	1.29534	1.53586	0.701189	0.569411	0.3272
Cellular Component	GO:0005911	5	cell-cell junction	5.1	0.0571029	Q62433	Protein NDRG1 OS=Mus musculus OX=10090 GN=Ndrg1 PE=1 SV=1	Ndrg1	0.294	0.000239947	Q1	43.008	46.7	10	10	10	8	9	9	8	9	9	1.5014	1.58356	1.55263	0.407729	0.407651	0.547034
Cellular Component	GO:0071944	3	cell periphery	2	0.0609271	P01900	H-2 class I histocompatibility antigen, D-D alpha chain OS=Mus musculus OX=10090 GN=H2-D1 PE=1 SV=1	H2-D1	0.426	0.000338646	Q1	41.11	35.9	11	4	6	5	6	6	6	6	6	1.43444	1.37307	1.39947	0.683238	0.579546	0.530229
Cellular Component	GO:0071944	3	cell periphery	2	0.0609271	P17809	Solute carrier family 2, facilitated glucose transporter member 1 OS=Mus musculus OX=10090 GN=Slc2a1 PE=1 SV=4	Slc2a1	0.363	0.0108684	Q1	53.984	10.8	5	5	5	5	5	5	5	5	5	1.571	1.29534	1.53586	0.701189	0.569411	0.3272
Cellular Component	GO:0071944	3	cell periphery	2	0.0609271	P57787	Monocarboxylate transporter 4 OS=Mus musculus OX=10090 GN=Slc16a3 PE=1 SV=1	Slc16a3	0.454	0.0113792	Q1	50.373	22.8	7	7	7	7	7	6	5	5	2	1.47823	1.38136	1.26716	0.754609	0.693602	0.425034
Cellular Component	GO:0071944	3	cell periphery	2	0.0609271	P97449	Aminopeptidase N OS=Mus musculus OX=10090 GN=Anpep PE=1 SV=4	Anpep	0.316	0.000659828	Q1	109.65	48.1	36	36	36	35	35	33	32	30	28	1.46035	1.42782	1.67075	0.538198	0.522111	0.380768
Cellular Component	GO:0071944	3	cell periphery	2	0.0609271	Q08857	Platelet glycoprotein 4 OS=Mus musculus OX=10090 GN=Cd36 PE=1 SV=2	Cd36	0.461	0.0225943	Q1	52.697	4.2	2	2	2	2	2	2	2	2	2	0.907299	1.59103	1.60902	0.710199	0.650275	0.532183
Cellular Component	GO:0071944	3	cell periphery	2	0.0609271	Q61490	CD166 antigen OS=Mus musculus OX=10090 GN=Alcam PE=1 SV=3	Alcam	0.499	0.0204121	Q1	65.091	48.2	23	23	23	21	19	19	18	18	15	1.22939	1.31319	1.46034	0.840033	0.70997	0.44708
Cellular Component	GO:0071944	3	cell periphery	2	0.0609271	Q62433	Protein NDRG1 OS=Mus musculus OX=10090 GN=Ndrg1 PE=1 SV=1	Ndrg1	0.294	0.000239947	Q1	43.008	46.7	10	10	10	8	9	9	8	9	9	1.5014	1.58356	1.55263	0.407729	0.407651	0.547034
Cellular Component	GO:0030667	10	secretory granule membrane	4.62	0.0679469	Q08857	Platelet glycoprotein 4 OS=Mus musculus OX=10090 GN=Cd36 PE=1 SV=2	Cd36	0.461	0.0225943	Q1	52.697	4.2	2	2	2	2	2	2	2	2	2	0.907299	1.59103	1.60902	0.710199	0.650275	0.532183
Cellular Component	GO:0098857	6	membrane microdomain	4.54	0.0701948	P17809	Solute carrier family 2, facilitated glucose transporter member 1 OS=Mus musculus OX=10090 GN=Slc2a1 PE=1 SV=4	Slc2a1	0.363	0.0108684	Q1	53.984	10.8	5	5	5	5	5	5	5	5	5	1.571	1.29534	1.53586	0.701189	0.569411	0.3272
Cellular Component	GO:0098857	6	membrane microdomain	4.54	0.0701948	Q08857	Platelet glycoprotein 4 OS=Mus musculus OX=10090 GN=Cd36 PE=1 SV=2	Cd36	0.461	0.0225943	Q1	52.697	4.2	2	2	2	2	2	2	2	2	2	0.907299	1.59103	1.60902	0.710199	0.650275	0.532183
Cellular Component	GO:0045121	7	membrane raft	4.54	0.0701948	P17809	Solute carrier family 2, facilitated glucose transporter member 1 OS=Mus musculus OX=10090 GN=Slc2a1 PE=1 SV=4	Slc2a1	0.363	0.0108684	Q1	53.984	10.8	5	5	5	5	5	5	5	5	5	1.571	1.29534	1.53586	0.701189	0.569411	0.3272
Cellular Component	GO:0045121	7	membrane raft	4.54	0.0701948	Q08857	Platelet glycoprotein 4 OS=Mus musculus OX=10090 GN=Cd36 PE=1 SV=2	Cd36	0.461	0.0225943	Q1	52.697	4.2	2	2	2	2	2	2	2	2	2	0.907299	1.59103	1.60902	0.710199	0.650275	0.532183
Cellular Component	GO:0098589	5	membrane region	4.34	0.0759237	P17809	Solute carrier family 2, facilitated glucose transporter member 1 OS=Mus musculus OX=10090 GN=Slc2a1 PE=1 SV=4	Slc2a1	0.363	0.0108684	Q1	53.984	10.8	5	5	5	5	5	5	5	5	5	1.571	1.29534	1.53586	0.701189	0.569411	0.3272
Cellular Component	GO:0098589	5	membrane region	4.34	0.0759237	Q08857	Platelet glycoprotein 4 OS=Mus musculus OX=10090 GN=Cd36 PE=1 SV=2	Cd36	0.461	0.0225943	Q1	52.697	4.2	2	2	2	2	2	2	2	2	2	0.907299	1.59103	1.60902	0.710199	0.650275	0.532183
Cellular Component	GO:0000790	9	nuclear chromatin	4.26	0.0782576	P43274	Histone H1.4 OS=Mus musculus OX=10090 GN=H1-4 PE=1 SV=2	H1-4	0.216	0.0136983	Q1	21.977	28.8	9	3	3	3	2	3	3	3	3	1.2404		2.53769	0.373134	0.379727	0.469057
Cellular Component	GO:0000790	9	nuclear chromatin	4.26	0.0782576	Q64523	Histone H2A type 2-C OS=Mus musculus OX=10090 GN=H2ac20 PE=1 SV=3	H2ac20	0.412	0.0278218	Q1	13.988	41.1	7	1	2	2	2	1	2	2	2	1.43006	0.93161	1.56037		0.491813	0.58615
Cellular Component	GO:0032991	2	protein-containing complex	0.53	0.0820095	P01900	H-2 class I histocompatibility antigen, D-D alpha chain OS=Mus musculus OX=10090 GN=H2-D1 PE=1 SV=1	H2-D1	0.426	0.000338646	Q1	41.11	35.9	11	4	6	5	6	6	6	6	6	1.43444	1.37307	1.39947	0.683238	0.579546	0.530229
Cellular Component	GO:0032991	2	protein-containing complex	0.53	0.0820095	P29391	Ferritin light chain 1 OS=Mus musculus OX=10090 GN=Ftl1 PE=1 SV=2	Ftl1	0.267	0.00405013	Q1	20.802	62.3	12	12	12	10	12	9	8	8	8	1.5001	1.05386	2.18137	0.447545	0.435034	0.382095
Cellular Component	GO:0032991	2	protein-containing complex	0.53	0.0820095	Q08857	Platelet glycoprotein 4 OS=Mus musculus OX=10090 GN=Cd36 PE=1 SV=2	Cd36	0.461	0.0225943	Q1	52.697	4.2	2	2	2	2	2	2	2	2	2	0.907299	1.59103	1.60902	0.710199	0.650275	0.532183
Cellular Component	GO:0005737	3	cytoplasm	0.82	0.164461	Q62433	Protein NDRG1 OS=Mus musculus OX=10090 GN=Ndrg1 PE=1 SV=1	Ndrg1	0.294	0.000239947	Q1	43.008	46.7	10	10	10	8	9	9	8	9	9	1.5014	1.58356	1.55263	0.407729	0.407651	0.547034
Cellular Component	GO:0048471	4	perinuclear region of cytoplasm	2.08	0.249758	Q62433	Protein NDRG1 OS=Mus musculus OX=10090 GN=Ndrg1 PE=1 SV=1	Ndrg1	0.294	0.000239947	Q1	43.008	46.7	10	10	10	8	9	9	8	9	9	1.5014	1.58356	1.55263	0.407729	0.407651	0.547034
Cellular Component	GO:0005737	3	cytoplasm	0.82	0.164461	Q8JZV7	N-acetylglucosamine-6-phosphate deacetylase OS=Mus musculus OX=10090 GN=Amdhd2 PE=1 SV=1	Amdhd2	0.48	0.00271015	Q1	43.5	63.3	12	12	12	9	9	7	7	5	8	1.38586	1.56288	1.10589	0.70177	0.634744	0.608857
Cellular Component	GO:0005773	6	vacuole	1.95	0.274363	P09528	Ferritin heavy chain OS=Mus musculus OX=10090 GN=Fth1 PE=1 SV=2	Fth1	0.482	0.00148882	Q1	21.066	71.4	18	18	18	17	18	17	15	15	15	1.36757	1.17365	1.50818	0.714324	0.582328	0.653943
Cellular Component	GO:0005773	6	vacuole	1.95	0.274363	P29391	Ferritin light chain 1 OS=Mus musculus OX=10090 GN=Ftl1 PE=1 SV=2	Ftl1	0.267	0.00405013	Q1	20.802	62.3	12	12	12	10	12	9	8	8	8	1.5001	1.05386	2.18137	0.447545	0.435034	0.382095
Cellular Component	GO:0012505	3	endomembrane system	1.4	0.288706	P01900	H-2 class I histocompatibility antigen, D-D alpha chain OS=Mus musculus OX=10090 GN=H2-D1 PE=1 SV=1	H2-D1	0.426	0.000338646	Q1	41.11	35.9	11	4	6	5	6	6	6	6	6	1.43444	1.37307	1.39947	0.683238	0.579546	0.530229
Cellular Component	GO:0012505	3	endomembrane system	1.4	0.288706	P10923	Osteopontin OS=Mus musculus OX=10090 GN=Spp1 PE=1 SV=1	Spp1	0.352	0.000643764	Q1	32.459	34	6	6	6	6	6	6	5	6	5	1.27593	1.39169	1.77006	0.485893	0.564506	0.511923
Cellular Component	GO:0012505	3	endomembrane system	1.4	0.288706	P17809	Solute carrier family 2, facilitated glucose transporter member 1 OS=Mus musculus OX=10090 GN=Slc2a1 PE=1 SV=4	Slc2a1	0.363	0.0108684	Q1	53.984	10.8	5	5	5	5	5	5	5	5	5	1.571	1.29534	1.53586	0.701189	0.569411	0.3272
Cellular Component	GO:0012505	3	endomembrane system	1.4	0.288706	P57787	Monocarboxylate transporter 4 OS=Mus musculus OX=10090 GN=Slc16a3 PE=1 SV=1	Slc16a3	0.454	0.0113792	Q1	50.373	22.8	7	7	7	7	7	6	5	5	2	1.47823	1.38136	1.26716	0.754609	0.693602	0.425034
Cellular Component	GO:0012505	3	endomembrane system	1.4	0.288706	P97449	Aminopeptidase N OS=Mus musculus OX=10090 GN=Anpep PE=1 SV=4	Anpep	0.316	0.000659828	Q1	109.65	48.1	36	36	36	35	35	33	32	30	28	1.46035	1.42782	1.67075	0.538198	0.522111	0.380768
Cellular Component	GO:0012505	3	endomembrane system	1.4	0.288706	Q08857	Platelet glycoprotein 4 OS=Mus musculus OX=10090 GN=Cd36 PE=1 SV=2	Cd36	0.461	0.0225943	Q1	52.697	4.2	2	2	2	2	2	2	2	2	2	0.907299	1.59103	1.60902	0.710199	0.650275	0.532183
Cellular Component	GO:0012505	3	endomembrane system	1.4	0.288706	Q62433	Protein NDRG1 OS=Mus musculus OX=10090 GN=Ndrg1 PE=1 SV=1	Ndrg1	0.294	0.000239947	Q1	43.008	46.7	10	10	10	8	9	9	8	9	9	1.5014	1.58356	1.55263	0.407729	0.407651	0.547034
Cellular Component	GO:0005759	7	mitochondrial matrix	1.87	0.289779	Q8BH04	Phosphoenolpyruvate carboxykinase [GTP], mitochondrial OS=Mus musculus OX=10090 GN=Pck2 PE=1 SV=1	Pck2	0.407	0.00135432	Q1	70.527	40.5	18	18	18	16	16	15	15	14	11	1.45628	1.36862	1.44014	0.642333	0.636884	0.455745
Cellular Component	GO:0005759	7	mitochondrial matrix	1.87	0.289779	Q9WUR9	Adenylate kinase 4, mitochondrial OS=Mus musculus OX=10090 GN=Ak4 PE=1 SV=1	Ak4	0.455	0.000509725	Q1	25.061	52.5	8	8	8	8	8	8	8	7	5	1.44605	1.48335	1.19446	0.664776	0.620714	0.590654
Cellular Component	GO:0048471	4	perinuclear region of cytoplasm	2.08	0.249758	P10923	Osteopontin OS=Mus musculus OX=10090 GN=Spp1 PE=1 SV=1	Spp1	0.352	0.000643764	Q1	32.459	34	6	6	6	6	6	6	5	6	5	1.27593	1.39169	1.77006	0.485893	0.564506	0.511923
Cellular Component	GO:0043227	4	membrane-bounded organelle	1.14	0.333526	P01900	H-2 class I histocompatibility antigen, D-D alpha chain OS=Mus musculus OX=10090 GN=H2-D1 PE=1 SV=1	H2-D1	0.426	0.000338646	Q1	41.11	35.9	11	4	6	5	6	6	6	6	6	1.43444	1.37307	1.39947	0.683238	0.579546	0.530229
Cellular Component	GO:0043227	4	membrane-bounded organelle	1.14	0.333526	P10923	Osteopontin OS=Mus musculus OX=10090 GN=Spp1 PE=1 SV=1	Spp1	0.352	0.000643764	Q1	32.459	34	6	6	6	6	6	6	5	6	5	1.27593	1.39169	1.77006	0.485893	0.564506	0.511923
Cellular Component	GO:0043227	4	membrane-bounded organelle	1.14	0.333526	P17809	Solute carrier family 2, facilitated glucose transporter member 1 OS=Mus musculus OX=10090 GN=Slc2a1 PE=1 SV=4	Slc2a1	0.363	0.0108684	Q1	53.984	10.8	5	5	5	5	5	5	5	5	5	1.571	1.29534	1.53586	0.701189	0.569411	0.3272
Cellular Component	GO:0043227	4	membrane-bounded organelle	1.14	0.333526	P29391	Ferritin light chain 1 OS=Mus musculus OX=10090 GN=Ftl1 PE=1 SV=2	Ftl1	0.267	0.00405013	Q1	20.802	62.3	12	12	12	10	12	9	8	8	8	1.5001	1.05386	2.18137	0.447545	0.435034	0.382095
Cellular Component	GO:0043227	4	membrane-bounded organelle	1.14	0.333526	P43274	Histone H1.4 OS=Mus musculus OX=10090 GN=H1-4 PE=1 SV=2	H1-4	0.216	0.0136983	Q1	21.977	28.8	9	3	3	3	2	3	3	3	3	1.2404		2.53769	0.373134	0.379727	0.469057
Cellular Component	GO:0043227	4	membrane-bounded organelle	1.14	0.333526	P57787	Monocarboxylate transporter 4 OS=Mus musculus OX=10090 GN=Slc16a3 PE=1 SV=1	Slc16a3	0.454	0.0113792	Q1	50.373	22.8	7	7	7	7	7	6	5	5	2	1.47823	1.38136	1.26716	0.754609	0.693602	0.425034
Cellular Component	GO:0043227	4	membrane-bounded organelle	1.14	0.333526	P97449	Aminopeptidase N OS=Mus musculus OX=10090 GN=Anpep PE=1 SV=4	Anpep	0.316	0.000659828	Q1	109.65	48.1	36	36	36	35	35	33	32	30	28	1.46035	1.42782	1.67075	0.538198	0.522111	0.380768
Cellular Component	GO:0043227	4	membrane-bounded organelle	1.14	0.333526	Q08857	Platelet glycoprotein 4 OS=Mus musculus OX=10090 GN=Cd36 PE=1 SV=2	Cd36	0.461	0.0225943	Q1	52.697	4.2	2	2	2	2	2	2	2	2	2	0.907299	1.59103	1.60902	0.710199	0.650275	0.532183
Cellular Component	GO:0043227	4	membrane-bounded organelle	1.14	0.333526	Q62433	Protein NDRG1 OS=Mus musculus OX=10090 GN=Ndrg1 PE=1 SV=1	Ndrg1	0.294	0.000239947	Q1	43.008	46.7	10	10	10	8	9	9	8	9	9	1.5014	1.58356	1.55263	0.407729	0.407651	0.547034
Cellular Component	GO:0043227	4	membrane-bounded organelle	1.14	0.333526	Q64523	Histone H2A type 2-C OS=Mus musculus OX=10090 GN=H2ac20 PE=1 SV=3	H2ac20	0.412	0.0278218	Q1	13.988	41.1	7	1	2	2	2	1	2	2	2	1.43006	0.93161	1.56037		0.491813	0.58615
Cellular Component	GO:0005886	4	plasma membrane	2.09	0.0566499	P57787	Monocarboxylate transporter 4 OS=Mus musculus OX=10090 GN=Slc16a3 PE=1 SV=1	Slc16a3	0.454	0.0113792	Q1	50.373	22.8	7	7	7	7	7	6	5	5	2	1.47823	1.38136	1.26716	0.754609	0.693602	0.425034
Cellular Component	GO:0043227	4	membrane-bounded organelle	1.14	0.333526	Q8BH04	Phosphoenolpyruvate carboxykinase [GTP], mitochondrial OS=Mus musculus OX=10090 GN=Pck2 PE=1 SV=1	Pck2	0.407	0.00135432	Q1	70.527	40.5	18	18	18	16	16	15	15	14	11	1.45628	1.36862	1.44014	0.642333	0.636884	0.455745
Cellular Component	GO:0043227	4	membrane-bounded organelle	1.14	0.333526	P09528	Ferritin heavy chain OS=Mus musculus OX=10090 GN=Fth1 PE=1 SV=2	Fth1	0.482	0.00148882	Q1	21.066	71.4	18	18	18	17	18	17	15	15	15	1.36757	1.17365	1.50818	0.714324	0.582328	0.653943
Cellular Component	GO:0000323	7	lytic vacuole	2.21	0.228367	P29391	Ferritin light chain 1 OS=Mus musculus OX=10090 GN=Ftl1 PE=1 SV=2	Ftl1	0.267	0.00405013	Q1	20.802	62.3	12	12	12	10	12	9	8	8	8	1.5001	1.05386	2.18137	0.447545	0.435034	0.382095
Cellular Component	GO:0000323	7	lytic vacuole	2.21	0.228367	P09528	Ferritin heavy chain OS=Mus musculus OX=10090 GN=Fth1 PE=1 SV=2	Fth1	0.482	0.00148882	Q1	21.066	71.4	18	18	18	17	18	17	15	15	15	1.36757	1.17365	1.50818	0.714324	0.582328	0.653943
Cellular Component	GO:0005764	8	lysosome	2.21	0.228367	P29391	Ferritin light chain 1 OS=Mus musculus OX=10090 GN=Ftl1 PE=1 SV=2	Ftl1	0.267	0.00405013	Q1	20.802	62.3	12	12	12	10	12	9	8	8	8	1.5001	1.05386	2.18137	0.447545	0.435034	0.382095
Cellular Component	GO:0005737	3	cytoplasm	0.82	0.164461	Q9WUR9	Adenylate kinase 4, mitochondrial OS=Mus musculus OX=10090 GN=Ak4 PE=1 SV=1	Ak4	0.455	0.000509725	Q1	25.061	52.5	8	8	8	8	8	8	8	7	5	1.44605	1.48335	1.19446	0.664776	0.620714	0.590654
Cellular Component	GO:0000228	8	nuclear chromosome	2.63	0.174564	P43274	Histone H1.4 OS=Mus musculus OX=10090 GN=H1-4 PE=1 SV=2	H1-4	0.216	0.0136983	Q1	21.977	28.8	9	3	3	3	2	3	3	3	3	1.2404		2.53769	0.373134	0.379727	0.469057
Cellular Component	GO:0000228	8	nuclear chromosome	2.63	0.174564	Q64523	Histone H2A type 2-C OS=Mus musculus OX=10090 GN=H2ac20 PE=1 SV=3	H2ac20	0.412	0.0278218	Q1	13.988	41.1	7	1	2	2	2	1	2	2	2	1.43006	0.93161	1.56037		0.491813	0.58615
Cellular Component	GO:0099512	5	supramolecular fiber	2.58	0.180423	P17809	Solute carrier family 2, facilitated glucose transporter member 1 OS=Mus musculus OX=10090 GN=Slc2a1 PE=1 SV=4	Slc2a1	0.363	0.0108684	Q1	53.984	10.8	5	5	5	5	5	5	5	5	5	1.571	1.29534	1.53586	0.701189	0.569411	0.3272
Cellular Component	GO:0099512	5	supramolecular fiber	2.58	0.180423	Q62433	Protein NDRG1 OS=Mus musculus OX=10090 GN=Ndrg1 PE=1 SV=1	Ndrg1	0.294	0.000239947	Q1	43.008	46.7	10	10	10	8	9	9	8	9	9	1.5014	1.58356	1.55263	0.407729	0.407651	0.547034
Cellular Component	GO:0099080	3	supramolecular complex	2.56	0.181893	P17809	Solute carrier family 2, facilitated glucose transporter member 1 OS=Mus musculus OX=10090 GN=Slc2a1 PE=1 SV=4	Slc2a1	0.363	0.0108684	Q1	53.984	10.8	5	5	5	5	5	5	5	5	5	1.571	1.29534	1.53586	0.701189	0.569411	0.3272
Cellular Component	GO:0099080	3	supramolecular complex	2.56	0.181893	Q62433	Protein NDRG1 OS=Mus musculus OX=10090 GN=Ndrg1 PE=1 SV=1	Ndrg1	0.294	0.000239947	Q1	43.008	46.7	10	10	10	8	9	9	8	9	9	1.5014	1.58356	1.55263	0.407729	0.407651	0.547034
Cellular Component	GO:0099081	4	supramolecular polymer	2.56	0.181893	P17809	Solute carrier family 2, facilitated glucose transporter member 1 OS=Mus musculus OX=10090 GN=Slc2a1 PE=1 SV=4	Slc2a1	0.363	0.0108684	Q1	53.984	10.8	5	5	5	5	5	5	5	5	5	1.571	1.29534	1.53586	0.701189	0.569411	0.3272
Cellular Component	GO:0099081	4	supramolecular polymer	2.56	0.181893	Q62433	Protein NDRG1 OS=Mus musculus OX=10090 GN=Ndrg1 PE=1 SV=1	Ndrg1	0.294	0.000239947	Q1	43.008	46.7	10	10	10	8	9	9	8	9	9	1.5014	1.58356	1.55263	0.407729	0.407651	0.547034
Cellular Component	GO:0043231	5	intracellular membrane-bounded organelle	1.2	0.220748	P01900	H-2 class I histocompatibility antigen, D-D alpha chain OS=Mus musculus OX=10090 GN=H2-D1 PE=1 SV=1	H2-D1	0.426	0.000338646	Q1	41.11	35.9	11	4	6	5	6	6	6	6	6	1.43444	1.37307	1.39947	0.683238	0.579546	0.530229
Cellular Component	GO:0043231	5	intracellular membrane-bounded organelle	1.2	0.220748	P09528	Ferritin heavy chain OS=Mus musculus OX=10090 GN=Fth1 PE=1 SV=2	Fth1	0.482	0.00148882	Q1	21.066	71.4	18	18	18	17	18	17	15	15	15	1.36757	1.17365	1.50818	0.714324	0.582328	0.653943
Cellular Component	GO:0043231	5	intracellular membrane-bounded organelle	1.2	0.220748	P10923	Osteopontin OS=Mus musculus OX=10090 GN=Spp1 PE=1 SV=1	Spp1	0.352	0.000643764	Q1	32.459	34	6	6	6	6	6	6	5	6	5	1.27593	1.39169	1.77006	0.485893	0.564506	0.511923
Cellular Component	GO:0043231	5	intracellular membrane-bounded organelle	1.2	0.220748	P17809	Solute carrier family 2, facilitated glucose transporter member 1 OS=Mus musculus OX=10090 GN=Slc2a1 PE=1 SV=4	Slc2a1	0.363	0.0108684	Q1	53.984	10.8	5	5	5	5	5	5	5	5	5	1.571	1.29534	1.53586	0.701189	0.569411	0.3272
Cellular Component	GO:0043231	5	intracellular membrane-bounded organelle	1.2	0.220748	P29391	Ferritin light chain 1 OS=Mus musculus OX=10090 GN=Ftl1 PE=1 SV=2	Ftl1	0.267	0.00405013	Q1	20.802	62.3	12	12	12	10	12	9	8	8	8	1.5001	1.05386	2.18137	0.447545	0.435034	0.382095
Cellular Component	GO:0043231	5	intracellular membrane-bounded organelle	1.2	0.220748	P43274	Histone H1.4 OS=Mus musculus OX=10090 GN=H1-4 PE=1 SV=2	H1-4	0.216	0.0136983	Q1	21.977	28.8	9	3	3	3	2	3	3	3	3	1.2404		2.53769	0.373134	0.379727	0.469057
Cellular Component	GO:0043231	5	intracellular membrane-bounded organelle	1.2	0.220748	P57787	Monocarboxylate transporter 4 OS=Mus musculus OX=10090 GN=Slc16a3 PE=1 SV=1	Slc16a3	0.454	0.0113792	Q1	50.373	22.8	7	7	7	7	7	6	5	5	2	1.47823	1.38136	1.26716	0.754609	0.693602	0.425034
Cellular Component	GO:0043231	5	intracellular membrane-bounded organelle	1.2	0.220748	P97449	Aminopeptidase N OS=Mus musculus OX=10090 GN=Anpep PE=1 SV=4	Anpep	0.316	0.000659828	Q1	109.65	48.1	36	36	36	35	35	33	32	30	28	1.46035	1.42782	1.67075	0.538198	0.522111	0.380768
Cellular Component	GO:0043231	5	intracellular membrane-bounded organelle	1.2	0.220748	Q08857	Platelet glycoprotein 4 OS=Mus musculus OX=10090 GN=Cd36 PE=1 SV=2	Cd36	0.461	0.0225943	Q1	52.697	4.2	2	2	2	2	2	2	2	2	2	0.907299	1.59103	1.60902	0.710199	0.650275	0.532183
Cellular Component	GO:0043231	5	intracellular membrane-bounded organelle	1.2	0.220748	Q62433	Protein NDRG1 OS=Mus musculus OX=10090 GN=Ndrg1 PE=1 SV=1	Ndrg1	0.294	0.000239947	Q1	43.008	46.7	10	10	10	8	9	9	8	9	9	1.5014	1.58356	1.55263	0.407729	0.407651	0.547034
Cellular Component	GO:0043231	5	intracellular membrane-bounded organelle	1.2	0.220748	Q64523	Histone H2A type 2-C OS=Mus musculus OX=10090 GN=H2ac20 PE=1 SV=3	H2ac20	0.412	0.0278218	Q1	13.988	41.1	7	1	2	2	2	1	2	2	2	1.43006	0.93161	1.56037		0.491813	0.58615
Cellular Component	GO:0043231	5	intracellular membrane-bounded organelle	1.2	0.220748	Q8BH04	Phosphoenolpyruvate carboxykinase [GTP], mitochondrial OS=Mus musculus OX=10090 GN=Pck2 PE=1 SV=1	Pck2	0.407	0.00135432	Q1	70.527	40.5	18	18	18	16	16	15	15	14	11	1.45628	1.36862	1.44014	0.642333	0.636884	0.455745
Cellular Component	GO:0043231	5	intracellular membrane-bounded organelle	1.2	0.220748	Q8JZV7	N-acetylglucosamine-6-phosphate deacetylase OS=Mus musculus OX=10090 GN=Amdhd2 PE=1 SV=1	Amdhd2	0.48	0.00271015	Q1	43.5	63.3	12	12	12	9	9	7	7	5	8	1.38586	1.56288	1.10589	0.70177	0.634744	0.608857
Cellular Component	GO:0043231	5	intracellular membrane-bounded organelle	1.2	0.220748	Q8R326	Paraspeckle component 1 OS=Mus musculus OX=10090 GN=Pspc1 PE=1 SV=1	Pspc1	0.481	0.00159628	Q1	58.758	20.5	8	8	8	6	7	7	4	5	6	1.3822	1.38291	1.28553	0.533872	0.704306	0.711173
Cellular Component	GO:0043231	5	intracellular membrane-bounded organelle	1.2	0.220748	Q9WUR9	Adenylate kinase 4, mitochondrial OS=Mus musculus OX=10090 GN=Ak4 PE=1 SV=1	Ak4	0.455	0.000509725	Q1	25.061	52.5	8	8	8	8	8	8	8	7	5	1.44605	1.48335	1.19446	0.664776	0.620714	0.590654
Cellular Component	GO:0005764	8	lysosome	2.21	0.228367	P09528	Ferritin heavy chain OS=Mus musculus OX=10090 GN=Fth1 PE=1 SV=2	Fth1	0.482	0.00148882	Q1	21.066	71.4	18	18	18	17	18	17	15	15	15	1.36757	1.17365	1.50818	0.714324	0.582328	0.653943
Cellular Component	GO:0005737	3	cytoplasm	0.82	0.164461	Q8BH04	Phosphoenolpyruvate carboxykinase [GTP], mitochondrial OS=Mus musculus OX=10090 GN=Pck2 PE=1 SV=1	Pck2	0.407	0.00135432	Q1	70.527	40.5	18	18	18	16	16	15	15	14	11	1.45628	1.36862	1.44014	0.642333	0.636884	0.455745
Cellular Component	GO:0005886	4	plasma membrane	2.09	0.0566499	P17809	Solute carrier family 2, facilitated glucose transporter member 1 OS=Mus musculus OX=10090 GN=Slc2a1 PE=1 SV=4	Slc2a1	0.363	0.0108684	Q1	53.984	10.8	5	5	5	5	5	5	5	5	5	1.571	1.29534	1.53586	0.701189	0.569411	0.3272
Cellular Component	GO:0005776	7	autophagosome	15.96	0.0066578	P09528	Ferritin heavy chain OS=Mus musculus OX=10090 GN=Fth1 PE=1 SV=2	Fth1	0.482	0.00148882	Q1	21.066	71.4	18	18	18	17	18	17	15	15	15	1.36757	1.17365	1.50818	0.714324	0.582328	0.653943
Cellular Component	GO:0012506	6	vesicle membrane	3.4	0.0542829	Q08857	Platelet glycoprotein 4 OS=Mus musculus OX=10090 GN=Cd36 PE=1 SV=2	Cd36	0.461	0.0225943	Q1	52.697	4.2	2	2	2	2	2	2	2	2	2	0.907299	1.59103	1.60902	0.710199	0.650275	0.532183
Cellular Component	GO:0031982	5	vesicle	2.81	0.00323624	P10923	Osteopontin OS=Mus musculus OX=10090 GN=Spp1 PE=1 SV=1	Spp1	0.352	0.000643764	Q1	32.459	34	6	6	6	6	6	6	5	6	5	1.27593	1.39169	1.77006	0.485893	0.564506	0.511923
Cellular Component	GO:0031982	5	vesicle	2.81	0.00323624	P17809	Solute carrier family 2, facilitated glucose transporter member 1 OS=Mus musculus OX=10090 GN=Slc2a1 PE=1 SV=4	Slc2a1	0.363	0.0108684	Q1	53.984	10.8	5	5	5	5	5	5	5	5	5	1.571	1.29534	1.53586	0.701189	0.569411	0.3272
Cellular Component	GO:0031982	5	vesicle	2.81	0.00323624	P29391	Ferritin light chain 1 OS=Mus musculus OX=10090 GN=Ftl1 PE=1 SV=2	Ftl1	0.267	0.00405013	Q1	20.802	62.3	12	12	12	10	12	9	8	8	8	1.5001	1.05386	2.18137	0.447545	0.435034	0.382095
Cellular Component	GO:0031982	5	vesicle	2.81	0.00323624	P97449	Aminopeptidase N OS=Mus musculus OX=10090 GN=Anpep PE=1 SV=4	Anpep	0.316	0.000659828	Q1	109.65	48.1	36	36	36	35	35	33	32	30	28	1.46035	1.42782	1.67075	0.538198	0.522111	0.380768
Cellular Component	GO:0031982	5	vesicle	2.81	0.00323624	Q08857	Platelet glycoprotein 4 OS=Mus musculus OX=10090 GN=Cd36 PE=1 SV=2	Cd36	0.461	0.0225943	Q1	52.697	4.2	2	2	2	2	2	2	2	2	2	0.907299	1.59103	1.60902	0.710199	0.650275	0.532183
Cellular Component	GO:0031982	5	vesicle	2.81	0.00323624	Q62433	Protein NDRG1 OS=Mus musculus OX=10090 GN=Ndrg1 PE=1 SV=1	Ndrg1	0.294	0.000239947	Q1	43.008	46.7	10	10	10	8	9	9	8	9	9	1.5014	1.58356	1.55263	0.407729	0.407651	0.547034
Cellular Component	GO:0031226	5	intrinsic component of plasma membrane	6.07	0.00342465	P17809	Solute carrier family 2, facilitated glucose transporter member 1 OS=Mus musculus OX=10090 GN=Slc2a1 PE=1 SV=4	Slc2a1	0.363	0.0108684	Q1	53.984	10.8	5	5	5	5	5	5	5	5	5	1.571	1.29534	1.53586	0.701189	0.569411	0.3272
Cellular Component	GO:0031226	5	intrinsic component of plasma membrane	6.07	0.00342465	P57787	Monocarboxylate transporter 4 OS=Mus musculus OX=10090 GN=Slc16a3 PE=1 SV=1	Slc16a3	0.454	0.0113792	Q1	50.373	22.8	7	7	7	7	7	6	5	5	2	1.47823	1.38136	1.26716	0.754609	0.693602	0.425034
Cellular Component	GO:0031226	5	intrinsic component of plasma membrane	6.07	0.00342465	Q08857	Platelet glycoprotein 4 OS=Mus musculus OX=10090 GN=Cd36 PE=1 SV=2	Cd36	0.461	0.0225943	Q1	52.697	4.2	2	2	2	2	2	2	2	2	2	0.907299	1.59103	1.60902	0.710199	0.650275	0.532183
Cellular Component	GO:0031226	5	intrinsic component of plasma membrane	6.07	0.00342465	Q61490	CD166 antigen OS=Mus musculus OX=10090 GN=Alcam PE=1 SV=3	Alcam	0.499	0.0204121	Q1	65.091	48.2	23	23	23	21	19	19	18	18	15	1.22939	1.31319	1.46034	0.840033	0.70997	0.44708
Cellular Component	GO:0045177	3	apical part of cell	9.51	0.00343006	P10923	Osteopontin OS=Mus musculus OX=10090 GN=Spp1 PE=1 SV=1	Spp1	0.352	0.000643764	Q1	32.459	34	6	6	6	6	6	6	5	6	5	1.27593	1.39169	1.77006	0.485893	0.564506	0.511923
Cellular Component	GO:0031982	5	vesicle	2.81	0.00323624	P09528	Ferritin heavy chain OS=Mus musculus OX=10090 GN=Fth1 PE=1 SV=2	Fth1	0.482	0.00148882	Q1	21.066	71.4	18	18	18	17	18	17	15	15	15	1.36757	1.17365	1.50818	0.714324	0.582328	0.653943
Cellular Component	GO:0045177	3	apical part of cell	9.51	0.00343006	P17809	Solute carrier family 2, facilitated glucose transporter member 1 OS=Mus musculus OX=10090 GN=Slc2a1 PE=1 SV=4	Slc2a1	0.363	0.0108684	Q1	53.984	10.8	5	5	5	5	5	5	5	5	5	1.571	1.29534	1.53586	0.701189	0.569411	0.3272
Cellular Component	GO:0005901	9	caveola	21.51	0.00369135	P17809	Solute carrier family 2, facilitated glucose transporter member 1 OS=Mus musculus OX=10090 GN=Slc2a1 PE=1 SV=4	Slc2a1	0.363	0.0108684	Q1	53.984	10.8	5	5	5	5	5	5	5	5	5	1.571	1.29534	1.53586	0.701189	0.569411	0.3272
Cellular Component	GO:0005901	9	caveola	21.51	0.00369135	Q08857	Platelet glycoprotein 4 OS=Mus musculus OX=10090 GN=Cd36 PE=1 SV=2	Cd36	0.461	0.0225943	Q1	52.697	4.2	2	2	2	2	2	2	2	2	2	0.907299	1.59103	1.60902	0.710199	0.650275	0.532183
Cellular Component	GO:0044853	8	plasma membrane raft	15.96	0.0066578	P17809	Solute carrier family 2, facilitated glucose transporter member 1 OS=Mus musculus OX=10090 GN=Slc2a1 PE=1 SV=4	Slc2a1	0.363	0.0108684	Q1	53.984	10.8	5	5	5	5	5	5	5	5	5	1.571	1.29534	1.53586	0.701189	0.569411	0.3272
Cellular Component	GO:0044853	8	plasma membrane raft	15.96	0.0066578	Q08857	Platelet glycoprotein 4 OS=Mus musculus OX=10090 GN=Cd36 PE=1 SV=2	Cd36	0.461	0.0225943	Q1	52.697	4.2	2	2	2	2	2	2	2	2	2	0.907299	1.59103	1.60902	0.710199	0.650275	0.532183
Cellular Component	GO:0005776	7	autophagosome	15.96	0.0066578	P29391	Ferritin light chain 1 OS=Mus musculus OX=10090 GN=Ftl1 PE=1 SV=2	Ftl1	0.267	0.00405013	Q1	20.802	62.3	12	12	12	10	12	9	8	8	8	1.5001	1.05386	2.18137	0.447545	0.435034	0.382095
Cellular Component	GO:0042383	5	sarcolemma	13.37	0.00940193	P17809	Solute carrier family 2, facilitated glucose transporter member 1 OS=Mus musculus OX=10090 GN=Slc2a1 PE=1 SV=4	Slc2a1	0.363	0.0108684	Q1	53.984	10.8	5	5	5	5	5	5	5	5	5	1.571	1.29534	1.53586	0.701189	0.569411	0.3272
Cellular Component	GO:0042383	5	sarcolemma	13.37	0.00940193	Q08857	Platelet glycoprotein 4 OS=Mus musculus OX=10090 GN=Cd36 PE=1 SV=2	Cd36	0.461	0.0225943	Q1	52.697	4.2	2	2	2	2	2	2	2	2	2	0.907299	1.59103	1.60902	0.710199	0.650275	0.532183
Cellular Component	GO:0005576	3	extracellular region	3.51	0.0103739	P01900	H-2 class I histocompatibility antigen, D-D alpha chain OS=Mus musculus OX=10090 GN=H2-D1 PE=1 SV=1	H2-D1	0.426	0.000338646	Q1	41.11	35.9	11	4	6	5	6	6	6	6	6	1.43444	1.37307	1.39947	0.683238	0.579546	0.530229
Cellular Component	GO:0005576	3	extracellular region	3.51	0.0103739	P09528	Ferritin heavy chain OS=Mus musculus OX=10090 GN=Fth1 PE=1 SV=2	Fth1	0.482	0.00148882	Q1	21.066	71.4	18	18	18	17	18	17	15	15	15	1.36757	1.17365	1.50818	0.714324	0.582328	0.653943
Cellular Component	GO:0005576	3	extracellular region	3.51	0.0103739	P10923	Osteopontin OS=Mus musculus OX=10090 GN=Spp1 PE=1 SV=1	Spp1	0.352	0.000643764	Q1	32.459	34	6	6	6	6	6	6	5	6	5	1.27593	1.39169	1.77006	0.485893	0.564506	0.511923
Cellular Component	GO:0005576	3	extracellular region	3.51	0.0103739	P29391	Ferritin light chain 1 OS=Mus musculus OX=10090 GN=Ftl1 PE=1 SV=2	Ftl1	0.267	0.00405013	Q1	20.802	62.3	12	12	12	10	12	9	8	8	8	1.5001	1.05386	2.18137	0.447545	0.435034	0.382095
Cellular Component	GO:0045177	3	apical part of cell	9.51	0.00343006	Q08857	Platelet glycoprotein 4 OS=Mus musculus OX=10090 GN=Cd36 PE=1 SV=2	Cd36	0.461	0.0225943	Q1	52.697	4.2	2	2	2	2	2	2	2	2	2	0.907299	1.59103	1.60902	0.710199	0.650275	0.532183
Cellular Component	GO:0005576	3	extracellular region	3.51	0.0103739	P97449	Aminopeptidase N OS=Mus musculus OX=10090 GN=Anpep PE=1 SV=4	Anpep	0.316	0.000659828	Q1	109.65	48.1	36	36	36	35	35	33	32	30	28	1.46035	1.42782	1.67075	0.538198	0.522111	0.380768
Cellular Component	GO:0031982	5	vesicle	2.81	0.00323624	P01900	H-2 class I histocompatibility antigen, D-D alpha chain OS=Mus musculus OX=10090 GN=H2-D1 PE=1 SV=1	H2-D1	0.426	0.000338646	Q1	41.11	35.9	11	4	6	5	6	6	6	6	6	1.43444	1.37307	1.39947	0.683238	0.579546	0.530229
Cellular Component	GO:0005887	6	integral component of plasma membrane	6.3	0.00298732	Q08857	Platelet glycoprotein 4 OS=Mus musculus OX=10090 GN=Cd36 PE=1 SV=2	Cd36	0.461	0.0225943	Q1	52.697	4.2	2	2	2	2	2	2	2	2	2	0.907299	1.59103	1.60902	0.710199	0.650275	0.532183
Cellular Component	GO:0043227	4	membrane-bounded organelle	1.14	0.333526	Q8JZV7	N-acetylglucosamine-6-phosphate deacetylase OS=Mus musculus OX=10090 GN=Amdhd2 PE=1 SV=1	Amdhd2	0.48	0.00271015	Q1	43.5	63.3	12	12	12	9	9	7	7	5	8	1.38586	1.56288	1.10589	0.70177	0.634744	0.608857
Cellular Component	GO:0009897	5	external side of plasma membrane	21.05	2.866e-05	P97449	Aminopeptidase N OS=Mus musculus OX=10090 GN=Anpep PE=1 SV=4	Anpep	0.316	0.000659828	Q1	109.65	48.1	36	36	36	35	35	33	32	30	28	1.46035	1.42782	1.67075	0.538198	0.522111	0.380768
Cellular Component	GO:0009897	5	external side of plasma membrane	21.05	2.866e-05	Q08857	Platelet glycoprotein 4 OS=Mus musculus OX=10090 GN=Cd36 PE=1 SV=2	Cd36	0.461	0.0225943	Q1	52.697	4.2	2	2	2	2	2	2	2	2	2	0.907299	1.59103	1.60902	0.710199	0.650275	0.532183
Cellular Component	GO:0009897	5	external side of plasma membrane	21.05	2.866e-05	Q61490	CD166 antigen OS=Mus musculus OX=10090 GN=Alcam PE=1 SV=3	Alcam	0.499	0.0204121	Q1	65.091	48.2	23	23	23	21	19	19	18	18	15	1.22939	1.31319	1.46034	0.840033	0.70997	0.44708
Cellular Component	GO:0071682	9	endocytic vesicle lumen	82.44	0.000227812	P09528	Ferritin heavy chain OS=Mus musculus OX=10090 GN=Fth1 PE=1 SV=2	Fth1	0.482	0.00148882	Q1	21.066	71.4	18	18	18	17	18	17	15	15	15	1.36757	1.17365	1.50818	0.714324	0.582328	0.653943
Cellular Component	GO:0071682	9	endocytic vesicle lumen	82.44	0.000227812	P29391	Ferritin light chain 1 OS=Mus musculus OX=10090 GN=Ftl1 PE=1 SV=2	Ftl1	0.267	0.00405013	Q1	20.802	62.3	12	12	12	10	12	9	8	8	8	1.5001	1.05386	2.18137	0.447545	0.435034	0.382095
Cellular Component	GO:0044754	10	autolysosome	61.83	0.000423245	P09528	Ferritin heavy chain OS=Mus musculus OX=10090 GN=Fth1 PE=1 SV=2	Fth1	0.482	0.00148882	Q1	21.066	71.4	18	18	18	17	18	17	15	15	15	1.36757	1.17365	1.50818	0.714324	0.582328	0.653943
Cellular Component	GO:0044754	10	autolysosome	61.83	0.000423245	P29391	Ferritin light chain 1 OS=Mus musculus OX=10090 GN=Ftl1 PE=1 SV=2	Ftl1	0.267	0.00405013	Q1	20.802	62.3	12	12	12	10	12	9	8	8	8	1.5001	1.05386	2.18137	0.447545	0.435034	0.382095
Cellular Component	GO:0005767	9	secondary lysosome	44.97	0.000825507	P09528	Ferritin heavy chain OS=Mus musculus OX=10090 GN=Fth1 PE=1 SV=2	Fth1	0.482	0.00148882	Q1	21.066	71.4	18	18	18	17	18	17	15	15	15	1.36757	1.17365	1.50818	0.714324	0.582328	0.653943
Cellular Component	GO:0005767	9	secondary lysosome	44.97	0.000825507	P29391	Ferritin light chain 1 OS=Mus musculus OX=10090 GN=Ftl1 PE=1 SV=2	Ftl1	0.267	0.00405013	Q1	20.802	62.3	12	12	12	10	12	9	8	8	8	1.5001	1.05386	2.18137	0.447545	0.435034	0.382095
Cellular Component	GO:0030139	8	endocytic vesicle	8.53	0.000971483	P01900	H-2 class I histocompatibility antigen, D-D alpha chain OS=Mus musculus OX=10090 GN=H2-D1 PE=1 SV=1	H2-D1	0.426	0.000338646	Q1	41.11	35.9	11	4	6	5	6	6	6	6	6	1.43444	1.37307	1.39947	0.683238	0.579546	0.530229
Cellular Component	GO:0005887	6	integral component of plasma membrane	6.3	0.00298732	Q61490	CD166 antigen OS=Mus musculus OX=10090 GN=Alcam PE=1 SV=3	Alcam	0.499	0.0204121	Q1	65.091	48.2	23	23	23	21	19	19	18	18	15	1.22939	1.31319	1.46034	0.840033	0.70997	0.44708
Cellular Component	GO:0030139	8	endocytic vesicle	8.53	0.000971483	P09528	Ferritin heavy chain OS=Mus musculus OX=10090 GN=Fth1 PE=1 SV=2	Fth1	0.482	0.00148882	Q1	21.066	71.4	18	18	18	17	18	17	15	15	15	1.36757	1.17365	1.50818	0.714324	0.582328	0.653943
Cellular Component	GO:0030139	8	endocytic vesicle	8.53	0.000971483	Q08857	Platelet glycoprotein 4 OS=Mus musculus OX=10090 GN=Cd36 PE=1 SV=2	Cd36	0.461	0.0225943	Q1	52.697	4.2	2	2	2	2	2	2	2	2	2	0.907299	1.59103	1.60902	0.710199	0.650275	0.532183
Cellular Component	GO:0098552	4	side of membrane	7.98	0.00124801	P01900	H-2 class I histocompatibility antigen, D-D alpha chain OS=Mus musculus OX=10090 GN=H2-D1 PE=1 SV=1	H2-D1	0.426	0.000338646	Q1	41.11	35.9	11	4	6	5	6	6	6	6	6	1.43444	1.37307	1.39947	0.683238	0.579546	0.530229
Cellular Component	GO:0098552	4	side of membrane	7.98	0.00124801	P97449	Aminopeptidase N OS=Mus musculus OX=10090 GN=Anpep PE=1 SV=4	Anpep	0.316	0.000659828	Q1	109.65	48.1	36	36	36	35	35	33	32	30	28	1.46035	1.42782	1.67075	0.538198	0.522111	0.380768
Cellular Component	GO:0098552	4	side of membrane	7.98	0.00124801	Q08857	Platelet glycoprotein 4 OS=Mus musculus OX=10090 GN=Cd36 PE=1 SV=2	Cd36	0.461	0.0225943	Q1	52.697	4.2	2	2	2	2	2	2	2	2	2	0.907299	1.59103	1.60902	0.710199	0.650275	0.532183
Cellular Component	GO:0098552	4	side of membrane	7.98	0.00124801	Q61490	CD166 antigen OS=Mus musculus OX=10090 GN=Alcam PE=1 SV=3	Alcam	0.499	0.0204121	Q1	65.091	48.2	23	23	23	21	19	19	18	18	15	1.22939	1.31319	1.46034	0.840033	0.70997	0.44708
Cellular Component	GO:0009986	3	cell surface	7.61	0.00148893	P01900	H-2 class I histocompatibility antigen, D-D alpha chain OS=Mus musculus OX=10090 GN=H2-D1 PE=1 SV=1	H2-D1	0.426	0.000338646	Q1	41.11	35.9	11	4	6	5	6	6	6	6	6	1.43444	1.37307	1.39947	0.683238	0.579546	0.530229
Cellular Component	GO:0009986	3	cell surface	7.61	0.00148893	P97449	Aminopeptidase N OS=Mus musculus OX=10090 GN=Anpep PE=1 SV=4	Anpep	0.316	0.000659828	Q1	109.65	48.1	36	36	36	35	35	33	32	30	28	1.46035	1.42782	1.67075	0.538198	0.522111	0.380768
Cellular Component	GO:0009986	3	cell surface	7.61	0.00148893	Q08857	Platelet glycoprotein 4 OS=Mus musculus OX=10090 GN=Cd36 PE=1 SV=2	Cd36	0.461	0.0225943	Q1	52.697	4.2	2	2	2	2	2	2	2	2	2	0.907299	1.59103	1.60902	0.710199	0.650275	0.532183
Cellular Component	GO:0009986	3	cell surface	7.61	0.00148893	Q61490	CD166 antigen OS=Mus musculus OX=10090 GN=Alcam PE=1 SV=3	Alcam	0.499	0.0204121	Q1	65.091	48.2	23	23	23	21	19	19	18	18	15	1.22939	1.31319	1.46034	0.840033	0.70997	0.44708
Cellular Component	GO:0005887	6	integral component of plasma membrane	6.3	0.00298732	P17809	Solute carrier family 2, facilitated glucose transporter member 1 OS=Mus musculus OX=10090 GN=Slc2a1 PE=1 SV=4	Slc2a1	0.363	0.0108684	Q1	53.984	10.8	5	5	5	5	5	5	5	5	5	1.571	1.29534	1.53586	0.701189	0.569411	0.3272
Cellular Component	GO:0005887	6	integral component of plasma membrane	6.3	0.00298732	P57787	Monocarboxylate transporter 4 OS=Mus musculus OX=10090 GN=Slc16a3 PE=1 SV=1	Slc16a3	0.454	0.0113792	Q1	50.373	22.8	7	7	7	7	7	6	5	5	2	1.47823	1.38136	1.26716	0.754609	0.693602	0.425034
Cellular Component	GO:0030139	8	endocytic vesicle	8.53	0.000971483	P29391	Ferritin light chain 1 OS=Mus musculus OX=10090 GN=Ftl1 PE=1 SV=2	Ftl1	0.267	0.00405013	Q1	20.802	62.3	12	12	12	10	12	9	8	8	8	1.5001	1.05386	2.18137	0.447545	0.435034	0.382095
Cellular Component	GO:0097708	6	intracellular vesicle	2.58	0.0108262	P01900	H-2 class I histocompatibility antigen, D-D alpha chain OS=Mus musculus OX=10090 GN=H2-D1 PE=1 SV=1	H2-D1	0.426	0.000338646	Q1	41.11	35.9	11	4	6	5	6	6	6	6	6	1.43444	1.37307	1.39947	0.683238	0.579546	0.530229
Cellular Component	GO:0097708	6	intracellular vesicle	2.58	0.0108262	P09528	Ferritin heavy chain OS=Mus musculus OX=10090 GN=Fth1 PE=1 SV=2	Fth1	0.482	0.00148882	Q1	21.066	71.4	18	18	18	17	18	17	15	15	15	1.36757	1.17365	1.50818	0.714324	0.582328	0.653943
Cellular Component	GO:0097708	6	intracellular vesicle	2.58	0.0108262	P17809	Solute carrier family 2, facilitated glucose transporter member 1 OS=Mus musculus OX=10090 GN=Slc2a1 PE=1 SV=4	Slc2a1	0.363	0.0108684	Q1	53.984	10.8	5	5	5	5	5	5	5	5	5	1.571	1.29534	1.53586	0.701189	0.569411	0.3272
Cellular Component	GO:0045335	9	phagocytic vesicle	6.6	0.0358307	P01900	H-2 class I histocompatibility antigen, D-D alpha chain OS=Mus musculus OX=10090 GN=H2-D1 PE=1 SV=1	H2-D1	0.426	0.000338646	Q1	41.11	35.9	11	4	6	5	6	6	6	6	6	1.43444	1.37307	1.39947	0.683238	0.579546	0.530229
Cellular Component	GO:0045335	9	phagocytic vesicle	6.6	0.0358307	Q08857	Platelet glycoprotein 4 OS=Mus musculus OX=10090 GN=Cd36 PE=1 SV=2	Cd36	0.461	0.0225943	Q1	52.697	4.2	2	2	2	2	2	2	2	2	2	0.907299	1.59103	1.60902	0.710199	0.650275	0.532183
Cellular Component	GO:0098805	4	whole membrane	2.51	0.0395257	P01900	H-2 class I histocompatibility antigen, D-D alpha chain OS=Mus musculus OX=10090 GN=H2-D1 PE=1 SV=1	H2-D1	0.426	0.000338646	Q1	41.11	35.9	11	4	6	5	6	6	6	6	6	1.43444	1.37307	1.39947	0.683238	0.579546	0.530229
Cellular Component	GO:0098805	4	whole membrane	2.51	0.0395257	P17809	Solute carrier family 2, facilitated glucose transporter member 1 OS=Mus musculus OX=10090 GN=Slc2a1 PE=1 SV=4	Slc2a1	0.363	0.0108684	Q1	53.984	10.8	5	5	5	5	5	5	5	5	5	1.571	1.29534	1.53586	0.701189	0.569411	0.3272
Cellular Component	GO:0098805	4	whole membrane	2.51	0.0395257	P97449	Aminopeptidase N OS=Mus musculus OX=10090 GN=Anpep PE=1 SV=4	Anpep	0.316	0.000659828	Q1	109.65	48.1	36	36	36	35	35	33	32	30	28	1.46035	1.42782	1.67075	0.538198	0.522111	0.380768
Cellular Component	GO:0098805	4	whole membrane	2.51	0.0395257	Q08857	Platelet glycoprotein 4 OS=Mus musculus OX=10090 GN=Cd36 PE=1 SV=2	Cd36	0.461	0.0225943	Q1	52.697	4.2	2	2	2	2	2	2	2	2	2	0.907299	1.59103	1.60902	0.710199	0.650275	0.532183
Cellular Component	GO:0098805	4	whole membrane	2.51	0.0395257	Q62433	Protein NDRG1 OS=Mus musculus OX=10090 GN=Ndrg1 PE=1 SV=1	Ndrg1	0.294	0.000239947	Q1	43.008	46.7	10	10	10	8	9	9	8	9	9	1.5014	1.58356	1.55263	0.407729	0.407651	0.547034
Cellular Component	GO:0005829	4	cytosol	0.4	0.0410797	P17809	Solute carrier family 2, facilitated glucose transporter member 1 OS=Mus musculus OX=10090 GN=Slc2a1 PE=1 SV=4	Slc2a1	0.363	0.0108684	Q1	53.984	10.8	5	5	5	5	5	5	5	5	5	1.571	1.29534	1.53586	0.701189	0.569411	0.3272
Cellular Component	GO:0005829	4	cytosol	0.4	0.0410797	Q62433	Protein NDRG1 OS=Mus musculus OX=10090 GN=Ndrg1 PE=1 SV=1	Ndrg1	0.294	0.000239947	Q1	43.008	46.7	10	10	10	8	9	9	8	9	9	1.5014	1.58356	1.55263	0.407729	0.407651	0.547034
Cellular Component	GO:0005829	4	cytosol	0.4	0.0410797	Q8JZV7	N-acetylglucosamine-6-phosphate deacetylase OS=Mus musculus OX=10090 GN=Amdhd2 PE=1 SV=1	Amdhd2	0.48	0.00271015	Q1	43.5	63.3	12	12	12	9	9	7	7	5	8	1.38586	1.56288	1.10589	0.70177	0.634744	0.608857
Cellular Component	GO:0030659	8	cytoplasmic vesicle membrane	3.55	0.0488831	P01900	H-2 class I histocompatibility antigen, D-D alpha chain OS=Mus musculus OX=10090 GN=H2-D1 PE=1 SV=1	H2-D1	0.426	0.000338646	Q1	41.11	35.9	11	4	6	5	6	6	6	6	6	1.43444	1.37307	1.39947	0.683238	0.579546	0.530229
Cellular Component	GO:0005615	4	extracellular space	4.76	0.0230671	P97449	Aminopeptidase N OS=Mus musculus OX=10090 GN=Anpep PE=1 SV=4	Anpep	0.316	0.000659828	Q1	109.65	48.1	36	36	36	35	35	33	32	30	28	1.46035	1.42782	1.67075	0.538198	0.522111	0.380768
Cellular Component	GO:0030659	8	cytoplasmic vesicle membrane	3.55	0.0488831	P97449	Aminopeptidase N OS=Mus musculus OX=10090 GN=Anpep PE=1 SV=4	Anpep	0.316	0.000659828	Q1	109.65	48.1	36	36	36	35	35	33	32	30	28	1.46035	1.42782	1.67075	0.538198	0.522111	0.380768
Cellular Component	GO:0005794	6	Golgi apparatus	2.74	0.051337	P01900	H-2 class I histocompatibility antigen, D-D alpha chain OS=Mus musculus OX=10090 GN=H2-D1 PE=1 SV=1	H2-D1	0.426	0.000338646	Q1	41.11	35.9	11	4	6	5	6	6	6	6	6	1.43444	1.37307	1.39947	0.683238	0.579546	0.530229
Cellular Component	GO:0005794	6	Golgi apparatus	2.74	0.051337	P10923	Osteopontin OS=Mus musculus OX=10090 GN=Spp1 PE=1 SV=1	Spp1	0.352	0.000643764	Q1	32.459	34	6	6	6	6	6	6	5	6	5	1.27593	1.39169	1.77006	0.485893	0.564506	0.511923
Cellular Component	GO:0005794	6	Golgi apparatus	2.74	0.051337	P17809	Solute carrier family 2, facilitated glucose transporter member 1 OS=Mus musculus OX=10090 GN=Slc2a1 PE=1 SV=4	Slc2a1	0.363	0.0108684	Q1	53.984	10.8	5	5	5	5	5	5	5	5	5	1.571	1.29534	1.53586	0.701189	0.569411	0.3272
Cellular Component	GO:0005794	6	Golgi apparatus	2.74	0.051337	Q08857	Platelet glycoprotein 4 OS=Mus musculus OX=10090 GN=Cd36 PE=1 SV=2	Cd36	0.461	0.0225943	Q1	52.697	4.2	2	2	2	2	2	2	2	2	2	0.907299	1.59103	1.60902	0.710199	0.650275	0.532183
Cellular Component	GO:0098588	6	bounding membrane of organelle	2.33	0.0526027	P01900	H-2 class I histocompatibility antigen, D-D alpha chain OS=Mus musculus OX=10090 GN=H2-D1 PE=1 SV=1	H2-D1	0.426	0.000338646	Q1	41.11	35.9	11	4	6	5	6	6	6	6	6	1.43444	1.37307	1.39947	0.683238	0.579546	0.530229
Cellular Component	GO:0098588	6	bounding membrane of organelle	2.33	0.0526027	P17809	Solute carrier family 2, facilitated glucose transporter member 1 OS=Mus musculus OX=10090 GN=Slc2a1 PE=1 SV=4	Slc2a1	0.363	0.0108684	Q1	53.984	10.8	5	5	5	5	5	5	5	5	5	1.571	1.29534	1.53586	0.701189	0.569411	0.3272
Cellular Component	GO:0098588	6	bounding membrane of organelle	2.33	0.0526027	P97449	Aminopeptidase N OS=Mus musculus OX=10090 GN=Anpep PE=1 SV=4	Anpep	0.316	0.000659828	Q1	109.65	48.1	36	36	36	35	35	33	32	30	28	1.46035	1.42782	1.67075	0.538198	0.522111	0.380768
Cellular Component	GO:0098588	6	bounding membrane of organelle	2.33	0.0526027	Q08857	Platelet glycoprotein 4 OS=Mus musculus OX=10090 GN=Cd36 PE=1 SV=2	Cd36	0.461	0.0225943	Q1	52.697	4.2	2	2	2	2	2	2	2	2	2	0.907299	1.59103	1.60902	0.710199	0.650275	0.532183
Cellular Component	GO:0098588	6	bounding membrane of organelle	2.33	0.0526027	Q62433	Protein NDRG1 OS=Mus musculus OX=10090 GN=Ndrg1 PE=1 SV=1	Ndrg1	0.294	0.000239947	Q1	43.008	46.7	10	10	10	8	9	9	8	9	9	1.5014	1.58356	1.55263	0.407729	0.407651	0.547034
Cellular Component	GO:0012506	6	vesicle membrane	3.4	0.0542829	P01900	H-2 class I histocompatibility antigen, D-D alpha chain OS=Mus musculus OX=10090 GN=H2-D1 PE=1 SV=1	H2-D1	0.426	0.000338646	Q1	41.11	35.9	11	4	6	5	6	6	6	6	6	1.43444	1.37307	1.39947	0.683238	0.579546	0.530229
Cellular Component	GO:0012506	6	vesicle membrane	3.4	0.0542829	P97449	Aminopeptidase N OS=Mus musculus OX=10090 GN=Anpep PE=1 SV=4	Anpep	0.316	0.000659828	Q1	109.65	48.1	36	36	36	35	35	33	32	30	28	1.46035	1.42782	1.67075	0.538198	0.522111	0.380768
Cellular Component	GO:0030659	8	cytoplasmic vesicle membrane	3.55	0.0488831	Q08857	Platelet glycoprotein 4 OS=Mus musculus OX=10090 GN=Cd36 PE=1 SV=2	Cd36	0.461	0.0225943	Q1	52.697	4.2	2	2	2	2	2	2	2	2	2	0.907299	1.59103	1.60902	0.710199	0.650275	0.532183
Cellular Component	GO:0005615	4	extracellular space	4.76	0.0230671	P10923	Osteopontin OS=Mus musculus OX=10090 GN=Spp1 PE=1 SV=1	Spp1	0.352	0.000643764	Q1	32.459	34	6	6	6	6	6	6	5	6	5	1.27593	1.39169	1.77006	0.485893	0.564506	0.511923
Cellular Component	GO:0005615	4	extracellular space	4.76	0.0230671	P01900	H-2 class I histocompatibility antigen, D-D alpha chain OS=Mus musculus OX=10090 GN=H2-D1 PE=1 SV=1	H2-D1	0.426	0.000338646	Q1	41.11	35.9	11	4	6	5	6	6	6	6	6	1.43444	1.37307	1.39947	0.683238	0.579546	0.530229
Cellular Component	GO:0031224	4	intrinsic component of membrane	3.15	0.0163276	Q61490	CD166 antigen OS=Mus musculus OX=10090 GN=Alcam PE=1 SV=3	Alcam	0.499	0.0204121	Q1	65.091	48.2	23	23	23	21	19	19	18	18	15	1.22939	1.31319	1.46034	0.840033	0.70997	0.44708
Cellular Component	GO:0097708	6	intracellular vesicle	2.58	0.0108262	P29391	Ferritin light chain 1 OS=Mus musculus OX=10090 GN=Ftl1 PE=1 SV=2	Ftl1	0.267	0.00405013	Q1	20.802	62.3	12	12	12	10	12	9	8	8	8	1.5001	1.05386	2.18137	0.447545	0.435034	0.382095
Cellular Component	GO:0097708	6	intracellular vesicle	2.58	0.0108262	P97449	Aminopeptidase N OS=Mus musculus OX=10090 GN=Anpep PE=1 SV=4	Anpep	0.316	0.000659828	Q1	109.65	48.1	36	36	36	35	35	33	32	30	28	1.46035	1.42782	1.67075	0.538198	0.522111	0.380768
Cellular Component	GO:0097708	6	intracellular vesicle	2.58	0.0108262	Q08857	Platelet glycoprotein 4 OS=Mus musculus OX=10090 GN=Cd36 PE=1 SV=2	Cd36	0.461	0.0225943	Q1	52.697	4.2	2	2	2	2	2	2	2	2	2	0.907299	1.59103	1.60902	0.710199	0.650275	0.532183
Cellular Component	GO:0097708	6	intracellular vesicle	2.58	0.0108262	Q62433	Protein NDRG1 OS=Mus musculus OX=10090 GN=Ndrg1 PE=1 SV=1	Ndrg1	0.294	0.000239947	Q1	43.008	46.7	10	10	10	8	9	9	8	9	9	1.5014	1.58356	1.55263	0.407729	0.407651	0.547034
Cellular Component	GO:0031410	7	cytoplasmic vesicle	2.58	0.0108262	P01900	H-2 class I histocompatibility antigen, D-D alpha chain OS=Mus musculus OX=10090 GN=H2-D1 PE=1 SV=1	H2-D1	0.426	0.000338646	Q1	41.11	35.9	11	4	6	5	6	6	6	6	6	1.43444	1.37307	1.39947	0.683238	0.579546	0.530229
Cellular Component	GO:0031410	7	cytoplasmic vesicle	2.58	0.0108262	P09528	Ferritin heavy chain OS=Mus musculus OX=10090 GN=Fth1 PE=1 SV=2	Fth1	0.482	0.00148882	Q1	21.066	71.4	18	18	18	17	18	17	15	15	15	1.36757	1.17365	1.50818	0.714324	0.582328	0.653943
Cellular Component	GO:0031410	7	cytoplasmic vesicle	2.58	0.0108262	P17809	Solute carrier family 2, facilitated glucose transporter member 1 OS=Mus musculus OX=10090 GN=Slc2a1 PE=1 SV=4	Slc2a1	0.363	0.0108684	Q1	53.984	10.8	5	5	5	5	5	5	5	5	5	1.571	1.29534	1.53586	0.701189	0.569411	0.3272
Cellular Component	GO:0031410	7	cytoplasmic vesicle	2.58	0.0108262	P29391	Ferritin light chain 1 OS=Mus musculus OX=10090 GN=Ftl1 PE=1 SV=2	Ftl1	0.267	0.00405013	Q1	20.802	62.3	12	12	12	10	12	9	8	8	8	1.5001	1.05386	2.18137	0.447545	0.435034	0.382095
Cellular Component	GO:0031410	7	cytoplasmic vesicle	2.58	0.0108262	P97449	Aminopeptidase N OS=Mus musculus OX=10090 GN=Anpep PE=1 SV=4	Anpep	0.316	0.000659828	Q1	109.65	48.1	36	36	36	35	35	33	32	30	28	1.46035	1.42782	1.67075	0.538198	0.522111	0.380768
Cellular Component	GO:0031410	7	cytoplasmic vesicle	2.58	0.0108262	Q08857	Platelet glycoprotein 4 OS=Mus musculus OX=10090 GN=Cd36 PE=1 SV=2	Cd36	0.461	0.0225943	Q1	52.697	4.2	2	2	2	2	2	2	2	2	2	0.907299	1.59103	1.60902	0.710199	0.650275	0.532183
Cellular Component	GO:0031410	7	cytoplasmic vesicle	2.58	0.0108262	Q62433	Protein NDRG1 OS=Mus musculus OX=10090 GN=Ndrg1 PE=1 SV=1	Ndrg1	0.294	0.000239947	Q1	43.008	46.7	10	10	10	8	9	9	8	9	9	1.5014	1.58356	1.55263	0.407729	0.407651	0.547034
Cellular Component	GO:0030666	9	endocytic vesicle membrane	10.99	0.0137153	P01900	H-2 class I histocompatibility antigen, D-D alpha chain OS=Mus musculus OX=10090 GN=H2-D1 PE=1 SV=1	H2-D1	0.426	0.000338646	Q1	41.11	35.9	11	4	6	5	6	6	6	6	6	1.43444	1.37307	1.39947	0.683238	0.579546	0.530229
Cellular Component	GO:0030666	9	endocytic vesicle membrane	10.99	0.0137153	Q08857	Platelet glycoprotein 4 OS=Mus musculus OX=10090 GN=Cd36 PE=1 SV=2	Cd36	0.461	0.0225943	Q1	52.697	4.2	2	2	2	2	2	2	2	2	2	0.907299	1.59103	1.60902	0.710199	0.650275	0.532183
Cellular Component	GO:0016021	5	integral component of membrane	3.28	0.0137792	P01900	H-2 class I histocompatibility antigen, D-D alpha chain OS=Mus musculus OX=10090 GN=H2-D1 PE=1 SV=1	H2-D1	0.426	0.000338646	Q1	41.11	35.9	11	4	6	5	6	6	6	6	6	1.43444	1.37307	1.39947	0.683238	0.579546	0.530229
Cellular Component	GO:0016021	5	integral component of membrane	3.28	0.0137792	P17809	Solute carrier family 2, facilitated glucose transporter member 1 OS=Mus musculus OX=10090 GN=Slc2a1 PE=1 SV=4	Slc2a1	0.363	0.0108684	Q1	53.984	10.8	5	5	5	5	5	5	5	5	5	1.571	1.29534	1.53586	0.701189	0.569411	0.3272
Cellular Component	GO:0016021	5	integral component of membrane	3.28	0.0137792	P57787	Monocarboxylate transporter 4 OS=Mus musculus OX=10090 GN=Slc16a3 PE=1 SV=1	Slc16a3	0.454	0.0113792	Q1	50.373	22.8	7	7	7	7	7	6	5	5	2	1.47823	1.38136	1.26716	0.754609	0.693602	0.425034
Cellular Component	GO:0016021	5	integral component of membrane	3.28	0.0137792	Q08857	Platelet glycoprotein 4 OS=Mus musculus OX=10090 GN=Cd36 PE=1 SV=2	Cd36	0.461	0.0225943	Q1	52.697	4.2	2	2	2	2	2	2	2	2	2	0.907299	1.59103	1.60902	0.710199	0.650275	0.532183
Cellular Component	GO:0016021	5	integral component of membrane	3.28	0.0137792	Q61490	CD166 antigen OS=Mus musculus OX=10090 GN=Alcam PE=1 SV=3	Alcam	0.499	0.0204121	Q1	65.091	48.2	23	23	23	21	19	19	18	18	15	1.22939	1.31319	1.46034	0.840033	0.70997	0.44708
Cellular Component	GO:0031983	6	vesicle lumen	5.5	0.0157	P09528	Ferritin heavy chain OS=Mus musculus OX=10090 GN=Fth1 PE=1 SV=2	Fth1	0.482	0.00148882	Q1	21.066	71.4	18	18	18	17	18	17	15	15	15	1.36757	1.17365	1.50818	0.714324	0.582328	0.653943
Cellular Component	GO:0031983	6	vesicle lumen	5.5	0.0157	P29391	Ferritin light chain 1 OS=Mus musculus OX=10090 GN=Ftl1 PE=1 SV=2	Ftl1	0.267	0.00405013	Q1	20.802	62.3	12	12	12	10	12	9	8	8	8	1.5001	1.05386	2.18137	0.447545	0.435034	0.382095
Cellular Component	GO:0031983	6	vesicle lumen	5.5	0.0157	P97449	Aminopeptidase N OS=Mus musculus OX=10090 GN=Anpep PE=1 SV=4	Anpep	0.316	0.000659828	Q1	109.65	48.1	36	36	36	35	35	33	32	30	28	1.46035	1.42782	1.67075	0.538198	0.522111	0.380768
Cellular Component	GO:0031224	4	intrinsic component of membrane	3.15	0.0163276	P01900	H-2 class I histocompatibility antigen, D-D alpha chain OS=Mus musculus OX=10090 GN=H2-D1 PE=1 SV=1	H2-D1	0.426	0.000338646	Q1	41.11	35.9	11	4	6	5	6	6	6	6	6	1.43444	1.37307	1.39947	0.683238	0.579546	0.530229
Cellular Component	GO:0031224	4	intrinsic component of membrane	3.15	0.0163276	P17809	Solute carrier family 2, facilitated glucose transporter member 1 OS=Mus musculus OX=10090 GN=Slc2a1 PE=1 SV=4	Slc2a1	0.363	0.0108684	Q1	53.984	10.8	5	5	5	5	5	5	5	5	5	1.571	1.29534	1.53586	0.701189	0.569411	0.3272
Cellular Component	GO:0031224	4	intrinsic component of membrane	3.15	0.0163276	P57787	Monocarboxylate transporter 4 OS=Mus musculus OX=10090 GN=Slc16a3 PE=1 SV=1	Slc16a3	0.454	0.0113792	Q1	50.373	22.8	7	7	7	7	7	6	5	5	2	1.47823	1.38136	1.26716	0.754609	0.693602	0.425034
Cellular Component	GO:0031224	4	intrinsic component of membrane	3.15	0.0163276	Q08857	Platelet glycoprotein 4 OS=Mus musculus OX=10090 GN=Cd36 PE=1 SV=2	Cd36	0.461	0.0225943	Q1	52.697	4.2	2	2	2	2	2	2	2	2	2	0.907299	1.59103	1.60902	0.710199	0.650275	0.532183
Cellular Component	GO:0005886	4	plasma membrane	2.09	0.0566499	P01900	H-2 class I histocompatibility antigen, D-D alpha chain OS=Mus musculus OX=10090 GN=H2-D1 PE=1 SV=1	H2-D1	0.426	0.000338646	Q1	41.11	35.9	11	4	6	5	6	6	6	6	6	1.43444	1.37307	1.39947	0.683238	0.579546	0.530229
Cellular Component	GO:0043227	4	membrane-bounded organelle	1.14	0.333526	Q8R326	Paraspeckle component 1 OS=Mus musculus OX=10090 GN=Pspc1 PE=1 SV=1	Pspc1	0.481	0.00159628	Q1	58.758	20.5	8	8	8	6	7	7	4	5	6	1.3822	1.38291	1.28553	0.533872	0.704306	0.711173
Cellular Component	GO:0009897	5	external side of plasma membrane	21.05	2.866e-05	P01900	H-2 class I histocompatibility antigen, D-D alpha chain OS=Mus musculus OX=10090 GN=H2-D1 PE=1 SV=1	H2-D1	0.426	0.000338646	Q1	41.11	35.9	11	4	6	5	6	6	6	6	6	1.43444	1.37307	1.39947	0.683238	0.579546	0.530229
Cellular Component	GO:0030141	9	secretory granule	1.68	0.337468	P97449	Aminopeptidase N OS=Mus musculus OX=10090 GN=Anpep PE=1 SV=4	Anpep	0.316	0.000659828	Q1	109.65	48.1	36	36	36	35	35	33	32	30	28	1.46035	1.42782	1.67075	0.538198	0.522111	0.380768
Cellular Component	GO:0016020	3	membrane	1.05	1	P01900	H-2 class I histocompatibility antigen, D-D alpha chain OS=Mus musculus OX=10090 GN=H2-D1 PE=1 SV=1	H2-D1	0.426	0.000338646	Q1	41.11	35.9	11	4	6	5	6	6	6	6	6	1.43444	1.37307	1.39947	0.683238	0.579546	0.530229
Cellular Component	GO:0005856	6	cytoskeleton	0.94	1	Q62433	Protein NDRG1 OS=Mus musculus OX=10090 GN=Ndrg1 PE=1 SV=1	Ndrg1	0.294	0.000239947	Q1	43.008	46.7	10	10	10	8	9	9	8	9	9	1.5014	1.58356	1.55263	0.407729	0.407651	0.547034
Cellular Component	GO:0005856	6	cytoskeleton	0.94	1	P17809	Solute carrier family 2, facilitated glucose transporter member 1 OS=Mus musculus OX=10090 GN=Slc2a1 PE=1 SV=4	Slc2a1	0.363	0.0108684	Q1	53.984	10.8	5	5	5	5	5	5	5	5	5	1.571	1.29534	1.53586	0.701189	0.569411	0.3272
Cellular Component	GO:0070013	5	intracellular organelle lumen	1.03	1	Q9WUR9	Adenylate kinase 4, mitochondrial OS=Mus musculus OX=10090 GN=Ak4 PE=1 SV=1	Ak4	0.455	0.000509725	Q1	25.061	52.5	8	8	8	8	8	8	8	7	5	1.44605	1.48335	1.19446	0.664776	0.620714	0.590654
Cellular Component	GO:0070013	5	intracellular organelle lumen	1.03	1	Q8R326	Paraspeckle component 1 OS=Mus musculus OX=10090 GN=Pspc1 PE=1 SV=1	Pspc1	0.481	0.00159628	Q1	58.758	20.5	8	8	8	6	7	7	4	5	6	1.3822	1.38291	1.28553	0.533872	0.704306	0.711173
Cellular Component	GO:0070013	5	intracellular organelle lumen	1.03	1	Q8BH04	Phosphoenolpyruvate carboxykinase [GTP], mitochondrial OS=Mus musculus OX=10090 GN=Pck2 PE=1 SV=1	Pck2	0.407	0.00135432	Q1	70.527	40.5	18	18	18	16	16	15	15	14	11	1.45628	1.36862	1.44014	0.642333	0.636884	0.455745
Cellular Component	GO:0070013	5	intracellular organelle lumen	1.03	1	Q64523	Histone H2A type 2-C OS=Mus musculus OX=10090 GN=H2ac20 PE=1 SV=3	H2ac20	0.412	0.0278218	Q1	13.988	41.1	7	1	2	2	2	1	2	2	2	1.43006	0.93161	1.56037		0.491813	0.58615
Cellular Component	GO:0070013	5	intracellular organelle lumen	1.03	1	P43274	Histone H1.4 OS=Mus musculus OX=10090 GN=H1-4 PE=1 SV=2	H1-4	0.216	0.0136983	Q1	21.977	28.8	9	3	3	3	2	3	3	3	3	1.2404		2.53769	0.373134	0.379727	0.469057
Cellular Component	GO:0070013	5	intracellular organelle lumen	1.03	1	P29391	Ferritin light chain 1 OS=Mus musculus OX=10090 GN=Ftl1 PE=1 SV=2	Ftl1	0.267	0.00405013	Q1	20.802	62.3	12	12	12	10	12	9	8	8	8	1.5001	1.05386	2.18137	0.447545	0.435034	0.382095
Cellular Component	GO:0070013	5	intracellular organelle lumen	1.03	1	P10923	Osteopontin OS=Mus musculus OX=10090 GN=Spp1 PE=1 SV=1	Spp1	0.352	0.000643764	Q1	32.459	34	6	6	6	6	6	6	5	6	5	1.27593	1.39169	1.77006	0.485893	0.564506	0.511923
Cellular Component	GO:0070013	5	intracellular organelle lumen	1.03	1	P09528	Ferritin heavy chain OS=Mus musculus OX=10090 GN=Fth1 PE=1 SV=2	Fth1	0.482	0.00148882	Q1	21.066	71.4	18	18	18	17	18	17	15	15	15	1.36757	1.17365	1.50818	0.714324	0.582328	0.653943
Cellular Component	GO:0005739	6	mitochondrion	1.08	0.748837	Q9WUR9	Adenylate kinase 4, mitochondrial OS=Mus musculus OX=10090 GN=Ak4 PE=1 SV=1	Ak4	0.455	0.000509725	Q1	25.061	52.5	8	8	8	8	8	8	8	7	5	1.44605	1.48335	1.19446	0.664776	0.620714	0.590654
Cellular Component	GO:0005739	6	mitochondrion	1.08	0.748837	Q8BH04	Phosphoenolpyruvate carboxykinase [GTP], mitochondrial OS=Mus musculus OX=10090 GN=Pck2 PE=1 SV=1	Pck2	0.407	0.00135432	Q1	70.527	40.5	18	18	18	16	16	15	15	14	11	1.45628	1.36862	1.44014	0.642333	0.636884	0.455745
Cellular Component	GO:0005739	6	mitochondrion	1.08	0.748837	Q08857	Platelet glycoprotein 4 OS=Mus musculus OX=10090 GN=Cd36 PE=1 SV=2	Cd36	0.461	0.0225943	Q1	52.697	4.2	2	2	2	2	2	2	2	2	2	0.907299	1.59103	1.60902	0.710199	0.650275	0.532183
Cellular Component	GO:0043229	4	intracellular organelle	1.08	0.711508	Q9WUR9	Adenylate kinase 4, mitochondrial OS=Mus musculus OX=10090 GN=Ak4 PE=1 SV=1	Ak4	0.455	0.000509725	Q1	25.061	52.5	8	8	8	8	8	8	8	7	5	1.44605	1.48335	1.19446	0.664776	0.620714	0.590654
Cellular Component	GO:0043229	4	intracellular organelle	1.08	0.711508	Q8R326	Paraspeckle component 1 OS=Mus musculus OX=10090 GN=Pspc1 PE=1 SV=1	Pspc1	0.481	0.00159628	Q1	58.758	20.5	8	8	8	6	7	7	4	5	6	1.3822	1.38291	1.28553	0.533872	0.704306	0.711173
Cellular Component	GO:0043229	4	intracellular organelle	1.08	0.711508	Q8JZV7	N-acetylglucosamine-6-phosphate deacetylase OS=Mus musculus OX=10090 GN=Amdhd2 PE=1 SV=1	Amdhd2	0.48	0.00271015	Q1	43.5	63.3	12	12	12	9	9	7	7	5	8	1.38586	1.56288	1.10589	0.70177	0.634744	0.608857
Cellular Component	GO:0043229	4	intracellular organelle	1.08	0.711508	Q8BH04	Phosphoenolpyruvate carboxykinase [GTP], mitochondrial OS=Mus musculus OX=10090 GN=Pck2 PE=1 SV=1	Pck2	0.407	0.00135432	Q1	70.527	40.5	18	18	18	16	16	15	15	14	11	1.45628	1.36862	1.44014	0.642333	0.636884	0.455745
Cellular Component	GO:0043229	4	intracellular organelle	1.08	0.711508	Q64523	Histone H2A type 2-C OS=Mus musculus OX=10090 GN=H2ac20 PE=1 SV=3	H2ac20	0.412	0.0278218	Q1	13.988	41.1	7	1	2	2	2	1	2	2	2	1.43006	0.93161	1.56037		0.491813	0.58615
Cellular Component	GO:0043229	4	intracellular organelle	1.08	0.711508	Q62433	Protein NDRG1 OS=Mus musculus OX=10090 GN=Ndrg1 PE=1 SV=1	Ndrg1	0.294	0.000239947	Q1	43.008	46.7	10	10	10	8	9	9	8	9	9	1.5014	1.58356	1.55263	0.407729	0.407651	0.547034
Cellular Component	GO:0043229	4	intracellular organelle	1.08	0.711508	Q08857	Platelet glycoprotein 4 OS=Mus musculus OX=10090 GN=Cd36 PE=1 SV=2	Cd36	0.461	0.0225943	Q1	52.697	4.2	2	2	2	2	2	2	2	2	2	0.907299	1.59103	1.60902	0.710199	0.650275	0.532183
Cellular Component	GO:0043229	4	intracellular organelle	1.08	0.711508	P97449	Aminopeptidase N OS=Mus musculus OX=10090 GN=Anpep PE=1 SV=4	Anpep	0.316	0.000659828	Q1	109.65	48.1	36	36	36	35	35	33	32	30	28	1.46035	1.42782	1.67075	0.538198	0.522111	0.380768
Cellular Component	GO:0043229	4	intracellular organelle	1.08	0.711508	P57787	Monocarboxylate transporter 4 OS=Mus musculus OX=10090 GN=Slc16a3 PE=1 SV=1	Slc16a3	0.454	0.0113792	Q1	50.373	22.8	7	7	7	7	7	6	5	5	2	1.47823	1.38136	1.26716	0.754609	0.693602	0.425034
Cellular Component	GO:0043229	4	intracellular organelle	1.08	0.711508	P43274	Histone H1.4 OS=Mus musculus OX=10090 GN=H1-4 PE=1 SV=2	H1-4	0.216	0.0136983	Q1	21.977	28.8	9	3	3	3	2	3	3	3	3	1.2404		2.53769	0.373134	0.379727	0.469057
Cellular Component	GO:0043229	4	intracellular organelle	1.08	0.711508	P29391	Ferritin light chain 1 OS=Mus musculus OX=10090 GN=Ftl1 PE=1 SV=2	Ftl1	0.267	0.00405013	Q1	20.802	62.3	12	12	12	10	12	9	8	8	8	1.5001	1.05386	2.18137	0.447545	0.435034	0.382095
Cellular Component	GO:0043229	4	intracellular organelle	1.08	0.711508	P17809	Solute carrier family 2, facilitated glucose transporter member 1 OS=Mus musculus OX=10090 GN=Slc2a1 PE=1 SV=4	Slc2a1	0.363	0.0108684	Q1	53.984	10.8	5	5	5	5	5	5	5	5	5	1.571	1.29534	1.53586	0.701189	0.569411	0.3272
Cellular Component	GO:0043229	4	intracellular organelle	1.08	0.711508	P10923	Osteopontin OS=Mus musculus OX=10090 GN=Spp1 PE=1 SV=1	Spp1	0.352	0.000643764	Q1	32.459	34	6	6	6	6	6	6	5	6	5	1.27593	1.39169	1.77006	0.485893	0.564506	0.511923
Cellular Component	GO:0043229	4	intracellular organelle	1.08	0.711508	P09528	Ferritin heavy chain OS=Mus musculus OX=10090 GN=Fth1 PE=1 SV=2	Fth1	0.482	0.00148882	Q1	21.066	71.4	18	18	18	17	18	17	15	15	15	1.36757	1.17365	1.50818	0.714324	0.582328	0.653943
Cellular Component	GO:0043229	4	intracellular organelle	1.08	0.711508	P01900	H-2 class I histocompatibility antigen, D-D alpha chain OS=Mus musculus OX=10090 GN=H2-D1 PE=1 SV=1	H2-D1	0.426	0.000338646	Q1	41.11	35.9	11	4	6	5	6	6	6	6	6	1.43444	1.37307	1.39947	0.683238	0.579546	0.530229
Cellular Component	GO:0016020	3	membrane	1.05	1	P17809	Solute carrier family 2, facilitated glucose transporter member 1 OS=Mus musculus OX=10090 GN=Slc2a1 PE=1 SV=4	Slc2a1	0.363	0.0108684	Q1	53.984	10.8	5	5	5	5	5	5	5	5	5	1.571	1.29534	1.53586	0.701189	0.569411	0.3272
Cellular Component	GO:0016020	3	membrane	1.05	1	P57787	Monocarboxylate transporter 4 OS=Mus musculus OX=10090 GN=Slc16a3 PE=1 SV=1	Slc16a3	0.454	0.0113792	Q1	50.373	22.8	7	7	7	7	7	6	5	5	2	1.47823	1.38136	1.26716	0.754609	0.693602	0.425034
Cellular Component	GO:0016020	3	membrane	1.05	1	P97449	Aminopeptidase N OS=Mus musculus OX=10090 GN=Anpep PE=1 SV=4	Anpep	0.316	0.000659828	Q1	109.65	48.1	36	36	36	35	35	33	32	30	28	1.46035	1.42782	1.67075	0.538198	0.522111	0.380768
Cellular Component	GO:0016020	3	membrane	1.05	1	Q08857	Platelet glycoprotein 4 OS=Mus musculus OX=10090 GN=Cd36 PE=1 SV=2	Cd36	0.461	0.0225943	Q1	52.697	4.2	2	2	2	2	2	2	2	2	2	0.907299	1.59103	1.60902	0.710199	0.650275	0.532183
Cellular Component	GO:0120025	4	plasma membrane bounded cell projection	0.99	1	Q61490	CD166 antigen OS=Mus musculus OX=10090 GN=Alcam PE=1 SV=3	Alcam	0.499	0.0204121	Q1	65.091	48.2	23	23	23	21	19	19	18	18	15	1.22939	1.31319	1.46034	0.840033	0.70997	0.44708
Cellular Component	GO:0120025	4	plasma membrane bounded cell projection	0.99	1	Q08857	Platelet glycoprotein 4 OS=Mus musculus OX=10090 GN=Cd36 PE=1 SV=2	Cd36	0.461	0.0225943	Q1	52.697	4.2	2	2	2	2	2	2	2	2	2	0.907299	1.59103	1.60902	0.710199	0.650275	0.532183
Cellular Component	GO:0005623	2	cell	1.01	1	Q9WUR9	Adenylate kinase 4, mitochondrial OS=Mus musculus OX=10090 GN=Ak4 PE=1 SV=1	Ak4	0.455	0.000509725	Q1	25.061	52.5	8	8	8	8	8	8	8	7	5	1.44605	1.48335	1.19446	0.664776	0.620714	0.590654
Cellular Component	GO:0005623	2	cell	1.01	1	Q8R326	Paraspeckle component 1 OS=Mus musculus OX=10090 GN=Pspc1 PE=1 SV=1	Pspc1	0.481	0.00159628	Q1	58.758	20.5	8	8	8	6	7	7	4	5	6	1.3822	1.38291	1.28553	0.533872	0.704306	0.711173
Cellular Component	GO:0005623	2	cell	1.01	1	Q8JZV7	N-acetylglucosamine-6-phosphate deacetylase OS=Mus musculus OX=10090 GN=Amdhd2 PE=1 SV=1	Amdhd2	0.48	0.00271015	Q1	43.5	63.3	12	12	12	9	9	7	7	5	8	1.38586	1.56288	1.10589	0.70177	0.634744	0.608857
Cellular Component	GO:0005623	2	cell	1.01	1	Q8BH04	Phosphoenolpyruvate carboxykinase [GTP], mitochondrial OS=Mus musculus OX=10090 GN=Pck2 PE=1 SV=1	Pck2	0.407	0.00135432	Q1	70.527	40.5	18	18	18	16	16	15	15	14	11	1.45628	1.36862	1.44014	0.642333	0.636884	0.455745
Cellular Component	GO:0005623	2	cell	1.01	1	Q64523	Histone H2A type 2-C OS=Mus musculus OX=10090 GN=H2ac20 PE=1 SV=3	H2ac20	0.412	0.0278218	Q1	13.988	41.1	7	1	2	2	2	1	2	2	2	1.43006	0.93161	1.56037		0.491813	0.58615
Cellular Component	GO:0005623	2	cell	1.01	1	Q62433	Protein NDRG1 OS=Mus musculus OX=10090 GN=Ndrg1 PE=1 SV=1	Ndrg1	0.294	0.000239947	Q1	43.008	46.7	10	10	10	8	9	9	8	9	9	1.5014	1.58356	1.55263	0.407729	0.407651	0.547034
Cellular Component	GO:0005623	2	cell	1.01	1	Q61490	CD166 antigen OS=Mus musculus OX=10090 GN=Alcam PE=1 SV=3	Alcam	0.499	0.0204121	Q1	65.091	48.2	23	23	23	21	19	19	18	18	15	1.22939	1.31319	1.46034	0.840033	0.70997	0.44708
Cellular Component	GO:0005623	2	cell	1.01	1	Q08857	Platelet glycoprotein 4 OS=Mus musculus OX=10090 GN=Cd36 PE=1 SV=2	Cd36	0.461	0.0225943	Q1	52.697	4.2	2	2	2	2	2	2	2	2	2	0.907299	1.59103	1.60902	0.710199	0.650275	0.532183
Cellular Component	GO:0005623	2	cell	1.01	1	P97449	Aminopeptidase N OS=Mus musculus OX=10090 GN=Anpep PE=1 SV=4	Anpep	0.316	0.000659828	Q1	109.65	48.1	36	36	36	35	35	33	32	30	28	1.46035	1.42782	1.67075	0.538198	0.522111	0.380768
Cellular Component	GO:0005623	2	cell	1.01	1	P57787	Monocarboxylate transporter 4 OS=Mus musculus OX=10090 GN=Slc16a3 PE=1 SV=1	Slc16a3	0.454	0.0113792	Q1	50.373	22.8	7	7	7	7	7	6	5	5	2	1.47823	1.38136	1.26716	0.754609	0.693602	0.425034
Cellular Component	GO:0005623	2	cell	1.01	1	P43274	Histone H1.4 OS=Mus musculus OX=10090 GN=H1-4 PE=1 SV=2	H1-4	0.216	0.0136983	Q1	21.977	28.8	9	3	3	3	2	3	3	3	3	1.2404		2.53769	0.373134	0.379727	0.469057
Cellular Component	GO:0005623	2	cell	1.01	1	P29391	Ferritin light chain 1 OS=Mus musculus OX=10090 GN=Ftl1 PE=1 SV=2	Ftl1	0.267	0.00405013	Q1	20.802	62.3	12	12	12	10	12	9	8	8	8	1.5001	1.05386	2.18137	0.447545	0.435034	0.382095
Cellular Component	GO:0043226	3	organelle	1.07	0.710373	Q9WUR9	Adenylate kinase 4, mitochondrial OS=Mus musculus OX=10090 GN=Ak4 PE=1 SV=1	Ak4	0.455	0.000509725	Q1	25.061	52.5	8	8	8	8	8	8	8	7	5	1.44605	1.48335	1.19446	0.664776	0.620714	0.590654
Cellular Component	GO:0005623	2	cell	1.01	1	P17809	Solute carrier family 2, facilitated glucose transporter member 1 OS=Mus musculus OX=10090 GN=Slc2a1 PE=1 SV=4	Slc2a1	0.363	0.0108684	Q1	53.984	10.8	5	5	5	5	5	5	5	5	5	1.571	1.29534	1.53586	0.701189	0.569411	0.3272
Cellular Component	GO:0005623	2	cell	1.01	1	P09528	Ferritin heavy chain OS=Mus musculus OX=10090 GN=Fth1 PE=1 SV=2	Fth1	0.482	0.00148882	Q1	21.066	71.4	18	18	18	17	18	17	15	15	15	1.36757	1.17365	1.50818	0.714324	0.582328	0.653943
Cellular Component	GO:0005623	2	cell	1.01	1	P01900	H-2 class I histocompatibility antigen, D-D alpha chain OS=Mus musculus OX=10090 GN=H2-D1 PE=1 SV=1	H2-D1	0.426	0.000338646	Q1	41.11	35.9	11	4	6	5	6	6	6	6	6	1.43444	1.37307	1.39947	0.683238	0.579546	0.530229
Cellular Component	GO:0043228	4	non-membrane-bounded organelle	0.93	1	Q8R326	Paraspeckle component 1 OS=Mus musculus OX=10090 GN=Pspc1 PE=1 SV=1	Pspc1	0.481	0.00159628	Q1	58.758	20.5	8	8	8	6	7	7	4	5	6	1.3822	1.38291	1.28553	0.533872	0.704306	0.711173
Cellular Component	GO:0043227	4	membrane-bounded organelle	1.14	0.333526	Q9WUR9	Adenylate kinase 4, mitochondrial OS=Mus musculus OX=10090 GN=Ak4 PE=1 SV=1	Ak4	0.455	0.000509725	Q1	25.061	52.5	8	8	8	8	8	8	8	7	5	1.44605	1.48335	1.19446	0.664776	0.620714	0.590654
Cellular Component	GO:0043228	4	non-membrane-bounded organelle	0.93	1	Q62433	Protein NDRG1 OS=Mus musculus OX=10090 GN=Ndrg1 PE=1 SV=1	Ndrg1	0.294	0.000239947	Q1	43.008	46.7	10	10	10	8	9	9	8	9	9	1.5014	1.58356	1.55263	0.407729	0.407651	0.547034
Cellular Component	GO:0043228	4	non-membrane-bounded organelle	0.93	1	P43274	Histone H1.4 OS=Mus musculus OX=10090 GN=H1-4 PE=1 SV=2	H1-4	0.216	0.0136983	Q1	21.977	28.8	9	3	3	3	2	3	3	3	3	1.2404		2.53769	0.373134	0.379727	0.469057
Cellular Component	GO:0043228	4	non-membrane-bounded organelle	0.93	1	P17809	Solute carrier family 2, facilitated glucose transporter member 1 OS=Mus musculus OX=10090 GN=Slc2a1 PE=1 SV=4	Slc2a1	0.363	0.0108684	Q1	53.984	10.8	5	5	5	5	5	5	5	5	5	1.571	1.29534	1.53586	0.701189	0.569411	0.3272
Cellular Component	GO:0043232	5	intracellular non-membrane-bounded organelle	0.93	1	Q8R326	Paraspeckle component 1 OS=Mus musculus OX=10090 GN=Pspc1 PE=1 SV=1	Pspc1	0.481	0.00159628	Q1	58.758	20.5	8	8	8	6	7	7	4	5	6	1.3822	1.38291	1.28553	0.533872	0.704306	0.711173
Cellular Component	GO:0043232	5	intracellular non-membrane-bounded organelle	0.93	1	Q64523	Histone H2A type 2-C OS=Mus musculus OX=10090 GN=H2ac20 PE=1 SV=3	H2ac20	0.412	0.0278218	Q1	13.988	41.1	7	1	2	2	2	1	2	2	2	1.43006	0.93161	1.56037		0.491813	0.58615
Cellular Component	GO:0043232	5	intracellular non-membrane-bounded organelle	0.93	1	Q62433	Protein NDRG1 OS=Mus musculus OX=10090 GN=Ndrg1 PE=1 SV=1	Ndrg1	0.294	0.000239947	Q1	43.008	46.7	10	10	10	8	9	9	8	9	9	1.5014	1.58356	1.55263	0.407729	0.407651	0.547034
Cellular Component	GO:0043232	5	intracellular non-membrane-bounded organelle	0.93	1	P43274	Histone H1.4 OS=Mus musculus OX=10090 GN=H1-4 PE=1 SV=2	H1-4	0.216	0.0136983	Q1	21.977	28.8	9	3	3	3	2	3	3	3	3	1.2404		2.53769	0.373134	0.379727	0.469057
Cellular Component	GO:0043232	5	intracellular non-membrane-bounded organelle	0.93	1	P17809	Solute carrier family 2, facilitated glucose transporter member 1 OS=Mus musculus OX=10090 GN=Slc2a1 PE=1 SV=4	Slc2a1	0.363	0.0108684	Q1	53.984	10.8	5	5	5	5	5	5	5	5	5	1.571	1.29534	1.53586	0.701189	0.569411	0.3272
Cellular Component	GO:0016020	3	membrane	1.05	1	Q62433	Protein NDRG1 OS=Mus musculus OX=10090 GN=Ndrg1 PE=1 SV=1	Ndrg1	0.294	0.000239947	Q1	43.008	46.7	10	10	10	8	9	9	8	9	9	1.5014	1.58356	1.55263	0.407729	0.407651	0.547034
Cellular Component	GO:0016020	3	membrane	1.05	1	Q61490	CD166 antigen OS=Mus musculus OX=10090 GN=Alcam PE=1 SV=3	Alcam	0.499	0.0204121	Q1	65.091	48.2	23	23	23	21	19	19	18	18	15	1.22939	1.31319	1.46034	0.840033	0.70997	0.44708
Cellular Component	GO:0005623	2	cell	1.01	1	P10923	Osteopontin OS=Mus musculus OX=10090 GN=Spp1 PE=1 SV=1	Spp1	0.352	0.000643764	Q1	32.459	34	6	6	6	6	6	6	5	6	5	1.27593	1.39169	1.77006	0.485893	0.564506	0.511923
Cellular Component	GO:0043226	3	organelle	1.07	0.710373	Q8R326	Paraspeckle component 1 OS=Mus musculus OX=10090 GN=Pspc1 PE=1 SV=1	Pspc1	0.481	0.00159628	Q1	58.758	20.5	8	8	8	6	7	7	4	5	6	1.3822	1.38291	1.28553	0.533872	0.704306	0.711173
Cellular Component	GO:0043228	4	non-membrane-bounded organelle	0.93	1	Q64523	Histone H2A type 2-C OS=Mus musculus OX=10090 GN=H2ac20 PE=1 SV=3	H2ac20	0.412	0.0278218	Q1	13.988	41.1	7	1	2	2	2	1	2	2	2	1.43006	0.93161	1.56037		0.491813	0.58615
Cellular Component	GO:0043226	3	organelle	1.07	0.710373	Q8BH04	Phosphoenolpyruvate carboxykinase [GTP], mitochondrial OS=Mus musculus OX=10090 GN=Pck2 PE=1 SV=1	Pck2	0.407	0.00135432	Q1	70.527	40.5	18	18	18	16	16	15	15	14	11	1.45628	1.36862	1.44014	0.642333	0.636884	0.455745
Cellular Component	GO:0031974	3	membrane-enclosed lumen	1.16	0.619739	P43274	Histone H1.4 OS=Mus musculus OX=10090 GN=H1-4 PE=1 SV=2	H1-4	0.216	0.0136983	Q1	21.977	28.8	9	3	3	3	2	3	3	3	3	1.2404		2.53769	0.373134	0.379727	0.469057
Cellular Component	GO:0031974	3	membrane-enclosed lumen	1.16	0.619739	P29391	Ferritin light chain 1 OS=Mus musculus OX=10090 GN=Ftl1 PE=1 SV=2	Ftl1	0.267	0.00405013	Q1	20.802	62.3	12	12	12	10	12	9	8	8	8	1.5001	1.05386	2.18137	0.447545	0.435034	0.382095
Cellular Component	GO:0031974	3	membrane-enclosed lumen	1.16	0.619739	P10923	Osteopontin OS=Mus musculus OX=10090 GN=Spp1 PE=1 SV=1	Spp1	0.352	0.000643764	Q1	32.459	34	6	6	6	6	6	6	5	6	5	1.27593	1.39169	1.77006	0.485893	0.564506	0.511923
Cellular Component	GO:0031974	3	membrane-enclosed lumen	1.16	0.619739	P09528	Ferritin heavy chain OS=Mus musculus OX=10090 GN=Fth1 PE=1 SV=2	Fth1	0.482	0.00148882	Q1	21.066	71.4	18	18	18	17	18	17	15	15	15	1.36757	1.17365	1.50818	0.714324	0.582328	0.653943
Cellular Component	GO:0042995	3	cell projection	1.46	0.449685	Q61490	CD166 antigen OS=Mus musculus OX=10090 GN=Alcam PE=1 SV=3	Alcam	0.499	0.0204121	Q1	65.091	48.2	23	23	23	21	19	19	18	18	15	1.22939	1.31319	1.46034	0.840033	0.70997	0.44708
Cellular Component	GO:0042995	3	cell projection	1.46	0.449685	Q08857	Platelet glycoprotein 4 OS=Mus musculus OX=10090 GN=Cd36 PE=1 SV=2	Cd36	0.461	0.0225943	Q1	52.697	4.2	2	2	2	2	2	2	2	2	2	0.907299	1.59103	1.60902	0.710199	0.650275	0.532183
Cellular Component	GO:0042995	3	cell projection	1.46	0.449685	P10923	Osteopontin OS=Mus musculus OX=10090 GN=Spp1 PE=1 SV=1	Spp1	0.352	0.000643764	Q1	32.459	34	6	6	6	6	6	6	5	6	5	1.27593	1.39169	1.77006	0.485893	0.564506	0.511923
Cellular Component	GO:0005783	6	endoplasmic reticulum	1.47	0.446397	Q08857	Platelet glycoprotein 4 OS=Mus musculus OX=10090 GN=Cd36 PE=1 SV=2	Cd36	0.461	0.0225943	Q1	52.697	4.2	2	2	2	2	2	2	2	2	2	0.907299	1.59103	1.60902	0.710199	0.650275	0.532183
Cellular Component	GO:0005783	6	endoplasmic reticulum	1.47	0.446397	P10923	Osteopontin OS=Mus musculus OX=10090 GN=Spp1 PE=1 SV=1	Spp1	0.352	0.000643764	Q1	32.459	34	6	6	6	6	6	6	5	6	5	1.27593	1.39169	1.77006	0.485893	0.564506	0.511923
Cellular Component	GO:0005783	6	endoplasmic reticulum	1.47	0.446397	P01900	H-2 class I histocompatibility antigen, D-D alpha chain OS=Mus musculus OX=10090 GN=H2-D1 PE=1 SV=1	H2-D1	0.426	0.000338646	Q1	41.11	35.9	11	4	6	5	6	6	6	6	6	1.43444	1.37307	1.39947	0.683238	0.579546	0.530229
Cellular Component	GO:0099503	8	secretory vesicle	1.51	0.38753	Q08857	Platelet glycoprotein 4 OS=Mus musculus OX=10090 GN=Cd36 PE=1 SV=2	Cd36	0.461	0.0225943	Q1	52.697	4.2	2	2	2	2	2	2	2	2	2	0.907299	1.59103	1.60902	0.710199	0.650275	0.532183
Cellular Component	GO:0099503	8	secretory vesicle	1.51	0.38753	P97449	Aminopeptidase N OS=Mus musculus OX=10090 GN=Anpep PE=1 SV=4	Anpep	0.316	0.000659828	Q1	109.65	48.1	36	36	36	35	35	33	32	30	28	1.46035	1.42782	1.67075	0.538198	0.522111	0.380768
Cellular Component	GO:0005694	6	chromosome	1.53	0.381522	Q64523	Histone H2A type 2-C OS=Mus musculus OX=10090 GN=H2ac20 PE=1 SV=3	H2ac20	0.412	0.0278218	Q1	13.988	41.1	7	1	2	2	2	1	2	2	2	1.43006	0.93161	1.56037		0.491813	0.58615
Cellular Component	GO:0005694	6	chromosome	1.53	0.381522	P43274	Histone H1.4 OS=Mus musculus OX=10090 GN=H1-4 PE=1 SV=2	H1-4	0.216	0.0136983	Q1	21.977	28.8	9	3	3	3	2	3	3	3	3	1.2404		2.53769	0.373134	0.379727	0.469057
Cellular Component	GO:0031974	3	membrane-enclosed lumen	1.16	0.619739	P97449	Aminopeptidase N OS=Mus musculus OX=10090 GN=Anpep PE=1 SV=4	Anpep	0.316	0.000659828	Q1	109.65	48.1	36	36	36	35	35	33	32	30	28	1.46035	1.42782	1.67075	0.538198	0.522111	0.380768
Cellular Component	GO:0005622	2	intracellular	0.97	0.376745	Q9WUR9	Adenylate kinase 4, mitochondrial OS=Mus musculus OX=10090 GN=Ak4 PE=1 SV=1	Ak4	0.455	0.000509725	Q1	25.061	52.5	8	8	8	8	8	8	8	7	5	1.44605	1.48335	1.19446	0.664776	0.620714	0.590654
Cellular Component	GO:0005622	2	intracellular	0.97	0.376745	Q8JZV7	N-acetylglucosamine-6-phosphate deacetylase OS=Mus musculus OX=10090 GN=Amdhd2 PE=1 SV=1	Amdhd2	0.48	0.00271015	Q1	43.5	63.3	12	12	12	9	9	7	7	5	8	1.38586	1.56288	1.10589	0.70177	0.634744	0.608857
Cellular Component	GO:0005622	2	intracellular	0.97	0.376745	Q8BH04	Phosphoenolpyruvate carboxykinase [GTP], mitochondrial OS=Mus musculus OX=10090 GN=Pck2 PE=1 SV=1	Pck2	0.407	0.00135432	Q1	70.527	40.5	18	18	18	16	16	15	15	14	11	1.45628	1.36862	1.44014	0.642333	0.636884	0.455745
Cellular Component	GO:0005622	2	intracellular	0.97	0.376745	Q64523	Histone H2A type 2-C OS=Mus musculus OX=10090 GN=H2ac20 PE=1 SV=3	H2ac20	0.412	0.0278218	Q1	13.988	41.1	7	1	2	2	2	1	2	2	2	1.43006	0.93161	1.56037		0.491813	0.58615
Cellular Component	GO:0005622	2	intracellular	0.97	0.376745	Q62433	Protein NDRG1 OS=Mus musculus OX=10090 GN=Ndrg1 PE=1 SV=1	Ndrg1	0.294	0.000239947	Q1	43.008	46.7	10	10	10	8	9	9	8	9	9	1.5014	1.58356	1.55263	0.407729	0.407651	0.547034
Cellular Component	GO:0005622	2	intracellular	0.97	0.376745	P97449	Aminopeptidase N OS=Mus musculus OX=10090 GN=Anpep PE=1 SV=4	Anpep	0.316	0.000659828	Q1	109.65	48.1	36	36	36	35	35	33	32	30	28	1.46035	1.42782	1.67075	0.538198	0.522111	0.380768
Cellular Component	GO:0005622	2	intracellular	0.97	0.376745	P57787	Monocarboxylate transporter 4 OS=Mus musculus OX=10090 GN=Slc16a3 PE=1 SV=1	Slc16a3	0.454	0.0113792	Q1	50.373	22.8	7	7	7	7	7	6	5	5	2	1.47823	1.38136	1.26716	0.754609	0.693602	0.425034
Cellular Component	GO:0005622	2	intracellular	0.97	0.376745	P43274	Histone H1.4 OS=Mus musculus OX=10090 GN=H1-4 PE=1 SV=2	H1-4	0.216	0.0136983	Q1	21.977	28.8	9	3	3	3	2	3	3	3	3	1.2404		2.53769	0.373134	0.379727	0.469057
Cellular Component	GO:0005622	2	intracellular	0.97	0.376745	P29391	Ferritin light chain 1 OS=Mus musculus OX=10090 GN=Ftl1 PE=1 SV=2	Ftl1	0.267	0.00405013	Q1	20.802	62.3	12	12	12	10	12	9	8	8	8	1.5001	1.05386	2.18137	0.447545	0.435034	0.382095
Cellular Component	GO:0005622	2	intracellular	0.97	0.376745	P17809	Solute carrier family 2, facilitated glucose transporter member 1 OS=Mus musculus OX=10090 GN=Slc2a1 PE=1 SV=4	Slc2a1	0.363	0.0108684	Q1	53.984	10.8	5	5	5	5	5	5	5	5	5	1.571	1.29534	1.53586	0.701189	0.569411	0.3272
Cellular Component	GO:0005622	2	intracellular	0.97	0.376745	P10923	Osteopontin OS=Mus musculus OX=10090 GN=Spp1 PE=1 SV=1	Spp1	0.352	0.000643764	Q1	32.459	34	6	6	6	6	6	6	5	6	5	1.27593	1.39169	1.77006	0.485893	0.564506	0.511923
Cellular Component	GO:0005622	2	intracellular	0.97	0.376745	P09528	Ferritin heavy chain OS=Mus musculus OX=10090 GN=Fth1 PE=1 SV=2	Fth1	0.482	0.00148882	Q1	21.066	71.4	18	18	18	17	18	17	15	15	15	1.36757	1.17365	1.50818	0.714324	0.582328	0.653943
Cellular Component	GO:0005622	2	intracellular	0.97	0.376745	P01900	H-2 class I histocompatibility antigen, D-D alpha chain OS=Mus musculus OX=10090 GN=H2-D1 PE=1 SV=1	H2-D1	0.426	0.000338646	Q1	41.11	35.9	11	4	6	5	6	6	6	6	6	1.43444	1.37307	1.39947	0.683238	0.579546	0.530229
Cellular Component	GO:0030141	9	secretory granule	1.68	0.337468	Q08857	Platelet glycoprotein 4 OS=Mus musculus OX=10090 GN=Cd36 PE=1 SV=2	Cd36	0.461	0.0225943	Q1	52.697	4.2	2	2	2	2	2	2	2	2	2	0.907299	1.59103	1.60902	0.710199	0.650275	0.532183
Cellular Component	GO:0043226	3	organelle	1.07	0.710373	Q8JZV7	N-acetylglucosamine-6-phosphate deacetylase OS=Mus musculus OX=10090 GN=Amdhd2 PE=1 SV=1	Amdhd2	0.48	0.00271015	Q1	43.5	63.3	12	12	12	9	9	7	7	5	8	1.38586	1.56288	1.10589	0.70177	0.634744	0.608857
Cellular Component	GO:0005622	2	intracellular	0.97	0.376745	Q8R326	Paraspeckle component 1 OS=Mus musculus OX=10090 GN=Pspc1 PE=1 SV=1	Pspc1	0.481	0.00159628	Q1	58.758	20.5	8	8	8	6	7	7	4	5	6	1.3822	1.38291	1.28553	0.533872	0.704306	0.711173
Cellular Component	GO:0031974	3	membrane-enclosed lumen	1.16	0.619739	Q64523	Histone H2A type 2-C OS=Mus musculus OX=10090 GN=H2ac20 PE=1 SV=3	H2ac20	0.412	0.0278218	Q1	13.988	41.1	7	1	2	2	2	1	2	2	2	1.43006	0.93161	1.56037		0.491813	0.58615
Cellular Component	GO:0005622	2	intracellular	0.97	0.376745	Q08857	Platelet glycoprotein 4 OS=Mus musculus OX=10090 GN=Cd36 PE=1 SV=2	Cd36	0.461	0.0225943	Q1	52.697	4.2	2	2	2	2	2	2	2	2	2	0.907299	1.59103	1.60902	0.710199	0.650275	0.532183
Cellular Component	GO:0031974	3	membrane-enclosed lumen	1.16	0.619739	Q8R326	Paraspeckle component 1 OS=Mus musculus OX=10090 GN=Pspc1 PE=1 SV=1	Pspc1	0.481	0.00159628	Q1	58.758	20.5	8	8	8	6	7	7	4	5	6	1.3822	1.38291	1.28553	0.533872	0.704306	0.711173
Cellular Component	GO:0043226	3	organelle	1.07	0.710373	Q64523	Histone H2A type 2-C OS=Mus musculus OX=10090 GN=H2ac20 PE=1 SV=3	H2ac20	0.412	0.0278218	Q1	13.988	41.1	7	1	2	2	2	1	2	2	2	1.43006	0.93161	1.56037		0.491813	0.58615
Cellular Component	GO:0031974	3	membrane-enclosed lumen	1.16	0.619739	Q8BH04	Phosphoenolpyruvate carboxykinase [GTP], mitochondrial OS=Mus musculus OX=10090 GN=Pck2 PE=1 SV=1	Pck2	0.407	0.00135432	Q1	70.527	40.5	18	18	18	16	16	15	15	14	11	1.45628	1.36862	1.44014	0.642333	0.636884	0.455745
Cellular Component	GO:0043226	3	organelle	1.07	0.710373	Q62433	Protein NDRG1 OS=Mus musculus OX=10090 GN=Ndrg1 PE=1 SV=1	Ndrg1	0.294	0.000239947	Q1	43.008	46.7	10	10	10	8	9	9	8	9	9	1.5014	1.58356	1.55263	0.407729	0.407651	0.547034
Cellular Component	GO:0043226	3	organelle	1.07	0.710373	Q08857	Platelet glycoprotein 4 OS=Mus musculus OX=10090 GN=Cd36 PE=1 SV=2	Cd36	0.461	0.0225943	Q1	52.697	4.2	2	2	2	2	2	2	2	2	2	0.907299	1.59103	1.60902	0.710199	0.650275	0.532183
Cellular Component	GO:0043226	3	organelle	1.07	0.710373	P97449	Aminopeptidase N OS=Mus musculus OX=10090 GN=Anpep PE=1 SV=4	Anpep	0.316	0.000659828	Q1	109.65	48.1	36	36	36	35	35	33	32	30	28	1.46035	1.42782	1.67075	0.538198	0.522111	0.380768
Cellular Component	GO:0043226	3	organelle	1.07	0.710373	P57787	Monocarboxylate transporter 4 OS=Mus musculus OX=10090 GN=Slc16a3 PE=1 SV=1	Slc16a3	0.454	0.0113792	Q1	50.373	22.8	7	7	7	7	7	6	5	5	2	1.47823	1.38136	1.26716	0.754609	0.693602	0.425034
Cellular Component	GO:0043226	3	organelle	1.07	0.710373	P29391	Ferritin light chain 1 OS=Mus musculus OX=10090 GN=Ftl1 PE=1 SV=2	Ftl1	0.267	0.00405013	Q1	20.802	62.3	12	12	12	10	12	9	8	8	8	1.5001	1.05386	2.18137	0.447545	0.435034	0.382095
Cellular Component	GO:0043226	3	organelle	1.07	0.710373	P17809	Solute carrier family 2, facilitated glucose transporter member 1 OS=Mus musculus OX=10090 GN=Slc2a1 PE=1 SV=4	Slc2a1	0.363	0.0108684	Q1	53.984	10.8	5	5	5	5	5	5	5	5	5	1.571	1.29534	1.53586	0.701189	0.569411	0.3272
Cellular Component	GO:0043226	3	organelle	1.07	0.710373	P10923	Osteopontin OS=Mus musculus OX=10090 GN=Spp1 PE=1 SV=1	Spp1	0.352	0.000643764	Q1	32.459	34	6	6	6	6	6	6	5	6	5	1.27593	1.39169	1.77006	0.485893	0.564506	0.511923
Cellular Component	GO:0043226	3	organelle	1.07	0.710373	P09528	Ferritin heavy chain OS=Mus musculus OX=10090 GN=Fth1 PE=1 SV=2	Fth1	0.482	0.00148882	Q1	21.066	71.4	18	18	18	17	18	17	15	15	15	1.36757	1.17365	1.50818	0.714324	0.582328	0.653943
Cellular Component	GO:0043226	3	organelle	1.07	0.710373	P01900	H-2 class I histocompatibility antigen, D-D alpha chain OS=Mus musculus OX=10090 GN=H2-D1 PE=1 SV=1	H2-D1	0.426	0.000338646	Q1	41.11	35.9	11	4	6	5	6	6	6	6	6	1.43444	1.37307	1.39947	0.683238	0.579546	0.530229
Cellular Component	GO:0031984	5	organelle subcompartment	1.15	0.690219	P17809	Solute carrier family 2, facilitated glucose transporter member 1 OS=Mus musculus OX=10090 GN=Slc2a1 PE=1 SV=4	Slc2a1	0.363	0.0108684	Q1	53.984	10.8	5	5	5	5	5	5	5	5	5	1.571	1.29534	1.53586	0.701189	0.569411	0.3272
Cellular Component	GO:0031984	5	organelle subcompartment	1.15	0.690219	P01900	H-2 class I histocompatibility antigen, D-D alpha chain OS=Mus musculus OX=10090 GN=H2-D1 PE=1 SV=1	H2-D1	0.426	0.000338646	Q1	41.11	35.9	11	4	6	5	6	6	6	6	6	1.43444	1.37307	1.39947	0.683238	0.579546	0.530229
Cellular Component	GO:0005634	6	nucleus	0.85	0.620186	Q8R326	Paraspeckle component 1 OS=Mus musculus OX=10090 GN=Pspc1 PE=1 SV=1	Pspc1	0.481	0.00159628	Q1	58.758	20.5	8	8	8	6	7	7	4	5	6	1.3822	1.38291	1.28553	0.533872	0.704306	0.711173
Cellular Component	GO:0005634	6	nucleus	0.85	0.620186	Q8JZV7	N-acetylglucosamine-6-phosphate deacetylase OS=Mus musculus OX=10090 GN=Amdhd2 PE=1 SV=1	Amdhd2	0.48	0.00271015	Q1	43.5	63.3	12	12	12	9	9	7	7	5	8	1.38586	1.56288	1.10589	0.70177	0.634744	0.608857
Cellular Component	GO:0043226	3	organelle	1.07	0.710373	P43274	Histone H1.4 OS=Mus musculus OX=10090 GN=H1-4 PE=1 SV=2	H1-4	0.216	0.0136983	Q1	21.977	28.8	9	3	3	3	2	3	3	3	3	1.2404		2.53769	0.373134	0.379727	0.469057
Cellular Component	GO:0005634	6	nucleus	0.85	0.620186	Q62433	Protein NDRG1 OS=Mus musculus OX=10090 GN=Ndrg1 PE=1 SV=1	Ndrg1	0.294	0.000239947	Q1	43.008	46.7	10	10	10	8	9	9	8	9	9	1.5014	1.58356	1.55263	0.407729	0.407651	0.547034
Cellular Component	GO:0043233	4	organelle lumen	1.16	0.619739	P09528	Ferritin heavy chain OS=Mus musculus OX=10090 GN=Fth1 PE=1 SV=2	Fth1	0.482	0.00148882	Q1	21.066	71.4	18	18	18	17	18	17	15	15	15	1.36757	1.17365	1.50818	0.714324	0.582328	0.653943
Cellular Component	GO:0031974	3	membrane-enclosed lumen	1.16	0.619739	Q9WUR9	Adenylate kinase 4, mitochondrial OS=Mus musculus OX=10090 GN=Ak4 PE=1 SV=1	Ak4	0.455	0.000509725	Q1	25.061	52.5	8	8	8	8	8	8	8	7	5	1.44605	1.48335	1.19446	0.664776	0.620714	0.590654
Cellular Component	GO:0005634	6	nucleus	0.85	0.620186	Q64523	Histone H2A type 2-C OS=Mus musculus OX=10090 GN=H2ac20 PE=1 SV=3	H2ac20	0.412	0.0278218	Q1	13.988	41.1	7	1	2	2	2	1	2	2	2	1.43006	0.93161	1.56037		0.491813	0.58615
Cellular Component	GO:0043233	4	organelle lumen	1.16	0.619739	P10923	Osteopontin OS=Mus musculus OX=10090 GN=Spp1 PE=1 SV=1	Spp1	0.352	0.000643764	Q1	32.459	34	6	6	6	6	6	6	5	6	5	1.27593	1.39169	1.77006	0.485893	0.564506	0.511923
Cellular Component	GO:0043233	4	organelle lumen	1.16	0.619739	P29391	Ferritin light chain 1 OS=Mus musculus OX=10090 GN=Ftl1 PE=1 SV=2	Ftl1	0.267	0.00405013	Q1	20.802	62.3	12	12	12	10	12	9	8	8	8	1.5001	1.05386	2.18137	0.447545	0.435034	0.382095
Cellular Component	GO:0043233	4	organelle lumen	1.16	0.619739	P97449	Aminopeptidase N OS=Mus musculus OX=10090 GN=Anpep PE=1 SV=4	Anpep	0.316	0.000659828	Q1	109.65	48.1	36	36	36	35	35	33	32	30	28	1.46035	1.42782	1.67075	0.538198	0.522111	0.380768
Cellular Component	GO:0043233	4	organelle lumen	1.16	0.619739	Q64523	Histone H2A type 2-C OS=Mus musculus OX=10090 GN=H2ac20 PE=1 SV=3	H2ac20	0.412	0.0278218	Q1	13.988	41.1	7	1	2	2	2	1	2	2	2	1.43006	0.93161	1.56037		0.491813	0.58615
Cellular Component	GO:0043233	4	organelle lumen	1.16	0.619739	P43274	Histone H1.4 OS=Mus musculus OX=10090 GN=H1-4 PE=1 SV=2	H1-4	0.216	0.0136983	Q1	21.977	28.8	9	3	3	3	2	3	3	3	3	1.2404		2.53769	0.373134	0.379727	0.469057
Cellular Component	GO:0043233	4	organelle lumen	1.16	0.619739	Q8R326	Paraspeckle component 1 OS=Mus musculus OX=10090 GN=Pspc1 PE=1 SV=1	Pspc1	0.481	0.00159628	Q1	58.758	20.5	8	8	8	6	7	7	4	5	6	1.3822	1.38291	1.28553	0.533872	0.704306	0.711173
Cellular Component	GO:0043233	4	organelle lumen	1.16	0.619739	Q9WUR9	Adenylate kinase 4, mitochondrial OS=Mus musculus OX=10090 GN=Ak4 PE=1 SV=1	Ak4	0.455	0.000509725	Q1	25.061	52.5	8	8	8	8	8	8	8	7	5	1.44605	1.48335	1.19446	0.664776	0.620714	0.590654
Cellular Component	GO:0005634	6	nucleus	0.85	0.620186	P17809	Solute carrier family 2, facilitated glucose transporter member 1 OS=Mus musculus OX=10090 GN=Slc2a1 PE=1 SV=4	Slc2a1	0.363	0.0108684	Q1	53.984	10.8	5	5	5	5	5	5	5	5	5	1.571	1.29534	1.53586	0.701189	0.569411	0.3272
Cellular Component	GO:0005634	6	nucleus	0.85	0.620186	P43274	Histone H1.4 OS=Mus musculus OX=10090 GN=H1-4 PE=1 SV=2	H1-4	0.216	0.0136983	Q1	21.977	28.8	9	3	3	3	2	3	3	3	3	1.2404		2.53769	0.373134	0.379727	0.469057
Cellular Component	GO:0005634	6	nucleus	0.85	0.620186	P57787	Monocarboxylate transporter 4 OS=Mus musculus OX=10090 GN=Slc16a3 PE=1 SV=1	Slc16a3	0.454	0.0113792	Q1	50.373	22.8	7	7	7	7	7	6	5	5	2	1.47823	1.38136	1.26716	0.754609	0.693602	0.425034
Cellular Component	GO:0043233	4	organelle lumen	1.16	0.619739	Q8BH04	Phosphoenolpyruvate carboxykinase [GTP], mitochondrial OS=Mus musculus OX=10090 GN=Pck2 PE=1 SV=1	Pck2	0.407	0.00135432	Q1	70.527	40.5	18	18	18	16	16	15	15	14	11	1.45628	1.36862	1.44014	0.642333	0.636884	0.455745
Molecular Function	GO:0016787	3	hydrolase activity	0.64	0.752202	P97449	Aminopeptidase N OS=Mus musculus OX=10090 GN=Anpep PE=1 SV=4	Anpep	0.316	0.000659828	Q1	109.65	48.1	36	36	36	35	35	33	32	30	28	1.46035	1.42782	1.67075	0.538198	0.522111	0.380768
Molecular Function	GO:0097159	3	organic cyclic compound binding	0.61	0.418226	P43274	Histone H1.4 OS=Mus musculus OX=10090 GN=H1-4 PE=1 SV=2	H1-4	0.216	0.0136983	Q1	21.977	28.8	9	3	3	3	2	3	3	3	3	1.2404		2.53769	0.373134	0.379727	0.469057
Molecular Function	GO:0016787	3	hydrolase activity	0.64	0.752202	Q8JZV7	N-acetylglucosamine-6-phosphate deacetylase OS=Mus musculus OX=10090 GN=Amdhd2 PE=1 SV=1	Amdhd2	0.48	0.00271015	Q1	43.5	63.3	12	12	12	9	9	7	7	5	8	1.38586	1.56288	1.10589	0.70177	0.634744	0.608857
Molecular Function	GO:1901363	3	heterocyclic compound binding	0.61	0.41861	Q8R326	Paraspeckle component 1 OS=Mus musculus OX=10090 GN=Pspc1 PE=1 SV=1	Pspc1	0.481	0.00159628	Q1	58.758	20.5	8	8	8	6	7	7	4	5	6	1.3822	1.38291	1.28553	0.533872	0.704306	0.711173
Molecular Function	GO:1901363	3	heterocyclic compound binding	0.61	0.41861	Q64523	Histone H2A type 2-C OS=Mus musculus OX=10090 GN=H2ac20 PE=1 SV=3	H2ac20	0.412	0.0278218	Q1	13.988	41.1	7	1	2	2	2	1	2	2	2	1.43006	0.93161	1.56037		0.491813	0.58615
Molecular Function	GO:1901363	3	heterocyclic compound binding	0.61	0.41861	P43274	Histone H1.4 OS=Mus musculus OX=10090 GN=H1-4 PE=1 SV=2	H1-4	0.216	0.0136983	Q1	21.977	28.8	9	3	3	3	2	3	3	3	3	1.2404		2.53769	0.373134	0.379727	0.469057
Molecular Function	GO:0097159	3	organic cyclic compound binding	0.61	0.418226	Q8R326	Paraspeckle component 1 OS=Mus musculus OX=10090 GN=Pspc1 PE=1 SV=1	Pspc1	0.481	0.00159628	Q1	58.758	20.5	8	8	8	6	7	7	4	5	6	1.3822	1.38291	1.28553	0.533872	0.704306	0.711173
Molecular Function	GO:0097159	3	organic cyclic compound binding	0.61	0.418226	Q64523	Histone H2A type 2-C OS=Mus musculus OX=10090 GN=H2ac20 PE=1 SV=3	H2ac20	0.412	0.0278218	Q1	13.988	41.1	7	1	2	2	2	1	2	2	2	1.43006	0.93161	1.56037		0.491813	0.58615
Molecular Function	GO:0019899	4	enzyme binding	0.53	0.387725	Q62433	Protein NDRG1 OS=Mus musculus OX=10090 GN=Ndrg1 PE=1 SV=1	Ndrg1	0.294	0.000239947	Q1	43.008	46.7	10	10	10	8	9	9	8	9	9	1.5014	1.58356	1.55263	0.407729	0.407651	0.547034
Molecular Function	GO:0005515	3	protein binding	0.78	0.324125	P17809	Solute carrier family 2, facilitated glucose transporter member 1 OS=Mus musculus OX=10090 GN=Slc2a1 PE=1 SV=4	Slc2a1	0.363	0.0108684	Q1	53.984	10.8	5	5	5	5	5	5	5	5	5	1.571	1.29534	1.53586	0.701189	0.569411	0.3272
Molecular Function	GO:0005515	3	protein binding	0.78	0.324125	Q62433	Protein NDRG1 OS=Mus musculus OX=10090 GN=Ndrg1 PE=1 SV=1	Ndrg1	0.294	0.000239947	Q1	43.008	46.7	10	10	10	8	9	9	8	9	9	1.5014	1.58356	1.55263	0.407729	0.407651	0.547034
Molecular Function	GO:0005515	3	protein binding	0.78	0.324125	Q61490	CD166 antigen OS=Mus musculus OX=10090 GN=Alcam PE=1 SV=3	Alcam	0.499	0.0204121	Q1	65.091	48.2	23	23	23	21	19	19	18	18	15	1.22939	1.31319	1.46034	0.840033	0.70997	0.44708
Molecular Function	GO:0005515	3	protein binding	0.78	0.324125	Q08857	Platelet glycoprotein 4 OS=Mus musculus OX=10090 GN=Cd36 PE=1 SV=2	Cd36	0.461	0.0225943	Q1	52.697	4.2	2	2	2	2	2	2	2	2	2	0.907299	1.59103	1.60902	0.710199	0.650275	0.532183
Molecular Function	GO:0005515	3	protein binding	0.78	0.324125	P29391	Ferritin light chain 1 OS=Mus musculus OX=10090 GN=Ftl1 PE=1 SV=2	Ftl1	0.267	0.00405013	Q1	20.802	62.3	12	12	12	10	12	9	8	8	8	1.5001	1.05386	2.18137	0.447545	0.435034	0.382095
Molecular Function	GO:0005515	3	protein binding	0.78	0.324125	P10923	Osteopontin OS=Mus musculus OX=10090 GN=Spp1 PE=1 SV=1	Spp1	0.352	0.000643764	Q1	32.459	34	6	6	6	6	6	6	5	6	5	1.27593	1.39169	1.77006	0.485893	0.564506	0.511923
Molecular Function	GO:0005515	3	protein binding	0.78	0.324125	P01900	H-2 class I histocompatibility antigen, D-D alpha chain OS=Mus musculus OX=10090 GN=H2-D1 PE=1 SV=1	H2-D1	0.426	0.000338646	Q1	41.11	35.9	11	4	6	5	6	6	6	6	6	1.43444	1.37307	1.39947	0.683238	0.579546	0.530229
Molecular Function	GO:0005215	2	transporter activity	1.82	0.301508	P57787	Monocarboxylate transporter 4 OS=Mus musculus OX=10090 GN=Slc16a3 PE=1 SV=1	Slc16a3	0.454	0.0113792	Q1	50.373	22.8	7	7	7	7	7	6	5	5	2	1.47823	1.38136	1.26716	0.754609	0.693602	0.425034
Molecular Function	GO:0005488	2	binding	0.97	0.771092	P01900	H-2 class I histocompatibility antigen, D-D alpha chain OS=Mus musculus OX=10090 GN=H2-D1 PE=1 SV=1	H2-D1	0.426	0.000338646	Q1	41.11	35.9	11	4	6	5	6	6	6	6	6	1.43444	1.37307	1.39947	0.683238	0.579546	0.530229
Molecular Function	GO:0005215	2	transporter activity	1.82	0.301508	P17809	Solute carrier family 2, facilitated glucose transporter member 1 OS=Mus musculus OX=10090 GN=Slc2a1 PE=1 SV=4	Slc2a1	0.363	0.0108684	Q1	53.984	10.8	5	5	5	5	5	5	5	5	5	1.571	1.29534	1.53586	0.701189	0.569411	0.3272
Molecular Function	GO:0019899	4	enzyme binding	0.53	0.387725	P17809	Solute carrier family 2, facilitated glucose transporter member 1 OS=Mus musculus OX=10090 GN=Slc2a1 PE=1 SV=4	Slc2a1	0.363	0.0108684	Q1	53.984	10.8	5	5	5	5	5	5	5	5	5	1.571	1.29534	1.53586	0.701189	0.569411	0.3272
Molecular Function	GO:0005488	2	binding	0.97	0.771092	P09528	Ferritin heavy chain OS=Mus musculus OX=10090 GN=Fth1 PE=1 SV=2	Fth1	0.482	0.00148882	Q1	21.066	71.4	18	18	18	17	18	17	15	15	15	1.36757	1.17365	1.50818	0.714324	0.582328	0.653943
Molecular Function	GO:0044877	3	protein-containing complex binding	0.97	1	Q08857	Platelet glycoprotein 4 OS=Mus musculus OX=10090 GN=Cd36 PE=1 SV=2	Cd36	0.461	0.0225943	Q1	52.697	4.2	2	2	2	2	2	2	2	2	2	0.907299	1.59103	1.60902	0.710199	0.650275	0.532183
Molecular Function	GO:0005488	2	binding	0.97	0.771092	P17809	Solute carrier family 2, facilitated glucose transporter member 1 OS=Mus musculus OX=10090 GN=Slc2a1 PE=1 SV=4	Slc2a1	0.363	0.0108684	Q1	53.984	10.8	5	5	5	5	5	5	5	5	5	1.571	1.29534	1.53586	0.701189	0.569411	0.3272
Molecular Function	GO:0003677	5	DNA binding	1.89	0.206646	Q8R326	Paraspeckle component 1 OS=Mus musculus OX=10090 GN=Pspc1 PE=1 SV=1	Pspc1	0.481	0.00159628	Q1	58.758	20.5	8	8	8	6	7	7	4	5	6	1.3822	1.38291	1.28553	0.533872	0.704306	0.711173
Molecular Function	GO:0003676	4	nucleic acid binding	0.87	1	Q8R326	Paraspeckle component 1 OS=Mus musculus OX=10090 GN=Pspc1 PE=1 SV=1	Pspc1	0.481	0.00159628	Q1	58.758	20.5	8	8	8	6	7	7	4	5	6	1.3822	1.38291	1.28553	0.533872	0.704306	0.711173
Molecular Function	GO:0003676	4	nucleic acid binding	0.87	1	Q64523	Histone H2A type 2-C OS=Mus musculus OX=10090 GN=H2ac20 PE=1 SV=3	H2ac20	0.412	0.0278218	Q1	13.988	41.1	7	1	2	2	2	1	2	2	2	1.43006	0.93161	1.56037		0.491813	0.58615
Molecular Function	GO:0003676	4	nucleic acid binding	0.87	1	P43274	Histone H1.4 OS=Mus musculus OX=10090 GN=H1-4 PE=1 SV=2	H1-4	0.216	0.0136983	Q1	21.977	28.8	9	3	3	3	2	3	3	3	3	1.2404		2.53769	0.373134	0.379727	0.469057
Molecular Function	GO:0043168	4	anion binding	0.97	1	Q08857	Platelet glycoprotein 4 OS=Mus musculus OX=10090 GN=Cd36 PE=1 SV=2	Cd36	0.461	0.0225943	Q1	52.697	4.2	2	2	2	2	2	2	2	2	2	0.907299	1.59103	1.60902	0.710199	0.650275	0.532183
Molecular Function	GO:0043168	4	anion binding	0.97	1	P43274	Histone H1.4 OS=Mus musculus OX=10090 GN=H1-4 PE=1 SV=2	H1-4	0.216	0.0136983	Q1	21.977	28.8	9	3	3	3	2	3	3	3	3	1.2404		2.53769	0.373134	0.379727	0.469057
Molecular Function	GO:0036094	3	small molecule binding	1.04	1	Q08857	Platelet glycoprotein 4 OS=Mus musculus OX=10090 GN=Cd36 PE=1 SV=2	Cd36	0.461	0.0225943	Q1	52.697	4.2	2	2	2	2	2	2	2	2	2	0.907299	1.59103	1.60902	0.710199	0.650275	0.532183
Molecular Function	GO:0036094	3	small molecule binding	1.04	1	P43274	Histone H1.4 OS=Mus musculus OX=10090 GN=H1-4 PE=1 SV=2	H1-4	0.216	0.0136983	Q1	21.977	28.8	9	3	3	3	2	3	3	3	3	1.2404		2.53769	0.373134	0.379727	0.469057
Molecular Function	GO:0044877	3	protein-containing complex binding	0.97	1	P01900	H-2 class I histocompatibility antigen, D-D alpha chain OS=Mus musculus OX=10090 GN=H2-D1 PE=1 SV=1	H2-D1	0.426	0.000338646	Q1	41.11	35.9	11	4	6	5	6	6	6	6	6	1.43444	1.37307	1.39947	0.683238	0.579546	0.530229
Molecular Function	GO:0005488	2	binding	0.97	0.771092	P10923	Osteopontin OS=Mus musculus OX=10090 GN=Spp1 PE=1 SV=1	Spp1	0.352	0.000643764	Q1	32.459	34	6	6	6	6	6	6	5	6	5	1.27593	1.39169	1.77006	0.485893	0.564506	0.511923
Molecular Function	GO:0042802	4	identical protein binding	0.97	1	Q61490	CD166 antigen OS=Mus musculus OX=10090 GN=Alcam PE=1 SV=3	Alcam	0.499	0.0204121	Q1	65.091	48.2	23	23	23	21	19	19	18	18	15	1.22939	1.31319	1.46034	0.840033	0.70997	0.44708
Molecular Function	GO:0042802	4	identical protein binding	0.97	1	P17809	Solute carrier family 2, facilitated glucose transporter member 1 OS=Mus musculus OX=10090 GN=Slc2a1 PE=1 SV=4	Slc2a1	0.363	0.0108684	Q1	53.984	10.8	5	5	5	5	5	5	5	5	5	1.571	1.29534	1.53586	0.701189	0.569411	0.3272
Molecular Function	GO:0005488	2	binding	0.97	0.771092	Q8R326	Paraspeckle component 1 OS=Mus musculus OX=10090 GN=Pspc1 PE=1 SV=1	Pspc1	0.481	0.00159628	Q1	58.758	20.5	8	8	8	6	7	7	4	5	6	1.3822	1.38291	1.28553	0.533872	0.704306	0.711173
Molecular Function	GO:0005488	2	binding	0.97	0.771092	Q64523	Histone H2A type 2-C OS=Mus musculus OX=10090 GN=H2ac20 PE=1 SV=3	H2ac20	0.412	0.0278218	Q1	13.988	41.1	7	1	2	2	2	1	2	2	2	1.43006	0.93161	1.56037		0.491813	0.58615
Molecular Function	GO:0005488	2	binding	0.97	0.771092	Q62433	Protein NDRG1 OS=Mus musculus OX=10090 GN=Ndrg1 PE=1 SV=1	Ndrg1	0.294	0.000239947	Q1	43.008	46.7	10	10	10	8	9	9	8	9	9	1.5014	1.58356	1.55263	0.407729	0.407651	0.547034
Molecular Function	GO:0005488	2	binding	0.97	0.771092	Q61490	CD166 antigen OS=Mus musculus OX=10090 GN=Alcam PE=1 SV=3	Alcam	0.499	0.0204121	Q1	65.091	48.2	23	23	23	21	19	19	18	18	15	1.22939	1.31319	1.46034	0.840033	0.70997	0.44708
Molecular Function	GO:0005488	2	binding	0.97	0.771092	Q08857	Platelet glycoprotein 4 OS=Mus musculus OX=10090 GN=Cd36 PE=1 SV=2	Cd36	0.461	0.0225943	Q1	52.697	4.2	2	2	2	2	2	2	2	2	2	0.907299	1.59103	1.60902	0.710199	0.650275	0.532183
Molecular Function	GO:0005488	2	binding	0.97	0.771092	P97449	Aminopeptidase N OS=Mus musculus OX=10090 GN=Anpep PE=1 SV=4	Anpep	0.316	0.000659828	Q1	109.65	48.1	36	36	36	35	35	33	32	30	28	1.46035	1.42782	1.67075	0.538198	0.522111	0.380768
Molecular Function	GO:0005488	2	binding	0.97	0.771092	P43274	Histone H1.4 OS=Mus musculus OX=10090 GN=H1-4 PE=1 SV=2	H1-4	0.216	0.0136983	Q1	21.977	28.8	9	3	3	3	2	3	3	3	3	1.2404		2.53769	0.373134	0.379727	0.469057
Molecular Function	GO:0005488	2	binding	0.97	0.771092	P29391	Ferritin light chain 1 OS=Mus musculus OX=10090 GN=Ftl1 PE=1 SV=2	Ftl1	0.267	0.00405013	Q1	20.802	62.3	12	12	12	10	12	9	8	8	8	1.5001	1.05386	2.18137	0.447545	0.435034	0.382095
Molecular Function	GO:0042802	4	identical protein binding	0.97	1	P29391	Ferritin light chain 1 OS=Mus musculus OX=10090 GN=Ftl1 PE=1 SV=2	Ftl1	0.267	0.00405013	Q1	20.802	62.3	12	12	12	10	12	9	8	8	8	1.5001	1.05386	2.18137	0.447545	0.435034	0.382095
Molecular Function	GO:0003677	5	DNA binding	1.89	0.206646	Q64523	Histone H2A type 2-C OS=Mus musculus OX=10090 GN=H2ac20 PE=1 SV=3	H2ac20	0.412	0.0278218	Q1	13.988	41.1	7	1	2	2	2	1	2	2	2	1.43006	0.93161	1.56037		0.491813	0.58615
Molecular Function	GO:0008509	5	anion transmembrane transporter activity	7.41	0.0288196	P57787	Monocarboxylate transporter 4 OS=Mus musculus OX=10090 GN=Slc16a3 PE=1 SV=1	Slc16a3	0.454	0.0113792	Q1	50.373	22.8	7	7	7	7	7	6	5	5	2	1.47823	1.38136	1.26716	0.754609	0.693602	0.425034
Molecular Function	GO:0043167	3	ion binding	1.68	0.197635	Q08857	Platelet glycoprotein 4 OS=Mus musculus OX=10090 GN=Cd36 PE=1 SV=2	Cd36	0.461	0.0225943	Q1	52.697	4.2	2	2	2	2	2	2	2	2	2	0.907299	1.59103	1.60902	0.710199	0.650275	0.532183
Molecular Function	GO:0043169	4	cation binding	2.96	0.0400099	P29391	Ferritin light chain 1 OS=Mus musculus OX=10090 GN=Ftl1 PE=1 SV=2	Ftl1	0.267	0.00405013	Q1	20.802	62.3	12	12	12	10	12	9	8	8	8	1.5001	1.05386	2.18137	0.447545	0.435034	0.382095
Molecular Function	GO:0043169	4	cation binding	2.96	0.0400099	P09528	Ferritin heavy chain OS=Mus musculus OX=10090 GN=Fth1 PE=1 SV=2	Fth1	0.482	0.00148882	Q1	21.066	71.4	18	18	18	17	18	17	15	15	15	1.36757	1.17365	1.50818	0.714324	0.582328	0.653943
Molecular Function	GO:0046872	5	metal ion binding	3.16	0.0324446	P97449	Aminopeptidase N OS=Mus musculus OX=10090 GN=Anpep PE=1 SV=4	Anpep	0.316	0.000659828	Q1	109.65	48.1	36	36	36	35	35	33	32	30	28	1.46035	1.42782	1.67075	0.538198	0.522111	0.380768
Molecular Function	GO:0046872	5	metal ion binding	3.16	0.0324446	P43274	Histone H1.4 OS=Mus musculus OX=10090 GN=H1-4 PE=1 SV=2	H1-4	0.216	0.0136983	Q1	21.977	28.8	9	3	3	3	2	3	3	3	3	1.2404		2.53769	0.373134	0.379727	0.469057
Molecular Function	GO:0046872	5	metal ion binding	3.16	0.0324446	P29391	Ferritin light chain 1 OS=Mus musculus OX=10090 GN=Ftl1 PE=1 SV=2	Ftl1	0.267	0.00405013	Q1	20.802	62.3	12	12	12	10	12	9	8	8	8	1.5001	1.05386	2.18137	0.447545	0.435034	0.382095
Molecular Function	GO:0046872	5	metal ion binding	3.16	0.0324446	P09528	Ferritin heavy chain OS=Mus musculus OX=10090 GN=Fth1 PE=1 SV=2	Fth1	0.482	0.00148882	Q1	21.066	71.4	18	18	18	17	18	17	15	15	15	1.36757	1.17365	1.50818	0.714324	0.582328	0.653943
Molecular Function	GO:0008509	5	anion transmembrane transporter activity	7.41	0.0288196	P17809	Solute carrier family 2, facilitated glucose transporter member 1 OS=Mus musculus OX=10090 GN=Slc2a1 PE=1 SV=4	Slc2a1	0.363	0.0108684	Q1	53.984	10.8	5	5	5	5	5	5	5	5	5	1.571	1.29534	1.53586	0.701189	0.569411	0.3272
Molecular Function	GO:0046914	6	transition metal ion binding	4.4	0.0282071	P97449	Aminopeptidase N OS=Mus musculus OX=10090 GN=Anpep PE=1 SV=4	Anpep	0.316	0.000659828	Q1	109.65	48.1	36	36	36	35	35	33	32	30	28	1.46035	1.42782	1.67075	0.538198	0.522111	0.380768
Molecular Function	GO:0046914	6	transition metal ion binding	4.4	0.0282071	P29391	Ferritin light chain 1 OS=Mus musculus OX=10090 GN=Ftl1 PE=1 SV=2	Ftl1	0.267	0.00405013	Q1	20.802	62.3	12	12	12	10	12	9	8	8	8	1.5001	1.05386	2.18137	0.447545	0.435034	0.382095
Molecular Function	GO:0046914	6	transition metal ion binding	4.4	0.0282071	P09528	Ferritin heavy chain OS=Mus musculus OX=10090 GN=Fth1 PE=1 SV=2	Fth1	0.482	0.00148882	Q1	21.066	71.4	18	18	18	17	18	17	15	15	15	1.36757	1.17365	1.50818	0.714324	0.582328	0.653943
Molecular Function	GO:0033218	3	amide binding	5.07	0.0194335	Q08857	Platelet glycoprotein 4 OS=Mus musculus OX=10090 GN=Cd36 PE=1 SV=2	Cd36	0.461	0.0225943	Q1	52.697	4.2	2	2	2	2	2	2	2	2	2	0.907299	1.59103	1.60902	0.710199	0.650275	0.532183
Molecular Function	GO:0033218	3	amide binding	5.07	0.0194335	P97449	Aminopeptidase N OS=Mus musculus OX=10090 GN=Anpep PE=1 SV=4	Anpep	0.316	0.000659828	Q1	109.65	48.1	36	36	36	35	35	33	32	30	28	1.46035	1.42782	1.67075	0.538198	0.522111	0.380768
Molecular Function	GO:0033218	3	amide binding	5.07	0.0194335	P01900	H-2 class I histocompatibility antigen, D-D alpha chain OS=Mus musculus OX=10090 GN=H2-D1 PE=1 SV=1	H2-D1	0.426	0.000338646	Q1	41.11	35.9	11	4	6	5	6	6	6	6	6	1.43444	1.37307	1.39947	0.683238	0.579546	0.530229
Molecular Function	GO:0008514	6	organic anion transmembrane transporter activity	10.83	0.0140595	P57787	Monocarboxylate transporter 4 OS=Mus musculus OX=10090 GN=Slc16a3 PE=1 SV=1	Slc16a3	0.454	0.0113792	Q1	50.373	22.8	7	7	7	7	7	6	5	5	2	1.47823	1.38136	1.26716	0.754609	0.693602	0.425034
Molecular Function	GO:0008514	6	organic anion transmembrane transporter activity	10.83	0.0140595	P17809	Solute carrier family 2, facilitated glucose transporter member 1 OS=Mus musculus OX=10090 GN=Slc2a1 PE=1 SV=4	Slc2a1	0.363	0.0108684	Q1	53.984	10.8	5	5	5	5	5	5	5	5	5	1.571	1.29534	1.53586	0.701189	0.569411	0.3272
Molecular Function	GO:0042277	4	peptide binding	6.34	0.0106334	Q08857	Platelet glycoprotein 4 OS=Mus musculus OX=10090 GN=Cd36 PE=1 SV=2	Cd36	0.461	0.0225943	Q1	52.697	4.2	2	2	2	2	2	2	2	2	2	0.907299	1.59103	1.60902	0.710199	0.650275	0.532183
Molecular Function	GO:0042277	4	peptide binding	6.34	0.0106334	P97449	Aminopeptidase N OS=Mus musculus OX=10090 GN=Anpep PE=1 SV=4	Anpep	0.316	0.000659828	Q1	109.65	48.1	36	36	36	35	35	33	32	30	28	1.46035	1.42782	1.67075	0.538198	0.522111	0.380768
Molecular Function	GO:0005506	7	iron ion binding	20.12	0.00418718	P29391	Ferritin light chain 1 OS=Mus musculus OX=10090 GN=Ftl1 PE=1 SV=2	Ftl1	0.267	0.00405013	Q1	20.802	62.3	12	12	12	10	12	9	8	8	8	1.5001	1.05386	2.18137	0.447545	0.435034	0.382095
Molecular Function	GO:0005506	7	iron ion binding	20.12	0.00418718	P09528	Ferritin heavy chain OS=Mus musculus OX=10090 GN=Fth1 PE=1 SV=2	Fth1	0.482	0.00148882	Q1	21.066	71.4	18	18	18	17	18	17	15	15	15	1.36757	1.17365	1.50818	0.714324	0.582328	0.653943
Molecular Function	GO:0043169	4	cation binding	2.96	0.0400099	P43274	Histone H1.4 OS=Mus musculus OX=10090 GN=H1-4 PE=1 SV=2	H1-4	0.216	0.0136983	Q1	21.977	28.8	9	3	3	3	2	3	3	3	3	1.2404		2.53769	0.373134	0.379727	0.469057
Molecular Function	GO:0043169	4	cation binding	2.96	0.0400099	P97449	Aminopeptidase N OS=Mus musculus OX=10090 GN=Anpep PE=1 SV=4	Anpep	0.316	0.000659828	Q1	109.65	48.1	36	36	36	35	35	33	32	30	28	1.46035	1.42782	1.67075	0.538198	0.522111	0.380768
Molecular Function	GO:0038023	3	signaling receptor activity	5.71	0.0465513	P97449	Aminopeptidase N OS=Mus musculus OX=10090 GN=Anpep PE=1 SV=4	Anpep	0.316	0.000659828	Q1	109.65	48.1	36	36	36	35	35	33	32	30	28	1.46035	1.42782	1.67075	0.538198	0.522111	0.380768
Molecular Function	GO:0038023	3	signaling receptor activity	5.71	0.0465513	Q08857	Platelet glycoprotein 4 OS=Mus musculus OX=10090 GN=Cd36 PE=1 SV=2	Cd36	0.461	0.0225943	Q1	52.697	4.2	2	2	2	2	2	2	2	2	2	0.907299	1.59103	1.60902	0.710199	0.650275	0.532183
Molecular Function	GO:0043167	3	ion binding	1.68	0.197635	P97449	Aminopeptidase N OS=Mus musculus OX=10090 GN=Anpep PE=1 SV=4	Anpep	0.316	0.000659828	Q1	109.65	48.1	36	36	36	35	35	33	32	30	28	1.46035	1.42782	1.67075	0.538198	0.522111	0.380768
Molecular Function	GO:0043167	3	ion binding	1.68	0.197635	P43274	Histone H1.4 OS=Mus musculus OX=10090 GN=H1-4 PE=1 SV=2	H1-4	0.216	0.0136983	Q1	21.977	28.8	9	3	3	3	2	3	3	3	3	1.2404		2.53769	0.373134	0.379727	0.469057
Molecular Function	GO:0043167	3	ion binding	1.68	0.197635	P29391	Ferritin light chain 1 OS=Mus musculus OX=10090 GN=Ftl1 PE=1 SV=2	Ftl1	0.267	0.00405013	Q1	20.802	62.3	12	12	12	10	12	9	8	8	8	1.5001	1.05386	2.18137	0.447545	0.435034	0.382095
Molecular Function	GO:0043167	3	ion binding	1.68	0.197635	P09528	Ferritin heavy chain OS=Mus musculus OX=10090 GN=Fth1 PE=1 SV=2	Fth1	0.482	0.00148882	Q1	21.066	71.4	18	18	18	17	18	17	15	15	15	1.36757	1.17365	1.50818	0.714324	0.582328	0.653943
Molecular Function	GO:0003690	6	double-stranded DNA binding	2.5	0.189022	Q8R326	Paraspeckle component 1 OS=Mus musculus OX=10090 GN=Pspc1 PE=1 SV=1	Pspc1	0.481	0.00159628	Q1	58.758	20.5	8	8	8	6	7	7	4	5	6	1.3822	1.38291	1.28553	0.533872	0.704306	0.711173
Molecular Function	GO:0003690	6	double-stranded DNA binding	2.5	0.189022	P43274	Histone H1.4 OS=Mus musculus OX=10090 GN=H1-4 PE=1 SV=2	H1-4	0.216	0.0136983	Q1	21.977	28.8	9	3	3	3	2	3	3	3	3	1.2404		2.53769	0.373134	0.379727	0.469057
Molecular Function	GO:0022857	3	transmembrane transporter activity	2.55	0.18383	P57787	Monocarboxylate transporter 4 OS=Mus musculus OX=10090 GN=Slc16a3 PE=1 SV=1	Slc16a3	0.454	0.0113792	Q1	50.373	22.8	7	7	7	7	7	6	5	5	2	1.47823	1.38136	1.26716	0.754609	0.693602	0.425034
Molecular Function	GO:0022857	3	transmembrane transporter activity	2.55	0.18383	P17809	Solute carrier family 2, facilitated glucose transporter member 1 OS=Mus musculus OX=10090 GN=Slc2a1 PE=1 SV=4	Slc2a1	0.363	0.0108684	Q1	53.984	10.8	5	5	5	5	5	5	5	5	5	1.571	1.29534	1.53586	0.701189	0.569411	0.3272
Molecular Function	GO:0015075	4	ion transmembrane transporter activity	3.15	0.130415	P57787	Monocarboxylate transporter 4 OS=Mus musculus OX=10090 GN=Slc16a3 PE=1 SV=1	Slc16a3	0.454	0.0113792	Q1	50.373	22.8	7	7	7	7	7	6	5	5	2	1.47823	1.38136	1.26716	0.754609	0.693602	0.425034
Molecular Function	GO:0003677	5	DNA binding	1.89	0.206646	P43274	Histone H1.4 OS=Mus musculus OX=10090 GN=H1-4 PE=1 SV=2	H1-4	0.216	0.0136983	Q1	21.977	28.8	9	3	3	3	2	3	3	3	3	1.2404		2.53769	0.373134	0.379727	0.469057
Molecular Function	GO:0015075	4	ion transmembrane transporter activity	3.15	0.130415	P17809	Solute carrier family 2, facilitated glucose transporter member 1 OS=Mus musculus OX=10090 GN=Slc2a1 PE=1 SV=4	Slc2a1	0.363	0.0108684	Q1	53.984	10.8	5	5	5	5	5	5	5	5	5	1.571	1.29534	1.53586	0.701189	0.569411	0.3272
Molecular Function	GO:0003824	2	catalytic activity	0.53	0.0851395	Q8JZV7	N-acetylglucosamine-6-phosphate deacetylase OS=Mus musculus OX=10090 GN=Amdhd2 PE=1 SV=1	Amdhd2	0.48	0.00271015	Q1	43.5	63.3	12	12	12	9	9	7	7	5	8	1.38586	1.56288	1.10589	0.70177	0.634744	0.608857
Molecular Function	GO:0003824	2	catalytic activity	0.53	0.0851395	Q8BH04	Phosphoenolpyruvate carboxykinase [GTP], mitochondrial OS=Mus musculus OX=10090 GN=Pck2 PE=1 SV=1	Pck2	0.407	0.00135432	Q1	70.527	40.5	18	18	18	16	16	15	15	14	11	1.45628	1.36862	1.44014	0.642333	0.636884	0.455745
Molecular Function	GO:0003824	2	catalytic activity	0.53	0.0851395	P97449	Aminopeptidase N OS=Mus musculus OX=10090 GN=Anpep PE=1 SV=4	Anpep	0.316	0.000659828	Q1	109.65	48.1	36	36	36	35	35	33	32	30	28	1.46035	1.42782	1.67075	0.538198	0.522111	0.380768
Molecular Function	GO:0005102	4	signaling receptor binding	2.55	0.0637709	Q61490	CD166 antigen OS=Mus musculus OX=10090 GN=Alcam PE=1 SV=3	Alcam	0.499	0.0204121	Q1	65.091	48.2	23	23	23	21	19	19	18	18	15	1.22939	1.31319	1.46034	0.840033	0.70997	0.44708
Molecular Function	GO:0005102	4	signaling receptor binding	2.55	0.0637709	Q08857	Platelet glycoprotein 4 OS=Mus musculus OX=10090 GN=Cd36 PE=1 SV=2	Cd36	0.461	0.0225943	Q1	52.697	4.2	2	2	2	2	2	2	2	2	2	0.907299	1.59103	1.60902	0.710199	0.650275	0.532183
Molecular Function	GO:0005102	4	signaling receptor binding	2.55	0.0637709	P10923	Osteopontin OS=Mus musculus OX=10090 GN=Spp1 PE=1 SV=1	Spp1	0.352	0.000643764	Q1	32.459	34	6	6	6	6	6	6	5	6	5	1.27593	1.39169	1.77006	0.485893	0.564506	0.511923
Molecular Function	GO:0005102	4	signaling receptor binding	2.55	0.0637709	P01900	H-2 class I histocompatibility antigen, D-D alpha chain OS=Mus musculus OX=10090 GN=H2-D1 PE=1 SV=1	H2-D1	0.426	0.000338646	Q1	41.11	35.9	11	4	6	5	6	6	6	6	6	1.43444	1.37307	1.39947	0.683238	0.579546	0.530229
Molecular Function	GO:0060089	2	molecular transducer activity	5.49	0.0500165	Q08857	Platelet glycoprotein 4 OS=Mus musculus OX=10090 GN=Cd36 PE=1 SV=2	Cd36	0.461	0.0225943	Q1	52.697	4.2	2	2	2	2	2	2	2	2	2	0.907299	1.59103	1.60902	0.710199	0.650275	0.532183
Molecular Function	GO:0060089	2	molecular transducer activity	5.49	0.0500165	P97449	Aminopeptidase N OS=Mus musculus OX=10090 GN=Anpep PE=1 SV=4	Anpep	0.316	0.000659828	Q1	109.65	48.1	36	36	36	35	35	33	32	30	28	1.46035	1.42782	1.67075	0.538198	0.522111	0.380768
Molecular Function	GO:0003824	2	catalytic activity	0.53	0.0851395	Q9WUR9	Adenylate kinase 4, mitochondrial OS=Mus musculus OX=10090 GN=Ak4 PE=1 SV=1	Ak4	0.455	0.000509725	Q1	25.061	52.5	8	8	8	8	8	8	8	7	5	1.44605	1.48335	1.19446	0.664776	0.620714	0.590654
Molecular Function	GO:0042277	4	peptide binding	6.34	0.0106334	P01900	H-2 class I histocompatibility antigen, D-D alpha chain OS=Mus musculus OX=10090 GN=H2-D1 PE=1 SV=1	H2-D1	0.426	0.000338646	Q1	41.11	35.9	11	4	6	5	6	6	6	6	6	1.43444	1.37307	1.39947	0.683238	0.579546	0.530229

## Sheet: Q2
GO Terms Level 1	GO Terms Description	GO Terms Level	GO Terms ID	Mapping	Background	All Mapping	All Background	Fold Enrichment	Fisher's exact test p value	-log10(p value)	Related proteins
Cellular Component	lysosome	8	GO:0005764	14	224	89	3957	2.78	0.000393348	3.41	O70370 O88384 O88746 P07356 P31996 P56542 Q05816 Q64337 Q8R0G7 Q8VE99 Q9CQ22 Q9DCD6 Q9ET22 Q9Z1G4
	lytic vacuole	7	GO:0000323	14	224	89	3957	2.78	0.000393348	3.41	O70370 O88384 O88746 P07356 P31996 P56542 Q05816 Q64337 Q8R0G7 Q8VE99 Q9CQ22 Q9DCD6 Q9ET22 Q9Z1G4
	secretory granule	9	GO:0030141	16	295	89	3957	2.41	0.00072233	3.14	O35639 O70370 O88384 O88746 P07356 P09055 P16110 P18572 P97429 Q05816 Q3TRM8 Q9CQ22 Q9D0F9 Q9EQK5 Q9ET22 Q9Z1G4
	vacuolar membrane	7	GO:0005774	9	116	89	3957	3.45	0.0010393	2.98	O88384 O88746 P07356 P31996 Q8R0G7 Q8VE99 Q9CQ22 Q9DCD6 Q9Z1G4
	vacuole	6	GO:0005773	14	254	89	3957	2.45	0.00138161	2.86	O70370 O88384 O88746 P07356 P31996 P56542 Q05816 Q64337 Q8R0G7 Q8VE99 Q9CQ22 Q9DCD6 Q9ET22 Q9Z1G4
	secretory vesicle	8	GO:0099503	16	328	89	3957	2.17	0.00265312	2.58	O35639 O70370 O88384 O88746 P07356 P09055 P16110 P18572 P97429 Q05816 Q3TRM8 Q9CQ22 Q9D0F9 Q9EQK5 Q9ET22 Q9Z1G4
	sperm midpiece	9	GO:0097225	2	4	89	3957	22.23	0.00291461	2.54	Q64337 Q9DCD6
	lysosomal membrane	9	GO:0005765	7	96	89	3957	3.24	0.00540102	2.27	O88384 O88746 P07356 P31996 Q8R0G7 Q9CQ22 Q9Z1G4
Molecular Function	extracellular matrix binding	3	GO:0050840	4	10	81	3380	16.69	5.76368e-05	4.24	O70370 P07356 P09055 P16110
	phospholipase inhibitor activity	6	GO:0004859	3	5	81	3380	25.04	0.000128135	3.89	O35639 P07356 P97429
	lipase inhibitor activity	5	GO:0055102	3	6	81	3380	20.86	0.000251838	3.6	O35639 P07356 P97429
	N-acylmannosamine kinase activity	7	GO:0009384	2	2	81	3380	41.73	0.000567375	3.25	Q91WG8 Q9QZ08
	laminin binding	4	GO:0043236	3	8	81	3380	15.65	0.000681007	3.17	O70370 P09055 P16110
	oligosaccharide binding	4	GO:0070492	2	3	81	3380	27.82	0.00167559	2.78	O08573 P16110
	phospholipase D activity	7	GO:0004630	2	3	81	3380	27.82	0.00167559	2.78	O35405 P14901
	phospholipase A2 inhibitor activity	7	GO:0019834	2	3	81	3380	27.82	0.00167559	2.78	O35639 P07356
Biological Process	amino sugar biosynthetic process	6	GO:0046349	4	10	88	3872	17.6	4.71479e-05	4.33	P82343 Q3TW96 Q91WG8 Q9QZ08
	N-acetylneuraminate metabolic process	7	GO:0006054	3	6	88	3872	22	0.00021599	3.67	P82343 Q91WG8 Q9QZ08
	mannosamine metabolic process	6	GO:0006050	2	2	88	3872	44	0.000510791	3.29	P82343 Q9QZ08
	N-acetylmannosamine metabolic process	7	GO:0006051	2	2	88	3872	44	0.000510791	3.29	P82343 Q9QZ08
	regulation of angiogenesis	7	GO:0045765	6	49	88	3872	5.39	0.000740752	3.13	O35639 P09055 P14901 P16110 P26638 P70336
	carboxylic acid metabolic process	6	GO:0019752	18	340	88	3872	2.33	0.000761379	3.12	P17751 P18572 P25085 P26638 P54071 P82343 Q3TRM8 Q8BGC4 Q8BH95 Q91WG8 Q91Z53 Q9CPU4 Q9CQA3 Q9CZN7 Q9D0F9 Q9ER72 Q9QZ08 Q9Z110
	regulation of vasculature development	6	GO:1901342	6	56	88	3872	4.71	0.00151443	2.82	O35639 P09055 P14901 P16110 P26638 P70336
	extracellular matrix organization	6	GO:0030198	5	39	88	3872	5.64	0.00169367	2.77	O70370 P07356 P09055 P16110 P18572
	mitochondrion disassembly	7	GO:0061726	3	12	88	3872	11	0.00215157	2.67	Q64337 Q9CPX6 Q9DCD6
	negative regulation of transport	6	GO:0051051	9	129	88	3872	3.07	0.00235421	2.63	O08573 P14901 P16110 P25085 P50396 P54071 P97429 Q05816 Q9CPX6
	negative regulation of secretion	7	GO:0051048	5	42	88	3872	5.24	0.00237202	2.62	O08573 P14901 P25085 P54071 P97429
	basement membrane organization	7	GO:0071711	2	4	88	3872	22	0.00297469	2.53	O70370 P09055
	secretion by cell	6	GO:0032940	16	332	88	3872	2.12	0.0031445	2.5	O35639 O70370 O88384 O88746 P07356 P16110 P25085 P97429 Q05816 Q3TRM8 Q62432 Q9CQ22 Q9D0F9 Q9EQK5 Q9ET22 Q9Z1G4
	dicarboxylic acid metabolic process	7	GO:0043648	5	46	88	3872	4.78	0.00355948	2.45	P54071 Q91Z53 Q9CQA3 Q9CZN7 Q9Z110

## Sheet: Q2 GO2Protein
GO Terms Level 1	GO Terms ID	GO Terms Level	GO Terms Description	Fold Enrichment	Fisher's exact test p value	Protein accession	Protein description	Gene name	B/A Ratio	B/A P value	Category	MW [kDa]	Coverage [%]	Peptides	Unique peptides	Razor + unique peptides	Razor + unique peptides A1	Razor + unique peptides A2	Razor + unique peptides A3	Razor + unique peptides B1	Razor + unique peptides B2	Razor + unique peptides B3	A1	A2	A3	B1	B2	B3
Biological Process	GO:0009165	9	nucleotide biosynthetic process	1.93	0.13022	Q9Z1G4	V-type proton ATPase 116 kDa subunit a1 OS=Mus musculus OX=10090 GN=Atp6v0a1 PE=1 SV=3	Atp6v0a1	0.654	0.0361117	Q2	96.466	7.2	5	5	5	4	5	4	5	4	2	1.18473	1.2064	1.23701	0.933005	0.853134	0.585712
Biological Process	GO:0043603	5	cellular amide metabolic process	0.68	0.372651	P26638	Serine--tRNA ligase, cytoplasmic OS=Mus musculus OX=10090 GN=Sars1 PE=1 SV=3	Sars1	0.56	0.00124907	Q2	58.388	56.8	24	24	24	24	24	24	21	23	23	1.3193	1.34671	1.18049	0.678343	0.670719	0.804436
Biological Process	GO:0043603	5	cellular amide metabolic process	0.68	0.372651	Q9CZN7	Serine hydroxymethyltransferase, mitochondrial OS=Mus musculus OX=10090 GN=Shmt2 PE=1 SV=1	Shmt2	0.615	0.011097	Q2	55.758	67.7	26	25	26	26	26	25	25	26	26	1.2541	1.25948	1.20081	0.841341	0.840195	0.604076
Biological Process	GO:0043603	5	cellular amide metabolic process	0.68	0.372651	Q9D7S7	60S ribosomal protein L22-like 1 OS=Mus musculus OX=10090 GN=Rpl22l1 PE=1 SV=1	Rpl22l1	0.627	0.0133879	Q2	14.467	39.3	3	3	3	3	3	3	3	3	3	1.44789	1.0275	1.21287	0.811665	0.703857	0.796223
Biological Process	GO:0043603	5	cellular amide metabolic process	0.68	0.372651	Q9ER72	Cysteine--tRNA ligase, cytoplasmic OS=Mus musculus OX=10090 GN=Cars1 PE=1 SV=2	Cars1	0.62	0.000143087	Q2	94.859	41.8	29	29	29	23	23	22	23	23	25	1.25838	1.28907	1.15727	0.76917	0.753041	0.773072
Biological Process	GO:0006898	7	receptor-mediated endocytosis	1.54	0.373488	P09055	Integrin beta-1 OS=Mus musculus OX=10090 GN=Itgb1 PE=1 SV=1	Itgb1	0.583	0.0240209	Q2	88.231	25.9	16	16	16	13	14	13	16	15	12	1.15684	1.29212	1.34077	0.872228	0.803761	0.534288
Biological Process	GO:0006898	7	receptor-mediated endocytosis	1.54	0.373488	Q8K4Q8	Collectin-12 OS=Mus musculus OX=10090 GN=Colec12 PE=1 SV=1	Colec12	0.519	0.00833162	Q2	81.303	10.1	7	7	7	6	6	4	4	4	1	1.40203	1.11456	1.1985	0.592343	0.692569
Biological Process	GO:0043603	5	cellular amide metabolic process	0.68	0.372651	P14115	60S ribosomal protein L27a OS=Mus musculus OX=10090 GN=Rpl27a PE=1 SV=5	Rpl27a	0.639	0.00277215	Q2	16.605	38.5	8	8	8	8	8	8	8	8	8	1.2503	1.15263	1.25893	0.710229	0.751916	0.875998
Biological Process	GO:0032872	11	regulation of stress-activated MAPK cascade	1.54	0.373488	P25085	Interleukin-1 receptor antagonist protein OS=Mus musculus OX=10090 GN=Il1rn PE=2 SV=1	Il1rn	0.586	0.00237955	Q2	20.274	52.8	5	5	5	4	5	4	4	4	5	1.26591	1.23339	1.28373	0.630375	0.772447	0.814152
Biological Process	GO:0098609	4	cell-cell adhesion	1.54	0.373488	O08573	Galectin-9 OS=Mus musculus OX=10090 GN=Lgals9 PE=1 SV=1	Lgals9	0.52	0.00566875	Q2	40.035	9.3	3	3	3	3	3	3	3	3	3	1.44506	1.16849	1.33412	0.69639	0.79935	0.556596
Biological Process	GO:0098609	4	cell-cell adhesion	1.54	0.373488	P09055	Integrin beta-1 OS=Mus musculus OX=10090 GN=Itgb1 PE=1 SV=1	Itgb1	0.583	0.0240209	Q2	88.231	25.9	16	16	16	13	14	13	16	15	12	1.15684	1.29212	1.34077	0.872228	0.803761	0.534288
Biological Process	GO:0022409	7	positive regulation of cell-cell adhesion	1.54	0.373488	O08573	Galectin-9 OS=Mus musculus OX=10090 GN=Lgals9 PE=1 SV=1	Lgals9	0.52	0.00566875	Q2	40.035	9.3	3	3	3	3	3	3	3	3	3	1.44506	1.16849	1.33412	0.69639	0.79935	0.556596
Biological Process	GO:0022409	7	positive regulation of cell-cell adhesion	1.54	0.373488	Q64281	Leukocyte immunoglobulin-like receptor subfamily B member 4 OS=Mus musculus OX=10090 GN=Lilrb4 PE=1 SV=1	Lilrb4	0.568	0.021552	Q2	37.544	20	4	4	4	3	4	3	4	2	3	1.28659	1.13633	1.20367	0.798407		0.575003
Biological Process	GO:0060255	5	regulation of macromolecule metabolic process	0.87	0.375546	O08573	Galectin-9 OS=Mus musculus OX=10090 GN=Lgals9 PE=1 SV=1	Lgals9	0.52	0.00566875	Q2	40.035	9.3	3	3	3	3	3	3	3	3	3	1.44506	1.16849	1.33412	0.69639	0.79935	0.556596
Biological Process	GO:0060255	5	regulation of macromolecule metabolic process	0.87	0.375546	O35143	ATPase inhibitor, mitochondrial OS=Mus musculus OX=10090 GN=Atp5if1 PE=1 SV=2	Atp5if1	0.572	0.0148071	Q2	12.159	37.7	6	6	6	4	4	4	4	5	4	1.26821	1.16093	1.3885	0.83987	0.788691	0.553791
Biological Process	GO:0032872	11	regulation of stress-activated MAPK cascade	1.54	0.373488	Q63932	Dual specificity mitogen-activated protein kinase kinase 2 OS=Mus musculus OX=10090 GN=Map2k2 PE=1 SV=2	Map2k2	0.59	0.00967888	Q2	44.402	39.2	10	5	5	3	2	5	5	5	4	1.27242	1.43764	1.06424	0.798908	0.639499	0.787294
Biological Process	GO:0043603	5	cellular amide metabolic process	0.68	0.372651	O35972	39S ribosomal protein L23, mitochondrial OS=Mus musculus OX=10090 GN=Mrpl23 PE=1 SV=1	Mrpl23	0.549	0.0260924	Q2	17.121	44.5	4	4	4	4	3	4	4	3	3	1.33817	0.965124	1.57017	0.718607	0.815207	0.592716
Biological Process	GO:0006974	5	cellular response to DNA damage stimulus	0.56	0.370942	Q9R0C8	Guanine nucleotide exchange factor VAV3 OS=Mus musculus OX=10090 GN=Vav3 PE=1 SV=2	Vav3	0.652	0.0096387	Q2	97.967	6.7	5	4	4	3	2	3	4	3	4	1.25647	1.3111	1.06485	0.851712	0.68832	0.82755
Biological Process	GO:0006974	5	cellular response to DNA damage stimulus	0.56	0.370942	Q9JLV6	Bifunctional polynucleotide phosphatase/kinase OS=Mus musculus OX=10090 GN=Pnkp PE=1 SV=2	Pnkp	0.594	0.0132262	Q2	57.223	23.2	8	8	8	8	7	8	7	6	6	1.45282	1.16183	1.15055	0.720023	0.631562	0.883212
Biological Process	GO:0071702	5	organic substance transport	1.21	0.36786	P09055	Integrin beta-1 OS=Mus musculus OX=10090 GN=Itgb1 PE=1 SV=1	Itgb1	0.583	0.0240209	Q2	88.231	25.9	16	16	16	13	14	13	16	15	12	1.15684	1.29212	1.34077	0.872228	0.803761	0.534288
Biological Process	GO:0071702	5	organic substance transport	1.21	0.36786	P18572	Basigin OS=Mus musculus OX=10090 GN=Bsg PE=1 SV=2	Bsg	0.52	0.0143067	Q2	42.444	25.7	9	9	9	8	9	6	8	9	9	1.27115	1.20169	1.47484	0.809831	0.744537	0.497952
Biological Process	GO:0071702	5	organic substance transport	1.21	0.36786	P25085	Interleukin-1 receptor antagonist protein OS=Mus musculus OX=10090 GN=Il1rn PE=2 SV=1	Il1rn	0.586	0.00237955	Q2	20.274	52.8	5	5	5	4	5	4	4	4	5	1.26591	1.23339	1.28373	0.630375	0.772447	0.814152
Biological Process	GO:0071702	5	organic substance transport	1.21	0.36786	Q09143	High affinity cationic amino acid transporter 1 OS=Mus musculus OX=10090 GN=Slc7a1 PE=1 SV=1	Slc7a1	0.548	0.0205401	Q2	67.091	9.3	3	3	3	3	3	3	3	2	2	1.23524	1.24362	1.39674	0.84328	0.781541	0.499577
Biological Process	GO:0071702	5	organic substance transport	1.21	0.36786	Q3UDF0	Solute carrier family 2, facilitated glucose transporter member 6 OS=Mus musculus OX=10090 GN=Slc2a6 PE=1 SV=1	Slc2a6	0.665	0.0466752	Q2	54.433	19.3	6	6	6	5	5	5	5	6	5	1.25534	1.27314	1.07541	0.944272	0.854245	0.597595
Biological Process	GO:0071702	5	organic substance transport	1.21	0.36786	Q62261	Spectrin beta chain, non-erythrocytic 1 OS=Mus musculus OX=10090 GN=Sptbn1 PE=1 SV=2	Sptbn1	0.634	0.00314909	Q2	274.22	12.3	21	21	21	18	17	14	12	14	16	1.17929	1.1209	1.37212	0.817277	0.720622	0.789787
Biological Process	GO:0071702	5	organic substance transport	1.21	0.36786	Q62432	Mothers against decapentaplegic homolog 2 OS=Mus musculus OX=10090 GN=Smad2 PE=1 SV=2	Smad2	0.596	0.00488404	Q2	52.265	13.1	4	4	4	4	4	4	4	4	3	1.32027	1.07417	1.36532	0.801937	0.765086	0.673216
Biological Process	GO:0071702	5	organic substance transport	1.21	0.36786	Q8BG81	Polymerase delta-interacting protein 3 OS=Mus musculus OX=10090 GN=Poldip3 PE=1 SV=1	Poldip3	0.571	0.0289191	Q2	46.132	25	7	7	7	6	5	6	5	5	7	1.4972	1.007	1.31482	0.845025	0.769816	0.566142
Biological Process	GO:0071702	5	organic substance transport	1.21	0.36786	Q8R0G7	Protein spinster homolog 1 OS=Mus musculus OX=10090 GN=Spns1 PE=2 SV=1	Spns1	0.652	0.0361332	Q2	56.708	11.2	3	3	3	2	2	2	3	2	2	1.06412	1.29542	1.27158	0.837979	0.923692	0.607205
Biological Process	GO:0071702	5	organic substance transport	1.21	0.36786	Q8VHH5	Arf-GAP with GTPase, ANK repeat and PH domain-containing protein 3 OS=Mus musculus OX=10090 GN=Agap3 PE=1 SV=1	Agap3	0.638	0.0152966	Q2	97.964	7.3	4	4	4	3	2	3	1	4	2	1.28109	1.09392	1.13266		0.680985	0.811345
Biological Process	GO:0071702	5	organic substance transport	1.21	0.36786	Q9CPX6	Ubiquitin-like-conjugating enzyme ATG3 OS=Mus musculus OX=10090 GN=Atg3 PE=1 SV=1	Atg3	0.653	0.00166764	Q2	35.796	24.5	7	7	7	5	7	7	6	6	6	1.33211	1.18586	1.11203	0.815542	0.791947	0.762513
Biological Process	GO:0071702	5	organic substance transport	1.21	0.36786	Q9DCD6	Gamma-aminobutyric acid receptor-associated protein OS=Mus musculus OX=10090 GN=Gabarap PE=1 SV=2	Gabarap	0.64	0.00231909	Q2	13.918	9.4	1	1	1	1	1	1	1	1	1	1.19589	1.19149	1.27184	0.817377	0.835883	0.687523
Biological Process	GO:0071702	5	organic substance transport	1.21	0.36786	Q9R1Q9	V-type proton ATPase subunit S1 OS=Mus musculus OX=10090 GN=Atp6ap1 PE=1 SV=1	Atp6ap1	0.533	0.0438572	Q2	51.007	19.9	7	7	7	6	6	6	7	7	3	1.26711	1.22279	1.42487	0.932228	0.723793	0.429206
Biological Process	GO:0071702	5	organic substance transport	1.21	0.36786	Q9Z1G4	V-type proton ATPase 116 kDa subunit a1 OS=Mus musculus OX=10090 GN=Atp6v0a1 PE=1 SV=3	Atp6v0a1	0.654	0.0361117	Q2	96.466	7.2	5	5	5	4	5	4	5	4	2	1.18473	1.2064	1.23701	0.933005	0.853134	0.585712
Biological Process	GO:0006974	5	cellular response to DNA damage stimulus	0.56	0.370942	P14901	Heme oxygenase 1 OS=Mus musculus OX=10090 GN=Hmox1 PE=1 SV=1	Hmox1	0.547	0.0480302	Q2	32.928	41.5	7	7	7	5	3	5	7	7	6	1.20341	1.0661	1.60779	0.842305	0.803997	0.476397
Biological Process	GO:0060255	5	regulation of macromolecule metabolic process	0.87	0.375546	O35639	Annexin A3 OS=Mus musculus OX=10090 GN=Anxa3 PE=1 SV=4	Anxa3	0.639	0.0032054	Q2	36.384	49.2	13	13	13	10	11	10	10	12	12	1.09668	1.37255	1.19212	0.748106	0.773478	0.81706
Biological Process	GO:0060255	5	regulation of macromolecule metabolic process	0.87	0.375546	O88508	DNA (cytosine-5)-methyltransferase 3A OS=Mus musculus OX=10090 GN=Dnmt3a PE=1 SV=2	Dnmt3a	0.642	0.0087829	Q2	101.67	15.3	10	10	10	9	10	8	9	8	6	1.27784	1.11786	1.25804	0.810206	0.87508	0.660964
Biological Process	GO:0060255	5	regulation of macromolecule metabolic process	0.87	0.375546	P07356	Annexin A2 OS=Mus musculus OX=10090 GN=Anxa2 PE=1 SV=2	Anxa2	0.631	2.0707e-05	Q2	38.676	74	28	28	28	28	27	27	28	28	28	1.25238	1.21606	1.20968	0.753184	0.770909	0.797797
Biological Process	GO:0060255	5	regulation of macromolecule metabolic process	0.87	0.375546	P09055	Integrin beta-1 OS=Mus musculus OX=10090 GN=Itgb1 PE=1 SV=1	Itgb1	0.583	0.0240209	Q2	88.231	25.9	16	16	16	13	14	13	16	15	12	1.15684	1.29212	1.34077	0.872228	0.803761	0.534288
Biological Process	GO:0060255	5	regulation of macromolecule metabolic process	0.87	0.375546	Q9EQK5	Major vault protein OS=Mus musculus OX=10090 GN=Mvp PE=1 SV=4	Mvp	0.664	0.00162384	Q2	95.923	59.3	36	36	36	30	34	32	30	29	34	1.1855	1.2083	1.21279	0.756638	0.750672	0.886103
Biological Process	GO:0060255	5	regulation of macromolecule metabolic process	0.87	0.375546	Q9JLV6	Bifunctional polynucleotide phosphatase/kinase OS=Mus musculus OX=10090 GN=Pnkp PE=1 SV=2	Pnkp	0.594	0.0132262	Q2	57.223	23.2	8	8	8	8	7	8	7	6	6	1.45282	1.16183	1.15055	0.720023	0.631562	0.883212
Biological Process	GO:0060255	5	regulation of macromolecule metabolic process	0.87	0.375546	Q9R1Q9	V-type proton ATPase subunit S1 OS=Mus musculus OX=10090 GN=Atp6ap1 PE=1 SV=1	Atp6ap1	0.533	0.0438572	Q2	51.007	19.9	7	7	7	6	6	6	7	7	3	1.26711	1.22279	1.42487	0.932228	0.723793	0.429206
[truncated: 9,666 more rows]

## Sheet: Q3
GO Terms Level 1	GO Terms Description	GO Terms Level	GO Terms ID	Mapping	Background	All Mapping	All Background	Fold Enrichment	Fisher's exact test p value	-log10(p value)	Related proteins
[truncated: 30 more rows]

[truncated: 5 more sheets: Q3 GO2Protein, Q4, Q4 GO2Protein, all, all GO2Protein]
