# Supplementary material for: Methionine enkephalin (MENK) protected macrophages from ferroptosis by downregulating HMOX1 and ferritin
Source: Proteome Sci. 2024 Jan 20;22:2. doi: 10.1186/s12953-024-00228-x (PMC10799539; doi:10.1186/s12953-024-00228-x)
Supplement: Supplementary file 4 — Additional file 4: Supplementary Table 4. GO enrichment. [file 12953_2024_228_MOESM4_ESM.xlsx]

## Sheet: Q1
Domain description	Mapping	Background	All Mapping	All Background	Fold Enrichment	Fisher's exact test p value	-log10(p value)	Related proteins
Ferritin-like domain	2	2	13	2445	188.08	2.61063e-05	4.58	P09528 P29391

## Sheet: Q1 Domain2Protein
Domain description	Fisher's exact test p value	Fold Enrichment	Protein accession	Protein description	Gene name	B/A Ratio	B/A P value	Category	MW [kDa]	Coverage [%]	Peptides	Unique peptides	Razor + unique peptides	Razor + unique peptides A1	Razor + unique peptides A2	Razor + unique peptides A3	Razor + unique peptides B1	Razor + unique peptides B2	Razor + unique peptides B3	A1	A2	A3	B1	B2	B3
Ferritin-like domain	2.61063e-05	188.08	P09528	Ferritin heavy chain OS=Mus musculus OX=10090 GN=Fth1 PE=1 SV=2	Fth1	0.482	0.00148882	Q1	21.066	71.4	18	18	18	17	18	17	15	15	15	1.36757	1.17365	1.50818	0.714324	0.582328	0.653943
Ferritin-like domain	2.61063e-05	188.08	P29391	Ferritin light chain 1 OS=Mus musculus OX=10090 GN=Ftl1 PE=1 SV=2	Ftl1	0.267	0.00405013	Q1	20.802	62.3	12	12	12	10	12	9	8	8	8	1.5001	1.05386	2.18137	0.447545	0.435034	0.382095

## Sheet: Q2
Domain description	Mapping	Background	All Mapping	All Background	Fold Enrichment	Fisher's exact test p value	-log10(p value)	Related proteins
Galactoside-binding lectin	2	3	54	2445	30.19	0.00141646	2.85	O08573 P16110
2Fe-2S iron-sulfur cluster binding domain	2	5	54	2445	18.11	0.00458878	2.34	Q91VD9 Q9CQA3
EGF-like domain	2	5	54	2445	18.11	0.00458878	2.34	P09055 P21956

## Sheet: Q2 Domain2Protein
Domain description	Fisher's exact test p value	Fold Enrichment	Protein accession	Protein description	Gene name	B/A Ratio	B/A P value	Category	MW [kDa]	Coverage [%]	Peptides	Unique peptides	Razor + unique peptides	Razor + unique peptides A1	Razor + unique peptides A2	Razor + unique peptides A3	Razor + unique peptides B1	Razor + unique peptides B2	Razor + unique peptides B3	A1	A2	A3	B1	B2	B3
Galactoside-binding lectin	0.00141646	30.19	O08573	Galectin-9 OS=Mus musculus OX=10090 GN=Lgals9 PE=1 SV=1	Lgals9	0.52	0.00566875	Q2	40.035	9.3	3	3	3	3	3	3	3	3	3	1.44506	1.16849	1.33412	0.69639	0.79935	0.556596
Galactoside-binding lectin	0.00141646	30.19	P16110	Galectin-3 OS=Mus musculus OX=10090 GN=Lgals3 PE=1 SV=3	Lgals3	0.646	0.000930523	Q2	27.515	41.7	11	11	11	11	10	10	10	11	10	1.13204	1.22017	1.29201	0.738591	0.822193	0.795002
2Fe-2S iron-sulfur cluster binding domain	0.00458878	18.11	Q91VD9	NADH-ubiquinone oxidoreductase 75 kDa subunit, mitochondrial OS=Mus musculus OX=10090 GN=Ndufs1 PE=1 SV=2	Ndufs1	0.653	0.0276969	Q2	79.776	57.9	31	31	31	26	28	29	30	30	26	1.15354	1.19064	1.28485	0.889526	0.876302	0.605149
2Fe-2S iron-sulfur cluster binding domain	0.00458878	18.11	Q9CQA3	Succinate dehydrogenase [ubiquinone] iron-sulfur subunit, mitochondrial OS=Mus musculus OX=10090 GN=Sdhb PE=1 SV=1	Sdhb	0.615	0.024656	Q2	31.814	41.8	13	13	13	13	13	13	13	12	12	1.16817	1.2389	1.30715	0.837256	0.881797	0.566715
EGF-like domain	0.00458878	18.11	P09055	Integrin beta-1 OS=Mus musculus OX=10090 GN=Itgb1 PE=1 SV=1	Itgb1	0.583	0.0240209	Q2	88.231	25.9	16	16	16	13	14	13	16	15	12	1.15684	1.29212	1.34077	0.872228	0.803761	0.534288
EGF-like domain	0.00458878	18.11	P21956	Lactadherin OS=Mus musculus OX=10090 GN=Mfge8 PE=1 SV=3	Mfge8	0.626	0.00150696	Q2	51.24	28.1	11	11	11	10	10	9	11	11	10	1.20374	1.29344	1.19235	0.850635	0.755759	0.704074
Immunoglobulin domain	0.0584545	5.03	P18572	Basigin OS=Mus musculus OX=10090 GN=Bsg PE=1 SV=2	Bsg	0.52	0.0143067	Q2	42.444	25.7	9	9	9	8	9	6	8	9	9	1.27115	1.20169	1.47484	0.809831	0.744537	0.497952
Immunoglobulin domain	0.0584545	5.03	Q64281	Leukocyte immunoglobulin-like receptor subfamily B member 4 OS=Mus musculus OX=10090 GN=Lilrb4 PE=1 SV=1	Lilrb4	0.568	0.021552	Q2	37.544	20	4	4	4	3	4	3	4	2	3	1.28659	1.13633	1.20367	0.798407		0.575003
Calponin homology (CH) domain	0.111143	3.48	Q62261	Spectrin beta chain, non-erythrocytic 1 OS=Mus musculus OX=10090 GN=Sptbn1 PE=1 SV=2	Sptbn1	0.634	0.00314909	Q2	274.22	12.3	21	21	21	18	17	14	12	14	16	1.17929	1.1209	1.37212	0.817277	0.720622	0.789787
Calponin homology (CH) domain	0.111143	3.48	Q921G6	Leucine-rich repeat and calponin homology domain-containing protein 4 OS=Mus musculus OX=10090 GN=Lrch4 PE=1 SV=1	Lrch4	0.578	0.020627	Q2	73.162	16.3	6	6	6	2	6	3	4	4	3		1.27044	1.40715	0.664036	0.750271	0.908097
PH domain	0.245269	2.11	Q8BZN6	Dedicator of cytokinesis protein 10 OS=Mus musculus OX=10090 GN=Dock10 PE=1 SV=3	Dock10	0.651	0.000143569	Q2	245.76	11.3	17	17	17	11	10	10	13	12	14	1.22108	1.145	1.26843	0.794288	0.781863	0.789329
PH domain	0.245269	2.11	Q9R0C8	Guanine nucleotide exchange factor VAV3 OS=Mus musculus OX=10090 GN=Vav3 PE=1 SV=2	Vav3	0.652	0.0096387	Q2	97.967	6.7	5	4	4	3	2	3	4	3	4	1.25647	1.3111	1.06485	0.851712	0.68832	0.82755

## Sheet: Q3
Domain description	Mapping	Background	All Mapping	All Background	Fold Enrichment	Fisher's exact test p value	-log10(p value)	Related proteins
S-100/ICaBP type calcium binding domain	2	6	50	2445	16.3	0.00583471	2.23	P14069 P50543
Protein-tyrosine phosphatase	2	12	50	2445	8.15	0.0237369	1.62	P35235 Q61152
Cyclophilin type peptidyl-prolyl cis-trans isomerase/CLD	2	15	50	2445	6.52	0.0363206	1.44	Q9CR16 Q9D0W5
LSM domain	2	16	50	2445	6.11	0.0409754	1.39	P62305 Q9CQQ8
Proteasome subunit	2	17	50	2445	5.75	0.0458424	1.34	P70195 Q9Z2U1

## Sheet: Q3 Domain2Protein
Domain description	Fisher's exact test p value	Fold Enrichment	Protein accession	Protein description	Gene name	B/A Ratio	B/A P value	Category	MW [kDa]	Coverage [%]	Peptides	Unique peptides	Razor + unique peptides	Razor + unique peptides A1	Razor + unique peptides A2	Razor + unique peptides A3	Razor + unique peptides B1	Razor + unique peptides B2	Razor + unique peptides B3	A1	A2	A3	B1	B2	B3
S-100/ICaBP type calcium binding domain	0.00583471	16.3	P50543	Protein S100-A11 OS=Mus musculus OX=10090 GN=S100a11 PE=1 SV=1	S100a11	1.704	0.0245383	Q3	11.083	86.7	6	6	6	4	5	4	5	5	6	0.941562	0.717128	0.560605	1.18917	1.20846	1.38307
S-100/ICaBP type calcium binding domain	0.00583471	16.3	P14069	Protein S100-A6 OS=Mus musculus OX=10090 GN=S100a6 PE=1 SV=3	S100a6	1.549	0.0382176	Q3	10.051	48.3	5	5	5	4	4	5	5	5	5	0.854329	0.906071	0.593381	1.09661	1.17889	1.37072
Protein-tyrosine phosphatase	0.0237369	8.15	P35235	Tyrosine-protein phosphatase non-receptor type 11 OS=Mus musculus OX=10090 GN=Ptpn11 PE=1 SV=3	Ptpn11	1.862	0.000424798	Q3	68.034	28.3	11	11	11	6	5	4	9	10	11	0.780715	0.666822	0.648997	1.29771	1.32029	1.28547
Protein-tyrosine phosphatase	0.0237369	8.15	Q61152	Tyrosine-protein phosphatase non-receptor type 18 OS=Mus musculus OX=10090 GN=Ptpn18 PE=1 SV=1	Ptpn18	1.56	0.0177193	Q3	50.201	16.8	4	4	4	3	4	4	4	3	3	0.693832	0.746377	0.903671	1.02833	1.28253	1.34526
Cyclophilin type peptidyl-prolyl cis-trans isomerase/CLD	0.0363206	6.52	Q9CR16	Peptidyl-prolyl cis-trans isomerase D OS=Mus musculus OX=10090 GN=Ppid PE=1 SV=3	Ppid	1.544	0.000234249	Q3	40.742	76.2	25	25	25	22	21	19	25	24	25	0.76572	0.81643	0.776498	1.17164	1.18591	1.2838
Cyclophilin type peptidyl-prolyl cis-trans isomerase/CLD	0.0363206	6.52	Q9D0W5	Peptidyl-prolyl cis-trans isomerase-like 1 OS=Mus musculus OX=10090 GN=Ppil1 PE=1 SV=1	Ppil1	1.87	0.0311123	Q3	18.237	24.7	4	4	4	1	1	1	3	4	3		0.618594	0.69571	1.24317	0.974557	1.46797
LSM domain	0.0409754	6.11	P62305	Small nuclear ribonucleoprotein E OS=Mus musculus OX=10090 GN=Snrpe PE=1 SV=1	Snrpe	1.588	0.0428987	Q3	10.803	52.2	3	3	3	3	3	3	3	3	3	0.556952	0.878955	0.882394	1.19831	1.11414	1.36926
LSM domain	0.0409754	6.11	Q9CQQ8	U6 snRNA-associated Sm-like protein LSm7 OS=Mus musculus OX=10090 GN=Lsm7 PE=1 SV=1	Lsm7	1.881	0.000631062	Q3	11.636	57.3	3	3	3	2	2	2	3	3	3	0.643638	0.668174	0.771124	1.21723	1.33531	1.36453
Proteasome subunit	0.0458424	5.75	P70195	Proteasome subunit beta type-7 OS=Mus musculus OX=10090 GN=Psmb7 PE=1 SV=1	Psmb7	1.804	0.00218171	Q3	29.891	71.1	14	14	14	10	14	11	13	13	14	0.710456	0.807155	0.622508	1.24638	1.22443	1.38907
Proteasome subunit	0.0458424	5.75	Q9Z2U1	Proteasome subunit alpha type-5 OS=Mus musculus OX=10090 GN=Psma5 PE=1 SV=1	Psma5	1.541	0.00498351	Q3	26.411	58.1	12	12	12	11	10	9	12	12	12	0.76224	0.860889	0.737876	1.1887	1.0974	1.35289
RNA recognition motif. (a.k.a. RRM, RBD, or RNP domain)	0.0648672	2.29	Q99M28	RNA-binding protein with serine-rich domain 1 OS=Mus musculus OX=10090 GN=Rnps1 PE=1 SV=1	Rnps1	1.965	0.002132	Q3	34.208	23.3	5	5	5	4	4	5	5	4	4	0.698211	0.767484	0.557736	1.30516	1.2902	1.38121
RNA recognition motif. (a.k.a. RRM, RBD, or RNP domain)	0.0648672	2.29	O35737	Heterogeneous nuclear ribonucleoprotein H OS=Mus musculus OX=10090 GN=Hnrnph1 PE=1 SV=3	Hnrnph1	1.726	0.00360356	Q3	49.199	53.7	18	10	18	15	14	16	18	18	16	0.6874	0.754749	0.759234	1.10956	1.22136	1.4677
RNA recognition motif. (a.k.a. RRM, RBD, or RNP domain)	0.0648672	2.29	Q8BIQ5	Cleavage stimulation factor subunit 2 OS=Mus musculus OX=10090 GN=Cstf2 PE=1 SV=2	Cstf2	1.709	0.00393159	Q3	61.341	37.6	14	14	14	9	6	7	12	13	14	0.636866	0.746068	0.83193	1.17365	1.23803	1.37345
RNA recognition motif. (a.k.a. RRM, RBD, or RNP domain)	0.0648672	2.29	Q62093	Serine/arginine-rich splicing factor 2 OS=Mus musculus OX=10090 GN=Srsf2 PE=1 SV=4	Srsf2	1.66	0.00596843	Q3	25.476	26.7	5	5	5	4	4	4	4	5	4	0.823424	0.728772	0.703803	1.19954	1.09783	1.44663
RNA recognition motif. (a.k.a. RRM, RBD, or RNP domain)	0.0648672	2.29	Q99K48	Non-POU domain-containing octamer-binding protein OS=Mus musculus OX=10090 GN=Nono PE=1 SV=3	Nono	1.766	0.000675472	Q3	54.54	54.8	23	22	22	18	17	16	21	21	22	0.646082	0.759919	0.763079	1.25138	1.24043	1.33911
SH2 domain	0.117369	3.37	P35235	Tyrosine-protein phosphatase non-receptor type 11 OS=Mus musculus OX=10090 GN=Ptpn11 PE=1 SV=3	Ptpn11	1.862	0.000424798	Q3	68.034	28.3	11	11	11	6	5	4	9	10	11	0.780715	0.666822	0.648997	1.29771	1.32029	1.28547
SH2 domain	0.117369	3.37	Q60787	Lymphocyte cytosolic protein 2 OS=Mus musculus OX=10090 GN=Lcp2 PE=1 SV=2	Lcp2	1.553	0.00381436	Q3	60.238	47.1	17	17	17	14	14	12	16	16	16	0.794861	0.843469	0.711667	1.13853	1.16269	1.34878

## Sheet: Q4
Domain Description	Mapping	Background	All Mapping	All Background	Fold Enrichment	Fisher's exact test p value	-log10(p value)	Related proteins	Log2 Fold enrichment

## Sheet: Q4 Domain2Protein
Protein accession	Protein description	Gene name	B/A Ratio	B/A P value	Category	MW [kDa]	Coverage [%]	Peptides	Unique peptides	Razor + unique peptides	Razor + unique peptides A1	Razor + unique peptides A2	Razor + unique peptides A3	Razor + unique peptides B1	Razor + unique peptides B2	Razor + unique peptides B3	A1	A2	A3	B1	B2	B3

## Sheet: all
Domain description	Mapping	Background	All Mapping	All Background	Fold Enrichment	Fisher's exact test p value	-log10(p value)	Related proteins
Ferritin-like domain	2	2	134	2445	18.25	0.00298247	2.53	P09528 P29391
Class I Histocompatibility antigen, domains alpha 1 and 2	2	3	134	2445	12.16	0.00862512	2.06	P01900 P01902
Galactoside-binding lectin	2	3	134	2445	12.16	0.00862512	2.06	O08573 P16110
NOPS (NUC059) domain	2	3	134	2445	12.16	0.00862512	2.06	Q8R326 Q99K48
RNPHF zinc finger	2	3	134	2445	12.16	0.00862512	2.06	O35737 P70333
Immunoglobulin domain	4	18	134	2445	4.05	0.014473	1.84	P18572 P26151 P26151 Q61490 Q64281
Isocitrate/isopropylmalate dehydrogenase	2	4	134	2445	9.12	0.0166316	1.78	O88844 P54071
Protein-tyrosine phosphatase	3	12	134	2445	4.56	0.0245926	1.61	P18052 P35235 Q61152
2Fe-2S iron-sulfur cluster binding domain	2	5	134	2445	7.3	0.0267296	1.57	Q91VD9 Q9CQA3
EGF-like domain	2	5	134	2445	7.3	0.0267296	1.57	P09055 P21956
Immunoglobulin C1-set domain	2	6	134	2445	6.08	0.0386692	1.41	P01900 P01902
S-100/ICaBP type calcium binding domain	2	6	134	2445	6.08	0.0386692	1.41	P14069 P50543

## Sheet: all Domain2Protein
Domain description	Fisher's exact test p value	Fold Enrichment	Protein accession	Protein description	Gene name	B/A Ratio	B/A P value	Category	MW [kDa]	Coverage [%]	Peptides	Unique peptides	Razor + unique peptides	Razor + unique peptides A1	Razor + unique peptides A2	Razor + unique peptides A3	Razor + unique peptides B1	Razor + unique peptides B2	Razor + unique peptides B3	A1	A2	A3	B1	B2	B3
Ferritin-like domain	0.00298247	18.25	P29391	Ferritin light chain 1 OS=Mus musculus OX=10090 GN=Ftl1 PE=1 SV=2	Ftl1	0.267	0.00405013	Q1	20.802	62.3	12	12	12	10	12	9	8	8	8	1.5001	1.05386	2.18137	0.447545	0.435034	0.382095
Ferritin-like domain	0.00298247	18.25	P09528	Ferritin heavy chain OS=Mus musculus OX=10090 GN=Fth1 PE=1 SV=2	Fth1	0.482	0.00148882	Q1	21.066	71.4	18	18	18	17	18	17	15	15	15	1.36757	1.17365	1.50818	0.714324	0.582328	0.653943
Galactoside-binding lectin	0.00862512	12.16	P16110	Galectin-3 OS=Mus musculus OX=10090 GN=Lgals3 PE=1 SV=3	Lgals3	0.646	0.000930523	Q2	27.515	41.7	11	11	11	11	10	10	10	11	10	1.13204	1.22017	1.29201	0.738591	0.822193	0.795002
Galactoside-binding lectin	0.00862512	12.16	O08573	Galectin-9 OS=Mus musculus OX=10090 GN=Lgals9 PE=1 SV=1	Lgals9	0.52	0.00566875	Q2	40.035	9.3	3	3	3	3	3	3	3	3	3	1.44506	1.16849	1.33412	0.69639	0.79935	0.556596
NOPS (NUC059) domain	0.00862512	12.16	Q99K48	Non-POU domain-containing octamer-binding protein OS=Mus musculus OX=10090 GN=Nono PE=1 SV=3	Nono	1.766	0.000675472	Q3	54.54	54.8	23	22	22	18	17	16	21	21	22	0.646082	0.759919	0.763079	1.25138	1.24043	1.33911
RNPHF zinc finger	0.00862512	12.16	O35737	Heterogeneous nuclear ribonucleoprotein H OS=Mus musculus OX=10090 GN=Hnrnph1 PE=1 SV=3	Hnrnph1	1.726	0.00360356	Q3	49.199	53.7	18	10	18	15	14	16	18	18	16	0.6874	0.754749	0.759234	1.10956	1.22136	1.4677
NOPS (NUC059) domain	0.00862512	12.16	Q8R326	Paraspeckle component 1 OS=Mus musculus OX=10090 GN=Pspc1 PE=1 SV=1	Pspc1	0.481	0.00159628	Q1	58.758	20.5	8	8	8	6	7	7	4	5	6	1.3822	1.38291	1.28553	0.533872	0.704306	0.711173
Class I Histocompatibility antigen, domains alpha 1 and 2	0.00862512	12.16	P01902	H-2 class I histocompatibility antigen, K-D alpha chain OS=Mus musculus OX=10090 GN=H2-K1 PE=1 SV=1	H2-K1	0.503	0.0108119	Q2	41.489	48.6	17	12	17	16	17	14	16	15	16	1.30793	1.2445	1.43942	0.815677	0.702406	0.490068
Class I Histocompatibility antigen, domains alpha 1 and 2	0.00862512	12.16	P01900	H-2 class I histocompatibility antigen, D-D alpha chain OS=Mus musculus OX=10090 GN=H2-D1 PE=1 SV=1	H2-D1	0.426	0.000338646	Q1	41.11	35.9	11	4	6	5	6	6	6	6	6	1.43444	1.37307	1.39947	0.683238	0.579546	0.530229
RNPHF zinc finger	0.00862512	12.16	P70333	Heterogeneous nuclear ribonucleoprotein H2 OS=Mus musculus OX=10090 GN=Hnrnph2 PE=1 SV=1	Hnrnph2	2.313	0.00145913	Q4	49.279	45.9	15	8	8	5	4	5	8	7	6	0.661909	0.577926	0.571154	1.23986	1.27573	1.67342
Immunoglobulin domain	0.014473	4.05	Q64281	Leukocyte immunoglobulin-like receptor subfamily B member 4 OS=Mus musculus OX=10090 GN=Lilrb4 PE=1 SV=1	Lilrb4	0.568	0.021552	Q2	37.544	20	4	4	4	3	4	3	4	2	3	1.28659	1.13633	1.20367	0.798407		0.575003
Immunoglobulin domain	0.014473	4.05	Q61490	CD166 antigen OS=Mus musculus OX=10090 GN=Alcam PE=1 SV=3	Alcam	0.499	0.0204121	Q1	65.091	48.2	23	23	23	21	19	19	18	18	15	1.22939	1.31319	1.46034	0.840033	0.70997	0.44708
Immunoglobulin domain	0.014473	4.05	P26151	High affinity immunoglobulin gamma Fc receptor I OS=Mus musculus OX=10090 GN=Fcgr1 PE=1 SV=1	Fcgr1	3.003	0.0112705	Q4	44.887	15.3	5	5	5	2	2	3	4	5	5	0.474267	0.496188	0.528333	1.81799	1.78964	0.893589
Immunoglobulin domain	0.014473	4.05	P18572	Basigin OS=Mus musculus OX=10090 GN=Bsg PE=1 SV=2	Bsg	0.52	0.0143067	Q2	42.444	25.7	9	9	9	8	9	6	8	9	9	1.27115	1.20169	1.47484	0.809831	0.744537	0.497952
Isocitrate/isopropylmalate dehydrogenase	0.0166316	9.12	P54071	Isocitrate dehydrogenase [NADP], mitochondrial OS=Mus musculus OX=10090 GN=Idh2 PE=1 SV=3	Idh2	0.628	0.0153975	Q2	50.906	46.7	18	18	18	17	17	17	18	18	18	1.24682	1.23589	1.20252	0.805433	0.901758	0.60758
Isocitrate/isopropylmalate dehydrogenase	0.0166316	9.12	O88844	Isocitrate dehydrogenase [NADP] cytoplasmic OS=Mus musculus OX=10090 GN=Idh1 PE=1 SV=2	Idh1	1.541	0.00535315	Q3	46.674	72.2	27	27	27	25	24	26	27	27	26	0.758319	0.843862	0.759004	1.07782	1.19104	1.36996
Protein-tyrosine phosphatase	0.0245926	4.56	Q61152	Tyrosine-protein phosphatase non-receptor type 18 OS=Mus musculus OX=10090 GN=Ptpn18 PE=1 SV=1	Ptpn18	1.56	0.0177193	Q3	50.201	16.8	4	4	4	3	4	4	4	3	3	0.693832	0.746377	0.903671	1.02833	1.28253	1.34526
Protein-tyrosine phosphatase	0.0245926	4.56	P35235	Tyrosine-protein phosphatase non-receptor type 11 OS=Mus musculus OX=10090 GN=Ptpn11 PE=1 SV=3	Ptpn11	1.862	0.000424798	Q3	68.034	28.3	11	11	11	6	5	4	9	10	11	0.780715	0.666822	0.648997	1.29771	1.32029	1.28547
Protein-tyrosine phosphatase	0.0245926	4.56	P18052	Receptor-type tyrosine-protein phosphatase alpha OS=Mus musculus OX=10090 GN=Ptpra PE=1 SV=3	Ptpra	0.59	0.0451529	Q2	93.696	15.2	8	8	8	7	7	8	4	7	5	1.30883	1.15196	1.31254	0.997652	0.713171	0.515854
2Fe-2S iron-sulfur cluster binding domain	0.0267296	7.3	Q91VD9	NADH-ubiquinone oxidoreductase 75 kDa subunit, mitochondrial OS=Mus musculus OX=10090 GN=Ndufs1 PE=1 SV=2	Ndufs1	0.653	0.0276969	Q2	79.776	57.9	31	31	31	26	28	29	30	30	26	1.15354	1.19064	1.28485	0.889526	0.876302	0.605149
2Fe-2S iron-sulfur cluster binding domain	0.0267296	7.3	Q9CQA3	Succinate dehydrogenase [ubiquinone] iron-sulfur subunit, mitochondrial OS=Mus musculus OX=10090 GN=Sdhb PE=1 SV=1	Sdhb	0.615	0.024656	Q2	31.814	41.8	13	13	13	13	13	13	13	12	12	1.16817	1.2389	1.30715	0.837256	0.881797	0.566715
EGF-like domain	0.0267296	7.3	P21956	Lactadherin OS=Mus musculus OX=10090 GN=Mfge8 PE=1 SV=3	Mfge8	0.626	0.00150696	Q2	51.24	28.1	11	11	11	10	10	9	11	11	10	1.20374	1.29344	1.19235	0.850635	0.755759	0.704074
EGF-like domain	0.0267296	7.3	P09055	Integrin beta-1 OS=Mus musculus OX=10090 GN=Itgb1 PE=1 SV=1	Itgb1	0.583	0.0240209	Q2	88.231	25.9	16	16	16	13	14	13	16	15	12	1.15684	1.29212	1.34077	0.872228	0.803761	0.534288
S-100/ICaBP type calcium binding domain	0.0386692	6.08	P50543	Protein S100-A11 OS=Mus musculus OX=10090 GN=S100a11 PE=1 SV=1	S100a11	1.704	0.0245383	Q3	11.083	86.7	6	6	6	4	5	4	5	5	6	0.941562	0.717128	0.560605	1.18917	1.20846	1.38307
S-100/ICaBP type calcium binding domain	0.0386692	6.08	P14069	Protein S100-A6 OS=Mus musculus OX=10090 GN=S100a6 PE=1 SV=3	S100a6	1.549	0.0382176	Q3	10.051	48.3	5	5	5	4	4	5	5	5	5	0.854329	0.906071	0.593381	1.09661	1.17889	1.37072
Immunoglobulin C1-set domain	0.0386692	6.08	P01900	H-2 class I histocompatibility antigen, D-D alpha chain OS=Mus musculus OX=10090 GN=H2-D1 PE=1 SV=1	H2-D1	0.426	0.000338646	Q1	41.11	35.9	11	4	6	5	6	6	6	6	6	1.43444	1.37307	1.39947	0.683238	0.579546	0.530229
Immunoglobulin C1-set domain	0.0386692	6.08	P01902	H-2 class I histocompatibility antigen, K-D alpha chain OS=Mus musculus OX=10090 GN=H2-K1 PE=1 SV=1	H2-K1	0.503	0.0108119	Q2	41.489	48.6	17	12	17	16	17	14	16	15	16	1.30793	1.2445	1.43942	0.815677	0.702406	0.490068
LSM domain	0.053362	3.42	P62305	Small nuclear ribonucleoprotein E OS=Mus musculus OX=10090 GN=Snrpe PE=1 SV=1	Snrpe	1.588	0.0428987	Q3	10.803	52.2	3	3	3	3	3	3	3	3	3	0.556952	0.878955	0.882394	1.19831	1.11414	1.36926
LSM domain	0.053362	3.42	Q9CQQ8	U6 snRNA-associated Sm-like protein LSm7 OS=Mus musculus OX=10090 GN=Lsm7 PE=1 SV=1	Lsm7	1.881	0.000631062	Q3	11.636	57.3	3	3	3	2	2	2	3	3	3	0.643638	0.668174	0.771124	1.21723	1.33531	1.36453
LSM domain	0.053362	3.42	Q9QXA5	U6 snRNA-associated Sm-like protein LSm4 OS=Mus musculus OX=10090 GN=Lsm4 PE=1 SV=1	Lsm4	2.073	0.00146003	Q4	15.076	13.1	2	2	2	2	2	2	2	2	2	0.632225	0.591901	0.728469	1.47051	1.40814	1.16875
Proteasome subunit	0.0622796	3.22	P70195	Proteasome subunit beta type-7 OS=Mus musculus OX=10090 GN=Psmb7 PE=1 SV=1	Psmb7	1.804	0.00218171	Q3	29.891	71.1	14	14	14	10	14	11	13	13	14	0.710456	0.807155	0.622508	1.24638	1.22443	1.38907
Proteasome subunit	0.0622796	3.22	P99026	Proteasome subunit beta type-4 OS=Mus musculus OX=10090 GN=Psmb4 PE=1 SV=1	Psmb4	2.073	0.000947266	Q4	29.116	40.2	7	7	7	7	7	6	7	6	7	0.601326	0.744472	0.60658	1.23063	1.37992	1.43707
Proteasome subunit	0.0622796	3.22	Q9Z2U1	Proteasome subunit alpha type-5 OS=Mus musculus OX=10090 GN=Psma5 PE=1 SV=1	Psma5	1.541	0.00498351	Q3	26.411	58.1	12	12	12	11	10	9	12	12	12	0.76224	0.860889	0.737876	1.1887	1.0974	1.35289
Aldo/keto reductase family	0.0671762	4.56	P45376	Aldo-keto reductase family 1 member B1 OS=Mus musculus OX=10090 GN=Akr1b1 PE=1 SV=3	Akr1b1	2.343	0.000775488	Q4	35.732	70.6	23	23	23	20	23	20	23	23	23	0.569419	0.677897	0.54744	1.2547	1.37924	1.5713
Aldo/keto reductase family	0.0671762	4.56	P45377	Aldose reductase-related protein 2 OS=Mus musculus OX=10090 GN=Akr1b8 PE=1 SV=2	Akr1b8	1.745	0.00447628	Q3	36.12	65.8	16	12	16	15	15	15	15	15	16	0.769913	0.780371	0.635497	1.17541	1.18399	1.45481
Core histone H2A/H2B/H3/H4	0.118618	3.32	C0HKE9	Histone H2A type 1-P OS=Mus musculus OX=10090 GN=Hist1h2ap PE=1 SV=1	Hist1h2ap	0.586	0.00820482	Q2	14.135	40.8	7	1	7	6	6	6	7	6	7	1.25803	1.05298	1.473	0.704113	0.700053	0.811822
Core histone H2A/H2B/H3/H4	0.118618	3.32	Q64523	Histone H2A type 2-C OS=Mus musculus OX=10090 GN=H2ac20 PE=1 SV=3	H2ac20	0.412	0.0278218	Q1	13.988	41.1	7	1	2	2	2	1	2	2	2	1.43006	0.93161	1.56037		0.491813	0.58615
Cyclophilin type peptidyl-prolyl cis-trans isomerase/CLD	0.196947	2.43	Q9D0W5	Peptidyl-prolyl cis-trans isomerase-like 1 OS=Mus musculus OX=10090 GN=Ppil1 PE=1 SV=1	Ppil1	1.87	0.0311123	Q3	18.237	24.7	4	4	4	1	1	1	3	4	3		0.618594	0.69571	1.24317	0.974557	1.46797
Cyclophilin type peptidyl-prolyl cis-trans isomerase/CLD	0.196947	2.43	Q9CR16	Peptidyl-prolyl cis-trans isomerase D OS=Mus musculus OX=10090 GN=Ppid PE=1 SV=3	Ppid	1.544	0.000234249	Q3	40.742	76.2	25	25	25	22	21	19	25	24	25	0.76572	0.81643	0.776498	1.17164	1.18591	1.2838
SH2 domain	0.210053	1.89	P35235	Tyrosine-protein phosphatase non-receptor type 11 OS=Mus musculus OX=10090 GN=Ptpn11 PE=1 SV=3	Ptpn11	1.862	0.000424798	Q3	68.034	28.3	11	11	11	6	5	4	9	10	11	0.780715	0.666822	0.648997	1.29771	1.32029	1.28547
SH2 domain	0.210053	1.89	Q9R0C8	Guanine nucleotide exchange factor VAV3 OS=Mus musculus OX=10090 GN=Vav3 PE=1 SV=2	Vav3	0.652	0.0096387	Q2	97.967	6.7	5	4	4	3	2	3	4	3	4	1.25647	1.3111	1.06485	0.851712	0.68832	0.82755
SH2 domain	0.210053	1.89	Q60787	Lymphocyte cytosolic protein 2 OS=Mus musculus OX=10090 GN=Lcp2 PE=1 SV=2	Lcp2	1.553	0.00381436	Q3	60.238	47.1	17	17	17	14	14	12	16	16	16	0.794861	0.843469	0.711667	1.13853	1.16269	1.34878
RNA recognition motif. (a.k.a. RRM, RBD, or RNP domain)	0.379606	1.36	Q99K48	Non-POU domain-containing octamer-binding protein OS=Mus musculus OX=10090 GN=Nono PE=1 SV=3	Nono	1.766	0.000675472	Q3	54.54	54.8	23	22	22	18	17	16	21	21	22	0.646082	0.759919	0.763079	1.25138	1.24043	1.33911
RNA recognition motif. (a.k.a. RRM, RBD, or RNP domain)	0.379606	1.36	Q99M28	RNA-binding protein with serine-rich domain 1 OS=Mus musculus OX=10090 GN=Rnps1 PE=1 SV=1	Rnps1	1.965	0.002132	Q3	34.208	23.3	5	5	5	4	4	5	5	4	4	0.698211	0.767484	0.557736	1.30516	1.2902	1.38121
RNA recognition motif. (a.k.a. RRM, RBD, or RNP domain)	0.379606	1.36	Q8BIQ5	Cleavage stimulation factor subunit 2 OS=Mus musculus OX=10090 GN=Cstf2 PE=1 SV=2	Cstf2	1.709	0.00393159	Q3	61.341	37.6	14	14	14	9	6	7	12	13	14	0.636866	0.746068	0.83193	1.17365	1.23803	1.37345
RNA recognition motif. (a.k.a. RRM, RBD, or RNP domain)	0.379606	1.36	Q62093	Serine/arginine-rich splicing factor 2 OS=Mus musculus OX=10090 GN=Srsf2 PE=1 SV=4	Srsf2	1.66	0.00596843	Q3	25.476	26.7	5	5	5	4	4	4	4	5	4	0.823424	0.728772	0.703803	1.19954	1.09783	1.44663
RNA recognition motif. (a.k.a. RRM, RBD, or RNP domain)	0.379606	1.36	P70333	Heterogeneous nuclear ribonucleoprotein H2 OS=Mus musculus OX=10090 GN=Hnrnph2 PE=1 SV=1	Hnrnph2	2.313	0.00145913	Q4	49.279	45.9	15	8	8	5	4	5	8	7	6	0.661909	0.577926	0.571154	1.23986	1.27573	1.67342
RNA recognition motif. (a.k.a. RRM, RBD, or RNP domain)	0.379606	1.36	O35737	Heterogeneous nuclear ribonucleoprotein H OS=Mus musculus OX=10090 GN=Hnrnph1 PE=1 SV=3	Hnrnph1	1.726	0.00360356	Q3	49.199	53.7	18	10	18	15	14	16	18	18	16	0.6874	0.754749	0.759234	1.10956	1.22136	1.4677
RNA recognition motif. (a.k.a. RRM, RBD, or RNP domain)	0.379606	1.36	Q8R326	Paraspeckle component 1 OS=Mus musculus OX=10090 GN=Pspc1 PE=1 SV=1	Pspc1	0.481	0.00159628	Q1	58.758	20.5	8	8	8	6	7	7	4	5	6	1.3822	1.38291	1.28553	0.533872	0.704306	0.711173
RNA recognition motif. (a.k.a. RRM, RBD, or RNP domain)	0.379606	1.36	Q8BG81	Polymerase delta-interacting protein 3 OS=Mus musculus OX=10090 GN=Poldip3 PE=1 SV=1	Poldip3	0.571	0.0289191	Q2	46.132	25	7	7	7	6	5	6	5	5	7	1.4972	1.007	1.31482	0.845025	0.769816	0.566142
