# Supplementary material for: Methionine enkephalin (MENK) protected macrophages from ferroptosis by downregulating HMOX1 and ferritin
Source: Proteome Sci. 2024 Jan 20;22:2. doi: 10.1186/s12953-024-00228-x (PMC10799539; doi:10.1186/s12953-024-00228-x)
Supplement: Supplementary file 5 — Additional file 5: Supplementary Table 5. HMOX GO enrichment analysis. [file 12953_2024_228_MOESM5_ESM.xlsx]

## Sheet: Sheet1
Table 1. HMOX GO enrichment analysis.
Gene name	GO Terms	GO Terms Description	Fold Enrichment	Fisher's exact test p value	B/A Ratio	B/A P value	Regulated Type	MW [kDa]	Coverage [%]
HMOX	BP	immune system process	1.87	8.34144e-05	0.547	0.0480302	Down	32.928	41.5
	BP	regulation of angiogenesis	5.32	0.000279709	0.547	0.0480302	Down	32.928	41.5
	BP	regulation of secretion	2.85	0.000315942	0.547	0.0480302	Down	32.928	41.5
	BP	cellular iron ion homeostasis	7.45	0.000439566	0.547	0.0480302	Down	32.928	41.5
	BP	regulation of secretion by cell	2.88	0.000470685	0.547	0.0480302	Down	32.928	41.5
	BP	negative regulation of transport	3.17	0.000582671	0.547	0.0480302	Down	32.928	41.5
	BP	regulation of localization	1.77	0.000619999	0.547	0.0480302	Down	32.928	41.5
	BP	regulation of vasculature development	4.65	0.000647226	0.547	0.0480302	Down	32.928	41.5
	BP	regulation of transport	1.94	0.000771743	0.547	0.0480302	Down	32.928	41.5
	BP	negative regulation of secretion	5.32	0.000777084	0.547	0.0480302	Down	32.928	41.5
	BP	iron ion homeostasis	6.42	0.000902048	0.547	0.0480302	Down	32.928	41.5
	BP	negative regulation of secretion by cell	5.48	0.00189995	0.547	0.0480302	Down	32.928	41.5
	BP	cellular transition metal ion homeostasis	5.48	0.00189995	0.547	0.0480302	Down	32.928	41.5
	BP	negative regulation of mast cell degranulation	24.82	0.00210637	0.547	0.0480302	Down	32.928	41.5
	BP	negative regulation of leukocyte degranulation	24.82	0.00210637	0.547	0.0480302	Down	32.928	41.5
	BP	transition metal ion homeostasis	4.9	0.00314784	0.547	0.0480302	Down	32.928	41.5
	BP	negative regulation of mast cell activation	18.62	0.00413887	0.547	0.0480302	Down	32.928	41.5
	BP	negative regulation of intracellular transport	5.52	0.00535632	0.547	0.0480302	Down	32.928	41.5
	BP	cellular cation homeostasis	2.66	0.00621003	0.547	0.0480302	Down	32.928	41.5
	BP	cellular metal ion homeostasis	2.84	0.00668361	0.547	0.0480302	Down	32.928	41.5
	BP	cellular ion homeostasis	2.6	0.00723011	0.547	0.0480302	Down	32.928	41.5
	BP	regulation of vesicle-mediated transport	2.26	0.00856953	0.547	0.0480302	Down	32.928	41.5
	BP	cation homeostasis	2.5	0.00921088	0.547	0.0480302	Down	32.928	41.5
	BP	positive regulation of angiogenesis	4.65	0.00990508	0.547	0.0480302	Down	32.928	41.5
	BP	metal ion homeostasis	2.64	0.010283	0.547	0.0480302	Down	32.928	41.5
	BP	inorganic ion homeostasis	2.45	0.0105829	0.547	0.0480302	Down	32.928	41.5
	BP	regulation of blood pressure	4.38	0.012262	0.547	0.0480302	Down	32.928	41.5
	BP	positive regulation of vasculature development	4.38	0.012262	0.547	0.0480302	Down	32.928	41.5
	BP	cellular chemical homeostasis	2.26	0.0123001	0.547	0.0480302	Down	32.928	41.5
	BP	ion homeostasis	2.23	0.0183721	0.547	0.0480302	Down	32.928	41.5
	BP	response to external stimulus	1.66	0.0191653	0.547	0.0480302	Down	32.928	41.5
	BP	response to extracellular stimulus	2.08	0.0275899	0.547	0.0480302	Down	32.928	41.5
	BP	regulation of cell motility	1.93	0.0281765	0.547	0.0480302	Down	32.928	41.5
	BP	homeostatic process	1.66	0.0302406	0.547	0.0480302	Down	32.928	41.5
	BP	positive regulation of immune effector process	2.82	0.031067	0.547	0.0480302	Down	32.928	41.5
	BP	response to oxygen levels	2.29	0.0323437	0.547	0.0480302	Down	32.928	41.5
	BP	protein complex oligomerization	1.99	0.0326584	0.547	0.0480302	Down	32.928	41.5
	BP	regulation of locomotion	1.91	0.0326928	0.547	0.0480302	Down	32.928	41.5
	BP	chemical homeostasis	1.89	0.0334905	0.547	0.0480302	Down	32.928	41.5
	BP	negative regulation of immune effector process	4.14	0.0345027	0.547	0.0480302	Down	32.928	41.5
	BP	oxidation-reduction process	1.7	0.0352053	0.547	0.0480302	Down	32.928	41.5
	BP	negative regulation of exocytosis	6.21	0.0395723	0.547	0.0480302	Down	32.928	41.5
	BP	regulation of cellular localization	1.71	0.0403278	0.547	0.0480302	Down	32.928	41.5
	BP	positive regulation of immune system process	1.77	0.0429922	0.547	0.0480302	Down	32.928	41.5
	BP	regulation of immune response	1.76	0.0445761	0.547	0.0480302	Down	32.928	41.5
	BP	response to nutrient levels	1.98	0.045372	0.547	0.0480302	Down	32.928	41.5
	BP	regulation of mast cell degranulation	5.73	0.0459626	0.547	0.0480302	Down	32.928	41.5
	BP	regulation of anatomical structure morphogenesis	1.89	0.0464964	0.547	0.0480302	Down	32.928	41.5
	BP	regulation of binding	2.1	0.0476758	0.547	0.0480302	Down	32.928	41.5
	CC	whole membrane	1.91	0.00132368	0.547	0.0480302	Down	32.928	41.5
	CC	plasma membrane	1.54	0.00510604	0.547	0.0480302	Down	32.928	41.5
	CC	cell periphery	1.52	0.0057965	0.547	0.0480302	Down	32.928	41.5
	CC	caveola	4.92	0.0218622	0.547	0.0480302	Down	32.928	41.5
	CC	membrane microdomain	2.42	0.0246471	0.547	0.0480302	Down	32.928	41.5
	CC	membrane raft	2.42	0.0246471	0.547	0.0480302	Down	32.928	41.5
	CC	membrane region	2.31	0.0305793	0.547	0.0480302	Down	32.928	41.5
	CC	plasma membrane raft	3.65	0.0476705	0.547	0.0480302	Down	32.928	41.5
	CC	perinuclear region of cytoplasm	1.74	0.0597221	0.547	0.0480302	Down	32.928	41.5
	CC	plasma membrane region	1.73	0.13879	0.547	0.0480302	Down	32.928	41.5
	MF	phospholipase D activity	23.23	0.00240016	0.547	0.0480302	Down	32.928	41.5
