# Supplementary material for: Methionine enkephalin (MENK) protected macrophages from ferroptosis by downregulating HMOX1 and ferritin
Source: Proteome Sci. 2024 Jan 20;22:2. doi: 10.1186/s12953-024-00228-x (PMC10799539; doi:10.1186/s12953-024-00228-x)
Supplement: Supplementary file 6 — Additional file 6: Supplementary Table 6. FTH GO enrichment analysis. [file 12953_2024_228_MOESM6_ESM.xlsx]

## Sheet: Sheet1
Table 2. FTH GO enrichment analysis.
Gene name	GO Terms	GO Terms Description	Fold Enrichment	Fisher's exact test p value	B/A Ratio	B/A P value	Regulated Type	MW [kDa]	Coverage [%]
FTX	BP	immune system process	1.87	8.34144e-05	0.482	0.00148882	Down	21.066	71.4
	BP	cellular iron ion homeostasis	7.45	0.000439566	0.482	0.00148882	Down	21.066	71.4
	BP	iron ion homeostasis	6.42	0.000902048	0.482	0.00148882	Down	21.066	71.4
	BP	immune response	1.99	0.00171459	0.482	0.00148882	Down	21.066	71.4
	BP	cellular transition metal ion homeostasis	5.48	0.00189995	0.482	0.00148882	Down	21.066	71.4
	BP	sequestering of iron ion	24.82	0.00210637	0.482	0.00148882	Down	21.066	71.4
	BP	intracellular sequestering of iron ion	24.82	0.00210637	0.482	0.00148882	Down	21.066	71.4
	BP	transition metal ion homeostasis	4.9	0.00314784	0.482	0.00148882	Down	21.066	71.4
	BP	sequestering of metal ion	18.62	0.00413887	0.482	0.00148882	Down	21.066	71.4
	BP	cellular cation homeostasis	2.66	0.00621003	0.482	0.00148882	Down	21.066	71.4
	BP	cellular metal ion homeostasis	2.84	0.00668361	0.482	0.00148882	Down	21.066	71.4
	BP	cellular ion homeostasis	2.6	0.00723011	0.482	0.00148882	Down	21.066	71.4
	BP	cation homeostasis	2.5	0.00921088	0.482	0.00148882	Down	21.066	71.4
	BP	metal ion homeostasis	2.64	0.010283	0.482	0.00148882	Down	21.066	71.4
	BP	inorganic ion homeostasis	2.45	0.0105829	0.482	0.00148882	Down	21.066	71.4
	BP	cellular chemical homeostasis	2.26	0.0123001	0.482	0.00148882	Down	21.066	71.4
	BP	ion homeostasis	2.23	0.0183721	0.482	0.00148882	Down	21.066	71.4
	BP	iron ion transport	5.08	0.0200029	0.482	0.00148882	Down	21.066	71.4
	BP	homeostatic process	1.66	0.0302406	0.482	0.00148882	Down	21.066	71.4
	BP	chemical homeostasis	1.89	0.0334905	0.482	0.00148882	Down	21.066	71.4
	CC	lysosome	2.69	0.000221653	0.482	0.00148882	Down	21.066	71.4
	CC	lytic vacuole	2.69	0.000221653	0.482	0.00148882	Down	21.066	71.4
	CC	extracellular region	2.25	0.00032619	0.482	0.00148882	Down	21.066	71.4
	CC	vesicle	1.77	0.000638506	0.482	0.00148882	Down	21.066	71.4
	CC	vacuole	2.37	0.000910401	0.482	0.00148882	Down	21.066	71.4
	CC	autolysosome	14.13	0.000922892	0.482	0.00148882	Down	21.066	71.4
	CC	cytoplasmic vesicle	1.69	0.00228442	0.482	0.00148882	Down	21.066	71.4
	CC	intracellular vesicle	1.69	0.00228442	0.482	0.00148882	Down	21.066	71.4
	CC	secondary lysosome	10.28	0.00256547	0.482	0.00148882	Down	21.066	71.4
	CC	autophagosome	4.86	0.00848681	0.482	0.00148882	Down	21.066	71.4
	CC	vesicle lumen	2.51	0.00896491	0.482	0.00148882	Down	21.066	71.4
	CC	endocytic vesicle lumen	12.56	0.00975796	0.482	0.00148882	Down	21.066	71.4
	CC	endocytic vesicle	2.6	0.0111748	0.482	0.00148882	Down	21.066	71.4
	CC	cytoplasmic vesicle lumen	2.25	0.0247941	0.482	0.00148882	Down	21.066	71.4
