# Supplementary material for: Methionine enkephalin (MENK) protected macrophages from ferroptosis by downregulating HMOX1 and ferritin
Source: Proteome Sci. 2024 Jan 20;22:2. doi: 10.1186/s12953-024-00228-x (PMC10799539; doi:10.1186/s12953-024-00228-x)
Supplement: Supplementary file 7 — Additional file 7: Supplementary Table 7. FTL GO enrichment analysis. [file 12953_2024_228_MOESM7_ESM.xlsx]

## Sheet: Sheet1
Table 3. FTL GO enrichment analysis.
Gene name	GO Terms	GO Terms Description	Fold Enrichment	Fisher's exact test p value	B/A Ratio	B/A P value	Regulated Type	MW [kDa]	Coverage [%]
FTL	BP	cellular iron ion homeostasis	7.45	0.000439566	0.267	0.00405013	Down	20.802	62.3
	BP	iron ion homeostasis	6.42	0.000902048	0.267	0.00405013	Down	20.802	62.3
	BP	cellular transition metal ion homeostasis	5.48	0.00189995	0.267	0.00405013	Down	20.802	62.3
	BP	sequestering of iron ion	24.82	0.00210637	0.267	0.00405013	Down	20.802	62.3
	BP	intracellular sequestering of iron ion	24.82	0.00210637	0.267	0.00405013	Down	20.802	62.3
	BP	transition metal ion homeostasis	4.9	0.00314784	0.267	0.00405013	Down	20.802	62.3
	BP	sequestering of metal ion	18.62	0.00413887	0.267	0.00405013	Down	20.802	62.3
	BP	cellular cation homeostasis	2.66	0.00621003	0.267	0.00405013	Down	20.802	62.3
	BP	cellular metal ion homeostasis	2.84	0.00668361	0.267	0.00405013	Down	20.802	62.3
	BP	cellular ion homeostasis	2.6	0.00723011	0.267	0.00405013	Down	20.802	62.3
	BP	cation homeostasis	2.5	0.00921088	0.267	0.00405013	Down	20.802	62.3
	BP	metal ion homeostasis	2.64	0.010283	0.267	0.00405013	Down	20.802	62.3
	BP	inorganic ion homeostasis	2.45	0.0105829	0.267	0.00405013	Down	20.802	62.3
	BP	cellular chemical homeostasis	2.26	0.0123001	0.267	0.00405013	Down	20.802	62.3
	BP	ion homeostasis	2.23	0.0183721	0.267	0.00405013	Down	20.802	62.3
	BP	homeostatic process	1.66	0.0302406	0.267	0.00405013	Down	20.802	62.3
	BP	chemical homeostasis	1.89	0.0334905	0.267	0.00405013	Down	20.802	62.3
	CC	lytic vacuole	2.69	0.000221653	0.267	0.00405013	Down	20.802	62.3
	CC	lysosome	2.69	0.000221653	0.267	0.00405013	Down	20.802	62.3
	CC	extracellular region	2.25	0.00032619	0.267	0.00405013	Down	20.802	62.3
	CC	vesicle	1.77	0.000638506	0.267	0.00405013	Down	20.802	62.3
	CC	vacuole	2.37	0.000910401	0.267	0.00405013	Down	20.802	62.3
	CC	autolysosome	14.13	0.000922892	0.267	0.00405013	Down	20.802	62.3
	CC	cytoplasmic vesicle	1.69	0.00228442	0.267	0.00405013	Down	20.802	62.3
	CC	intracellular vesicle	1.69	0.00228442	0.267	0.00405013	Down	20.802	62.3
	CC	secondary lysosome	10.28	0.00256547	0.267	0.00405013	Down	20.802	62.3
	CC	autophagosome	4.86	0.00848681	0.267	0.00405013	Down	20.802	62.3
	CC	vesicle lumen	2.51	0.00896491	0.267	0.00405013	Down	20.802	62.3
	CC	endocytic vesicle lumen	12.56	0.00975796	0.267	0.00405013	Down	20.802	62.3
	CC	endocytic vesicle	2.6	0.0111748	0.267	0.00405013	Down	20.802	62.3
	CC	cytoplasmic vesicle lumen	2.25	0.0247941	0.267	0.00405013	Down	20.802	62.3
