# Supplementary material for: Methionine enkephalin (MENK) protected macrophages from ferroptosis by downregulating HMOX1 and ferritin
Source: Proteome Sci. 2024 Jan 20;22:2. doi: 10.1186/s12953-024-00228-x (PMC10799539; doi:10.1186/s12953-024-00228-x)
Supplement: Supplementary file 8 — Additional file 8: Supplementary Table 8. Shared GO enrichment analysis among HMOX, FTH and FTL. [file 12953_2024_228_MOESM8_ESM.xlsx]

## Sheet: Sheet1
Table 4. Shared GO enrichment analysis among HMOX, FTH and FTL.
GO Terms	GO Terms Description	Gene name
BP	cellular iron ion homeostasis	HMOX, "FTH" and "FTL":
BP	iron ion homeostasis	HMOX, "FTH" and "FTL":
BP	cellular transition metal ion homeostasis	HMOX, "FTH" and "FTL":
BP	transition metal ion homeostasis	HMOX, "FTH" and "FTL":
BP	cellular cation homeostasis	HMOX, "FTH" and "FTL":
BP	cellular metal ion homeostasis	HMOX, "FTH" and "FTL":
BP	cellular ion homeostasis	HMOX, "FTH" and "FTL":
BP	cation homeostasis	HMOX, "FTH" and "FTL":
BP	metal ion homeostasis	HMOX, "FTH" and "FTL":
BP	inorganic ion homeostasis	HMOX, "FTH" and "FTL":
BP	cellular chemical homeostasis	HMOX, "FTH" and "FTL":
BP	ion homeostasis	HMOX, "FTH" and "FTL":
BP	homeostatic process	HMOX, "FTH" and "FTL":
BP	chemical homeostasis	HMOX, "FTH" and "FTL":
BP	immune system process	HMOX and "FTH"
BP	sequestering of iron ion	FTH and "FTL"
BP	intracellular sequestering of iron ion	FTH and "FTL"
BP	sequestering of metal ion	FTH and "FTL"
CC	lysosome	FTH and "FTL"
CC	lytic vacuole	FTH and "FTL"
CC	extracellular region	FTH and "FTL"
CC	vesicle	FTH and "FTL"
CC	vacuole	FTH and "FTL"
CC	autolysosome	FTH and "FTL"
CC	cytoplasmic vesicle	FTH and "FTL"
CC	intracellular vesicle	FTH and "FTL"
CC	secondary lysosome	FTH and "FTL"
CC	autophagosome	FTH and "FTL"
CC	vesicle lumen	FTH and "FTL"
CC	endocytic vesicle lumen	FTH and "FTL"
CC	endocytic vesicle	FTH and "FTL"
CC	cytoplasmic vesicle lumen	FTH and "FTL"
